# Supplementary material for: Empathic concern and personal distress depend on situational but not dispositional factors
Source: PLoS One. 2019 Nov 14;14(11):e0225102. doi: 10.1371/journal.pone.0225102 (PMC6855434; doi:10.1371/journal.pone.0225102)
Supplement: S1 File — (CSV) [file pone.0225102.s002.csv]

picture number	picture type	description of situation	picture name	state	fit situation	realism	arousal	description	warm	tender	compassionate	softhearted	sympathetic	moved	disturbed	alarmed	distressed	grieved	troubled	perturbed	worried	upset
1	1	1	N_1	3.07	2.36	5.09	1.89	2.93	1.89	1.36	1.62	1.58	1.22	1.4	1.31	1.18	1.2	1.31	1.13	1.4	1.36	1.2
2	1	1	N_23	2.29	2.93	5.62	1.89	3.27	2.47	1.64	1.84	2.02	1.13	1.44	1.24	1.13	1.16	1.22	1.18	1.2	1.18	1.13
3	1	1	N_33	3.38	2.04	4.29	3.64	2.44	1.51	1.42	1.62	1.38	1.47	1.67	1.67	2.4	2.2	1.76	1.47	2.27	2.72	1.56
4	1	1	N_25	2.58	3.02	5.76	2.49	3.31	2.18	1.62	1.78	1.96	1.56	1.64	1.42	1.47	1.4	1.36	1.24	1.42	1.42	1.2
5	1	1	N_28	2.47	3.98	5.89	2.24	3.53	2.11	1.6	1.62	2.02	1.31	1.44	1.47	1.62	1.62	1.47	1.67	1.64	1.6	1.22
6	1	1	N_30	3.42	3.27	5.47	3.04	3.33	2.02	1.62	1.73	1.71	1.6	1.53	1.47	2.02	1.58	1.71	1.36	1.51	1.98	1.49
7	2	2	S_1	6.09	3.78	6.56	4.44	3.82	3.89	4.4	5.16	3.82	4.67	4.22	1.98	2.29	1.67	3.84	1.58	2.67	2.8	3.67
8	2	2	S_10	7.04	4.16	6.38	4.73	4	4.69	5.44	5.69	4.38	5.07	5.16	2.33	2.89	2.47	4.02	1.8	3.31	3.42	4.4
9	2	2	S_12	6.71	4.22	6.67	4.6	4.13	4.38	5.13	5.62	4.38	5.22	4.78	2.16	2.76	2.29	4.18	1.64	2.64	3.36	4.11
10	2	2	S_13	7.33	4.22	6.31	4.64	3.98	4.16	4.96	5.67	4.44	5.11	5.04	2.38	2.91	2.27	4.31	2.11	3.07	3.42	4.07
11	2	2	S_6	6.4	3.89	6.33	4.33	3.82	3.78	4.49	4.98	3.84	4.62	4.38	2.13	2.82	2.2	3.84	1.69	2.6	3.33	3.67
12	2	2	S_27	7.47	4.42	6.87	5.04	4.2	4.56	5.6	6.02	4.31	5.36	5	2.6	3.07	2.22	4.31	2.16	3.16	3.93	4.47
13	2	2	S_29	4.8	2.82	4.91	3.18	2.78	2.69	2.82	3.27	2.76	2.96	2.69	1.71	1.84	1.69	2.53	1.33	2.09	2.22	2.6
14	3	3	H_1	7.36	3.89	6.53	5.44	3.82	2.73	4.2	5.33	2.89	4.98	4.8	3.2	7.24	4.49	4.82	1.67	3.8	6.29	4.96
15	3	3	H_10	6.78	2.98	5.82	5.22	3.33	2.69	3.62	4.69	2.69	4.04	4.2	3.38	6.49	4.38	4.02	1.82	3.4	5.6	4.78
16	3	3	H_12	5.4	2.56	4.73	4.27	2.64	2.87	3.33	4.98	2.42	3.71	3.6	2.38	4.64	3.22	3.78	1.96	2.89	4.47	3.47
17	3	3	H_11	5.73	2.49	5.31	4.33	2.76	4.16	4.47	5.31	2.89	4.62	4.51	2.18	3.87	2.42	4.22	1.69	2.76	3.98	3.4
18	3	3	H_6	5.98	2.78	5.53	4.87	2.96	2.58	3.16	4	2.52	3.84	3.49	2.73	5.64	3.73	3.69	2.16	3.33	5.22	4
19	3	3	H_2	7.42	4.4	6.67	6.16	4.16	3.31	4.09	5.07	3.09	4.64	4.16	3.4	6.67	4.4	4.22	2.07	3.71	6.07	4.62
20	3	3	H_20	5.96	2.82	4.4	4.13	2.84	2.4	2.89	3.29	2.44	3.2	2.96	2.6	4.84	2.98	3.02	2.33	2.64	4.53	3.51
21	1	4	N_16	3.3	3.38	5.74	3.96	3.87	1.68	1.4	1.32	1.55	1.19	1.6	1.47	2.43	2.64	1.68	1.87	2.09	2.89	1.74
22	1	4	N_22	3.72	2.4	4.43	3.21	2.98	2.57	2.74	2.7	2.55	2.26	2.15	1.43	2.02	1.6	2.36	1.79	1.66	2.19	1.81
23	1	4	N_24	2.23	2.82	4.47	2.64	3.06	1.83	1.23	1.32	1.55	1.15	1.38	1.21	1.6	1.53	1.38	1.26	1.4	1.72	1.17
24	1	4	N_32	4.62	2.62	3.94	4.51	3.04	2.17	2.21	2.26	2.04	2.17	2.06	1.94	3.26	2.94	2.43	2.13	2.15	3.85	2.4
25	1	4	N_34	2.23	3.51	5.38	2.49	2.89	2.28	1.6	1.38	1.81	1.21	1.3	1.36	1.4	1.34	1.21	1.34	1.28	1.4	1.28
26	1	4	N_35	2.87	3.55	5.68	2.77	3.66	2.11	1.7	1.6	1.91	1.45	1.64	1.34	1.4	1.36	1.23	1.19	1.26	1.72	1.23
27	2	5	S_14	6.94	4.09	6.49	5.15	4.26	4.6	5.3	6.04	4.38	5.45	4.89	2.47	2.89	2.26	4.98	1.51	3.55	3.89	4.7
28	2	5	S_36	6.64	4.09	6.4	4.64	4.15	4.68	5.26	6.09	4.32	5.23	4.77	2.23	2.81	2.3	4.79	1.28	3.15	3.96	4.3
29	2	5	S_17	6.57	4.04	6.26	4.74	4.02	4.49	4.62	5.55	4.11	5.26	4.17	2.09	2.85	2.21	4.85	1.43	2.89	3.4	4.36
30	2	5	S_20	6.68	3.94	6.36	4.72	4.13	4.55	5.09	5.51	4.15	5.3	4.68	2.43	3.09	2.11	4.66	1.72	2.89	3.34	4.11
31	2	5	S_19	4.98	3.06	5.13	3.77	3.38	4.06	3.94	4.55	3.98	3.98	3.87	2.15	2.47	1.94	3.7	1.43	2.4	2.79	3.17
32	2	5	S_18	4.89	2.68	4.47	3.53	3.23	3.32	3.47	3.64	3.21	3.53	3.3	1.87	1.87	1.74	3.43	1.66	2.15	2.45	2.6
33	2	5	S_30	6.02	3.74	6.04	4.49	3.85	4.36	4.7	5.09	3.87	4.74	4.38	2.06	2.43	1.91	4.04	1.38	2.87	3.26	3.7
34	3	6	H_19	6.17	3.36	5.28	4.43	3.77	3.74	3.98	5.32	3.19	4.55	3.94	3.19	5.68	3.96	4.51	1.45	3.87	5.87	4.09
35	3	6	H_16	4.74	2.38	3.6	3.51	2.89	2.87	3.26	4.15	2.81	3.74	3.19	2.68	4.21	2.85	3.34	1.87	2.85	3.83	3.07
36	3	6	H_17	6.96	4.32	6.57	5.57	4.15	3.72	4.19	5.49	3.57	4.94	3.97	3.23	6.28	4.26	4.53	1.77	3.3	6.21	4.57
37	3	6	H_09	6.72	4.23	6.21	5.19	4.06	3.17	3.89	5.02	3.04	4.66	3.83	2.89	6.09	4.17	4.43	1.72	3.13	5.87	4.72
38	3	6	H_21	6.47	3.96	6.28	5.15	3.89	3.21	3.89	4.94	3.13	4.72	3.68	3.26	5.74	4.15	4.57	1.72	3.17	5.28	4.62
39	3	6	H_22	5.4	3.17	4.98	4.36	3.36	2.87	2.91	4.22	2.83	3.79	3.32	2.62	4.83	3.32	3.43	2	2.81	4.45	3.62
40	1	7	N_17	3.61	2.57	4.83	4.04	3.26	2.46	1.96	1.98	2.15	1.8	2.15	2.24	2.3	2.35	2.15	2.13	2.24	2.76	1.57
41	1	7	N_18	1.78	2.48	5.83	1.98	2.91	3.26	2.85	2.43	3.09	1.43	2.89	1.59	1.15	1.22	1.33	1.54	1.22	1.22	1.15
42	1	7	N_20	2.04	2.76	5.85	1.89	3.13	3.15	2.59	2.15	2.72	1.37	2.63	1.61	1.26	1.24	1.35	1.3	1.26	1.33	1.17
43	1	7	N_21	2.57	3	5.72	2.33	3.3	2.96	2.39	2.3	2.93	1.72	2.54	1.33	1.22	1.59	1.48	1.37	1.48	1.46	1.17
44	1	7	N_27	2.52	2.54	5.91	2.2	3	2.76	2.09	2.09	2.46	1.65	1.65	1.39	1.3	1.15	1.43	1.43	1.22	1.35	1.37
45	1	7	N_13	1.89	3.46	6.22	2.59	3.63	2.91	2	1.93	2.67	1.35	2.04	1.93	1.33	1.35	1.39	1.7	1.28	1.46	1.35
46	2	8	S_16	6.43	4.22	7.09	5.24	4.35	4.22	5.67	6.02	4.3	5.61	5.43	2.61	2.87	2.35	4.93	1.5	4.17	5.67	5.15
47	2	8	S_21	5.46	3.26	5.54	4.17	3.78	3.76	4.39	4.59	3.98	4.59	4.13	2	2.46	1.98	4.28	1.54	2.91	3.17	4.07
48	2	8	S_39	6.15	3.85	6.48	4.54	4.13	4.5	5.28	5.8	4.22	5.46	4.78	2.48	2.74	2.39	4.72	1.43	3.61	3.97	4.35
49	2	8	S_37	7.04	4.48	7.04	5.2	4.39	4.76	5.78	6.33	4.78	5.93	5.35	2.89	3.26	2.24	5.37	1.59	3.63	3.98	4.98
50	2	8	S_09	6.72	3.83	6.46	5.17	4.17	4.33	5.13	5.59	4.26	5.28	4.8	2.59	3	2.24	4.57	1.54	3.61	4.04	4.63
51	2	8	S_25	7.09	4.02	6.54	5.04	4.13	4.24	5.09	5.54	4	5.17	4.65	2.39	2.91	2.37	4.8	1.59	3.46	4.11	4.63
52	3	9	H_4	7.8	4	6.37	6.11	3.98	3.33	4.89	6.04	3.41	5.7	5.09	4.3	7.11	5.61	5.09	1.8	5.09	6.48	6.13
53	3	9	H_28	6.13	2.91	4.48	4.63	3.13	3.35	4.02	4.52	3.13	4.48	4.15	3.48	5.48	4	4.17	2.15	3.52	5.13	4.63
54	3	9	H_7	6.61	3.78	6.22	5.76	4	3.37	4.67	5.46	3.33	5.39	4.87	3.74	6.43	4.96	4.87	1.96	4.85	6	5.61
55	3	9	H_3	6.37	3.57	5.83	5.22	3.65	3.43	4.26	4.98	3.57	5.02	4.37	3.48	5.74	4.35	4.74	1.96	4.04	5.35	4.65
56	3	9	H_31	5.61	3.13	5.2	4.8	3.48	3.17	4.22	4.78	3.39	4.76	4.13	3.24	5.3	4.04	4.24	2.13	3.72	4.87	4.67
57	3	9	H_37	5.83	2.96	5.09	4.78	2.91	3.22	3.89	4.72	3.2	4.54	3.96	3.15	4.72	3.59	4.2	2.02	3.59	4.78	4.59
58	3	9	H_30	6.3	3.63	5.87	5.46	3.63	3.09	3.93	4.78	3.26	4.67	4.07	3.5	5.65	4.24	4.59	2	3.74	5.39	4.78
59	1	10	N_14	3.28	2.93	6.76	2.7	3.52	5.33	4.54	4.37	4.87	3.24	4.41	1.43	1.39	1.52	2.78	1.2	2.07	1.91	1.78
60	1	10	N_15	4.7	2.46	6.02	3.78	2.87	3.35	3.63	3.8	3.26	3.07	3.61	1.67	2.39	2.13	3.15	1.61	2.54	3.04	2.26
61	1	10	N_2	3.57	2.76	5.41	2.46	3.22	1.37	3.5	3.02	2.89	2.37	3.04	1.37	1.65	1.46	2.7	1.24	1.98	1.83	1.8
62	1	10	N_19	2.7	3.39	7.15	2.09	3.57	3.02	2.61	2.67	3	2.2	2.85	1.41	1.26	1.22	1.83	1.7	1.67	1.3	1.33
63	1	10	N_10	3.15	3.87	7.26	2.61	3.98	3.85	3.48	3.26	3.83	2.41	2.91	1.3	1.63	1.37	2.09	1.67	2.17	1.8	1.61
64	1	10	N_11	4.91	3.2	6.39	4.48	3.52	2.67	2.76	3.24	2.52	2.74	2.48	1.54	2.54	2.3	2.8	1.67	2.7	3.13	2.07
65	1	10	N_29	3.07	3.2	7.2	2.61	3.61	2.39	1.83	2.74	2.24	2.41	1.74	1.46	1.33	1.3	1.59	1.26	1.65	1.54	1.2
66	1	11	N_36	4.37	3.26	5.43	3.26	3.54	2.72	2.35	2.26	2.28	2.04	2.33	1.98	2.43	2.26	2.28	2	2.11	2.61	1.96
67	1	11	N_03	3.11	3.2	5.5	2.48	3.41	1.89	3.61	2.52	2.93	1.89	3.61	1.89	1.59	1.41	1.87	1.48	1.57	1.52	1.41
68	1	11	N_38	4.3	3.33	5.35	3.02	3.61	2.72	2.72	2.67	2.7	2.26	2.61	1.57	1.87	1.72	2.3	1.72	1.83	2.04	1.65
69	1	11	N_39	4.5	3.43	5.48	3.59	3.67	2.48	2.52	2.28	2.13	1.89	2.43	1.63	1.96	1.78	2.04	1.65	2.04	2.67	1.83
70	1	11	N_06	2.87	2.89	4.37	2.91	3.22	1.91	1.76	1.76	1.85	1.43	1.63	1.65	1.72	1.59	1.7	2.11	1.59	2.04	1.43
71	1	11	N_07	3.02	3.11	4.78	2.37	3.39	2.87	2.78	2.02	2.59	1.93	2.54	1.52	1.43	1.28	1.59	1.24	1.43	1.48	1.33
72	1	11	N_12	1.46	4.26	6.93	1.74	4.22	4.67	3.59	2.8	4	1.3	3.89	1.46	1.37	1.24	1.46	1.15	1.22	1.28	1.39
73	1	12	N_08	3.51	2.78	4.76	3.64	3.42	2.44	1.71	1.84	1.89	1.67	1.73	1.64	2.04	2.16	1.69	1.84	1.62	2.24	1.49
74	1	12	N_04	2.47	3	5.09	2.96	3.42	1.98	1.44	1.71	1.73	1.44	1.29	1.24	1.49	1.53	1.47	1.64	1.4	1.69	1.38
75	1	12	N_05	2.93	2.73	4.93	2.27	3.04	1.96	1.2	1.4	1.73	1.2	1.2	1.29	1.22	1.18	1.29	1.2	1.33	1.22	1.27
76	1	12	N_09	2.11	3.56	5.91	2.11	3.73	3.82	2.18	2.18	2.71	1.56	1.87	1.29	1.11	1.2	1.4	1.19	1.18	1.16	1.09
77	1	12	N_37	2.47	2.82	5.27	2.11	3.36	2.42	1.49	1.71	2.11	1.33	1.56	1.18	1.22	1.09	1.18	1.16	1.13	1.11	1.2
78	1	12	N_26	4.36	2.6	5.11	3.42	2.91	3	2.27	2.62	2.44	2	2.2	1.44	1.87	1.44	2.16	1.2	1.56	2.07	1.69
79	1	12	N_31	3.51	3.76	6.2	3.09	3.8	2.89	2.11	2.24	2.42	1.6	1.78	1.33	1.36	1.2	1.6	1.16	1.27	1.6	1.13
80	2	13	S_28	7.72	4.54	7.24	5.8	4.35	4.98	6.5	6.76	4.89	6.33	6.63	2.5	3.43	2.33	5.7	1.5	4.91	4.28	5.7
81	2	13	S_3	6.57	3.48	6	5.13	3.72	3.72	5.07	5.39	3.76	5.11	4.74	2.33	3.17	2.48	4.7	1.52	3.8	3.96	4.72
82	2	13	S_38	7.46	4.2	6.43	5.41	4.11	4.43	5.48	5.76	4.33	5.54	5.57	2.17	2.89	2.48	5.15	1.63	3.87	4.02	5
83	2	13	S_31	6.72	3.93	6	4.87	3.98	3.96	5.04	5.7	4.15	5.11	4.78	1.91	2.89	2.33	4.89	1.54	3.48	3.65	4.04
84	2	13	S_4	7.63	4.52	7.15	5.41	4.46	4.96	5.87	6.26	4.67	6.09	5.61	2.57	3.22	2.02	5.48	1.43	4.41	4.33	5.28
85	2	13	S_33	7.37	4.41	6.96	5.33	4.09	4.63	5.65	6	4.59	5.65	5.87	2.37	2.98	2.2	4	1.48	3.85	4	4.89
86	2	14	S_34	5.89	2.42	3.91	4.22	3.04	3.35	4.15	5.04	2.98	4.48	4.15	2.26	2.85	2.22	4.02	1.87	3.5	3.37	3.91
87	2	14	S_35	6.17	3.52	5.65	5.65	3.59	3.63	4.3	4.93	3.11	4.74	4.48	2.09	2.7	2.13	4.13	1.63	3.11	3.17	3.87
88	2	14	S_23	4.87	2.5	3.8	3.48	2.85	3.15	3.5	3.91	2.96	3.85	3.22	1.93	2.07	1.7	3.26	1.57	2.39	2.76	2.98
89	2	14	S_26	5.93	3.35	5.3	4.17	3.39	3.43	4.13	4.43	3.02	4.13	3.96	2.3	3.59	2.5	4.8	1.85	3.3	4.33	4.78
90	2	14	S_24	6.8	4.04	6.54	5.02	3.93	3.8	4.76	5.24	3.57	4.91	4.59	2.22	3.17	2.13	4.48	1.67	2.96	3.52	4.22
91	2	14	S_22	7.07	4.22	6.63	5.39	4.11	4.35	5.35	5.61	3.93	5.43	4.96	2.3	3.59	2.5	4.8	1.85	3.3	4.33	4.78
92	2	15	S_32	6.82	3.91	6.44	5.02	4.2	4.58	5.53	6.44	4.24	5.69	5.16	2.24	3.16	2.47	4.8	1.33	3.51	3.47	4.71
93	2	15	S_08	6.87	3.93	6.33	5.02	3.93	4.69	5.33	6	4.27	5.8	5.18	2.04	2.93	1.93	4.69	1.64	3.33	3.27	4.56
94	2	15	S_05	5.96	2.98	5.13	4.58	3.38	4.2	4.89	5.4	3.71	5.02	4.82	2.11	2.73	2.18	3.89	1.38	2.91	3.13	3.64
95	2	15	S_07	6.82	4.09	6.49	5.02	4.11	4.64	5.16	5.8	4.11	5.53	4.91	2.02	2.53	1.93	4.38	1.4	2.71	2.98	4.04
96	2	15	S_15	6.91	4.04	6.49	5.24	4.09	4.44	4.84	5.69	4	5.58	4.58	2.11	3.33	1.82	4.27	1.82	2.8	3.53	4.24
97	2	15	S_02	6.93	4.16	6.64	5.11	4.22	4.53	5.31	5.91	4.29	5.53	5.2	1.8	2.71	1.87	4.47	1.36	2.96	2.93	4.13
98	2	15	S_11	5.71	3.16	5.02	4.11	3.31	3.76	3.93	4.29	3.56	4.11	3.8	1.82	2.07	1.58	3.49	1.56	2.27	2.56	3.11
99	3	16	H_26	6.72	3.87	5.63	5.91	3.89	2.5	2.96	4.15	2.63	3.98	3.65	2.5	6.39	4.7	4.61	2.09	4.24	6	5.13
100	3	16	H_33	7.13	4.39	6.85	6.2	4.13	3.09	3.54	4.48	3.24	4.07	3.87	3.09	6.76	4.76	4.74	1.63	4.72	6.5	5.37
101	3	16	H_25	5.26	3.04	4.39	4.24	3.09	2.52	2.65	3.13	2.63	3.09	2.76	2.52	4.65	3.37	3.59	2.22	3.09	4.41	3.89
102	3	16	H_36	6.37	4.11	6.5	5.54	3.98	3.02	3.63	4.26	3.13	3.98	3.74	3.11	5.87	4.48	4.43	1.24	3.85	5.85	5.07
103	3	16	H_23	6.07	3.87	6.17	5.17	3.78	3.57	3.63	4.26	3.43	3.98	3.89	2.57	5.5	4.15	4.33	1.52	3.67	5.39	4.74
104	3	16	H_15	6.98	4.2	6.72	5.89	3.93	3.09	3.57	4.39	3.28	4.26	3.91	3.09	6	4.3	4.52	1.83	3.89	5.85	5.17
105	3	16	H_14	6.2	3.89	5.83	5.09	3.72	3.3	3.63	4.35	3.37	4	3.65	2.52	5.3	3.98	4.3	1.63	3.67	5.28	4.59
106	3	17	H_08	6.83	3.85	6.09	6.02	3.87	3.15	3.54	4.48	2.83	4.37	3.93	3.83	6.46	4.57	4.09	1.72	3.85	6.28	6.28
107	3	17	H_34	6.48	3.89	6.15	5.65	3.87	3.59	3.41	4.24	2.98	4.46	3.74	3.59	5.93	4.39	4	1.74	3.76	5.87	4.48
108	3	17	H_24	7.63	4.61	7.07	6.48	4.28	3.07	3.98	4.93	2.93	4.96	4.02	4.13	6.87	4.85	4.54	1.72	3.65	6.61	5.59
109	3	17	H_38	4.65	2.5	3.91	3.52	2.93	2.78	3.22	3.35	2.63	3.37	2.93	2.46	3.83	2.87	2.96	2.04	2.63	3.59	3.02
110	3	17	H_39	4.76	2.87	4.43	3.89	3.11	2.59	2.96	3.28	2.46	3.11	2.91	2.33	3.93	2.67	2.83	1.78	2.28	3.89	3.02
111	3	17	H_27	6.7	4.07	6.52	5.48	3.83	3.13	3.78	4.57	3.13	4.5	3.98	3.43	6.04	4.2	4.2	1.83	3.5	5.98	4.65
112	3	18	H_35	6.07	4.22	6.82	6.07	4.31	3.51	3.44	4.42	3.04	4.04	3.73	3.73	6.38	4.58	4.16	1.42	3.51	6.13	4.69
113	3	18	H_29	5.31	2.42	4.24	4.18	2.89	3.02	3.13	3.73	2.96	3.24	2.98	2.56	4.84	3.38	3.36	1.78	3.09	4.44	3.4
114	3	18	H_13	7.07	4.47	6.76	6.27	4.22	3.36	3.89	4.58	3.4	4.29	4.11	3.96	6.64	4.64	4.53	1.53	4.04	5.89	5
115	3	18	H_05	6.2	3.96	6.27	5.64	4.02	3.78	4.13	4.78	3.62	4.16	3.84	3.44	5.58	4.02	4.18	1.71	3.38	4.91	4.09
116	3	18	H_18	5.51	3.64	5.73	5.07	3.76	3.31	3.33	4.27	3.31	3.71	3.49	2.64	5.36	3.73	3.96	1.51	3.11	5.09	3.89
117	3	18	H_32	6.4	4.11	6.2	5.49	4.04	3.24	3.51	4.09	3.13	3.87	3.78	3.11	5.62	3.71	3.87	1.6	3.24	4.96	4.29
