# Supplementary material for: Empathic concern and personal distress depend on situational but not dispositional factors
Source: PLoS One. 2019 Nov 14;14(11):e0225102. doi: 10.1371/journal.pone.0225102 (PMC6855434; doi:10.1371/journal.pone.0225102)
Supplement: S3 File — (ZIP) [file pone.0225102.s004.zip]

Archive with 61 entries (60 files):
- Results/
- Results/_DS_Store
- Results/pushPullEmp_8_avg.txt
- Results/pushPullEmp_9_avg.txt
- Results/pushPullEmp_7_avg.txt
- Results/pushPullEmp_6_avg.txt
- Results/pushPullEmp_57_avg.txt
- Results/pushPullEmp_56_avg.txt
- Results/pushPullEmp_55_avg.txt
- Results/pushPullEmp_54_avg.txt
- Results/pushPullEmp_5_avg.txt
- Results/pushPullEmp_52_avg.txt
- Results/pushPullEmp_53_avg.txt
- Results/pushPullEmp_50_avg.txt
- Results/pushPullEmp_51_avg.txt
- Results/pushPullEmp_58_avg.txt
- Results/pushPullEmp_4_avg.txt
- Results/pushPullEmp_49_avg.txt
- Results/pushPullEmp_45_avg.txt
- Results/pushPullEmp_46_avg.txt
- Results/pushPullEmp_44_avg.txt
- Results/pushPullEmp_48_avg.txt
- Results/pushPullEmp_43_avg.txt
- Results/pushPullEmp_41_avg.txt
- Results/pushPullEmp_42_avg.txt
- Results/pushPullEmp_40_avg.txt
- Results/pushPullEmp_47_avg.txt
- Results/pushPullEmp_3_avg.txt
- Results/pushPullEmp_39_avg.txt
- Results/pushPullEmp_38_avg.txt
- Results/pushPullEmp_33_avg.txt
- Results/pushPullEmp_35_avg.txt
- Results/pushPullEmp_32_avg.txt
- Results/pushPullEmp_34_avg.txt
- Results/pushPullEmp_31_avg.txt
- Results/pushPullEmp_36_avg.txt
- Results/pushPullEmp_30_avg.txt
- Results/pushPullEmp_29_avg.txt
- Results/pushPullEmp_37_avg.txt
- Results/pushPullEmp_2_avg.txt
- Results/pushPullEmp_28_avg.txt
- Results/pushPullEmp_24_avg.txt
- Results/pushPullEmp_22_avg.txt
- Results/pushPullEmp_27_avg.txt
- Results/pushPullEmp_25_avg.txt
- Results/pushPullEmp_23_avg.txt
- Results/pushPullEmp_26_avg.txt
- Results/pushPullEmp_1_avg.txt
- Results/pushPullEmp_21_avg.txt
- Results/pushPullEmp_20_avg.txt
- Results/pushPullEmp_18_avg.txt
- Results/pushPullEmp_19_avg.txt
- Results/pushPullEmp_16_avg.txt
- Results/pushPullEmp_15_avg.txt
- Results/pushPullEmp_17_avg.txt
- Results/pushPullEmp_14_avg.txt
- Results/pushPullEmp_13_avg.txt
- Results/pushPullEmp_12_avg.txt
- Results/pushPullEmp_11_avg.txt
- Results/pushPullEmp_10_avg.txt
- pone.0225102.docx
