# Supplementary material for: Empathic concern and personal distress depend on situational but not dispositional factors
Source: PLoS One. 2019 Nov 14;14(11):e0225102. doi: 10.1371/journal.pone.0225102 (PMC6855434; doi:10.1371/journal.pone.0225102)
Supplement: S3 File — (ZIP) [file pone.0225102.s004.zip › Results/pushPullEmp_8_avg.txt]

expName	date	vpNum	gender	age	handedness	respMapping	block	trial	trialCount	practice	picType	picBlock	picTypeNum	picName	memPicName	memPicPresent	memPicCorrKey	tone	respDirection	panas1Pos	panas1Neg	movementOnset	movementOnsetDirection	movementOffset	movementOffsetDirection	correct	respKeyTender	respTimeTender	respKeyCompassionate	respTimeCompassionate	respKeyMoved	respTimeMoved	respKeyWorried	respTimeWorried	respKeyDistressed	respTimeDistressed	respKeyAlarmed	respTimeAlarmed	memRespKey	memRespTime	correctMemTask	fs	ec	pt	pd	empathy	pqQ1	pqQ2	panas2Pos
1	pushPullEmp	20150806T120552	8	w	19	r	2	1	1	1	1	practice	2	4	p_11	p_9	yes	29	high800	pull	30	10	553.460531998993	pull	814.237073998796	pull	1	1	2253.12033800037	1	2691.93234600061	1	1096.51499999927	1	1501.71537499955	1	6777.96180199948	1	1163.03048999907	29	3.55082875600056	1	18	17	14	17	49	ja	nein
2	pushPullEmp	20150806T120600	8	w	19	r	2	1	2	2	1	practice	2	4	p_10	p_9	yes	29	high800	pull	30	10	-433.698705000003	push	850.451725999941	pull	1	1	2253.12033800037	1	2691.93234600061	1	1096.51499999927	1	1501.71537499955	1	6777.96180199948	1	1163.03048999907	29	3.55082875600056	1	18	17	14	17	49	ja	nein
3	pushPullEmp	20150806T120606	8	w	19	r	2	1	3	3	1	practice	2	4	p_7	p_9	yes	29	low400	push	30	10	493.690377000443	push	778.53822499956	push	1	1	2253.12033800037	1	2691.93234600061	1	1096.51499999927	1	1501.71537499955	1	6777.96180199948	1	1163.03048999907	29	3.55082875600056	1	18	17	14	17	49	ja	nein
4	pushPullEmp	20150806T120614	8	w	19	r	2	1	4	4	1	practice	2	4	p_9	p_9	yes	29	high800	pull	30	10	463.84366700011	pull	739.878756000398	pull	1	1	2253.12033800037	1	2691.93234600061	1	1096.51499999927	1	1501.71537499955	1	6777.96180199948	1	1163.03048999907	29	3.55082875600056	1	18	17	14	17	49	ja	nein
5	pushPullEmp	20150806T120621	8	w	19	r	2	1	5	5	1	practice	2	4	p_8	p_9	yes	29	low400	push	30	10	-2329.60987000015	pull	765.86903999951	push	1	1	2253.12033800037	1	2691.93234600061	1	1096.51499999927	1	1501.71537499955	1	6777.96180199948	1	1163.03048999907	29	3.55082875600056	1	18	17	14	17	49	ja	nein
6	pushPullEmp	20150806T120628	8	w	19	r	2	1	6	6	1	practice	2	4	p_12	p_9	yes	29	low400	push	30	10	482.402979999373	push	769.119687999686	push	1	1	2253.12033800037	1	2691.93234600061	1	1096.51499999927	1	1501.71537499955	1	6777.96180199948	1	1163.03048999907	29	3.55082875600056	1	18	17	14	17	49	ja	nein
7	pushPullEmp	20150806T120724	8	w	19	r	2	2	1	7	1	practice	1	4	p_2	p_13	no	17	high800	pull	30	10	527.352206000709	pull	811.486322000841	pull	1	1	814.41366800027	1	1102.57535999881	1	826.369428001271	1	706.15788699979	1	1644.17872099875	1	1257.88620800085	17	3.19942159300081	1	18	17	14	17	49	ja	nein
8	pushPullEmp	20150806T120732	8	w	19	r	2	2	2	8	1	practice	1	4	p_3	p_13	no	17	low400	push	30	10	473.975768999371	push	814.806336999827	push	1	1	814.41366800027	1	1102.57535999881	1	826.369428001271	1	706.15788699979	1	1644.17872099875	1	1257.88620800085	17	3.19942159300081	1	18	17	14	17	49	ja	nein
9	pushPullEmp	20150806T120739	8	w	19	r	2	2	3	9	1	practice	1	4	p_6	p_13	no	17	high800	pull	30	10	570.158070000005	pull	827.809690999246	pull	1	1	814.41366800027	1	1102.57535999881	1	826.369428001271	1	706.15788699979	1	1644.17872099875	1	1257.88620800085	17	3.19942159300081	1	18	17	14	17	49	ja	nein
10	pushPullEmp	20150806T120746	8	w	19	r	2	2	4	10	1	practice	1	4	p_5	p_13	no	17	high800	pull	30	10	482.575189999901	pull	762.868507999068	pull	1	1	814.41366800027	1	1102.57535999881	1	826.369428001271	1	706.15788699979	1	1644.17872099875	1	1257.88620800085	17	3.19942159300081	1	18	17	14	17	49	ja	nein
11	pushPullEmp	20150806T120753	8	w	19	r	2	2	5	11	1	practice	1	4	p_1	p_13	no	17	low400	push	30	10	433.685638000592	push	717.57284700025	push	1	1	814.41366800027	1	1102.57535999881	1	826.369428001271	1	706.15788699979	1	1644.17872099875	1	1257.88620800085	17	3.19942159300081	1	18	17	14	17	49	ja	nein
12	pushPullEmp	20150806T120800	8	w	19	r	2	2	6	12	1	practice	1	4	p_4	p_13	no	17	low400	push	30	10	405.638216999345	push	691.224317998698	push	1	1	814.41366800027	1	1102.57535999881	1	826.369428001271	1	706.15788699979	1	1644.17872099875	1	1257.88620800085	17	3.19942159300081	1	18	17	14	17	49	ja	nein
13	pushPullEmp	20150806T120910	8	w	19	r	2	3	1	13	0	sad	4	2	s_24	s_22	yes	29	high800	pull	30	10	577.634578999801	pull	871.478314000138	pull	1	2	3517.97735699984	4	1440.5564890003	2	1389.25760299935	1	837.289737000901	1	887.71965900014	1	700.178241999311	29	2.78745646300013	1	18	17	14	17	49	ja	nein
14	pushPullEmp	20150806T120917	8	w	19	r	2	3	2	14	0	sad	4	2	s_19	s_22	yes	29	low400	push	30	10	504.712672999725	push	834.96004700019	push	1	2	3517.97735699984	4	1440.5564890003	2	1389.25760299935	1	837.289737000901	1	887.71965900014	1	700.178241999311	29	2.78745646300013	1	18	17	14	17	49	ja	nein
15	pushPullEmp	20150806T120924	8	w	19	r	2	3	3	15	0	sad	4	2	s_23	s_22	yes	29	low400	push	30	10	470.614340000888	push	793.436469000066	push	1	2	3517.97735699984	4	1440.5564890003	2	1389.25760299935	1	837.289737000901	1	887.71965900014	1	700.178241999311	29	2.78745646300013	1	18	17	14	17	49	ja	nein
16	pushPullEmp	20150806T120931	8	w	19	r	2	3	4	16	0	sad	4	2	s_22	s_22	yes	29	high800	pull	30	10	801.724306999749	pull	1049.06054699939	pull	1	2	3517.97735699984	4	1440.5564890003	2	1389.25760299935	1	837.289737000901	1	887.71965900014	1	700.178241999311	29	2.78745646300013	1	18	17	14	17	49	ja	nein
17	pushPullEmp	20150806T120938	8	w	19	r	2	3	5	17	0	sad	4	2	s_20	s_22	yes	29	high800	pull	30	10	479.888105998616	pull	730.351244998819	pull	1	2	3517.97735699984	4	1440.5564890003	2	1389.25760299935	1	837.289737000901	1	887.71965900014	1	700.178241999311	29	2.78745646300013	1	18	17	14	17	49	ja	nein
18	pushPullEmp	20150806T120945	8	w	19	r	2	3	6	18	0	sad	4	2	s_21	s_22	yes	29	low400	push	30	10	431.746684001249	push	708.641379999885	push	1	2	3517.97735699984	4	1440.5564890003	2	1389.25760299935	1	837.289737000901	1	887.71965900014	1	700.178241999311	29	2.78745646300013	1	18	17	14	17	49	ja	nein
19	pushPullEmp	20150806T121030	8	w	19	r	2	4	1	19	0	sad	1	2	s_2	s_37	no	17	high800	pull	30	10	508.278950000094	pull	781.163533999352	pull	1	3	2078.08852900052	3	1530.9643290002	3	844.158606998462	2	3116.92435700024	1	769.747518999793	1	2747.6869889997	17	2.49977854399913	1	18	17	14	17	49	ja	nein
20	pushPullEmp	20150806T121037	8	w	19	r	2	4	2	20	0	sad	1	2	s_4	s_37	no	17	low400	push	30	10	401.173208001026	push	684.732291001026	push	1	3	2078.08852900052	3	1530.9643290002	3	844.158606998462	2	3116.92435700024	1	769.747518999793	1	2747.6869889997	17	2.49977854399913	1	18	17	14	17	49	ja	nein
21	pushPullEmp	20150806T121044	8	w	19	r	2	4	3	21	0	sad	1	2	s_3	s_37	no	17	high800	pull	30	10	474.029286001387	pull	754.5855820016	pull	1	3	2078.08852900052	3	1530.9643290002	3	844.158606998462	2	3116.92435700024	1	769.747518999793	1	2747.6869889997	17	2.49977854399913	1	18	17	14	17	49	ja	nein
22	pushPullEmp	20150806T121051	8	w	19	r	2	4	4	22	0	sad	1	2	s_5	s_37	no	17	low400	push	30	10	485.860200999814	push	767.833738001063	push	1	3	2078.08852900052	3	1530.9643290002	3	844.158606998462	2	3116.92435700024	1	769.747518999793	1	2747.6869889997	17	2.49977854399913	1	18	17	14	17	49	ja	nein
23	pushPullEmp	20150806T121058	8	w	19	r	2	4	5	23	0	sad	1	2	s_1	s_37	no	17	high800	pull	30	10	472.319378000364	pull	739.356240999157	pull	1	3	2078.08852900052	3	1530.9643290002	3	844.158606998462	2	3116.92435700024	1	769.747518999793	1	2747.6869889997	17	2.49977854399913	1	18	17	14	17	49	ja	nein
24	pushPullEmp	20150806T121105	8	w	19	r	2	4	6	24	0	sad	1	2	s_6	s_37	no	17	low400	push	30	10	671.529715999786	push	964.583093999754	push	1	3	2078.08852900052	3	1530.9643290002	3	844.158606998462	2	3116.92435700024	1	769.747518999793	1	2747.6869889997	17	2.49977854399913	1	18	17	14	17	49	ja	nein
25	pushPullEmp	20150806T121152	8	w	19	r	2	5	1	25	0	neutral	5	1	n_25	n_38	no	17	low400	push	30	10	747.134544998611	push	1064.69331099934	push	1	1	1164.87610399963	2	1191.69801700082	2	896.834344001036	1	1965.97516700058	1	609.216684000785	1	766.231970999797	17	2.3814289790007	1	18	17	14	17	49	ja	nein
26	pushPullEmp	20150806T121159	8	w	19	r	2	5	2	26	0	neutral	5	1	n_28	n_38	no	17	high800	pull	30	10	507.726405999259	pull	770.909961999772	pull	1	1	1164.87610399963	2	1191.69801700082	2	896.834344001036	1	1965.97516700058	1	609.216684000785	1	766.231970999797	17	2.3814289790007	1	18	17	14	17	49	ja	nein
27	pushPullEmp	20150806T121206	8	w	19	r	2	5	3	27	0	neutral	5	1	n_30	n_38	no	17	high800	pull	30	10	505.638565001282	pull	747.809713001407	pull	1	1	1164.87610399963	2	1191.69801700082	2	896.834344001036	1	1965.97516700058	1	609.216684000785	1	766.231970999797	17	2.3814289790007	1	18	17	14	17	49	ja	nein
28	pushPullEmp	20150806T121213	8	w	19	r	2	5	4	28	0	neutral	5	1	n_27	n_38	no	17	low400	push	30	10	469.767690000372	push	782.548559000934	push	1	1	1164.87610399963	2	1191.69801700082	2	896.834344001036	1	1965.97516700058	1	609.216684000785	1	766.231970999797	17	2.3814289790007	1	18	17	14	17	49	ja	nein
29	pushPullEmp	20150806T121220	8	w	19	r	2	5	5	29	0	neutral	5	1	n_29	n_38	no	17	high800	pull	30	10	471.217310000706	pull	750.320627000387	pull	1	1	1164.87610399963	2	1191.69801700082	2	896.834344001036	1	1965.97516700058	1	609.216684000785	1	766.231970999797	17	2.3814289790007	1	18	17	14	17	49	ja	nein
30	pushPullEmp	20150806T121227	8	w	19	r	2	5	6	30	0	neutral	5	1	n_26	n_38	no	17	low400	push	30	10	505.450056000976	push	768.590288001273	push	1	1	1164.87610399963	2	1191.69801700082	2	896.834344001036	1	1965.97516700058	1	609.216684000785	1	766.231970999797	17	2.3814289790007	1	18	17	14	17	49	ja	nein
31	pushPullEmp	20150806T121309	8	w	19	r	2	6	1	31	0	neutral	4	1	n_23	n_37	no	17	high800	pull	30	10	504.347261999195	pull	771.813045000366	pull	1	1	2475.09029899993	2	2408.03831599987	1	421.543440001187	1	541.643508000561	1	532.343760000003	1	472.895337999944	17	2.41619882499981	1	18	17	14	17	49	ja	nein
32	pushPullEmp	20150806T121316	8	w	19	r	2	6	2	32	0	neutral	4	1	n_19	n_37	no	17	high800	pull	30	10	467.279265999721	pull	753.163754000823	pull	1	1	2475.09029899993	2	2408.03831599987	1	421.543440001187	1	541.643508000561	1	532.343760000003	1	472.895337999944	17	2.41619882499981	1	18	17	14	17	49	ja	nein
33	pushPullEmp	20150806T121323	8	w	19	r	2	6	3	33	0	neutral	4	1	n_20	n_37	no	17	low400	push	30	10	395.067930000645	push	673.013722001182	push	1	1	2475.09029899993	2	2408.03831599987	1	421.543440001187	1	541.643508000561	1	532.343760000003	1	472.895337999944	17	2.41619882499981	1	18	17	14	17	49	ja	nein
34	pushPullEmp	20150806T121329	8	w	19	r	2	6	4	34	0	neutral	4	1	n_24	n_37	no	17	high800	pull	30	10	484.069241999241	pull	814.911025999099	pull	1	1	2475.09029899993	2	2408.03831599987	1	421.543440001187	1	541.643508000561	1	532.343760000003	1	472.895337999944	17	2.41619882499981	1	18	17	14	17	49	ja	nein
35	pushPullEmp	20150806T121337	8	w	19	r	2	6	5	35	0	neutral	4	1	n_21	n_37	no	17	low400	push	30	10	632.459469000314	push	969.387072999671	push	1	1	2475.09029899993	2	2408.03831599987	1	421.543440001187	1	541.643508000561	1	532.343760000003	1	472.895337999944	17	2.41619882499981	1	18	17	14	17	49	ja	nein
36	pushPullEmp	20150806T121344	8	w	19	r	2	6	6	36	0	neutral	4	1	n_22	n_37	no	17	high800	pull	30	10	470.703485000835	pull	769.707786000348	pull	1	1	2475.09029899993	2	2408.03831599987	1	421.543440001187	1	541.643508000561	1	532.343760000003	1	472.895337999944	17	2.41619882499981	1	18	17	14	17	49	ja	nein
37	pushPullEmp	20150806T121427	8	w	19	r	2	7	1	37	0	stroke	1	3	h_4	h_37	no	17	high800	pull	30	10	550.093588000076	pull	810.470510000509	pull	1	3	912.082498998643	4	2151.34765900075	2	765.034440000818	2	1038.32480000165	2	1182.96547699902	2	1650.05190299962	17	2.21296775300107	1	18	17	14	17	49	ja	nein
38	pushPullEmp	20150806T121434	8	w	19	r	2	7	2	38	0	stroke	1	3	h_1	h_37	no	17	low400	push	30	10	496.466327999864	push	755.239019000423	push	1	3	912.082498998643	4	2151.34765900075	2	765.034440000818	2	1038.32480000165	2	1182.96547699902	2	1650.05190299962	17	2.21296775300107	1	18	17	14	17	49	ja	nein
39	pushPullEmp	20150806T121441	8	w	19	r	2	7	3	39	0	stroke	1	3	h_2	h_37	no	17	high800	pull	30	10	478.409569000272	pull	771.168108000988	pull	1	3	912.082498998643	4	2151.34765900075	2	765.034440000818	2	1038.32480000165	2	1182.96547699902	2	1650.05190299962	17	2.21296775300107	1	18	17	14	17	49	ja	nein
40	pushPullEmp	20150806T121448	8	w	19	r	2	7	4	40	0	stroke	1	3	h_6	h_37	no	17	low400	push	30	10	398.287608000013	push	708.019556998901	push	1	3	912.082498998643	4	2151.34765900075	2	765.034440000818	2	1038.32480000165	2	1182.96547699902	2	1650.05190299962	17	2.21296775300107	1	18	17	14	17	49	ja	nein
41	pushPullEmp	20150806T121455	8	w	19	r	2	7	5	41	0	stroke	1	3	h_5	h_37	no	17	high800	pull	30	10	433.513226999712	pull	710.504454999755	pull	1	3	912.082498998643	4	2151.34765900075	2	765.034440000818	2	1038.32480000165	2	1182.96547699902	2	1650.05190299962	17	2.21296775300107	1	18	17	14	17	49	ja	nein
42	pushPullEmp	20150806T121502	8	w	19	r	2	7	6	42	0	stroke	1	3	h_3	h_37	no	17	high800	pull	30	10	470.970124998828	pull	714.224275999484	pull	1	3	912.082498998643	4	2151.34765900075	2	765.034440000818	2	1038.32480000165	2	1182.96547699902	2	1650.05190299962	17	2.21296775300107	1	18	17	14	17	49	ja	nein
43	pushPullEmp	20150806T121548	8	w	19	r	2	8	1	43	0	stroke	4	3	h_19	h_39	no	17	low400	push	30	10	625.839860999695	push	923.955567000012	push	1	2	1199.13104999978	3	1321.67040000058	3	1859.32614800004	1	1535.71455600104	2	563.908002999597	1	1206.85028000116	17	2.14279114500096	1	18	17	14	17	49	ja	nein
44	pushPullEmp	20150806T121555	8	w	19	r	2	8	2	44	0	stroke	4	3	h_23	h_39	no	17	high800	pull	30	10	409.546587000164	pull	672.770448999159	pull	1	2	1199.13104999978	3	1321.67040000058	3	1859.32614800004	1	1535.71455600104	2	563.908002999597	1	1206.85028000116	17	2.14279114500096	1	18	17	14	17	49	ja	nein
45	pushPullEmp	20150806T121602	8	w	19	r	2	8	3	45	0	stroke	4	3	h_20	h_39	no	17	low400	push	30	10	432.160051000101	push	707.270059000512	push	1	2	1199.13104999978	3	1321.67040000058	3	1859.32614800004	1	1535.71455600104	2	563.908002999597	1	1206.85028000116	17	2.14279114500096	1	18	17	14	17	49	ja	nein
46	pushPullEmp	20150806T121609	8	w	19	r	2	8	4	46	0	stroke	4	3	h_24	h_39	no	17	low400	push	30	10	474.157052999639	push	743.362072999938	push	1	2	1199.13104999978	3	1321.67040000058	3	1859.32614800004	1	1535.71455600104	2	563.908002999597	1	1206.85028000116	17	2.14279114500096	1	18	17	14	17	49	ja	nein
47	pushPullEmp	20150806T121616	8	w	19	r	2	8	5	47	0	stroke	4	3	h_21	h_39	no	17	high800	pull	30	10	461.289824000123	pull	748.860110000242	pull	1	2	1199.13104999978	3	1321.67040000058	3	1859.32614800004	1	1535.71455600104	2	563.908002999597	1	1206.85028000116	17	2.14279114500096	1	18	17	14	17	49	ja	nein
48	pushPullEmp	20150806T121623	8	w	19	r	2	8	6	48	0	stroke	4	3	h_22	h_39	no	17	high800	pull	30	10	533.50116700049	pull	770.687256000296	pull	1	2	1199.13104999978	3	1321.67040000058	3	1859.32614800004	1	1535.71455600104	2	563.908002999597	1	1206.85028000116	17	2.14279114500096	1	18	17	14	17	49	ja	nein
49	pushPullEmp	20150806T121712	8	w	19	r	2	9	1	49	0	sad	5	2	s_26	s_27	yes	29	high800	pull	30	10	540.042610998673	push	847.204081999327	push	2	3	2793.86306400011	3	327.760402999047	2	314.940194000883	1	909.690089001742	1	418.353095999919	1	663.838583001052	29	2.16297880000093	1	18	17	14	17	49	ja	nein
50	pushPullEmp	20150806T121719	8	w	19	r	2	9	2	50	0	sad	5	2	s_30	s_27	yes	29	low400	push	30	10	438.935883000435	push	699.980943000905	push	1	3	2793.86306400011	3	327.760402999047	2	314.940194000883	1	909.690089001742	1	418.353095999919	1	663.838583001052	29	2.16297880000093	1	18	17	14	17	49	ja	nein
51	pushPullEmp	20150806T121727	8	w	19	r	2	9	3	51	0	sad	5	2	s_25	s_27	yes	29	high800	pull	30	10	505.350808001007	pull	803.554717999854	pull	1	3	2793.86306400011	3	327.760402999047	2	314.940194000883	1	909.690089001742	1	418.353095999919	1	663.838583001052	29	2.16297880000093	1	18	17	14	17	49	ja	nein
52	pushPullEmp	20150806T121734	8	w	19	r	2	9	4	52	0	sad	5	2	s_29	s_27	yes	29	low400	push	30	10	457.641783000421	push	753.17114299933	push	1	3	2793.86306400011	3	327.760402999047	2	314.940194000883	1	909.690089001742	1	418.353095999919	1	663.838583001052	29	2.16297880000093	1	18	17	14	17	49	ja	nein
53	pushPullEmp	20150806T121741	8	w	19	r	2	9	5	53	0	sad	5	2	s_27	s_27	yes	29	high800	pull	30	10	536.296252000175	pull	812.697694999661	pull	1	3	2793.86306400011	3	327.760402999047	2	314.940194000883	1	909.690089001742	1	418.353095999919	1	663.838583001052	29	2.16297880000093	1	18	17	14	17	49	ja	nein
54	pushPullEmp	20150806T121749	8	w	19	r	2	9	6	54	0	sad	5	2	s_28	s_27	yes	29	high800	pull	30	10	474.708384998739	pull	740.019708999971	pull	1	3	2793.86306400011	3	327.760402999047	2	314.940194000883	1	909.690089001742	1	418.353095999919	1	663.838583001052	29	2.16297880000093	1	18	17	14	17	49	ja	nein
55	pushPullEmp	20150806T121828	8	w	19	r	2	10	1	55	0	sad	6	2	s_36	s_39	no	17	low400	push	30	10	636.574704000945	push	944.375710000808	push	1	2	1173.43293299928	2	773.779819000993	2	776.780327998495	1	451.150352000695	1	631.818633999501	1	399.846609998349	17	2.08163276100095	1	18	17	14	17	49	ja	nein
56	pushPullEmp	20150806T121835	8	w	19	r	2	10	2	56	0	sad	6	2	s_35	s_39	no	17	low400	push	30	10	486.961692999903	push	743.778522998473	push	1	2	1173.43293299928	2	773.779819000993	2	776.780327998495	1	451.150352000695	1	631.818633999501	1	399.846609998349	17	2.08163276100095	1	18	17	14	17	49	ja	nein
57	pushPullEmp	20150806T121842	8	w	19	r	2	10	3	57	0	sad	6	2	s_33	s_39	no	17	high800	pull	30	10	492.439867000125	pull	769.70120299948	pull	1	2	1173.43293299928	2	773.779819000993	2	776.780327998495	1	451.150352000695	1	631.818633999501	1	399.846609998349	17	2.08163276100095	1	18	17	14	17	49	ja	nein
58	pushPullEmp	20150806T121849	8	w	19	r	2	10	4	58	0	sad	6	2	s_34	s_39	no	17	high800	pull	30	10	517.243662999026	pull	840.397888999069	pull	1	2	1173.43293299928	2	773.779819000993	2	776.780327998495	1	451.150352000695	1	631.818633999501	1	399.846609998349	17	2.08163276100095	1	18	17	14	17	49	ja	nein
59	pushPullEmp	20150806T121857	8	w	19	r	2	10	5	59	0	sad	6	2	s_32	s_39	no	17	low400	push	30	10	443.855364000527	push	723.468711999274	push	1	2	1173.43293299928	2	773.779819000993	2	776.780327998495	1	451.150352000695	1	631.818633999501	1	399.846609998349	17	2.08163276100095	1	18	17	14	17	49	ja	nein
60	pushPullEmp	20150806T121904	8	w	19	r	2	10	6	60	0	sad	6	2	s_31	s_39	no	17	high800	pull	30	10	673.063261000701	pull	956.636605001317	pull	1	2	1173.43293299928	2	773.779819000993	2	776.780327998495	1	451.150352000695	1	631.818633999501	1	399.846609998349	17	2.08163276100095	1	18	17	14	17	49	ja	nein
61	pushPullEmp	20150806T121944	8	w	19	r	2	11	1	61	0	neutral	1	1	n_1	n_1	yes	29	low400	push	30	10	930.843002998794	push	1243.18683699958	push	1	1	880.395778000093	1	865.001804999338	1	519.506939999701	1	317.300235999937	1	1057.84718500036	1	424.224534999667	29	2.86818763600058	1	18	17	14	17	49	ja	nein
62	pushPullEmp	20150806T121951	8	w	19	r	2	11	2	62	0	neutral	1	1	n_4	n_1	yes	29	low400	push	30	10	478.66661399974	push	763.12114099972	push	1	1	880.395778000093	1	865.001804999338	1	519.506939999701	1	317.300235999937	1	1057.84718500036	1	424.224534999667	29	2.86818763600058	1	18	17	14	17	49	ja	nein
63	pushPullEmp	20150806T121958	8	w	19	r	2	11	3	63	0	neutral	1	1	n_6	n_1	yes	29	high800	pull	30	10	406.50140399985	pull	698.291750000048	pull	1	1	880.395778000093	1	865.001804999338	1	519.506939999701	1	317.300235999937	1	1057.84718500036	1	424.224534999667	29	2.86818763600058	1	18	17	14	17	49	ja	nein
64	pushPullEmp	20150806T122005	8	w	19	r	2	11	4	64	0	neutral	1	1	n_2	n_1	yes	29	low400	push	30	10	524.335504001196	push	794.835255000275	push	1	1	880.395778000093	1	865.001804999338	1	519.506939999701	1	317.300235999937	1	1057.84718500036	1	424.224534999667	29	2.86818763600058	1	18	17	14	17	49	ja	nein
65	pushPullEmp	20150806T122012	8	w	19	r	2	11	5	65	0	neutral	1	1	n_5	n_1	yes	29	high800	pull	30	10	456.500179000504	pull	764.879278000881	pull	1	1	880.395778000093	1	865.001804999338	1	519.506939999701	1	317.300235999937	1	1057.84718500036	1	424.224534999667	29	2.86818763600058	1	18	17	14	17	49	ja	nein
66	pushPullEmp	20150806T122019	8	w	19	r	2	11	6	66	0	neutral	1	1	n_3	n_1	yes	29	low400	push	30	10	515.529940999229	push	832.136387999824	push	1	1	880.395778000093	1	865.001804999338	1	519.506939999701	1	317.300235999937	1	1057.84718500036	1	424.224534999667	29	2.86818763600058	1	18	17	14	17	49	ja	nein
67	pushPullEmp	20150806T122054	8	w	19	r	2	12	1	67	0	neutral	6	1	n_33	n_39	no	17	high800	pull	30	10	538.584979999432	pull	829.230763000742	pull	1	1	434.269628000038	1	1609.7999829999	1	817.135166000298	1	1903.61899300115	1	473.021212999811	1	312.916546001361	17	2.23831098499977	1	18	17	14	17	49	ja	nein
68	pushPullEmp	20150806T122101	8	w	19	r	2	12	2	68	0	neutral	6	1	n_31	n_39	no	17	high800	pull	30	10	513.419547000813	pull	804.897147000593	pull	1	1	434.269628000038	1	1609.7999829999	1	817.135166000298	1	1903.61899300115	1	473.021212999811	1	312.916546001361	17	2.23831098499977	1	18	17	14	17	49	ja	nein
69	pushPullEmp	20150806T122108	8	w	19	r	2	12	3	69	0	neutral	6	1	n_32	n_39	no	17	low400	push	30	10	513.947034999437	push	827.712546998446	push	1	1	434.269628000038	1	1609.7999829999	1	817.135166000298	1	1903.61899300115	1	473.021212999811	1	312.916546001361	17	2.23831098499977	1	18	17	14	17	49	ja	nein
70	pushPullEmp	20150806T122115	8	w	19	r	2	12	4	70	0	neutral	6	1	n_35	n_39	no	17	low400	push	30	10	463.633650001502	push	758.261821000706	push	1	1	434.269628000038	1	1609.7999829999	1	817.135166000298	1	1903.61899300115	1	473.021212999811	1	312.916546001361	17	2.23831098499977	1	18	17	14	17	49	ja	nein
71	pushPullEmp	20150806T122123	8	w	19	r	2	12	5	71	0	neutral	6	1	n_34	n_39	no	17	high800	pull	30	10	562.138506999967	pull	855.138310999886	pull	1	1	434.269628000038	1	1609.7999829999	1	817.135166000298	1	1903.61899300115	1	473.021212999811	1	312.916546001361	17	2.23831098499977	1	18	17	14	17	49	ja	nein
72	pushPullEmp	20150806T122130	8	w	19	r	2	12	6	72	0	neutral	6	1	n_36	n_39	no	17	low400	push	30	10	468.062905999526	push	768.506866000374	push	1	1	434.269628000038	1	1609.7999829999	1	817.135166000298	1	1903.61899300115	1	473.021212999811	1	312.916546001361	17	2.23831098499977	1	18	17	14	17	49	ja	nein
73	pushPullEmp	20150806T122211	8	w	19	r	2	13	1	73	0	stroke	6	3	h_33	h_36	yes	29	low400	push	30	10	500.422218999214	push	823.268321998607	push	1	2	718.447104998631	3	915.241202999823	2	998.636491998695	2	1716.18567000041	2	2072.02452999991	1	1262.86523599993	29	1.82729719199961	1	18	17	14	17	49	ja	nein
74	pushPullEmp	20150806T122217	8	w	19	r	2	13	2	74	0	stroke	6	3	h_35	h_36	yes	29	low400	push	30	10	477.250164001205	push	736.249472001262	push	1	2	718.447104998631	3	915.241202999823	2	998.636491998695	2	1716.18567000041	2	2072.02452999991	1	1262.86523599993	29	1.82729719199961	1	18	17	14	17	49	ja	nein
75	pushPullEmp	20150806T122224	8	w	19	r	2	13	3	75	0	stroke	6	3	h_34	h_36	yes	29	high800	pull	30	10	474.251750999319	pull	753.294522998549	pull	1	2	718.447104998631	3	915.241202999823	2	998.636491998695	2	1716.18567000041	2	2072.02452999991	1	1262.86523599993	29	1.82729719199961	1	18	17	14	17	49	ja	nein
76	pushPullEmp	20150806T122231	8	w	19	r	2	13	4	76	0	stroke	6	3	h_36	h_36	yes	29	low400	push	30	10	494.046352000718	push	775.62430700082	push	1	2	718.447104998631	3	915.241202999823	2	998.636491998695	2	1716.18567000041	2	2072.02452999991	1	1262.86523599993	29	1.82729719199961	1	18	17	14	17	49	ja	nein
77	pushPullEmp	20150806T122238	8	w	19	r	2	13	5	77	0	stroke	6	3	h_32	h_36	yes	29	low400	push	30	10	470.24532799999	push	745.871364998791	push	1	2	718.447104998631	3	915.241202999823	2	998.636491998695	2	1716.18567000041	2	2072.02452999991	1	1262.86523599993	29	1.82729719199961	1	18	17	14	17	49	ja	nein
78	pushPullEmp	20150806T122246	8	w	19	r	2	13	6	78	0	stroke	6	3	h_31	h_36	yes	29	high800	pull	30	10	1137.69696900029	pull	1388.22735700099	pull	1	2	718.447104998631	3	915.241202999823	2	998.636491998695	2	1716.18567000041	2	2072.02452999991	1	1262.86523599993	29	1.82729719199961	1	18	17	14	17	49	ja	nein
79	pushPullEmp	20150806T122325	8	w	19	r	2	14	1	79	0	stroke	5	3	h_29	h_29	yes	29	low400	push	30	10	597.93112100022	push	885.969077001282	push	1	2	486.990892000904	3	1117.35636199955	3	1910.33106800023	1	403.862884999398	1	639.935852001145	1	937.826142000631	29	1.67641897500107	1	18	17	14	17	49	ja	nein
80	pushPullEmp	20150806T122332	8	w	19	r	2	14	2	80	0	stroke	5	3	h_26	h_29	yes	29	high800	pull	30	10	462.073617000991	pull	763.56710400169	pull	1	2	486.990892000904	3	1117.35636199955	3	1910.33106800023	1	403.862884999398	1	639.935852001145	1	937.826142000631	29	1.67641897500107	1	18	17	14	17	49	ja	nein
81	pushPullEmp	20150806T122341	8	w	19	r	2	14	3	81	0	stroke	5	3	h_25	h_29	yes	29	high800	pull	30	10	525.021313999881	pull	786.922172000326	pull	1	2	486.990892000904	3	1117.35636199955	3	1910.33106800023	1	403.862884999398	1	639.935852001145	1	937.826142000631	29	1.67641897500107	1	18	17	14	17	49	ja	nein
82	pushPullEmp	20150806T122348	8	w	19	r	2	14	4	82	0	stroke	5	3	h_30	h_29	yes	29	low400	push	30	10	524.552861999022	push	798.458117999966	push	1	2	486.990892000904	3	1117.35636199955	3	1910.33106800023	1	403.862884999398	1	639.935852001145	1	937.826142000631	29	1.67641897500107	1	18	17	14	17	49	ja	nein
83	pushPullEmp	20150806T122355	8	w	19	r	2	14	5	83	0	stroke	5	3	h_27	h_29	yes	29	high800	pull	30	10	475.528850999879	pull	760.505019999371	pull	1	2	486.990892000904	3	1117.35636199955	3	1910.33106800023	1	403.862884999398	1	639.935852001145	1	937.826142000631	29	1.67641897500107	1	18	17	14	17	49	ja	nein
84	pushPullEmp	20150806T122402	8	w	19	r	2	14	6	84	0	stroke	5	3	h_28	h_29	yes	29	low400	push	30	10	409.808195999271	push	715.346526999478	push	1	2	486.990892000904	3	1117.35636199955	3	1910.33106800023	1	403.862884999398	1	639.935852001145	1	937.826142000631	29	1.67641897500107	1	18	17	14	17	49	ja	nein
85	pushPullEmp	20150806T122443	8	w	19	r	2	15	1	85	0	sad	3	2	s_13	s_17	yes	29	high800	pull	30	10	527.194883999167	pull	814.237367999434	pull	1	2	745.985241999733	3	909.316209999815	2	843.146875000457	1	1110.27307899894	1	585.1471269998	1	610.731169999781	29	2.27460036899902	1	18	17	14	17	49	ja	nein
86	pushPullEmp	20150806T122451	8	w	19	r	2	15	2	86	0	sad	3	2	s_17	s_17	yes	29	low400	push	30	10	479.259910999739	push	759.346964000637	push	1	2	745.985241999733	3	909.316209999815	2	843.146875000457	1	1110.27307899894	1	585.1471269998	1	610.731169999781	29	2.27460036899902	1	18	17	14	17	49	ja	nein
87	pushPullEmp	20150806T122458	8	w	19	r	2	15	3	87	0	sad	3	2	s_18	s_17	yes	29	low400	push	30	10	448.719956001587	push	708.605009000967	push	1	2	745.985241999733	3	909.316209999815	2	843.146875000457	1	1110.27307899894	1	585.1471269998	1	610.731169999781	29	2.27460036899902	1	18	17	14	17	49	ja	nein
88	pushPullEmp	20150806T122505	8	w	19	r	2	15	4	88	0	sad	3	2	s_15	s_17	yes	29	high800	pull	30	10	474.461524000304	pull	750.256629001029	pull	1	2	745.985241999733	3	909.316209999815	2	843.146875000457	1	1110.27307899894	1	585.1471269998	1	610.731169999781	29	2.27460036899902	1	18	17	14	17	49	ja	nein
89	pushPullEmp	20150806T122512	8	w	19	r	2	15	5	89	0	sad	3	2	s_16	s_17	yes	29	low400	push	30	10	481.596222999637	push	739.033474000375	push	1	2	745.985241999733	3	909.316209999815	2	843.146875000457	1	1110.27307899894	1	585.1471269998	1	610.731169999781	29	2.27460036899902	1	18	17	14	17	49	ja	nein
90	pushPullEmp	20150806T122519	8	w	19	r	2	15	6	90	0	sad	3	2	s_14	s_17	yes	29	high800	pull	30	10	425.500578999257	pull	712.060805000059	pull	1	2	745.985241999733	3	909.316209999815	2	843.146875000457	1	1110.27307899894	1	585.1471269998	1	610.731169999781	29	2.27460036899902	1	18	17	14	17	49	ja	nein
91	pushPullEmp	20150806T122557	8	w	19	r	2	16	1	91	0	sad	2	2	s_9	s_38	no	17	low400	push	30	10	417.804811000067	push	714.329358999137	push	1	2	801.832174000083	2	289.304125999479	1	975.509857998986	1	1017.56278400171	1	498.066987000129	1	622.780665000391	17	1.91759938300129	1	18	17	14	17	49	ja	nein
92	pushPullEmp	20150806T122604	8	w	19	r	2	16	2	92	0	sad	2	2	s_10	s_38	no	17	high800	pull	30	10	407.860054000281	pull	642.968267001066	pull	1	2	801.832174000083	2	289.304125999479	1	975.509857998986	1	1017.56278400171	1	498.066987000129	1	622.780665000391	17	1.91759938300129	1	18	17	14	17	49	ja	nein
93	pushPullEmp	20150806T122611	8	w	19	r	2	16	3	93	0	sad	2	2	s_11	s_38	no	17	low400	push	30	10	422.136693999259	push	671.901143999188	push	1	2	801.832174000083	2	289.304125999479	1	975.509857998986	1	1017.56278400171	1	498.066987000129	1	622.780665000391	17	1.91759938300129	1	18	17	14	17	49	ja	nein
94	pushPullEmp	20150806T122619	8	w	19	r	2	16	4	94	0	sad	2	2	s_8	s_38	no	17	high800	pull	30	10	702.661031999814	pull	958.986812000949	pull	1	2	801.832174000083	2	289.304125999479	1	975.509857998986	1	1017.56278400171	1	498.066987000129	1	622.780665000391	17	1.91759938300129	1	18	17	14	17	49	ja	nein
95	pushPullEmp	20150806T122626	8	w	19	r	2	16	5	95	0	sad	2	2	s_12	s_38	no	17	low400	push	30	10	675.092511000097	push	927.95289399974	push	1	2	801.832174000083	2	289.304125999479	1	975.509857998986	1	1017.56278400171	1	498.066987000129	1	622.780665000391	17	1.91759938300129	1	18	17	14	17	49	ja	nein
96	pushPullEmp	20150806T122633	8	w	19	r	2	16	6	96	0	sad	2	2	s_7	s_38	no	17	low400	push	30	10	489.546424000859	push	762.377615000427	push	1	2	801.832174000083	2	289.304125999479	1	975.509857998986	1	1017.56278400171	1	498.066987000129	1	622.780665000391	17	1.91759938300129	1	18	17	14	17	49	ja	nein
97	pushPullEmp	20150806T122710	8	w	19	r	2	17	1	97	0	stroke	3	3	h_14	h_38	no	17	high800	pull	30	10	531.147173999765	pull	792.419088001319	pull	1	2	683.628208998925	3	2090.60492599929	2	1320.72732699999	1	792.638695000278	1	917.70341299889	1	592.979887000183	17	1.80295414600005	1	18	17	14	17	49	ja	nein
98	pushPullEmp	20150806T122717	8	w	19	r	2	17	2	98	0	stroke	3	3	h_13	h_38	no	17	high800	pull	30	10	537.977377001065	pull	817.52397900082	pull	1	2	683.628208998925	3	2090.60492599929	2	1320.72732699999	1	792.638695000278	1	917.70341299889	1	592.979887000183	17	1.80295414600005	1	18	17	14	17	49	ja	nein
99	pushPullEmp	20150806T122724	8	w	19	r	2	17	3	99	0	stroke	3	3	h_15	h_38	no	17	low400	push	30	10	414.735989998808	push	712.54557500004	push	1	2	683.628208998925	3	2090.60492599929	2	1320.72732699999	1	792.638695000278	1	917.70341299889	1	592.979887000183	17	1.80295414600005	1	18	17	14	17	49	ja	nein
100	pushPullEmp	20150806T122731	8	w	19	r	2	17	4	100	0	stroke	3	3	h_16	h_38	no	17	high800	pull	30	10	553.988376998954	pull	826.670486999414	pull	1	2	683.628208998925	3	2090.60492599929	2	1320.72732699999	1	792.638695000278	1	917.70341299889	1	592.979887000183	17	1.80295414600005	1	18	17	14	17	49	ja	nein
101	pushPullEmp	20150806T122738	8	w	19	r	2	17	5	101	0	stroke	3	3	h_18	h_38	no	17	high800	pull	30	10	467.881906000301	pull	723.973157000117	pull	1	2	683.628208998925	3	2090.60492599929	2	1320.72732699999	1	792.638695000278	1	917.70341299889	1	592.979887000183	17	1.80295414600005	1	18	17	14	17	49	ja	nein
102	pushPullEmp	20150806T122746	8	w	19	r	2	17	6	102	0	stroke	3	3	h_17	h_38	no	17	low400	push	30	10	547.502458000352	push	796.520524000996	push	1	2	683.628208998925	3	2090.60492599929	2	1320.72732699999	1	792.638695000278	1	917.70341299889	1	592.979887000183	17	1.80295414600005	1	18	17	14	17	49	ja	nein
103	pushPullEmp	20150806T122825	8	w	19	r	2	18	1	103	0	stroke	2	3	h_8	h_7	yes	29	low400	push	30	10	527.954072999913	push	840.989088000337	push	1	2	1316.94269500076	3	902.689753000232	2	591.079729998455	2	369.839058001162	2	1306.16836599984	2	2246.2168359998	17	1.92668545200104	2	18	17	14	17	49	ja	nein
104	pushPullEmp	20150806T122832	8	w	19	r	2	18	2	104	0	stroke	2	3	h_11	h_7	yes	29	high800	pull	30	10	420.099471000256	pull	668.193966000516	pull	1	2	1316.94269500076	3	902.689753000232	2	591.079729998455	2	369.839058001162	2	1306.16836599984	2	2246.2168359998	17	1.92668545200104	2	18	17	14	17	49	ja	nein
105	pushPullEmp	20150806T122839	8	w	19	r	2	18	3	105	0	stroke	2	3	h_12	h_7	yes	29	low400	push	30	10	464.674737998488	push	726.45828999985	push	1	2	1316.94269500076	3	902.689753000232	2	591.079729998455	2	369.839058001162	2	1306.16836599984	2	2246.2168359998	17	1.92668545200104	2	18	17	14	17	49	ja	nein
106	pushPullEmp	20150806T122847	8	w	19	r	2	18	4	106	0	stroke	2	3	h_7	h_7	yes	29	low400	push	30	10	518.091639000981	push	790.076750000575	push	1	2	1316.94269500076	3	902.689753000232	2	591.079729998455	2	369.839058001162	2	1306.16836599984	2	2246.2168359998	17	1.92668545200104	2	18	17	14	17	49	ja	nein
107	pushPullEmp	20150806T122853	8	w	19	r	2	18	5	107	0	stroke	2	3	h_9	h_7	yes	29	high800	pull	30	10	491.586789000488	pull	754.756665000154	pull	1	2	1316.94269500076	3	902.689753000232	2	591.079729998455	2	369.839058001162	2	1306.16836599984	2	2246.2168359998	17	1.92668545200104	2	18	17	14	17	49	ja	nein
108	pushPullEmp	20150806T122900	8	w	19	r	2	18	6	108	0	stroke	2	3	h_10	h_7	yes	29	low400	push	30	10	479.938452000264	push	736.458418000533	push	1	2	1316.94269500076	3	902.689753000232	2	591.079729998455	2	369.839058001162	2	1306.16836599984	2	2246.2168359998	17	1.92668545200104	2	18	17	14	17	49	ja	nein
109	pushPullEmp	20150806T122939	8	w	19	r	2	19	1	109	0	neutral	2	1	n_8	n_8	yes	29	low400	push	30	10	503.186578999797	push	819.555102000872	push	1	1	1239.80585100071	2	924.180234000232	2	1211.4776569997	1	614.695256999767	1	558.145667000645	1	712.126913000247	29	1.51152362600078	1	18	17	14	17	49	ja	nein
110	pushPullEmp	20150806T122946	8	w	19	r	2	19	2	110	0	neutral	2	1	n_7	n_8	yes	29	high800	pull	30	10	511.688100000654	pull	755.260110000861	pull	1	1	1239.80585100071	2	924.180234000232	2	1211.4776569997	1	614.695256999767	1	558.145667000645	1	712.126913000247	29	1.51152362600078	1	18	17	14	17	49	ja	nein
111	pushPullEmp	20150806T122954	8	w	19	r	2	19	3	111	0	neutral	2	1	n_12	n_8	yes	29	low400	push	30	10	502.920686999554	push	781.330429998983	push	1	1	1239.80585100071	2	924.180234000232	2	1211.4776569997	1	614.695256999767	1	558.145667000645	1	712.126913000247	29	1.51152362600078	1	18	17	14	17	49	ja	nein
112	pushPullEmp	20150806T123002	8	w	19	r	2	19	4	112	0	neutral	2	1	n_9	n_8	yes	29	high800	pull	30	10	461.318979000571	pull	724.438598000124	pull	1	1	1239.80585100071	2	924.180234000232	2	1211.4776569997	1	614.695256999767	1	558.145667000645	1	712.126913000247	29	1.51152362600078	1	18	17	14	17	49	ja	nein
113	pushPullEmp	20150806T123009	8	w	19	r	2	19	5	113	0	neutral	2	1	n_11	n_8	yes	29	high800	pull	30	10	465.873602000196	pull	730.215433000107	pull	1	1	1239.80585100071	2	924.180234000232	2	1211.4776569997	1	614.695256999767	1	558.145667000645	1	712.126913000247	29	1.51152362600078	1	18	17	14	17	49	ja	nein
114	pushPullEmp	20150806T123017	8	w	19	r	2	19	6	114	0	neutral	2	1	n_10	n_8	yes	29	low400	push	30	10	394.560214000288	push	667.205879000088	push	1	1	1239.80585100071	2	924.180234000232	2	1211.4776569997	1	614.695256999767	1	558.145667000645	1	712.126913000247	29	1.51152362600078	1	18	17	14	17	49	ja	nein
115	pushPullEmp	20150806T123052	8	w	19	r	2	20	1	115	0	neutral	3	1	n_18	n_17	yes	29	high800	pull	30	10	579.236357999529	pull	851.640025998771	pull	1	1	491.034470000159	1	2011.98698500048	1	797.524728999633	1	380.425448000096	1	710.055599000043	1	401.058295999974	29	1.99297193799976	1	18	17	14	17	49	ja	nein
116	pushPullEmp	20150806T123059	8	w	19	r	2	20	2	116	0	neutral	3	1	n_17	n_17	yes	29	low400	push	30	10	433.35942099939	push	718.039659998889	push	1	1	491.034470000159	1	2011.98698500048	1	797.524728999633	1	380.425448000096	1	710.055599000043	1	401.058295999974	29	1.99297193799976	1	18	17	14	17	49	ja	nein
117	pushPullEmp	20150806T123107	8	w	19	r	2	20	3	117	0	neutral	3	1	n_15	n_17	yes	29	high800	pull	30	10	624.212358999197	pull	895.026826999223	pull	1	1	491.034470000159	1	2011.98698500048	1	797.524728999633	1	380.425448000096	1	710.055599000043	1	401.058295999974	29	1.99297193799976	1	18	17	14	17	49	ja	nein
118	pushPullEmp	20150806T123114	8	w	19	r	2	20	4	118	0	neutral	3	1	n_16	n_17	yes	29	high800	pull	30	10	502.092224999913	pull	744.269423999256	pull	1	1	491.034470000159	1	2011.98698500048	1	797.524728999633	1	380.425448000096	1	710.055599000043	1	401.058295999974	29	1.99297193799976	1	18	17	14	17	49	ja	nein
119	pushPullEmp	20150806T123121	8	w	19	r	2	20	5	119	0	neutral	3	1	n_13	n_17	yes	29	low400	push	30	10	432.911900000661	push	728.18300000047	push	1	1	491.034470000159	1	2011.98698500048	1	797.524728999633	1	380.425448000096	1	710.055599000043	1	401.058295999974	29	1.99297193799976	1	18	17	14	17	49	ja	nein
120	pushPullEmp	20150806T123128	8	w	19	r	2	20	6	120	0	neutral	3	1	n_14	n_17	yes	29	low400	push	30	10	516.085866999769	push	783.959671999677	push	1	1	491.034470000159	1	2011.98698500048	1	797.524728999633	1	380.425448000096	1	710.055599000043	1	401.058295999974	29	1.99297193799976	1	18	17	14	17	49	ja	nein
[truncated: 28 more columns]
