# Supplementary material for: Empathic concern and personal distress depend on situational but not dispositional factors
Source: PLoS One. 2019 Nov 14;14(11):e0225102. doi: 10.1371/journal.pone.0225102 (PMC6855434; doi:10.1371/journal.pone.0225102)
Supplement: S3 File — (ZIP) [file pone.0225102.s004.zip › Results/pushPullEmp_9_avg.txt]

expName	date	vpNum	gender	age	handedness	respMapping	block	trial	trialCount	practice	picType	picBlock	picTypeNum	picName	memPicName	memPicPresent	memPicCorrKey	tone	respDirection	panas1Pos	panas1Neg	movementOnset	movementOnsetDirection	movementOffset	movementOffsetDirection	correct	respKeyTender	respTimeTender	respKeyCompassionate	respTimeCompassionate	respKeyMoved	respTimeMoved	respKeyWorried	respTimeWorried	respKeyDistressed	respTimeDistressed	respKeyAlarmed	respTimeAlarmed	memRespKey	memRespTime	correctMemTask	fs	ec	pt	pd	empathy	pqQ1	pqQ2	panas2Pos
1	pushPullEmp	20150806T130811	9	w	28	r	1	1	1	1	1	practice	2	4	p_11	p_8	yes	29	low400	pull	33	13	928.405066999796	pull	1473.17061100005	pull	1	4	3272.97535399885	2	2830.80957799939	4	6480.00006099937	1	2986.08757200054	1	1734.08186799861	2	3169.03357400042	29	2.59495607200006	1	8	13	12	12	33	ja	nein
2	pushPullEmp	20150806T130819	9	w	28	r	1	1	2	2	1	practice	2	4	p_9	p_8	yes	29	high800	push	33	13	721.188698999758	push	1415.95361899897	push	1	4	3272.97535399885	2	2830.80957799939	4	6480.00006099937	1	2986.08757200054	1	1734.08186799861	2	3169.03357400042	29	2.59495607200006	1	8	13	12	12	33	ja	nein
3	pushPullEmp	20150806T130827	9	w	28	r	1	1	3	3	1	practice	2	4	p_12	p_8	yes	29	low400	pull	33	13	1452.23067800098	push	2118.64330200033	push	3	4	3272.97535399885	2	2830.80957799939	4	6480.00006099937	1	2986.08757200054	1	1734.08186799861	2	3169.03357400042	29	2.59495607200006	1	8	13	12	12	33	ja	nein
4	pushPullEmp	20150806T130835	9	w	28	r	1	1	4	4	1	practice	2	4	p_7	p_8	yes	29	low400	pull	33	13	442.777375998849	pull	887.163049000155	pull	1	4	3272.97535399885	2	2830.80957799939	4	6480.00006099937	1	2986.08757200054	1	1734.08186799861	2	3169.03357400042	29	2.59495607200006	1	8	13	12	12	33	ja	nein
5	pushPullEmp	20150806T130842	9	w	28	r	1	1	5	5	1	practice	2	4	p_10	p_8	yes	29	high800	push	33	13	420.763739998714	push	884.367742998715	push	1	4	3272.97535399885	2	2830.80957799939	4	6480.00006099937	1	2986.08757200054	1	1734.08186799861	2	3169.03357400042	29	2.59495607200006	1	8	13	12	12	33	ja	nein
6	pushPullEmp	20150806T130849	9	w	28	r	1	1	6	6	1	practice	2	4	p_8	p_8	yes	29	high800	push	33	13	467.147070000356	push	904.988667999423	push	1	4	3272.97535399885	2	2830.80957799939	4	6480.00006099937	1	2986.08757200054	1	1734.08186799861	2	3169.03357400042	29	2.59495607200006	1	8	13	12	12	33	ja	nein
7	pushPullEmp	20150806T130955	9	w	28	r	1	2	1	7	1	practice	1	4	p_5	p_13	no	17	low400	pull	33	13	541.086794998482	pull	942.007794998863	pull	1	2	1377.18503099859	2	1725.94869000022	1	816.953878000277	1	832.790217000365	1	2768.72781400016	1	1977.3389689999	17	2.68820469499951	1	8	13	12	12	33	ja	nein
8	pushPullEmp	20150806T131002	9	w	28	r	1	2	2	8	1	practice	1	4	p_6	p_13	no	17	low400	pull	33	13	556.20244100019	pull	993.124609999635	pull	1	2	1377.18503099859	2	1725.94869000022	1	816.953878000277	1	832.790217000365	1	2768.72781400016	1	1977.3389689999	17	2.68820469499951	1	8	13	12	12	33	ja	nein
9	pushPullEmp	20150806T131010	9	w	28	r	1	2	3	9	1	practice	1	4	p_3	p_13	no	17	high800	push	33	13	487.706077999363	push	1018.96198199877	push	1	2	1377.18503099859	2	1725.94869000022	1	816.953878000277	1	832.790217000365	1	2768.72781400016	1	1977.3389689999	17	2.68820469499951	1	8	13	12	12	33	ja	nein
10	pushPullEmp	20150806T131017	9	w	28	r	1	2	4	10	1	practice	1	4	p_2	p_13	no	17	high800	push	33	13	503.135512998691	push	953.400834999324	push	1	2	1377.18503099859	2	1725.94869000022	1	816.953878000277	1	832.790217000365	1	2768.72781400016	1	1977.3389689999	17	2.68820469499951	1	8	13	12	12	33	ja	nein
11	pushPullEmp	20150806T131025	9	w	28	r	1	2	5	11	1	practice	1	4	p_1	p_13	no	17	high800	push	33	13	767.623880000523	push	1306.60684799941	push	1	2	1377.18503099859	2	1725.94869000022	1	816.953878000277	1	832.790217000365	1	2768.72781400016	1	1977.3389689999	17	2.68820469499951	1	8	13	12	12	33	ja	nein
12	pushPullEmp	20150806T131032	9	w	28	r	1	2	6	12	1	practice	1	4	p_4	p_13	no	17	low400	pull	33	13	661.492394999485	pull	1101.74538800068	pull	1	2	1377.18503099859	2	1725.94869000022	1	816.953878000277	1	832.790217000365	1	2768.72781400016	1	1977.3389689999	17	2.68820469499951	1	8	13	12	12	33	ja	nein
13	pushPullEmp	20150806T131126	9	w	28	r	1	3	1	13	0	neutral	4	1	n_19	n_37	no	17	high800	push	33	13	903.129687999244	push	1322.31484800002	push	1	1	1457.02338599949	1	2694.06608700046	1	1632.03165999948	1	1517.62806700026	1	2837.51910899991	1	1856.4620369998	17	2.56475269600014	1	8	13	12	12	33	ja	nein
14	pushPullEmp	20150806T131134	9	w	28	r	1	3	2	14	0	neutral	4	1	n_20	n_37	no	17	high800	push	33	13	494.945687000727	push	908.662254000665	push	1	1	1457.02338599949	1	2694.06608700046	1	1632.03165999948	1	1517.62806700026	1	2837.51910899991	1	1856.4620369998	17	2.56475269600014	1	8	13	12	12	33	ja	nein
15	pushPullEmp	20150806T131142	9	w	28	r	1	3	3	15	0	neutral	4	1	n_24	n_37	no	17	low400	pull	33	13	488.346896999545	pull	936.866905999821	pull	1	1	1457.02338599949	1	2694.06608700046	1	1632.03165999948	1	1517.62806700026	1	2837.51910899991	1	1856.4620369998	17	2.56475269600014	1	8	13	12	12	33	ja	nein
16	pushPullEmp	20150806T131149	9	w	28	r	1	3	4	16	0	neutral	4	1	n_22	n_37	no	17	high800	push	33	13	490.730103999231	push	884.676164000557	push	1	1	1457.02338599949	1	2694.06608700046	1	1632.03165999948	1	1517.62806700026	1	2837.51910899991	1	1856.4620369998	17	2.56475269600014	1	8	13	12	12	33	ja	nein
17	pushPullEmp	20150806T131156	9	w	28	r	1	3	5	17	0	neutral	4	1	n_21	n_37	no	17	low400	pull	33	13	488.988566999367	pull	929.553496999986	pull	1	1	1457.02338599949	1	2694.06608700046	1	1632.03165999948	1	1517.62806700026	1	2837.51910899991	1	1856.4620369998	17	2.56475269600014	1	8	13	12	12	33	ja	nein
18	pushPullEmp	20150806T131204	9	w	28	r	1	3	6	18	0	neutral	4	1	n_23	n_37	no	17	high800	push	33	13	484.611037999552	push	958.090048999205	push	1	1	1457.02338599949	1	2694.06608700046	1	1632.03165999948	1	1517.62806700026	1	2837.51910899991	1	1856.4620369998	17	2.56475269600014	1	8	13	12	12	33	ja	nein
19	pushPullEmp	20150806T131253	9	w	28	r	1	4	1	19	0	neutral	2	1	n_11	n_12	yes	29	low400	pull	33	13	571.883003999668	pull	972.51898299974	pull	1	1	472.621139999319	1	630.763856999693	1	682.217383000534	1	1039.19257699999	1	589.530118000766	1	5821.58404600159	29	2.78128377899884	1	8	13	12	12	33	ja	nein
20	pushPullEmp	20150806T131300	9	w	28	r	1	4	2	20	0	neutral	2	1	n_12	n_12	yes	29	low400	pull	33	13	613.616759998971	pull	1055.59789999925	pull	1	1	472.621139999319	1	630.763856999693	1	682.217383000534	1	1039.19257699999	1	589.530118000766	1	5821.58404600159	29	2.78128377899884	1	8	13	12	12	33	ja	nein
21	pushPullEmp	20150806T131309	9	w	28	r	1	4	3	21	0	neutral	2	1	n_7	n_12	yes	29	high800	push	33	13	480.971191999837	push	1004.51562000044	push	1	1	472.621139999319	1	630.763856999693	1	682.217383000534	1	1039.19257699999	1	589.530118000766	1	5821.58404600159	29	2.78128377899884	1	8	13	12	12	33	ja	nein
22	pushPullEmp	20150806T131317	9	w	28	r	1	4	4	22	0	neutral	2	1	n_8	n_12	yes	29	low400	pull	33	13	965.492325999643	pull	1386.40287799999	pull	1	1	472.621139999319	1	630.763856999693	1	682.217383000534	1	1039.19257699999	1	589.530118000766	1	5821.58404600159	29	2.78128377899884	1	8	13	12	12	33	ja	nein
23	pushPullEmp	20150806T131326	9	w	28	r	1	4	5	23	0	neutral	2	1	n_10	n_12	yes	29	high800	push	33	13	615.655268999835	push	1098.69656699891	push	1	1	472.621139999319	1	630.763856999693	1	682.217383000534	1	1039.19257699999	1	589.530118000766	1	5821.58404600159	29	2.78128377899884	1	8	13	12	12	33	ja	nein
24	pushPullEmp	20150806T131335	9	w	28	r	1	4	6	24	0	neutral	2	1	n_9	n_12	yes	29	low400	pull	33	13	833.663528000106	pull	1309.92948599931	pull	1	1	472.621139999319	1	630.763856999693	1	682.217383000534	1	1039.19257699999	1	589.530118000766	1	5821.58404600159	29	2.78128377899884	1	8	13	12	12	33	ja	nein
25	pushPullEmp	20150806T131437	9	w	28	r	1	5	1	25	0	sad	4	2	s_19	s_19	yes	29	high800	push	33	13	647.010582998613	push	1061.92463599937	push	1	1	1117.47966900111	4	1019.04316199943	4	1229.42247399988	4	1298.7710999987	2	1405.75598300165	2	2039.94789699937	29	2.44613119899986	1	8	13	12	12	33	ja	nein
26	pushPullEmp	20150806T131445	9	w	28	r	1	5	2	26	0	sad	4	2	s_21	s_19	yes	29	low400	pull	33	13	740.233927000285	pull	1175.89087599945	pull	1	1	1117.47966900111	4	1019.04316199943	4	1229.42247399988	4	1298.7710999987	2	1405.75598300165	2	2039.94789699937	29	2.44613119899986	1	8	13	12	12	33	ja	nein
27	pushPullEmp	20150806T131453	9	w	28	r	1	5	3	27	0	sad	4	2	s_23	s_19	yes	29	high800	push	33	13	427.010891999889	push	859.055891999451	push	1	1	1117.47966900111	4	1019.04316199943	4	1229.42247399988	4	1298.7710999987	2	1405.75598300165	2	2039.94789699937	29	2.44613119899986	1	8	13	12	12	33	ja	nein
28	pushPullEmp	20150806T131501	9	w	28	r	1	5	4	28	0	sad	4	2	s_20	s_19	yes	29	high800	push	33	13	598.578828998943	pull	1693.15079999877	push	1	1	1117.47966900111	4	1019.04316199943	4	1229.42247399988	4	1298.7710999987	2	1405.75598300165	2	2039.94789699937	29	2.44613119899986	1	8	13	12	12	33	ja	nein
29	pushPullEmp	20150806T131509	9	w	28	r	1	5	5	29	0	sad	4	2	s_22	s_19	yes	29	low400	pull	33	13	462.166000000347	pull	936.774898001298	pull	1	1	1117.47966900111	4	1019.04316199943	4	1229.42247399988	4	1298.7710999987	2	1405.75598300165	2	2039.94789699937	29	2.44613119899986	1	8	13	12	12	33	ja	nein
30	pushPullEmp	20150806T131516	9	w	28	r	1	5	6	30	0	sad	4	2	s_24	s_19	yes	29	high800	push	33	13	517.844365001205	push	920.850141000396	push	1	1	1117.47966900111	4	1019.04316199943	4	1229.42247399988	4	1298.7710999987	2	1405.75598300165	2	2039.94789699937	29	2.44613119899986	1	8	13	12	12	33	ja	nein
31	pushPullEmp	20150806T131610	9	w	28	r	1	6	1	31	0	sad	6	2	s_32	s_39	no	17	high800	push	33	13	462.726779999983	push	921.855960000656	push	1	3	1297.9928120003	4	1208.83159799996	4	1448.04400199973	3	3739.96750100014	3	365.101351000703	2	257.523104999564	17	2.26136751400009	1	8	13	12	12	33	ja	nein
32	pushPullEmp	20150806T131618	9	w	28	r	1	6	2	32	0	sad	6	2	s_36	s_39	no	17	low400	pull	33	13	600.727710000778	pull	1000.88791399967	pull	1	3	1297.9928120003	4	1208.83159799996	4	1448.04400199973	3	3739.96750100014	3	365.101351000703	2	257.523104999564	17	2.26136751400009	1	8	13	12	12	33	ja	nein
33	pushPullEmp	20150806T131625	9	w	28	r	1	6	3	33	0	sad	6	2	s_31	s_39	no	17	high800	push	33	13	451.819015000074	push	951.655112000371	push	1	3	1297.9928120003	4	1208.83159799996	4	1448.04400199973	3	3739.96750100014	3	365.101351000703	2	257.523104999564	17	2.26136751400009	1	8	13	12	12	33	ja	nein
34	pushPullEmp	20150806T131632	9	w	28	r	1	6	4	34	0	sad	6	2	s_35	s_39	no	17	low400	pull	33	13	468.376428999458	pull	861.044328000484	pull	1	3	1297.9928120003	4	1208.83159799996	4	1448.04400199973	3	3739.96750100014	3	365.101351000703	2	257.523104999564	17	2.26136751400009	1	8	13	12	12	33	ja	nein
35	pushPullEmp	20150806T131640	9	w	28	r	1	6	5	35	0	sad	6	2	s_33	s_39	no	17	high800	push	33	13	536.829708999998	push	999.193542999914	push	1	3	1297.9928120003	4	1208.83159799996	4	1448.04400199973	3	3739.96750100014	3	365.101351000703	2	257.523104999564	17	2.26136751400009	1	8	13	12	12	33	ja	nein
36	pushPullEmp	20150806T131647	9	w	28	r	1	6	6	36	0	sad	6	2	s_34	s_39	no	17	low400	pull	33	13	625.802646001015	pull	1141.10749600068	pull	1	3	1297.9928120003	4	1208.83159799996	4	1448.04400199973	3	3739.96750100014	3	365.101351000703	2	257.523104999564	17	2.26136751400009	1	8	13	12	12	33	ja	nein
37	pushPullEmp	20150806T131733	9	w	28	r	1	7	1	37	0	stroke	5	3	h_27	h_30	yes	29	high800	push	33	13	480.447558999804	push	888.913179999581	push	1	2	3784.15974499876	2	1334.58479900037	2	793.76796500037	4	1365.24605200066	3	1372.41786499908	4	1626.72713699976	29	2.30271753700072	1	8	13	12	12	33	ja	nein
38	pushPullEmp	20150806T131740	9	w	28	r	1	7	2	38	0	stroke	5	3	h_28	h_30	yes	29	high800	push	33	13	533.259088998719	push	931.514544999416	push	1	2	3784.15974499876	2	1334.58479900037	2	793.76796500037	4	1365.24605200066	3	1372.41786499908	4	1626.72713699976	29	2.30271753700072	1	8	13	12	12	33	ja	nein
39	pushPullEmp	20150806T131747	9	w	28	r	1	7	3	39	0	stroke	5	3	h_29	h_30	yes	29	low400	pull	33	13	509.378493000535	pull	962.502041999964	pull	1	2	3784.15974499876	2	1334.58479900037	2	793.76796500037	4	1365.24605200066	3	1372.41786499908	4	1626.72713699976	29	2.30271753700072	1	8	13	12	12	33	ja	nein
40	pushPullEmp	20150806T131755	9	w	28	r	1	7	4	40	0	stroke	5	3	h_30	h_30	yes	29	high800	push	33	13	566.533922000308	push	941.488004999774	push	1	2	3784.15974499876	2	1334.58479900037	2	793.76796500037	4	1365.24605200066	3	1372.41786499908	4	1626.72713699976	29	2.30271753700072	1	8	13	12	12	33	ja	nein
41	pushPullEmp	20150806T131802	9	w	28	r	1	7	5	41	0	stroke	5	3	h_25	h_30	yes	29	high800	push	33	13	447.793921000179	push	871.976884999734	push	1	2	3784.15974499876	2	1334.58479900037	2	793.76796500037	4	1365.24605200066	3	1372.41786499908	4	1626.72713699976	29	2.30271753700072	1	8	13	12	12	33	ja	nein
42	pushPullEmp	20150806T131809	9	w	28	r	1	7	6	42	0	stroke	5	3	h_26	h_30	yes	29	low400	pull	33	13	455.552288999461	pull	914.72365900052	pull	1	2	3784.15974499876	2	1334.58479900037	2	793.76796500037	4	1365.24605200066	3	1372.41786499908	4	1626.72713699976	29	2.30271753700072	1	8	13	12	12	33	ja	nein
43	pushPullEmp	20150806T131854	9	w	28	r	1	8	1	43	0	stroke	4	3	h_19	h_39	no	17	high800	push	33	13	486.13900499852	push	1028.89776199966	push	1	2	2349.16725999938	5	2681.18918400069	2	2157.45347399934	1	3501.27543499912	2	2507.90879200031	2	1389.40520300093	17	2.23675348300094	1	8	13	12	12	33	ja	nein
44	pushPullEmp	20150806T131901	9	w	28	r	1	8	2	44	0	stroke	4	3	h_21	h_39	no	17	low400	pull	33	13	534.399924999074	pull	942.422586999877	pull	1	2	2349.16725999938	5	2681.18918400069	2	2157.45347399934	1	3501.27543499912	2	2507.90879200031	2	1389.40520300093	17	2.23675348300094	1	8	13	12	12	33	ja	nein
45	pushPullEmp	20150806T131909	9	w	28	r	1	8	3	45	0	stroke	4	3	h_22	h_39	no	17	high800	push	33	13	549.800206000218	push	1000.43703600102	push	1	2	2349.16725999938	5	2681.18918400069	2	2157.45347399934	1	3501.27543499912	2	2507.90879200031	2	1389.40520300093	17	2.23675348300094	1	8	13	12	12	33	ja	nein
46	pushPullEmp	20150806T131916	9	w	28	r	1	8	4	46	0	stroke	4	3	h_20	h_39	no	17	low400	pull	33	13	900.712187999379	pull	1304.18439299945	pull	1	2	2349.16725999938	5	2681.18918400069	2	2157.45347399934	1	3501.27543499912	2	2507.90879200031	2	1389.40520300093	17	2.23675348300094	1	8	13	12	12	33	ja	nein
47	pushPullEmp	20150806T131924	9	w	28	r	1	8	5	47	0	stroke	4	3	h_23	h_39	no	17	high800	push	33	13	624.867739000256	push	1063.56692199995	push	1	2	2349.16725999938	5	2681.18918400069	2	2157.45347399934	1	3501.27543499912	2	2507.90879200031	2	1389.40520300093	17	2.23675348300094	1	8	13	12	12	33	ja	nein
48	pushPullEmp	20150806T131931	9	w	28	r	1	8	6	48	0	stroke	4	3	h_24	h_39	no	17	low400	pull	33	13	502.2062149993	pull	872.622025998775	pull	1	2	2349.16725999938	5	2681.18918400069	2	2157.45347399934	1	3501.27543499912	2	2507.90879200031	2	1389.40520300093	17	2.23675348300094	1	8	13	12	12	33	ja	nein
49	pushPullEmp	20150806T132022	9	w	28	r	1	9	1	49	0	sad	1	2	s_2	s_37	no	17	high800	push	33	13	451.845655000288	push	965.508055999526	push	1	3	3119.29211499955	4	2744.83035699996	4	2285.90262000034	5	4645.96205399903	2	1766.96761700077	2	950.951741000608	17	1.7844066939997	1	8	13	12	12	33	ja	nein
50	pushPullEmp	20150806T132029	9	w	28	r	1	9	2	50	0	sad	1	2	s_4	s_37	no	17	high800	push	33	13	546.600306998793	push	1000.23408699881	push	1	3	3119.29211499955	4	2744.83035699996	4	2285.90262000034	5	4645.96205399903	2	1766.96761700077	2	950.951741000608	17	1.7844066939997	1	8	13	12	12	33	ja	nein
51	pushPullEmp	20150806T132036	9	w	28	r	1	9	3	51	0	sad	1	2	s_5	s_37	no	17	low400	pull	33	13	808.231776999586	pull	1186.43147900102	pull	1	3	3119.29211499955	4	2744.83035699996	4	2285.90262000034	5	4645.96205399903	2	1766.96761700077	2	950.951741000608	17	1.7844066939997	1	8	13	12	12	33	ja	nein
52	pushPullEmp	20150806T132043	9	w	28	r	1	9	4	52	0	sad	1	2	s_3	s_37	no	17	low400	pull	33	13	452.115438000968	pull	825.120730000985	pull	1	3	3119.29211499955	4	2744.83035699996	4	2285.90262000034	5	4645.96205399903	2	1766.96761700077	2	950.951741000608	17	1.7844066939997	1	8	13	12	12	33	ja	nein
53	pushPullEmp	20150806T132051	9	w	28	r	1	9	5	53	0	sad	1	2	s_6	s_37	no	17	high800	push	33	13	382.235489000872	push	817.023794000401	push	1	3	3119.29211499955	4	2744.83035699996	4	2285.90262000034	5	4645.96205399903	2	1766.96761700077	2	950.951741000608	17	1.7844066939997	1	8	13	12	12	33	ja	nein
54	pushPullEmp	20150806T132058	9	w	28	r	1	9	6	54	0	sad	1	2	s_1	s_37	no	17	low400	pull	33	13	737.948236998913	push	1462.73907100031	pull	1	3	3119.29211499955	4	2744.83035699996	4	2285.90262000034	5	4645.96205399903	2	1766.96761700077	2	950.951741000608	17	1.7844066939997	1	8	13	12	12	33	ja	nein
55	pushPullEmp	20150806T132159	9	w	28	r	1	10	1	55	0	sad	5	2	s_26	s_27	yes	29	low400	pull	33	13	539.167708000401	pull	944.306519000544	pull	1	2	5143.53139300147	4	1025.4857559994	3	1870.49084200044	5	3730.45628299951	1	1566.69939700078	3	1817.69747999897	29	2.01725046399952	1	8	13	12	12	33	ja	nein
56	pushPullEmp	20150806T132206	9	w	28	r	1	10	2	56	0	sad	5	2	s_30	s_27	yes	29	high800	push	33	13	492.651253999502	push	905.144192999505	push	1	2	5143.53139300147	4	1025.4857559994	3	1870.49084200044	5	3730.45628299951	1	1566.69939700078	3	1817.69747999897	29	2.01725046399952	1	8	13	12	12	33	ja	nein
57	pushPullEmp	20150806T132214	9	w	28	r	1	10	3	57	0	sad	5	2	s_29	s_27	yes	29	low400	pull	33	13	528.686096999882	push	1379.38383799963	pull	1	2	5143.53139300147	4	1025.4857559994	3	1870.49084200044	5	3730.45628299951	1	1566.69939700078	3	1817.69747999897	29	2.01725046399952	1	8	13	12	12	33	ja	nein
58	pushPullEmp	20150806T132221	9	w	28	r	1	10	4	58	0	sad	5	2	s_25	s_27	yes	29	low400	pull	33	13	604.980176000827	pull	961.734608000261	pull	1	2	5143.53139300147	4	1025.4857559994	3	1870.49084200044	5	3730.45628299951	1	1566.69939700078	3	1817.69747999897	29	2.01725046399952	1	8	13	12	12	33	ja	nein
59	pushPullEmp	20150806T132228	9	w	28	r	1	10	5	59	0	sad	5	2	s_28	s_27	yes	29	high800	push	33	13	450.161312998607	push	852.271231999912	push	1	2	5143.53139300147	4	1025.4857559994	3	1870.49084200044	5	3730.45628299951	1	1566.69939700078	3	1817.69747999897	29	2.01725046399952	1	8	13	12	12	33	ja	nein
60	pushPullEmp	20150806T132236	9	w	28	r	1	10	6	60	0	sad	5	2	s_27	s_27	yes	29	low400	pull	33	13	598.721682999079	pull	1004.53555500017	pull	1	2	5143.53139300147	4	1025.4857559994	3	1870.49084200044	5	3730.45628299951	1	1566.69939700078	3	1817.69747999897	29	2.01725046399952	1	8	13	12	12	33	ja	nein
61	pushPullEmp	20150806T132324	9	w	28	r	1	11	1	61	0	neutral	1	1	n_2	n_3	yes	29	low400	pull	33	13	616.564160000853	pull	1108.5598010003	pull	1	6	2783.6387669995	2	1742.81427800088	1	1119.41065799874	1	514.071672001592	1	563.98782999895	1	1332.13628500016	29	1.82405161900169	1	8	13	12	12	33	ja	nein
62	pushPullEmp	20150806T132332	9	w	28	r	1	11	2	62	0	neutral	1	1	n_5	n_3	yes	29	high800	push	33	13	747.158864001089	push	1191.13073000072	push	1	6	2783.6387669995	2	1742.81427800088	1	1119.41065799874	1	514.071672001592	1	563.98782999895	1	1332.13628500016	29	1.82405161900169	1	8	13	12	12	33	ja	nein
63	pushPullEmp	20150806T132339	9	w	28	r	1	11	3	63	0	neutral	1	1	n_1	n_3	yes	29	high800	push	33	13	872.788204999873	push	1197.60565500028	push	1	6	2783.6387669995	2	1742.81427800088	1	1119.41065799874	1	514.071672001592	1	563.98782999895	1	1332.13628500016	29	1.82405161900169	1	8	13	12	12	33	ja	nein
64	pushPullEmp	20150806T132346	9	w	28	r	1	11	4	64	0	neutral	1	1	n_4	n_3	yes	29	low400	pull	33	13	577.382972999752	pull	944.417855001215	pull	1	6	2783.6387669995	2	1742.81427800088	1	1119.41065799874	1	514.071672001592	1	563.98782999895	1	1332.13628500016	29	1.82405161900169	1	8	13	12	12	33	ja	nein
65	pushPullEmp	20150806T132354	9	w	28	r	1	11	5	65	0	neutral	1	1	n_3	n_3	yes	29	high800	push	33	13	620.118790999783	push	1023.23504599977	push	1	6	2783.6387669995	2	1742.81427800088	1	1119.41065799874	1	514.071672001592	1	563.98782999895	1	1332.13628500016	29	1.82405161900169	1	8	13	12	12	33	ja	nein
66	pushPullEmp	20150806T132402	9	w	28	r	1	11	6	66	0	neutral	1	1	n_6	n_3	yes	29	low400	pull	33	13	723.763852999473	push	1261.7531579989	pull	1	6	2783.6387669995	2	1742.81427800088	1	1119.41065799874	1	514.071672001592	1	563.98782999895	1	1332.13628500016	29	1.82405161900169	1	8	13	12	12	33	ja	nein
67	pushPullEmp	20150806T132444	9	w	28	r	1	12	1	67	0	neutral	3	1	n_18	n_17	yes	29	high800	push	33	13	834.937604999941	pull	1903.1891830008	push	1	1	5591.05830699991	1	1199.81231400016	1	1573.82416099972	1	1150.88950099926	1	856.003757000508	1	857.320224999057	29	2.02949491800064	1	8	13	12	12	33	ja	nein
68	pushPullEmp	20150806T132453	9	w	28	r	1	12	2	68	0	neutral	3	1	n_13	n_17	yes	29	high800	push	33	13	490.139075999541	push	868.181393999184	push	1	1	5591.05830699991	1	1199.81231400016	1	1573.82416099972	1	1150.88950099926	1	856.003757000508	1	857.320224999057	29	2.02949491800064	1	8	13	12	12	33	ja	nein
69	pushPullEmp	20150806T132500	9	w	28	r	1	12	3	69	0	neutral	3	1	n_17	n_17	yes	29	low400	pull	33	13	502.740851000344	pull	873.781481998667	pull	1	1	5591.05830699991	1	1199.81231400016	1	1573.82416099972	1	1150.88950099926	1	856.003757000508	1	857.320224999057	29	2.02949491800064	1	8	13	12	12	33	ja	nein
70	pushPullEmp	20150806T132507	9	w	28	r	1	12	4	70	0	neutral	3	1	n_15	n_17	yes	29	high800	push	33	13	618.465900000141	push	962.728535000773	push	1	1	5591.05830699991	1	1199.81231400016	1	1573.82416099972	1	1150.88950099926	1	856.003757000508	1	857.320224999057	29	2.02949491800064	1	8	13	12	12	33	ja	nein
71	pushPullEmp	20150806T132514	9	w	28	r	1	12	5	71	0	neutral	3	1	n_14	n_17	yes	29	low400	pull	33	13	651.199886999966	pull	1011.05532900045	pull	1	1	5591.05830699991	1	1199.81231400016	1	1573.82416099972	1	1150.88950099926	1	856.003757000508	1	857.320224999057	29	2.02949491800064	1	8	13	12	12	33	ja	nein
72	pushPullEmp	20150806T132522	9	w	28	r	1	12	6	72	0	neutral	3	1	n_16	n_17	yes	29	high800	push	33	13	515.778051000671	push	889.375454999827	push	1	1	5591.05830699991	1	1199.81231400016	1	1573.82416099972	1	1150.88950099926	1	856.003757000508	1	857.320224999057	29	2.02949491800064	1	8	13	12	12	33	ja	nein
73	pushPullEmp	20150806T132614	9	w	28	r	1	13	1	73	0	stroke	2	3	h_7	h_7	yes	29	low400	pull	33	13	502.56571999994	pull	946.84966500022	pull	1	1	1819.08271800057	3	2874.30861899884	5	2085.05114999934	4	1663.42714799976	2	3919.20052100068	3	1546.78127199986	29	2.10844656100016	1	8	13	12	12	33	ja	nein
74	pushPullEmp	20150806T132622	9	w	28	r	1	13	2	74	0	stroke	2	3	h_10	h_7	yes	29	high800	push	33	13	708.00123800007	push	1107.00555600022	push	1	1	1819.08271800057	3	2874.30861899884	5	2085.05114999934	4	1663.42714799976	2	3919.20052100068	3	1546.78127199986	29	2.10844656100016	1	8	13	12	12	33	ja	nein
75	pushPullEmp	20150806T132630	9	w	28	r	1	13	3	75	0	stroke	2	3	h_12	h_7	yes	29	low400	pull	33	13	588.845576999214	push	1581.11031899998	pull	1	1	1819.08271800057	3	2874.30861899884	5	2085.05114999934	4	1663.42714799976	2	3919.20052100068	3	1546.78127199986	29	2.10844656100016	1	8	13	12	12	33	ja	nein
76	pushPullEmp	20150806T132637	9	w	28	r	1	13	4	76	0	stroke	2	3	h_9	h_7	yes	29	low400	pull	33	13	831.820031999887	pull	1183.16108700026	pull	1	1	1819.08271800057	3	2874.30861899884	5	2085.05114999934	4	1663.42714799976	2	3919.20052100068	3	1546.78127199986	29	2.10844656100016	1	8	13	12	12	33	ja	nein
77	pushPullEmp	20150806T132644	9	w	28	r	1	13	5	77	0	stroke	2	3	h_11	h_7	yes	29	high800	push	33	13	437.74276600116	push	856.502820000154	push	1	1	1819.08271800057	3	2874.30861899884	5	2085.05114999934	4	1663.42714799976	2	3919.20052100068	3	1546.78127199986	29	2.10844656100016	1	8	13	12	12	33	ja	nein
78	pushPullEmp	20150806T132652	9	w	28	r	1	13	6	78	0	stroke	2	3	h_8	h_7	yes	29	low400	pull	33	13	603.11741699923	pull	972.219796999416	pull	1	1	1819.08271800057	3	2874.30861899884	5	2085.05114999934	4	1663.42714799976	2	3919.20052100068	3	1546.78127199986	29	2.10844656100016	1	8	13	12	12	33	ja	nein
79	pushPullEmp	20150806T132744	9	w	28	r	1	14	1	79	0	stroke	6	3	h_32	h_31	yes	29	high800	push	33	13	1103.87396100041	pull	1434.05044700112	pull	2	2	2872.96955800048	4	855.178231000536	4	1024.88149800047	2	8278.76462799941	2	1386.15979399947	3	2421.12085900044	29	1.78677015500034	1	8	13	12	12	33	ja	nein
80	pushPullEmp	20150806T132752	9	w	28	r	1	14	2	80	0	stroke	6	3	h_35	h_31	yes	29	low400	pull	33	13	539.237373000404	pull	902.467113000355	pull	1	2	2872.96955800048	4	855.178231000536	4	1024.88149800047	2	8278.76462799941	2	1386.15979399947	3	2421.12085900044	29	1.78677015500034	1	8	13	12	12	33	ja	nein
81	pushPullEmp	20150806T132759	9	w	28	r	1	14	3	81	0	stroke	6	3	h_31	h_31	yes	29	low400	pull	33	13	553.461348000477	pull	1002.14228800096	pull	1	2	2872.96955800048	4	855.178231000536	4	1024.88149800047	2	8278.76462799941	2	1386.15979399947	3	2421.12085900044	29	1.78677015500034	1	8	13	12	12	33	ja	nein
82	pushPullEmp	20150806T132806	9	w	28	r	1	14	4	82	0	stroke	6	3	h_33	h_31	yes	29	high800	push	33	13	531.672004000327	push	970.655733000356	push	1	2	2872.96955800048	4	855.178231000536	4	1024.88149800047	2	8278.76462799941	2	1386.15979399947	3	2421.12085900044	29	1.78677015500034	1	8	13	12	12	33	ja	nein
83	pushPullEmp	20150806T132813	9	w	28	r	1	14	5	83	0	stroke	6	3	h_36	h_31	yes	29	low400	pull	33	13	770.50416099983	pull	1136.58055400001	pull	1	2	2872.96955800048	4	855.178231000536	4	1024.88149800047	2	8278.76462799941	2	1386.15979399947	3	2421.12085900044	29	1.78677015500034	1	8	13	12	12	33	ja	nein
84	pushPullEmp	20150806T132821	9	w	28	r	1	14	6	84	0	stroke	6	3	h_34	h_31	yes	29	high800	push	33	13	711.350118000249	push	1059.35741099993	push	1	2	2872.96955800048	4	855.178231000536	4	1024.88149800047	2	8278.76462799941	2	1386.15979399947	3	2421.12085900044	29	1.78677015500034	1	8	13	12	12	33	ja	nein
85	pushPullEmp	20150806T132910	9	w	28	r	1	15	1	85	0	neutral	6	1	n_35	n_39	no	17	low400	pull	33	13	640.541884999839	pull	1085.59246899938	pull	1	3	2201.24222100094	1	1441.53470700076	1	1276.34457299973	1	1454.90056400013	1	2045.34976499963	1	702.926476000357	17	2.10072570000011	1	8	13	12	12	33	ja	nein
86	pushPullEmp	20150806T132918	9	w	28	r	1	15	2	86	0	neutral	6	1	n_31	n_39	no	17	high800	push	33	13	499.812455001418	push	934.220271000711	push	1	3	2201.24222100094	1	1441.53470700076	1	1276.34457299973	1	1454.90056400013	1	2045.34976499963	1	702.926476000357	17	2.10072570000011	1	8	13	12	12	33	ja	nein
87	pushPullEmp	20150806T132926	9	w	28	r	1	15	3	87	0	neutral	6	1	n_32	n_39	no	17	low400	pull	33	13	930.076616999126	pull	1303.49316300008	pull	1	3	2201.24222100094	1	1441.53470700076	1	1276.34457299973	1	1454.90056400013	1	2045.34976499963	1	702.926476000357	17	2.10072570000011	1	8	13	12	12	33	ja	nein
88	pushPullEmp	20150806T132933	9	w	28	r	1	15	4	88	0	neutral	6	1	n_33	n_39	no	17	high800	push	33	13	512.412264000071	push	925.57122000026	push	1	3	2201.24222100094	1	1441.53470700076	1	1276.34457299973	1	1454.90056400013	1	2045.34976499963	1	702.926476000357	17	2.10072570000011	1	8	13	12	12	33	ja	nein
89	pushPullEmp	20150806T132941	9	w	28	r	1	15	5	89	0	neutral	6	1	n_36	n_39	no	17	low400	pull	33	13	785.454123998628	pull	1237.69979899871	pull	1	3	2201.24222100094	1	1441.53470700076	1	1276.34457299973	1	1454.90056400013	1	2045.34976499963	1	702.926476000357	17	2.10072570000011	1	8	13	12	12	33	ja	nein
90	pushPullEmp	20150806T132948	9	w	28	r	1	15	6	90	0	neutral	6	1	n_34	n_39	no	17	low400	pull	33	13	834.059936000704	pull	1233.33669600004	pull	1	3	2201.24222100094	1	1441.53470700076	1	1276.34457299973	1	1454.90056400013	1	2045.34976499963	1	702.926476000357	17	2.10072570000011	1	8	13	12	12	33	ja	nein
91	pushPullEmp	20150806T133031	9	w	28	r	1	16	1	91	0	neutral	5	1	n_30	n_38	no	17	high800	push	33	13	502.315056000138	push	992.961267999912	push	1	5	1901.91875399978	1	1691.88065400158	1	1239.93806599901	1	948.346937000679	1	1749.60794399885	1	711.110168000232	17	1.82494208699973	1	8	13	12	12	33	ja	nein
92	pushPullEmp	20150806T133038	9	w	28	r	1	16	2	92	0	neutral	5	1	n_29	n_38	no	17	low400	pull	33	13	780.880323999445	pull	1182.86618399987	pull	1	5	1901.91875399978	1	1691.88065400158	1	1239.93806599901	1	948.346937000679	1	1749.60794399885	1	711.110168000232	17	1.82494208699973	1	8	13	12	12	33	ja	nein
93	pushPullEmp	20150806T133046	9	w	28	r	1	16	3	93	0	neutral	5	1	n_25	n_38	no	17	low400	pull	33	13	824.507033999093	pull	1265.98295899849	pull	1	5	1901.91875399978	1	1691.88065400158	1	1239.93806599901	1	948.346937000679	1	1749.60794399885	1	711.110168000232	17	1.82494208699973	1	8	13	12	12	33	ja	nein
94	pushPullEmp	20150806T133053	9	w	28	r	1	16	4	94	0	neutral	5	1	n_26	n_38	no	17	high800	push	33	13	678.755198999264	push	1100.63053300028	push	1	5	1901.91875399978	1	1691.88065400158	1	1239.93806599901	1	948.346937000679	1	1749.60794399885	1	711.110168000232	17	1.82494208699973	1	8	13	12	12	33	ja	nein
95	pushPullEmp	20150806T133101	9	w	28	r	1	16	5	95	0	neutral	5	1	n_27	n_38	no	17	high800	push	33	13	595.764073000173	push	980.378568999076	push	1	5	1901.91875399978	1	1691.88065400158	1	1239.93806599901	1	948.346937000679	1	1749.60794399885	1	711.110168000232	17	1.82494208699973	1	8	13	12	12	33	ja	nein
96	pushPullEmp	20150806T133108	9	w	28	r	1	16	6	96	0	neutral	5	1	n_28	n_38	no	17	low400	pull	33	13	586.084428999427	pull	1039.6202389996	pull	1	5	1901.91875399978	1	1691.88065400158	1	1239.93806599901	1	948.346937000679	1	1749.60794399885	1	711.110168000232	17	1.82494208699973	1	8	13	12	12	33	ja	nein
97	pushPullEmp	20150806T133151	9	w	28	r	1	17	1	97	0	sad	2	2	s_8	s_38	no	17	high800	push	33	13	735.756708999455	push	1134.00647399895	push	1	2	1868.39991200031	3	1515.64447999954	3	2291.33860300135	1	2021.23606299938	1	3400.08600699912	1	1245.73086700002	29	3.37444237999989	2	8	13	12	12	33	ja	nein
98	pushPullEmp	20150806T133159	9	w	28	r	1	17	2	98	0	sad	2	2	s_12	s_38	no	17	low400	pull	33	13	624.184152001457	pull	1066.91568900087	pull	1	2	1868.39991200031	3	1515.64447999954	3	2291.33860300135	1	2021.23606299938	1	3400.08600699912	1	1245.73086700002	29	3.37444237999989	2	8	13	12	12	33	ja	nein
99	pushPullEmp	20150806T133207	9	w	28	r	1	17	3	99	0	sad	2	2	s_7	s_38	no	17	high800	push	33	13	814.647390999293	push	1206.34604100006	push	1	2	1868.39991200031	3	1515.64447999954	3	2291.33860300135	1	2021.23606299938	1	3400.08600699912	1	1245.73086700002	29	3.37444237999989	2	8	13	12	12	33	ja	nein
100	pushPullEmp	20150806T133214	9	w	28	r	1	17	4	100	0	sad	2	2	s_10	s_38	no	17	low400	pull	33	13	525.441216998937	pull	953.239396999474	pull	1	2	1868.39991200031	3	1515.64447999954	3	2291.33860300135	1	2021.23606299938	1	3400.08600699912	1	1245.73086700002	29	3.37444237999989	2	8	13	12	12	33	ja	nein
101	pushPullEmp	20150806T133222	9	w	28	r	1	17	5	101	0	sad	2	2	s_9	s_38	no	17	high800	push	33	13	770.788888000519	push	1169.35756600024	push	1	2	1868.39991200031	3	1515.64447999954	3	2291.33860300135	1	2021.23606299938	1	3400.08600699912	1	1245.73086700002	29	3.37444237999989	2	8	13	12	12	33	ja	nein
102	pushPullEmp	20150806T133230	9	w	28	r	1	17	6	102	0	sad	2	2	s_11	s_38	no	17	high800	push	33	13	763.139047999473	push	1158.54041499854	push	1	2	1868.39991200031	3	1515.64447999954	3	2291.33860300135	1	2021.23606299938	1	3400.08600699912	1	1245.73086700002	29	3.37444237999989	2	8	13	12	12	33	ja	nein
103	pushPullEmp	20150806T133318	9	w	28	r	1	18	1	103	0	sad	3	2	s_18	s_13	yes	29	low400	pull	33	13	614.941958000491	pull	994.415162999649	pull	1	2	3639.53524799945	3	4793.06931599967	2	2237.27871300071	2	1222.22413199961	2	1489.76974600009	1	1506.74285000059	29	2.27804008399835	1	8	13	12	12	33	ja	nein
104	pushPullEmp	20150806T133328	9	w	28	r	1	18	2	104	0	sad	3	2	s_13	s_13	yes	29	high800	push	33	13	505.415223001255	push	930.947020999956	push	1	2	3639.53524799945	3	4793.06931599967	2	2237.27871300071	2	1222.22413199961	2	1489.76974600009	1	1506.74285000059	29	2.27804008399835	1	8	13	12	12	33	ja	nein
105	pushPullEmp	20150806T133335	9	w	28	r	1	18	3	105	0	sad	3	2	s_14	s_13	yes	29	low400	pull	33	13	535.303511999795	pull	954.139626000237	pull	1	2	3639.53524799945	3	4793.06931599967	2	2237.27871300071	2	1222.22413199961	2	1489.76974600009	1	1506.74285000059	29	2.27804008399835	1	8	13	12	12	33	ja	nein
106	pushPullEmp	20150806T133342	9	w	28	r	1	18	4	106	0	sad	3	2	s_15	s_13	yes	29	high800	push	33	13	754.877510999999	push	1125.64165300055	push	1	2	3639.53524799945	3	4793.06931599967	2	2237.27871300071	2	1222.22413199961	2	1489.76974600009	1	1506.74285000059	29	2.27804008399835	1	8	13	12	12	33	ja	nein
107	pushPullEmp	20150806T133350	9	w	28	r	1	18	5	107	0	sad	3	2	s_17	s_13	yes	29	low400	pull	33	13	585.223934000969	pull	979.860803000411	pull	1	2	3639.53524799945	3	4793.06931599967	2	2237.27871300071	2	1222.22413199961	2	1489.76974600009	1	1506.74285000059	29	2.27804008399835	1	8	13	12	12	33	ja	nein
108	pushPullEmp	20150806T133358	9	w	28	r	1	18	6	108	0	sad	3	2	s_16	s_13	yes	29	low400	pull	33	13	594.041527000722	pull	935.60688700118	pull	1	2	3639.53524799945	3	4793.06931599967	2	2237.27871300071	2	1222.22413199961	2	1489.76974600009	1	1506.74285000059	29	2.27804008399835	1	8	13	12	12	33	ja	nein
109	pushPullEmp	20150806T133448	9	w	28	r	1	19	1	109	0	stroke	1	3	h_4	h_37	no	17	high800	push	33	13	607.133814000103	push	1042.15361799934	push	1	2	1848.31208299875	4	1047.2414169999	4	3361.50210699998	2	1249.87486499958	1	2371.23428199993	5	1468.28783199999	17	2.58141849499953	1	8	13	12	12	33	ja	nein
110	pushPullEmp	20150806T133455	9	w	28	r	1	19	2	110	0	stroke	1	3	h_3	h_37	no	17	low400	pull	33	13	461.798077999541	pull	835.60767300069	pull	1	2	1848.31208299875	4	1047.2414169999	4	3361.50210699998	2	1249.87486499958	1	2371.23428199993	5	1468.28783199999	17	2.58141849499953	1	8	13	12	12	33	ja	nein
111	pushPullEmp	20150806T133503	9	w	28	r	1	19	3	111	0	stroke	1	3	h_5	h_37	no	17	high800	push	33	13	720.480183000385	push	1057.07093299962	push	1	2	1848.31208299875	4	1047.2414169999	4	3361.50210699998	2	1249.87486499958	1	2371.23428199993	5	1468.28783199999	17	2.58141849499953	1	8	13	12	12	33	ja	nein
112	pushPullEmp	20150806T133511	9	w	28	r	1	19	4	112	0	stroke	1	3	h_6	h_37	no	17	low400	pull	33	13	679.678240000707	push	1465.74132300075	pull	1	2	1848.31208299875	4	1047.2414169999	4	3361.50210699998	2	1249.87486499958	1	2371.23428199993	5	1468.28783199999	17	2.58141849499953	1	8	13	12	12	33	ja	nein
113	pushPullEmp	20150806T133519	9	w	28	r	1	19	5	113	0	stroke	1	3	h_1	h_37	no	17	high800	push	33	13	771.465270999513	push	1174.8760549993	push	1	2	1848.31208299875	4	1047.2414169999	4	3361.50210699998	2	1249.87486499958	1	2371.23428199993	5	1468.28783199999	17	2.58141849499953	1	8	13	12	12	33	ja	nein
114	pushPullEmp	20150806T133529	9	w	28	r	1	19	6	114	0	stroke	1	3	h_2	h_37	no	17	low400	pull	33	13	3744.29317999884	pull	4060.77223399834	pull	3	2	1848.31208299875	4	1047.2414169999	4	3361.50210699998	2	1249.87486499958	1	2371.23428199993	5	1468.28783199999	17	2.58141849499953	1	8	13	12	12	33	ja	nein
115	pushPullEmp	20150806T133617	9	w	28	r	1	20	1	115	0	stroke	3	3	h_13	h_38	no	17	high800	push	33	13	559.386701000316	push	919.638505999596	push	1	3	6433.69398399955	4	1005.54769799965	3	1073.60201099982	3	1593.18978699957	1	1502.08582099913	4	1134.30454300033	17	2.60708929400062	1	8	13	12	12	33	ja	nein
116	pushPullEmp	20150806T133626	9	w	28	r	1	20	2	116	0	stroke	3	3	h_17	h_38	no	17	low400	pull	33	13	730.901773999998	pull	1081.88942499974	pull	1	3	6433.69398399955	4	1005.54769799965	3	1073.60201099982	3	1593.18978699957	1	1502.08582099913	4	1134.30454300033	17	2.60708929400062	1	8	13	12	12	33	ja	nein
117	pushPullEmp	20150806T133633	9	w	28	r	1	20	3	117	0	stroke	3	3	h_18	h_38	no	17	low400	pull	33	13	719.954707000696	pull	1031.96873499958	pull	1	3	6433.69398399955	4	1005.54769799965	3	1073.60201099982	3	1593.18978699957	1	1502.08582099913	4	1134.30454300033	17	2.60708929400062	1	8	13	12	12	33	ja	nein
118	pushPullEmp	20150806T133640	9	w	28	r	1	20	4	118	0	stroke	3	3	h_16	h_38	no	17	high800	push	33	13	456.824736999697	push	837.528344000821	push	1	3	6433.69398399955	4	1005.54769799965	3	1073.60201099982	3	1593.18978699957	1	1502.08582099913	4	1134.30454300033	17	2.60708929400062	1	8	13	12	12	33	ja	nein
119	pushPullEmp	20150806T133648	9	w	28	r	1	20	5	119	0	stroke	3	3	h_14	h_38	no	17	high800	push	33	13	635.079160999434	push	1003.29156600047	push	1	3	6433.69398399955	4	1005.54769799965	3	1073.60201099982	3	1593.18978699957	1	1502.08582099913	4	1134.30454300033	17	2.60708929400062	1	8	13	12	12	33	ja	nein
120	pushPullEmp	20150806T133655	9	w	28	r	1	20	6	120	0	stroke	3	3	h_15	h_38	no	17	low400	pull	33	13	519.834468000321	pull	871.3988870014	pull	1	3	6433.69398399955	4	1005.54769799965	3	1073.60201099982	3	1593.18978699957	1	1502.08582099913	4	1134.30454300033	17	2.60708929400062	1	8	13	12	12	33	ja	nein
[truncated: 28 more columns]
