# Supplementary material for: Empathic concern and personal distress depend on situational but not dispositional factors
Source: PLoS One. 2019 Nov 14;14(11):e0225102. doi: 10.1371/journal.pone.0225102 (PMC6855434; doi:10.1371/journal.pone.0225102)
Supplement: S3 File — (ZIP) [file pone.0225102.s004.zip › Results/pushPullEmp_7_avg.txt]

expName	date	vpNum	gender	age	handedness	respMapping	block	trial	trialCount	practice	picType	picBlock	picTypeNum	picName	memPicName	memPicPresent	memPicCorrKey	tone	respDirection	panas1Pos	panas1Neg	movementOnset	movementOnsetDirection	movementOffset	movementOffsetDirection	correct	respKeyTender	respTimeTender	respKeyCompassionate	respTimeCompassionate	respKeyMoved	respTimeMoved	respKeyWorried	respTimeWorried	respKeyDistressed	respTimeDistressed	respKeyAlarmed	respTimeAlarmed	memRespKey	memRespTime	correctMemTask	fs	ec	pt	pd	empathy	pqQ1	pqQ2	panas2Pos
1	pushPullEmp	20150806T105829	7	w	28	r	1	1	1	1	1	practice	2	4	p_11	p_11	yes	29	high800	push	35	15	848.851416000281	push	1576.71953599987	push	1	1	1556.77482400006	2	3006.16081800035	1	1698.23837199965	1	1906.5210130002	1	3551.25451799995	1	1052.12146399936	29	3.08321800300018	1	13	14	15	10	42	nein	nein
2	pushPullEmp	20150806T105837	7	w	28	r	1	1	2	2	1	practice	2	4	p_10	p_11	yes	29	high800	push	35	15	747.698105999807	push	1453.34194299983	push	1	1	1556.77482400006	2	3006.16081800035	1	1698.23837199965	1	1906.5210130002	1	3551.25451799995	1	1052.12146399936	29	3.08321800300018	1	13	14	15	10	42	nein	nein
3	pushPullEmp	20150806T105844	7	w	28	r	1	1	3	3	1	practice	2	4	p_7	p_11	yes	29	low400	pull	35	15	454.403269000162	pull	1047.40554699957	pull	1	1	1556.77482400006	2	3006.16081800035	1	1698.23837199965	1	1906.5210130002	1	3551.25451799995	1	1052.12146399936	29	3.08321800300018	1	13	14	15	10	42	nein	nein
4	pushPullEmp	20150806T105853	7	w	28	r	1	1	4	4	1	practice	2	4	p_9	p_11	yes	29	high800	push	35	15	565.535711000033	push	1388.9861839999	push	1	1	1556.77482400006	2	3006.16081800035	1	1698.23837199965	1	1906.5210130002	1	3551.25451799995	1	1052.12146399936	29	3.08321800300018	1	13	14	15	10	42	nein	nein
5	pushPullEmp	20150806T105900	7	w	28	r	1	1	5	5	1	practice	2	4	p_8	p_11	yes	29	low400	pull	35	15	493.165989000663	pull	1212.56482700017	pull	1	1	1556.77482400006	2	3006.16081800035	1	1698.23837199965	1	1906.5210130002	1	3551.25451799995	1	1052.12146399936	29	3.08321800300018	1	13	14	15	10	42	nein	nein
6	pushPullEmp	20150806T105909	7	w	28	r	1	1	6	6	1	practice	2	4	p_12	p_11	yes	29	low400	pull	35	15	814.224038999877	pull	1520.53819199964	pull	1	1	1556.77482400006	2	3006.16081800035	1	1698.23837199965	1	1906.5210130002	1	3551.25451799995	1	1052.12146399936	29	3.08321800300018	1	13	14	15	10	42	nein	nein
7	pushPullEmp	20150806T110004	7	w	28	r	1	2	1	7	1	practice	1	4	p_2	p_13	no	17	high800	push	35	15	632.211620000002	push	1262.06777100024	push	1	1	1256.06289499956	1	432.357187999514	1	723.699533000399	1	815.869512000063	1	1764.42151399988	1	2149.35276599954	17	2.69373827399977	1	13	14	15	10	42	nein	nein
8	pushPullEmp	20150806T110011	7	w	28	r	1	2	2	8	1	practice	1	4	p_3	p_13	no	17	low400	pull	35	15	294.313554000022	pull	680.758015000814	pull	1	1	1256.06289499956	1	432.357187999514	1	723.699533000399	1	815.869512000063	1	1764.42151399988	1	2149.35276599954	17	2.69373827399977	1	13	14	15	10	42	nein	nein
9	pushPullEmp	20150806T110019	7	w	28	r	1	2	3	9	1	practice	1	4	p_6	p_13	no	17	high800	push	35	15	252.631673999625	push	749.07594699935	push	1	1	1256.06289499956	1	432.357187999514	1	723.699533000399	1	815.869512000063	1	1764.42151399988	1	2149.35276599954	17	2.69373827399977	1	13	14	15	10	42	nein	nein
10	pushPullEmp	20150806T110026	7	w	28	r	1	2	4	10	1	practice	1	4	p_5	p_13	no	17	high800	push	35	15	505.603805999366	push	974.086342999821	push	1	1	1256.06289499956	1	432.357187999514	1	723.699533000399	1	815.869512000063	1	1764.42151399988	1	2149.35276599954	17	2.69373827399977	1	13	14	15	10	42	nein	nein
11	pushPullEmp	20150806T110034	7	w	28	r	1	2	5	11	1	practice	1	4	p_1	p_13	no	17	low400	pull	35	15	515.644189000232	pull	902.096153999883	pull	1	1	1256.06289499956	1	432.357187999514	1	723.699533000399	1	815.869512000063	1	1764.42151399988	1	2149.35276599954	17	2.69373827399977	1	13	14	15	10	42	nein	nein
12	pushPullEmp	20150806T110041	7	w	28	r	1	2	6	12	1	practice	1	4	p_4	p_13	no	17	low400	pull	35	15	551.641817000112	pull	948.333383999947	pull	1	1	1256.06289499956	1	432.357187999514	1	723.699533000399	1	815.869512000063	1	1764.42151399988	1	2149.35276599954	17	2.69373827399977	1	13	14	15	10	42	nein	nein
13	pushPullEmp	20150806T110138	7	w	28	r	1	3	1	13	0	sad	4	2	s_24	s_23	yes	29	high800	push	35	15	480.591330000498	push	922.141109000113	push	1	4	1488.64861200036	4	979.725821000102	3	1792.38546200031	2	1571.98637500005	2	813.026492000063	1	1996.75740600014	29	3.54039739000018	1	13	14	15	10	42	nein	nein
14	pushPullEmp	20150806T110145	7	w	28	r	1	3	2	14	0	sad	4	2	s_19	s_23	yes	29	low400	pull	35	15	369.635101000204	pull	714.904368000025	pull	1	4	1488.64861200036	4	979.725821000102	3	1792.38546200031	2	1571.98637500005	2	813.026492000063	1	1996.75740600014	29	3.54039739000018	1	13	14	15	10	42	nein	nein
15	pushPullEmp	20150806T110152	7	w	28	r	1	3	3	15	0	sad	4	2	s_23	s_23	yes	29	low400	pull	35	15	405.829177000058	pull	719.181267000138	pull	1	4	1488.64861200036	4	979.725821000102	3	1792.38546200031	2	1571.98637500005	2	813.026492000063	1	1996.75740600014	29	3.54039739000018	1	13	14	15	10	42	nein	nein
16	pushPullEmp	20150806T110200	7	w	28	r	1	3	4	16	0	sad	4	2	s_22	s_23	yes	29	high800	push	35	15	359.895231000432	push	771.905810999764	push	1	4	1488.64861200036	4	979.725821000102	3	1792.38546200031	2	1571.98637500005	2	813.026492000063	1	1996.75740600014	29	3.54039739000018	1	13	14	15	10	42	nein	nein
17	pushPullEmp	20150806T110207	7	w	28	r	1	3	5	17	0	sad	4	2	s_20	s_23	yes	29	high800	push	35	15	360.06459399969	push	777.69550200001	push	1	4	1488.64861200036	4	979.725821000102	3	1792.38546200031	2	1571.98637500005	2	813.026492000063	1	1996.75740600014	29	3.54039739000018	1	13	14	15	10	42	nein	nein
18	pushPullEmp	20150806T110215	7	w	28	r	1	3	6	18	0	sad	4	2	s_21	s_23	yes	29	low400	pull	35	15	659.683476999911	pull	1025.50259900009	pull	1	4	1488.64861200036	4	979.725821000102	3	1792.38546200031	2	1571.98637500005	2	813.026492000063	1	1996.75740600014	29	3.54039739000018	1	13	14	15	10	42	nein	nein
19	pushPullEmp	20150806T110301	7	w	28	r	1	4	1	19	0	sad	1	2	s_2	s_37	no	17	high800	push	35	15	509.034746999627	push	903.439600999358	push	1	4	1494.75409700062	3	793.95913100052	3	858.120537999639	3	2647.58741700007	2	1131.99230300052	1	1931.37066399959	17	1.88983027799986	1	13	14	15	10	42	nein	nein
20	pushPullEmp	20150806T110308	7	w	28	r	1	4	2	20	0	sad	1	2	s_4	s_37	no	17	low400	pull	35	15	690.073037000118	pull	1030.08062999955	pull	1	4	1494.75409700062	3	793.95913100052	3	858.120537999639	3	2647.58741700007	2	1131.99230300052	1	1931.37066399959	17	1.88983027799986	1	13	14	15	10	42	nein	nein
21	pushPullEmp	20150806T110315	7	w	28	r	1	4	3	21	0	sad	1	2	s_3	s_37	no	17	high800	push	35	15	556.573283000129	push	919.974536999784	push	1	4	1494.75409700062	3	793.95913100052	3	858.120537999639	3	2647.58741700007	2	1131.99230300052	1	1931.37066399959	17	1.88983027799986	1	13	14	15	10	42	nein	nein
22	pushPullEmp	20150806T110323	7	w	28	r	1	4	4	22	0	sad	1	2	s_5	s_37	no	17	low400	pull	35	15	405.9371280001	pull	719.934450000532	pull	1	4	1494.75409700062	3	793.95913100052	3	858.120537999639	3	2647.58741700007	2	1131.99230300052	1	1931.37066399959	17	1.88983027799986	1	13	14	15	10	42	nein	nein
23	pushPullEmp	20150806T110330	7	w	28	r	1	4	5	23	0	sad	1	2	s_1	s_37	no	17	high800	push	35	15	686.696613999928	push	1074.14422599989	push	1	4	1494.75409700062	3	793.95913100052	3	858.120537999639	3	2647.58741700007	2	1131.99230300052	1	1931.37066399959	17	1.88983027799986	1	13	14	15	10	42	nein	nein
24	pushPullEmp	20150806T110337	7	w	28	r	1	4	6	24	0	sad	1	2	s_6	s_37	no	17	low400	pull	35	15	521.805118999604	pull	898.77989199986	pull	1	4	1494.75409700062	3	793.95913100052	3	858.120537999639	3	2647.58741700007	2	1131.99230300052	1	1931.37066399959	17	1.88983027799986	1	13	14	15	10	42	nein	nein
25	pushPullEmp	20150806T110421	7	w	28	r	1	5	1	25	0	neutral	5	1	n_25	n_38	no	17	low400	pull	35	15	479.288612999975	pull	858.683217999991	pull	1	2	1912.11629999998	2	874.621834000209	1	2259.34861399946	1	1122.28594199951	1	711.331688999962	1	1041.67184500056	17	3.21418663099939	1	13	14	15	10	42	nein	nein
26	pushPullEmp	20150806T110429	7	w	28	r	1	5	2	26	0	neutral	5	1	n_28	n_38	no	17	high800	push	35	15	664.881545000644	push	1085.88202799991	push	1	2	1912.11629999998	2	874.621834000209	1	2259.34861399946	1	1122.28594199951	1	711.331688999962	1	1041.67184500056	17	3.21418663099939	1	13	14	15	10	42	nein	nein
27	pushPullEmp	20150806T110437	7	w	28	r	1	5	3	27	0	neutral	5	1	n_30	n_38	no	17	high800	push	35	15	442.334074999148	push	796.645484999412	push	1	2	1912.11629999998	2	874.621834000209	1	2259.34861399946	1	1122.28594199951	1	711.331688999962	1	1041.67184500056	17	3.21418663099939	1	13	14	15	10	42	nein	nein
28	pushPullEmp	20150806T110444	7	w	28	r	1	5	4	28	0	neutral	5	1	n_27	n_38	no	17	low400	pull	35	15	446.948459000036	pull	838.763218999797	pull	1	2	1912.11629999998	2	874.621834000209	1	2259.34861399946	1	1122.28594199951	1	711.331688999962	1	1041.67184500056	17	3.21418663099939	1	13	14	15	10	42	nein	nein
29	pushPullEmp	20150806T110451	7	w	28	r	1	5	5	29	0	neutral	5	1	n_29	n_38	no	17	high800	push	35	15	547.683512999451	push	971.236598999989	push	1	2	1912.11629999998	2	874.621834000209	1	2259.34861399946	1	1122.28594199951	1	711.331688999962	1	1041.67184500056	17	3.21418663099939	1	13	14	15	10	42	nein	nein
30	pushPullEmp	20150806T110458	7	w	28	r	1	5	6	30	0	neutral	5	1	n_26	n_38	no	17	low400	pull	35	15	340.516284000027	pull	761.524669999839	pull	1	2	1912.11629999998	2	874.621834000209	1	2259.34861399946	1	1122.28594199951	1	711.331688999962	1	1041.67184500056	17	3.21418663099939	1	13	14	15	10	42	nein	nein
31	pushPullEmp	20150806T110546	7	w	28	r	1	6	1	31	0	neutral	4	1	n_23	n_37	no	17	high800	push	35	15	391.440959999774	push	796.758944999558	push	1	2	2070.34889199986	2	920.514501999605	2	865.989224000259	1	1227.19256100027	1	634.826057000282	1	570.734488999733	17	2.32456239399926	1	13	14	15	10	42	nein	nein
32	pushPullEmp	20150806T110554	7	w	28	r	1	6	2	32	0	neutral	4	1	n_19	n_37	no	17	high800	push	35	15	531.638940999168	push	954.963864999721	push	1	2	2070.34889199986	2	920.514501999605	2	865.989224000259	1	1227.19256100027	1	634.826057000282	1	570.734488999733	17	2.32456239399926	1	13	14	15	10	42	nein	nein
33	pushPullEmp	20150806T110601	7	w	28	r	1	6	3	33	0	neutral	4	1	n_20	n_37	no	17	low400	pull	35	15	287.903043999795	pull	608.207789999942	pull	1	2	2070.34889199986	2	920.514501999605	2	865.989224000259	1	1227.19256100027	1	634.826057000282	1	570.734488999733	17	2.32456239399926	1	13	14	15	10	42	nein	nein
34	pushPullEmp	20150806T110608	7	w	28	r	1	6	4	34	0	neutral	4	1	n_24	n_37	no	17	high800	push	35	15	449.37259300048	push	748.677840000601	push	1	2	2070.34889199986	2	920.514501999605	2	865.989224000259	1	1227.19256100027	1	634.826057000282	1	570.734488999733	17	2.32456239399926	1	13	14	15	10	42	nein	nein
35	pushPullEmp	20150806T110615	7	w	28	r	1	6	5	35	0	neutral	4	1	n_21	n_37	no	17	low400	pull	35	15	327.202401999879	pull	699.909439000388	pull	1	2	2070.34889199986	2	920.514501999605	2	865.989224000259	1	1227.19256100027	1	634.826057000282	1	570.734488999733	17	2.32456239399926	1	13	14	15	10	42	nein	nein
36	pushPullEmp	20150806T110623	7	w	28	r	1	6	6	36	0	neutral	4	1	n_22	n_37	no	17	high800	push	35	15	550.130674000073	push	932.491588000019	push	1	2	2070.34889199986	2	920.514501999605	2	865.989224000259	1	1227.19256100027	1	634.826057000282	1	570.734488999733	17	2.32456239399926	1	13	14	15	10	42	nein	nein
37	pushPullEmp	20150806T110701	7	w	28	r	1	7	1	37	0	stroke	1	3	h_4	h_37	no	17	high800	push	35	15	402.951582999871	push	692.471544999629	push	1	4	830.948649000675	5	1251.0155910004	4	2495.68668600023	4	1002.00907300041	4	1244.42387199997	4	922.7308669997	17	2.13239499300016	1	13	14	15	10	42	nein	nein
38	pushPullEmp	20150806T110708	7	w	28	r	1	7	2	38	0	stroke	1	3	h_1	h_37	no	17	low400	pull	35	15	450.479189999285	pull	850.856096999749	pull	1	4	830.948649000675	5	1251.0155910004	4	2495.68668600023	4	1002.00907300041	4	1244.42387199997	4	922.7308669997	17	2.13239499300016	1	13	14	15	10	42	nein	nein
39	pushPullEmp	20150806T110716	7	w	28	r	1	7	3	39	0	stroke	1	3	h_2	h_37	no	17	high800	push	35	15	370.699438000069	push	755.310221000494	push	1	4	830.948649000675	5	1251.0155910004	4	2495.68668600023	4	1002.00907300041	4	1244.42387199997	4	922.7308669997	17	2.13239499300016	1	13	14	15	10	42	nein	nein
40	pushPullEmp	20150806T110723	7	w	28	r	1	7	4	40	0	stroke	1	3	h_6	h_37	no	17	low400	pull	35	15	635.141898000555	pull	1090.66386000025	pull	1	4	830.948649000675	5	1251.0155910004	4	2495.68668600023	4	1002.00907300041	4	1244.42387199997	4	922.7308669997	17	2.13239499300016	1	13	14	15	10	42	nein	nein
41	pushPullEmp	20150806T110730	7	w	28	r	1	7	5	41	0	stroke	1	3	h_5	h_37	no	17	high800	push	35	15	417.465740999527	push	864.531067999545	push	1	4	830.948649000675	5	1251.0155910004	4	2495.68668600023	4	1002.00907300041	4	1244.42387199997	4	922.7308669997	17	2.13239499300016	1	13	14	15	10	42	nein	nein
42	pushPullEmp	20150806T110738	7	w	28	r	1	7	6	42	0	stroke	1	3	h_3	h_37	no	17	high800	push	35	15	509.98655199974	push	938.248863999528	push	1	4	830.948649000675	5	1251.0155910004	4	2495.68668600023	4	1002.00907300041	4	1244.42387199997	4	922.7308669997	17	2.13239499300016	1	13	14	15	10	42	nein	nein
43	pushPullEmp	20150806T110820	7	w	28	r	1	8	1	43	0	stroke	4	3	h_19	h_39	no	17	low400	pull	35	15	382.829061999772	pull	700.153219000029	pull	1	3	1488.86747899996	3	1708.00232100009	2	1000.91785599943	3	1024.99445899957	4	449.347771999783	3	766.748680999626	17	1.93225502400037	1	13	14	15	10	42	nein	nein
44	pushPullEmp	20150806T110827	7	w	28	r	1	8	2	44	0	stroke	4	3	h_23	h_39	no	17	high800	push	35	15	477.938224000449	push	900.427118000247	push	1	3	1488.86747899996	3	1708.00232100009	2	1000.91785599943	3	1024.99445899957	4	449.347771999783	3	766.748680999626	17	1.93225502400037	1	13	14	15	10	42	nein	nein
45	pushPullEmp	20150806T110835	7	w	28	r	1	8	3	45	0	stroke	4	3	h_20	h_39	no	17	low400	pull	35	15	436.181483000524	pull	1007.70602100025	pull	1	3	1488.86747899996	3	1708.00232100009	2	1000.91785599943	3	1024.99445899957	4	449.347771999783	3	766.748680999626	17	1.93225502400037	1	13	14	15	10	42	nein	nein
46	pushPullEmp	20150806T110842	7	w	28	r	1	8	4	46	0	stroke	4	3	h_24	h_39	no	17	low400	pull	35	15	763.374068999932	pull	1150.22764799969	pull	1	3	1488.86747899996	3	1708.00232100009	2	1000.91785599943	3	1024.99445899957	4	449.347771999783	3	766.748680999626	17	1.93225502400037	1	13	14	15	10	42	nein	nein
47	pushPullEmp	20150806T110849	7	w	28	r	1	8	5	47	0	stroke	4	3	h_21	h_39	no	17	high800	push	35	15	561.346649999796	push	1161.75673499936	push	1	3	1488.86747899996	3	1708.00232100009	2	1000.91785599943	3	1024.99445899957	4	449.347771999783	3	766.748680999626	17	1.93225502400037	1	13	14	15	10	42	nein	nein
48	pushPullEmp	20150806T110857	7	w	28	r	1	8	6	48	0	stroke	4	3	h_22	h_39	no	17	high800	push	35	15	569.026620000732	push	962.417671000258	push	1	3	1488.86747899996	3	1708.00232100009	2	1000.91785599943	3	1024.99445899957	4	449.347771999783	3	766.748680999626	17	1.93225502400037	1	13	14	15	10	42	nein	nein
49	pushPullEmp	20150806T110942	7	w	28	r	1	9	1	49	0	sad	5	2	s_26	s_26	yes	29	high800	push	35	15	609.38515699975	push	1168.41572799997	push	1	4	761.721203999514	4	1100.78277699995	3	2615.78489900057	3	1571.22960000015	3	971.345803000077	3	1035.42354000001	29	2.05871918299999	1	13	14	15	10	42	nein	nein
50	pushPullEmp	20150806T110951	7	w	28	r	1	9	2	50	0	sad	5	2	s_30	s_26	yes	29	low400	pull	35	15	515.286963999941	pull	903.907897999787	pull	1	4	761.721203999514	4	1100.78277699995	3	2615.78489900057	3	1571.22960000015	3	971.345803000077	3	1035.42354000001	29	2.05871918299999	1	13	14	15	10	42	nein	nein
51	pushPullEmp	20150806T110958	7	w	28	r	1	9	3	51	0	sad	5	2	s_25	s_26	yes	29	high800	push	35	15	427.839422999663	push	1005.45186699956	push	1	4	761.721203999514	4	1100.78277699995	3	2615.78489900057	3	1571.22960000015	3	971.345803000077	3	1035.42354000001	29	2.05871918299999	1	13	14	15	10	42	nein	nein
52	pushPullEmp	20150806T111006	7	w	28	r	1	9	4	52	0	sad	5	2	s_29	s_26	yes	29	low400	pull	35	15	659.419855000218	pull	1081.7122440004	pull	1	4	761.721203999514	4	1100.78277699995	3	2615.78489900057	3	1571.22960000015	3	971.345803000077	3	1035.42354000001	29	2.05871918299999	1	13	14	15	10	42	nein	nein
53	pushPullEmp	20150806T111014	7	w	28	r	1	9	5	53	0	sad	5	2	s_27	s_26	yes	29	high800	push	35	15	595.623523999966	push	1069.21872999999	push	1	4	761.721203999514	4	1100.78277699995	3	2615.78489900057	3	1571.22960000015	3	971.345803000077	3	1035.42354000001	29	2.05871918299999	1	13	14	15	10	42	nein	nein
54	pushPullEmp	20150806T111021	7	w	28	r	1	9	6	54	0	sad	5	2	s_28	s_26	yes	29	high800	push	35	15	542.397344000055	push	901.541924000303	push	1	4	761.721203999514	4	1100.78277699995	3	2615.78489900057	3	1571.22960000015	3	971.345803000077	3	1035.42354000001	29	2.05871918299999	1	13	14	15	10	42	nein	nein
55	pushPullEmp	20150806T111104	7	w	28	r	1	10	1	55	0	sad	6	2	s_36	s_39	no	17	low400	pull	35	15	577.490186000527	pull	966.838000000374	pull	1	3	995.722098000442	3	1578.36153500011	3	1628.15503599995	2	2507.64284300021	1	2109.88175900002	2	1520.36394199968	29	2.37885671700042	2	13	14	15	10	42	nein	nein
56	pushPullEmp	20150806T111111	7	w	28	r	1	10	2	56	0	sad	6	2	s_35	s_39	no	17	low400	pull	35	15	393.262280999901	pull	719.426541999477	pull	1	3	995.722098000442	3	1578.36153500011	3	1628.15503599995	2	2507.64284300021	1	2109.88175900002	2	1520.36394199968	29	2.37885671700042	2	13	14	15	10	42	nein	nein
57	pushPullEmp	20150806T111118	7	w	28	r	1	10	3	57	0	sad	6	2	s_33	s_39	no	17	high800	push	35	15	470.091129000437	push	861.962366000014	push	1	3	995.722098000442	3	1578.36153500011	3	1628.15503599995	2	2507.64284300021	1	2109.88175900002	2	1520.36394199968	29	2.37885671700042	2	13	14	15	10	42	nein	nein
58	pushPullEmp	20150806T111126	7	w	28	r	1	10	4	58	0	sad	6	2	s_34	s_39	no	17	high800	push	35	15	558.200334000394	push	1025.08156000011	push	1	3	995.722098000442	3	1578.36153500011	3	1628.15503599995	2	2507.64284300021	1	2109.88175900002	2	1520.36394199968	29	2.37885671700042	2	13	14	15	10	42	nein	nein
59	pushPullEmp	20150806T111133	7	w	28	r	1	10	5	59	0	sad	6	2	s_32	s_39	no	17	low400	pull	35	15	766.47557799959	pull	1144.49935300025	pull	1	3	995.722098000442	3	1578.36153500011	3	1628.15503599995	2	2507.64284300021	1	2109.88175900002	2	1520.36394199968	29	2.37885671700042	2	13	14	15	10	42	nein	nein
60	pushPullEmp	20150806T111141	7	w	28	r	1	10	6	60	0	sad	6	2	s_31	s_39	no	17	high800	push	35	15	635.185592000496	push	1034.96235399992	push	1	3	995.722098000442	3	1578.36153500011	3	1628.15503599995	2	2507.64284300021	1	2109.88175900002	2	1520.36394199968	29	2.37885671700042	2	13	14	15	10	42	nein	nein
61	pushPullEmp	20150806T111224	7	w	28	r	1	11	1	61	0	neutral	1	1	n_1	n_2	yes	29	low400	pull	35	15	496.90313199981	pull	929.587466999787	pull	1	1	809.380557000623	1	872.250014999736	1	542.02266899938	1	409.265700000105	1	1509.56043800034	1	441.400659000465	17	2.0266584129995	2	13	14	15	10	42	nein	nein
62	pushPullEmp	20150806T111232	7	w	28	r	1	11	2	62	0	neutral	1	1	n_4	n_2	yes	29	low400	pull	35	15	614.285976999876	pull	1089.69427100065	pull	1	1	809.380557000623	1	872.250014999736	1	542.02266899938	1	409.265700000105	1	1509.56043800034	1	441.400659000465	17	2.0266584129995	2	13	14	15	10	42	nein	nein
63	pushPullEmp	20150806T111239	7	w	28	r	1	11	3	63	0	neutral	1	1	n_6	n_2	yes	29	high800	push	35	15	690.431158000232	push	1109.5416220006	push	1	1	809.380557000623	1	872.250014999736	1	542.02266899938	1	409.265700000105	1	1509.56043800034	1	441.400659000465	17	2.0266584129995	2	13	14	15	10	42	nein	nein
64	pushPullEmp	20150806T111247	7	w	28	r	1	11	4	64	0	neutral	1	1	n_2	n_2	yes	29	low400	pull	35	15	721.499850999957	pull	1183.37688799975	pull	1	1	809.380557000623	1	872.250014999736	1	542.02266899938	1	409.265700000105	1	1509.56043800034	1	441.400659000465	17	2.0266584129995	2	13	14	15	10	42	nein	nein
65	pushPullEmp	20150806T111255	7	w	28	r	1	11	5	65	0	neutral	1	1	n_5	n_2	yes	29	high800	push	35	15	277.253488000388	push	683.188572000181	push	1	1	809.380557000623	1	872.250014999736	1	542.02266899938	1	409.265700000105	1	1509.56043800034	1	441.400659000465	17	2.0266584129995	2	13	14	15	10	42	nein	nein
66	pushPullEmp	20150806T111302	7	w	28	r	1	11	6	66	0	neutral	1	1	n_3	n_2	yes	29	low400	pull	35	15	886.657631000053	pull	1286.38770399983	pull	1	1	809.380557000623	1	872.250014999736	1	542.02266899938	1	409.265700000105	1	1509.56043800034	1	441.400659000465	17	2.0266584129995	2	13	14	15	10	42	nein	nein
67	pushPullEmp	20150806T111339	7	w	28	r	1	12	1	67	0	neutral	6	1	n_33	n_39	no	17	high800	push	35	15	341.977781999849	push	675.584137999867	push	1	1	562.190939000175	1	542.12892599935	1	622.68081000002	1	1106.45920800016	1	480.431701000271	1	574.085070000365	17	1.77296218999982	1	13	14	15	10	42	nein	nein
68	pushPullEmp	20150806T111346	7	w	28	r	1	12	2	68	0	neutral	6	1	n_31	n_39	no	17	high800	push	35	15	531.421187000575	push	890.651354000198	push	1	1	562.190939000175	1	542.12892599935	1	622.68081000002	1	1106.45920800016	1	480.431701000271	1	574.085070000365	17	1.77296218999982	1	13	14	15	10	42	nein	nein
69	pushPullEmp	20150806T111353	7	w	28	r	1	12	3	69	0	neutral	6	1	n_32	n_39	no	17	low400	pull	35	15	351.383831000116	pull	709.719898000098	pull	1	1	562.190939000175	1	542.12892599935	1	622.68081000002	1	1106.45920800016	1	480.431701000271	1	574.085070000365	17	1.77296218999982	1	13	14	15	10	42	nein	nein
70	pushPullEmp	20150806T111401	7	w	28	r	1	12	4	70	0	neutral	6	1	n_35	n_39	no	17	low400	pull	35	15	408.288213000451	pull	769.958405000471	pull	1	1	562.190939000175	1	542.12892599935	1	622.68081000002	1	1106.45920800016	1	480.431701000271	1	574.085070000365	17	1.77296218999982	1	13	14	15	10	42	nein	nein
71	pushPullEmp	20150806T111408	7	w	28	r	1	12	5	71	0	neutral	6	1	n_34	n_39	no	17	high800	push	35	15	431.336912000101	push	771.941310000424	push	1	1	562.190939000175	1	542.12892599935	1	622.68081000002	1	1106.45920800016	1	480.431701000271	1	574.085070000365	17	1.77296218999982	1	13	14	15	10	42	nein	nein
72	pushPullEmp	20150806T111415	7	w	28	r	1	12	6	72	0	neutral	6	1	n_36	n_39	no	17	low400	pull	35	15	805.828919000196	pull	1192.53818900041	pull	1	1	562.190939000175	1	542.12892599935	1	622.68081000002	1	1106.45920800016	1	480.431701000271	1	574.085070000365	17	1.77296218999982	1	13	14	15	10	42	nein	nein
73	pushPullEmp	20150806T111454	7	w	28	r	1	13	1	73	0	stroke	6	3	h_33	h_36	yes	29	low400	pull	35	15	460.715008000174	pull	840.999006999577	pull	1	3	1805.39217000023	2	1151.88359399963	2	2281.41301199958	2	1434.07006899997	4	1062.8297180001	3	923.269003999849	29	1.74921276300029	1	13	14	15	10	42	nein	nein
74	pushPullEmp	20150806T111502	7	w	28	r	1	13	2	74	0	stroke	6	3	h_35	h_36	yes	29	low400	pull	35	15	325.519166999882	push	1035.02796599999	pull	1	3	1805.39217000023	2	1151.88359399963	2	2281.41301199958	2	1434.07006899997	4	1062.8297180001	3	923.269003999849	29	1.74921276300029	1	13	14	15	10	42	nein	nein
75	pushPullEmp	20150806T111509	7	w	28	r	1	13	3	75	0	stroke	6	3	h_34	h_36	yes	29	high800	push	35	15	-1570.14192600027	push	681.932505000172	push	1	3	1805.39217000023	2	1151.88359399963	2	2281.41301199958	2	1434.07006899997	4	1062.8297180001	3	923.269003999849	29	1.74921276300029	1	13	14	15	10	42	nein	nein
76	pushPullEmp	20150806T111517	7	w	28	r	1	13	4	76	0	stroke	6	3	h_36	h_36	yes	29	low400	pull	35	15	593.508223000143	pull	1085.83140599997	pull	1	3	1805.39217000023	2	1151.88359399963	2	2281.41301199958	2	1434.07006899997	4	1062.8297180001	3	923.269003999849	29	1.74921276300029	1	13	14	15	10	42	nein	nein
77	pushPullEmp	20150806T111524	7	w	28	r	1	13	5	77	0	stroke	6	3	h_32	h_36	yes	29	low400	pull	35	15	612.04404099963	pull	968.494224999726	pull	1	3	1805.39217000023	2	1151.88359399963	2	2281.41301199958	2	1434.07006899997	4	1062.8297180001	3	923.269003999849	29	1.74921276300029	1	13	14	15	10	42	nein	nein
78	pushPullEmp	20150806T111532	7	w	28	r	1	13	6	78	0	stroke	6	3	h_31	h_36	yes	29	high800	push	35	15	533.444200999933	push	904.312271000075	push	1	3	1805.39217000023	2	1151.88359399963	2	2281.41301199958	2	1434.07006899997	4	1062.8297180001	3	923.269003999849	29	1.74921276300029	1	13	14	15	10	42	nein	nein
79	pushPullEmp	20150806T111615	7	w	28	r	1	14	1	79	0	stroke	5	3	h_29	h_28	yes	29	low400	pull	35	15	559.178775000059	pull	967.868466999884	pull	1	2	1412.59854899999	3	971.008133999931	3	1881.54928499989	4	1980.96968600021	4	732.455529000617	2	1200.41410799968	29	1.55999764799981	1	13	14	15	10	42	nein	nein
80	pushPullEmp	20150806T111623	7	w	28	r	1	14	2	80	0	stroke	5	3	h_26	h_28	yes	29	high800	push	35	15	-1867.46985800064	pull	1159.41597099946	push	1	2	1412.59854899999	3	971.008133999931	3	1881.54928499989	4	1980.96968600021	4	732.455529000617	2	1200.41410799968	29	1.55999764799981	1	13	14	15	10	42	nein	nein
81	pushPullEmp	20150806T111631	7	w	28	r	1	14	3	81	0	stroke	5	3	h_25	h_28	yes	29	high800	push	35	15	-1086.20652399997	push	995.477604000262	push	1	2	1412.59854899999	3	971.008133999931	3	1881.54928499989	4	1980.96968600021	4	732.455529000617	2	1200.41410799968	29	1.55999764799981	1	13	14	15	10	42	nein	nein
82	pushPullEmp	20150806T111639	7	w	28	r	1	14	4	82	0	stroke	5	3	h_30	h_28	yes	29	low400	pull	35	15	450.561398000289	pull	865.32709900014	pull	1	2	1412.59854899999	3	971.008133999931	3	1881.54928499989	4	1980.96968600021	4	732.455529000617	2	1200.41410799968	29	1.55999764799981	1	13	14	15	10	42	nein	nein
83	pushPullEmp	20150806T111647	7	w	28	r	1	14	5	83	0	stroke	5	3	h_27	h_28	yes	29	high800	push	35	15	740.089496000204	push	1152.09550399968	push	1	2	1412.59854899999	3	971.008133999931	3	1881.54928499989	4	1980.96968600021	4	732.455529000617	2	1200.41410799968	29	1.55999764799981	1	13	14	15	10	42	nein	nein
84	pushPullEmp	20150806T111654	7	w	28	r	1	14	6	84	0	stroke	5	3	h_28	h_28	yes	29	low400	pull	35	15	626.321411000485	pull	1038.04574200067	pull	1	2	1412.59854899999	3	971.008133999931	3	1881.54928499989	4	1980.96968600021	4	732.455529000617	2	1200.41410799968	29	1.55999764799981	1	13	14	15	10	42	nein	nein
85	pushPullEmp	20150806T111740	7	w	28	r	1	15	1	85	0	sad	3	2	s_13	s_18	yes	29	high800	push	35	15	513.310711000078	push	963.464255000465	push	1	3	875.752095999815	3	1029.56119699957	3	1358.19312700005	4	950.040110000373	4	864.294852999592	3	1071.71412200023	29	2.85749673800001	1	13	14	15	10	42	nein	nein
86	pushPullEmp	20150806T111747	7	w	28	r	1	15	2	86	0	sad	3	2	s_17	s_18	yes	29	low400	pull	35	15	579.138838999919	pull	971.615053999907	pull	1	3	875.752095999815	3	1029.56119699957	3	1358.19312700005	4	950.040110000373	4	864.294852999592	3	1071.71412200023	29	2.85749673800001	1	13	14	15	10	42	nein	nein
87	pushPullEmp	20150806T111755	7	w	28	r	1	15	3	87	0	sad	3	2	s_18	s_18	yes	29	low400	pull	35	15	657.900999999678	pull	1143.93501099958	pull	1	3	875.752095999815	3	1029.56119699957	3	1358.19312700005	4	950.040110000373	4	864.294852999592	3	1071.71412200023	29	2.85749673800001	1	13	14	15	10	42	nein	nein
88	pushPullEmp	20150806T111802	7	w	28	r	1	15	4	88	0	sad	3	2	s_15	s_18	yes	29	high800	push	35	15	477.356295999816	push	979.639818000469	push	1	3	875.752095999815	3	1029.56119699957	3	1358.19312700005	4	950.040110000373	4	864.294852999592	3	1071.71412200023	29	2.85749673800001	1	13	14	15	10	42	nein	nein
89	pushPullEmp	20150806T111810	7	w	28	r	1	15	5	89	0	sad	3	2	s_16	s_18	yes	29	low400	pull	35	15	729.40081399984	pull	1128.9744480001	pull	1	3	875.752095999815	3	1029.56119699957	3	1358.19312700005	4	950.040110000373	4	864.294852999592	3	1071.71412200023	29	2.85749673800001	1	13	14	15	10	42	nein	nein
90	pushPullEmp	20150806T111817	7	w	28	r	1	15	6	90	0	sad	3	2	s_14	s_18	yes	29	high800	push	35	15	577.309511999469	push	1005.07335999928	push	1	3	875.752095999815	3	1029.56119699957	3	1358.19312700005	4	950.040110000373	4	864.294852999592	3	1071.71412200023	29	2.85749673800001	1	13	14	15	10	42	nein	nein
91	pushPullEmp	20150806T111859	7	w	28	r	1	16	1	91	0	sad	2	2	s_9	s_38	no	17	low400	pull	35	15	671.044067000461	pull	1081.14093800041	pull	1	3	1576.71847599977	3	672.107133999816	3	659.251853000569	3	1011.64815799984	4	641.367223999623	3	694.381113999953	17	3.5694198680003	1	13	14	15	10	42	nein	nein
92	pushPullEmp	20150806T111907	7	w	28	r	1	16	2	92	0	sad	2	2	s_10	s_38	no	17	high800	push	35	15	552.52816600012	push	947.824765000296	push	1	3	1576.71847599977	3	672.107133999816	3	659.251853000569	3	1011.64815799984	4	641.367223999623	3	694.381113999953	17	3.5694198680003	1	13	14	15	10	42	nein	nein
93	pushPullEmp	20150806T111914	7	w	28	r	1	16	3	93	0	sad	2	2	s_11	s_38	no	17	low400	pull	35	15	532.829072000713	pull	916.149229999864	pull	1	3	1576.71847599977	3	672.107133999816	3	659.251853000569	3	1011.64815799984	4	641.367223999623	3	694.381113999953	17	3.5694198680003	1	13	14	15	10	42	nein	nein
94	pushPullEmp	20150806T111921	7	w	28	r	1	16	4	94	0	sad	2	2	s_8	s_38	no	17	high800	push	35	15	600.389215999807	push	999.632116999332	push	1	3	1576.71847599977	3	672.107133999816	3	659.251853000569	3	1011.64815799984	4	641.367223999623	3	694.381113999953	17	3.5694198680003	1	13	14	15	10	42	nein	nein
95	pushPullEmp	20150806T111928	7	w	28	r	1	16	5	95	0	sad	2	2	s_12	s_38	no	17	low400	pull	35	15	401.596415999738	pull	784.010854000262	pull	1	3	1576.71847599977	3	672.107133999816	3	659.251853000569	3	1011.64815799984	4	641.367223999623	3	694.381113999953	17	3.5694198680003	1	13	14	15	10	42	nein	nein
96	pushPullEmp	20150806T111936	7	w	28	r	1	16	6	96	0	sad	2	2	s_7	s_38	no	17	low400	pull	35	15	510.41784399977	pull	869.924043000632	pull	1	3	1576.71847599977	3	672.107133999816	3	659.251853000569	3	1011.64815799984	4	641.367223999623	3	694.381113999953	17	3.5694198680003	1	13	14	15	10	42	nein	nein
97	pushPullEmp	20150806T112015	7	w	28	r	1	17	1	97	0	stroke	3	3	h_14	h_38	no	17	high800	push	35	15	374.049087000552	push	735.207046999771	push	1	4	643.777107999995	4	641.137153000273	4	769.612643999608	4	553.945900000144	4	733.655349999935	3	1322.71689200024	17	1.49240333800026	1	13	14	15	10	42	nein	nein
98	pushPullEmp	20150806T112023	7	w	28	r	1	17	2	98	0	stroke	3	3	h_13	h_38	no	17	high800	push	35	15	426.247981999841	push	850.704727999873	push	1	4	643.777107999995	4	641.137153000273	4	769.612643999608	4	553.945900000144	4	733.655349999935	3	1322.71689200024	17	1.49240333800026	1	13	14	15	10	42	nein	nein
99	pushPullEmp	20150806T112030	7	w	28	r	1	17	3	99	0	stroke	3	3	h_15	h_38	no	17	low400	pull	35	15	492.870076000239	pull	858.262108000512	pull	1	4	643.777107999995	4	641.137153000273	4	769.612643999608	4	553.945900000144	4	733.655349999935	3	1322.71689200024	17	1.49240333800026	1	13	14	15	10	42	nein	nein
100	pushPullEmp	20150806T112037	7	w	28	r	1	17	4	100	0	stroke	3	3	h_16	h_38	no	17	high800	push	35	15	380.2950549999	push	790.826601999564	push	1	4	643.777107999995	4	641.137153000273	4	769.612643999608	4	553.945900000144	4	733.655349999935	3	1322.71689200024	17	1.49240333800026	1	13	14	15	10	42	nein	nein
101	pushPullEmp	20150806T112045	7	w	28	r	1	17	5	101	0	stroke	3	3	h_18	h_38	no	17	high800	push	35	15	433.850165000062	push	827.415540000497	push	1	4	643.777107999995	4	641.137153000273	4	769.612643999608	4	553.945900000144	4	733.655349999935	3	1322.71689200024	17	1.49240333800026	1	13	14	15	10	42	nein	nein
102	pushPullEmp	20150806T112053	7	w	28	r	1	17	6	102	0	stroke	3	3	h_17	h_38	no	17	low400	pull	35	15	663.031241000775	pull	1069.72475800021	pull	1	4	643.777107999995	4	641.137153000273	4	769.612643999608	4	553.945900000144	4	733.655349999935	3	1322.71689200024	17	1.49240333800026	1	13	14	15	10	42	nein	nein
103	pushPullEmp	20150806T112130	7	w	28	r	1	18	1	103	0	stroke	2	3	h_8	h_12	yes	29	low400	pull	35	15	513.149726000236	pull	893.99700800034	pull	1	3	1065.33457000023	3	1187.24148999991	3	612.121786999523	3	578.580932000477	3	1160.17814799943	4	1293.08096800014	29	2.12655605500004	1	13	14	15	10	42	nein	nein
104	pushPullEmp	20150806T112137	7	w	28	r	1	18	2	104	0	stroke	2	3	h_11	h_12	yes	29	high800	push	35	15	647.747140999745	push	1031.01115800007	push	1	3	1065.33457000023	3	1187.24148999991	3	612.121786999523	3	578.580932000477	3	1160.17814799943	4	1293.08096800014	29	2.12655605500004	1	13	14	15	10	42	nein	nein
105	pushPullEmp	20150806T112145	7	w	28	r	1	18	3	105	0	stroke	2	3	h_12	h_12	yes	29	low400	pull	35	15	520.664674000618	pull	897.978318000132	pull	1	3	1065.33457000023	3	1187.24148999991	3	612.121786999523	3	578.580932000477	3	1160.17814799943	4	1293.08096800014	29	2.12655605500004	1	13	14	15	10	42	nein	nein
106	pushPullEmp	20150806T112153	7	w	28	r	1	18	4	106	0	stroke	2	3	h_7	h_12	yes	29	low400	pull	35	15	472.081766000272	pull	918.479258000232	pull	1	3	1065.33457000023	3	1187.24148999991	3	612.121786999523	3	578.580932000477	3	1160.17814799943	4	1293.08096800014	29	2.12655605500004	1	13	14	15	10	42	nein	nein
107	pushPullEmp	20150806T112200	7	w	28	r	1	18	5	107	0	stroke	2	3	h_9	h_12	yes	29	high800	push	35	15	505.129403999788	push	932.342543999155	push	1	3	1065.33457000023	3	1187.24148999991	3	612.121786999523	3	578.580932000477	3	1160.17814799943	4	1293.08096800014	29	2.12655605500004	1	13	14	15	10	42	nein	nein
108	pushPullEmp	20150806T112208	7	w	28	r	1	18	6	108	0	stroke	2	3	h_10	h_12	yes	29	low400	pull	35	15	763.173343999668	pull	1200.35474699974	pull	1	3	1065.33457000023	3	1187.24148999991	3	612.121786999523	3	578.580932000477	3	1160.17814799943	4	1293.08096800014	29	2.12655605500004	1	13	14	15	10	42	nein	nein
109	pushPullEmp	20150806T112246	7	w	28	r	1	19	1	109	0	neutral	2	1	n_8	n_10	yes	29	low400	pull	35	15	555.580800000011	pull	993.329506999638	pull	1	2	864.54740299996	2	1194.16808599999	2	1035.82596400065	1	890.920213999379	1	931.270347000464	1	678.085672000634	29	1.65425451899955	1	13	14	15	10	42	nein	nein
110	pushPullEmp	20150806T112253	7	w	28	r	1	19	2	110	0	neutral	2	1	n_7	n_10	yes	29	high800	push	35	15	460.94124900001	push	925.57235600007	push	1	2	864.54740299996	2	1194.16808599999	2	1035.82596400065	1	890.920213999379	1	931.270347000464	1	678.085672000634	29	1.65425451899955	1	13	14	15	10	42	nein	nein
111	pushPullEmp	20150806T112300	7	w	28	r	1	19	3	111	0	neutral	2	1	n_12	n_10	yes	29	low400	pull	35	15	470.716570000041	pull	967.350324999534	pull	1	2	864.54740299996	2	1194.16808599999	2	1035.82596400065	1	890.920213999379	1	931.270347000464	1	678.085672000634	29	1.65425451899955	1	13	14	15	10	42	nein	nein
112	pushPullEmp	20150806T112307	7	w	28	r	1	19	4	112	0	neutral	2	1	n_9	n_10	yes	29	high800	push	35	15	490.57527999967	push	889.364923999987	push	1	2	864.54740299996	2	1194.16808599999	2	1035.82596400065	1	890.920213999379	1	931.270347000464	1	678.085672000634	29	1.65425451899955	1	13	14	15	10	42	nein	nein
113	pushPullEmp	20150806T112315	7	w	28	r	1	19	5	113	0	neutral	2	1	n_11	n_10	yes	29	high800	push	35	15	496.697559000182	push	876.97692899988	push	1	2	864.54740299996	2	1194.16808599999	2	1035.82596400065	1	890.920213999379	1	931.270347000464	1	678.085672000634	29	1.65425451899955	1	13	14	15	10	42	nein	nein
114	pushPullEmp	20150806T112322	7	w	28	r	1	19	6	114	0	neutral	2	1	n_10	n_10	yes	29	low400	pull	35	15	515.172677999639	pull	944.913092000301	pull	1	2	864.54740299996	2	1194.16808599999	2	1035.82596400065	1	890.920213999379	1	931.270347000464	1	678.085672000634	29	1.65425451899955	1	13	14	15	10	42	nein	nein
115	pushPullEmp	20150806T112358	7	w	28	r	1	20	1	115	0	neutral	3	1	n_18	n_15	yes	29	high800	push	35	15	448.932608000068	push	872.755846999898	push	1	1	512.251159999323	1	420.49184499956	1	986.161179999726	1	397.953052999583	1	515.356457999587	1	485.344228000031	29	2.81208288599919	1	13	14	15	10	42	nein	nein
116	pushPullEmp	20150806T112406	7	w	28	r	1	20	2	116	0	neutral	3	1	n_17	n_15	yes	29	low400	pull	35	15	581.014063999944	pull	994.999238000062	pull	1	1	512.251159999323	1	420.49184499956	1	986.161179999726	1	397.953052999583	1	515.356457999587	1	485.344228000031	29	2.81208288599919	1	13	14	15	10	42	nein	nein
117	pushPullEmp	20150806T112413	7	w	28	r	1	20	3	117	0	neutral	3	1	n_15	n_15	yes	29	high800	push	35	15	587.605746999841	push	1035.23294500003	push	1	1	512.251159999323	1	420.49184499956	1	986.161179999726	1	397.953052999583	1	515.356457999587	1	485.344228000031	29	2.81208288599919	1	13	14	15	10	42	nein	nein
118	pushPullEmp	20150806T112420	7	w	28	r	1	20	4	118	0	neutral	3	1	n_16	n_15	yes	29	high800	push	35	15	528.615306000465	push	937.891165000001	push	1	1	512.251159999323	1	420.49184499956	1	986.161179999726	1	397.953052999583	1	515.356457999587	1	485.344228000031	29	2.81208288599919	1	13	14	15	10	42	nein	nein
119	pushPullEmp	20150806T112427	7	w	28	r	1	20	5	119	0	neutral	3	1	n_13	n_15	yes	29	low400	pull	35	15	690.808163999354	pull	1099.71631199995	pull	1	1	512.251159999323	1	420.49184499956	1	986.161179999726	1	397.953052999583	1	515.356457999587	1	485.344228000031	29	2.81208288599919	1	13	14	15	10	42	nein	nein
120	pushPullEmp	20150806T112434	7	w	28	r	1	20	6	120	0	neutral	3	1	n_14	n_15	yes	29	low400	pull	35	15	572.284328000118	pull	978.83000200009	pull	1	1	512.251159999323	1	420.49184499956	1	986.161179999726	1	397.953052999583	1	515.356457999587	1	485.344228000031	29	2.81208288599919	1	13	14	15	10	42	nein	nein
[truncated: 28 more columns]
