# Supplementary material for: Empathic concern and personal distress depend on situational but not dispositional factors
Source: PLoS One. 2019 Nov 14;14(11):e0225102. doi: 10.1371/journal.pone.0225102 (PMC6855434; doi:10.1371/journal.pone.0225102)
Supplement: S3 File — (ZIP) [file pone.0225102.s004.zip › Results/pushPullEmp_6_avg.txt]

expName	date	vpNum	gender	age	handedness	respMapping	block	trial	trialCount	practice	picType	picBlock	picTypeNum	picName	memPicName	memPicPresent	memPicCorrKey	tone	respDirection	panas1Pos	panas1Neg	movementOnset	movementOnsetDirection	movementOffset	movementOffsetDirection	correct	respKeyTender	respTimeTender	respKeyCompassionate	respTimeCompassionate	respKeyMoved	respTimeMoved	respKeyWorried	respTimeWorried	respKeyDistressed	respTimeDistressed	respKeyAlarmed	respTimeAlarmed	memRespKey	memRespTime	correctMemTask	fs	ec	pt	pd	empathy	pqQ1	pqQ2	panas2Pos
1	pushPullEmp	20150806T101700	6	w	24	r	2	1	1	1	1	practice	2	4	p_8	p_12	yes	29	high800	pull	22	10	941.972148999805	pull	1260.93493799993	pull	1	1	1557.29807900025	2	2802.66857000015	1	1038.37151000016	2	1672.26065999967	1	1734.02605899992	2	4036.70948099989	29	3.29514374700011	1	14	14	14	13	42	ja	nein
2	pushPullEmp	20150806T101708	6	w	24	r	2	1	2	2	1	practice	2	4	p_9	p_12	yes	29	low400	push	22	10	461.921258999704	push	810.750943999759	push	1	1	1557.29807900025	2	2802.66857000015	1	1038.37151000016	2	1672.26065999967	1	1734.02605899992	2	4036.70948099989	29	3.29514374700011	1	14	14	14	13	42	ja	nein
3	pushPullEmp	20150806T101717	6	w	24	r	2	1	3	3	1	practice	2	4	p_12	p_12	yes	29	high800	pull	22	10	1074.43923800029	pull	1364.09401499996	pull	1	1	1557.29807900025	2	2802.66857000015	1	1038.37151000016	2	1672.26065999967	1	1734.02605899992	2	4036.70948099989	29	3.29514374700011	1	14	14	14	13	42	ja	nein
4	pushPullEmp	20150806T101724	6	w	24	r	2	1	4	4	1	practice	2	4	p_7	p_12	yes	29	low400	push	22	10	709.122242000267	push	1037.38685299993	push	1	1	1557.29807900025	2	2802.66857000015	1	1038.37151000016	2	1672.26065999967	1	1734.02605899992	2	4036.70948099989	29	3.29514374700011	1	14	14	14	13	42	ja	nein
5	pushPullEmp	20150806T101732	6	w	24	r	2	1	5	5	1	practice	2	4	p_10	p_12	yes	29	low400	push	22	10	800.066873999986	push	1138.17437800015	push	1	1	1557.29807900025	2	2802.66857000015	1	1038.37151000016	2	1672.26065999967	1	1734.02605899992	2	4036.70948099989	29	3.29514374700011	1	14	14	14	13	42	ja	nein
6	pushPullEmp	20150806T101740	6	w	24	r	2	1	6	6	1	practice	2	4	p_11	p_12	yes	29	low400	push	22	10	839.857582000244	push	1144.67311999997	push	1	1	1557.29807900025	2	2802.66857000015	1	1038.37151000016	2	1672.26065999967	1	1734.02605899992	2	4036.70948099989	29	3.29514374700011	1	14	14	14	13	42	ja	nein
7	pushPullEmp	20150806T101833	6	w	24	r	2	2	1	7	1	practice	1	4	p_2	p_13	no	17	low400	push	22	10	619.742166999804	push	1008.66338699996	push	1	1	1008.64127800014	1	1319.14781400019	1	966.073687000062	1	706.252388999928	1	5189.10057199992	1	582.212950999747	17	2.35141226299993	1	14	14	14	13	42	ja	nein
8	pushPullEmp	20150806T101841	6	w	24	r	2	2	2	8	1	practice	1	4	p_5	p_13	no	17	high800	pull	22	10	791.457680999978	pull	1128.38746900034	pull	1	1	1008.64127800014	1	1319.14781400019	1	966.073687000062	1	706.252388999928	1	5189.10057199992	1	582.212950999747	17	2.35141226299993	1	14	14	14	13	42	ja	nein
9	pushPullEmp	20150806T101849	6	w	24	r	2	2	3	9	1	practice	1	4	p_1	p_13	no	17	high800	pull	22	10	863.98857300001	push	1240.72518500007	push	2	1	1008.64127800014	1	1319.14781400019	1	966.073687000062	1	706.252388999928	1	5189.10057199992	1	582.212950999747	17	2.35141226299993	1	14	14	14	13	42	ja	nein
10	pushPullEmp	20150806T101856	6	w	24	r	2	2	4	10	1	practice	1	4	p_4	p_13	no	17	high800	pull	22	10	683.392035999626	pull	1008.34173099984	pull	1	1	1008.64127800014	1	1319.14781400019	1	966.073687000062	1	706.252388999928	1	5189.10057199992	1	582.212950999747	17	2.35141226299993	1	14	14	14	13	42	ja	nein
11	pushPullEmp	20150806T101904	6	w	24	r	2	2	5	11	1	practice	1	4	p_3	p_13	no	17	low400	push	22	10	717.597197000126	push	1118.82813700013	push	1	1	1008.64127800014	1	1319.14781400019	1	966.073687000062	1	706.252388999928	1	5189.10057199992	1	582.212950999747	17	2.35141226299993	1	14	14	14	13	42	ja	nein
12	pushPullEmp	20150806T101911	6	w	24	r	2	2	6	12	1	practice	1	4	p_6	p_13	no	17	high800	pull	22	10	831.950997999982	pull	1157.05292300011	pull	1	1	1008.64127800014	1	1319.14781400019	1	966.073687000062	1	706.252388999928	1	5189.10057199992	1	582.212950999747	17	2.35141226299993	1	14	14	14	13	42	ja	nein
13	pushPullEmp	20150806T102003	6	w	24	r	2	3	1	13	0	sad	4	2	s_21	s_21	yes	29	low400	push	22	10	826.865707000048	push	1232.08894200004	push	1	3	3030.46445600012	3	1221.45380699976	2	1324.25622499977	2	746.659213000385	2	1768.17100000017	1	1848.45166000014	29	1.97957916400037	1	14	14	14	13	42	ja	nein
14	pushPullEmp	20150806T102011	6	w	24	r	2	3	2	14	0	sad	4	2	s_20	s_21	yes	29	high800	pull	22	10	949.315994999874	pull	1294.28754799992	pull	1	3	3030.46445600012	3	1221.45380699976	2	1324.25622499977	2	746.659213000385	2	1768.17100000017	1	1848.45166000014	29	1.97957916400037	1	14	14	14	13	42	ja	nein
15	pushPullEmp	20150806T102019	6	w	24	r	2	3	3	15	0	sad	4	2	s_19	s_21	yes	29	high800	pull	22	10	1001.87077399969	pull	1346.24785699962	pull	1	3	3030.46445600012	3	1221.45380699976	2	1324.25622499977	2	746.659213000385	2	1768.17100000017	1	1848.45166000014	29	1.97957916400037	1	14	14	14	13	42	ja	nein
16	pushPullEmp	20150806T102027	6	w	24	r	2	3	4	16	0	sad	4	2	s_24	s_21	yes	29	low400	push	22	10	700.135893000042	push	1090.90108699991	push	1	3	3030.46445600012	3	1221.45380699976	2	1324.25622499977	2	746.659213000385	2	1768.17100000017	1	1848.45166000014	29	1.97957916400037	1	14	14	14	13	42	ja	nein
17	pushPullEmp	20150806T102035	6	w	24	r	2	3	5	17	0	sad	4	2	s_22	s_21	yes	29	high800	pull	22	10	846.211789999965	pull	1261.70438499967	pull	1	3	3030.46445600012	3	1221.45380699976	2	1324.25622499977	2	746.659213000385	2	1768.17100000017	1	1848.45166000014	29	1.97957916400037	1	14	14	14	13	42	ja	nein
18	pushPullEmp	20150806T102043	6	w	24	r	2	3	6	18	0	sad	4	2	s_23	s_21	yes	29	high800	pull	22	10	1563.93507899984	pull	1949.2735789996	pull	1	3	3030.46445600012	3	1221.45380699976	2	1324.25622499977	2	746.659213000385	2	1768.17100000017	1	1848.45166000014	29	1.97957916400037	1	14	14	14	13	42	ja	nein
19	pushPullEmp	20150806T102129	6	w	24	r	2	4	1	19	0	sad	1	2	s_3	s_37	no	17	low400	push	22	10	1081.79289699986	push	2384.79702699972	push	3	2	905.429306000315	2	980.681839999761	2	1191.96244199975	2	1213.84255700013	1	591.95507000004	1	1525.23860500014	17	2.39843501399992	1	14	14	14	13	42	ja	nein
20	pushPullEmp	20150806T102136	6	w	24	r	2	4	2	20	0	sad	1	2	s_2	s_37	no	17	low400	push	22	10	646.927262000285	push	991.369529000262	push	1	2	905.429306000315	2	980.681839999761	2	1191.96244199975	2	1213.84255700013	1	591.95507000004	1	1525.23860500014	17	2.39843501399992	1	14	14	14	13	42	ja	nein
21	pushPullEmp	20150806T102144	6	w	24	r	2	4	3	21	0	sad	1	2	s_4	s_37	no	17	high800	pull	22	10	566.91402700001	pull	904.187616999778	pull	1	2	905.429306000315	2	980.681839999761	2	1191.96244199975	2	1213.84255700013	1	591.95507000004	1	1525.23860500014	17	2.39843501399992	1	14	14	14	13	42	ja	nein
22	pushPullEmp	20150806T102151	6	w	24	r	2	4	4	22	0	sad	1	2	s_6	s_37	no	17	low400	push	22	10	972.15574500008	push	1337.58180299976	push	1	2	905.429306000315	2	980.681839999761	2	1191.96244199975	2	1213.84255700013	1	591.95507000004	1	1525.23860500014	17	2.39843501399992	1	14	14	14	13	42	ja	nein
23	pushPullEmp	20150806T102159	6	w	24	r	2	4	5	23	0	sad	1	2	s_1	s_37	no	17	low400	push	22	10	895.864133000377	push	1270.53604900027	push	1	2	905.429306000315	2	980.681839999761	2	1191.96244199975	2	1213.84255700013	1	591.95507000004	1	1525.23860500014	17	2.39843501399992	1	14	14	14	13	42	ja	nein
24	pushPullEmp	20150806T102206	6	w	24	r	2	4	6	24	0	sad	1	2	s_5	s_37	no	17	high800	pull	22	10	836.611381000082	pull	1223.65934400007	pull	1	2	905.429306000315	2	980.681839999761	2	1191.96244199975	2	1213.84255700013	1	591.95507000004	1	1525.23860500014	17	2.39843501399992	1	14	14	14	13	42	ja	nein
25	pushPullEmp	20150806T102246	6	w	24	r	2	5	1	25	0	neutral	1	1	n_3	n_6	yes	29	high800	pull	22	10	1032.22564299959	pull	1366.50711999992	pull	1	1	731.109939999897	2	889.680084000247	1	2656.631629	2	1014.16209700028	1	902.398801000345	2	786.384684000041	29	2.06281575799994	1	14	14	14	13	42	ja	nein
26	pushPullEmp	20150806T102253	6	w	24	r	2	5	2	26	0	neutral	1	1	n_5	n_6	yes	29	low400	push	22	10	859.579372999931	push	1250.43956900011	push	1	1	731.109939999897	2	889.680084000247	1	2656.631629	2	1014.16209700028	1	902.398801000345	2	786.384684000041	29	2.06281575799994	1	14	14	14	13	42	ja	nein
27	pushPullEmp	20150806T102300	6	w	24	r	2	5	3	27	0	neutral	1	1	n_2	n_6	yes	29	high800	pull	22	10	916.832663000041	pull	1278.95725100041	pull	1	1	731.109939999897	2	889.680084000247	1	2656.631629	2	1014.16209700028	1	902.398801000345	2	786.384684000041	29	2.06281575799994	1	14	14	14	13	42	ja	nein
28	pushPullEmp	20150806T102308	6	w	24	r	2	5	4	28	0	neutral	1	1	n_1	n_6	yes	29	low400	push	22	10	735.709322999701	push	1141.83801399975	push	1	1	731.109939999897	2	889.680084000247	1	2656.631629	2	1014.16209700028	1	902.398801000345	2	786.384684000041	29	2.06281575799994	1	14	14	14	13	42	ja	nein
29	pushPullEmp	20150806T102315	6	w	24	r	2	5	5	29	0	neutral	1	1	n_6	n_6	yes	29	high800	pull	22	10	1134.56780900004	pull	1516.96174500001	pull	1	1	731.109939999897	2	889.680084000247	1	2656.631629	2	1014.16209700028	1	902.398801000345	2	786.384684000041	29	2.06281575799994	1	14	14	14	13	42	ja	nein
30	pushPullEmp	20150806T102323	6	w	24	r	2	5	6	30	0	neutral	1	1	n_4	n_6	yes	29	low400	push	22	10	772.844746999799	push	1182.13957100023	push	1	1	731.109939999897	2	889.680084000247	1	2656.631629	2	1014.16209700028	1	902.398801000345	2	786.384684000041	29	2.06281575799994	1	14	14	14	13	42	ja	nein
31	pushPullEmp	20150806T102401	6	w	24	r	2	6	1	31	0	neutral	3	1	n_17	n_17	yes	29	high800	pull	22	10	841.230588000239	pull	1237.46140500007	pull	1	1	205.418698999893	1	333.86080299988	1	603.04895299987	1	2431.81491699988	1	373.326897999959	1	270.381701000133	29	1.53753880700015	1	14	14	14	13	42	ja	nein
32	pushPullEmp	20150806T102409	6	w	24	r	2	6	2	32	0	neutral	3	1	n_14	n_17	yes	29	high800	pull	22	10	968.956425000059	pull	1361.29237200005	pull	1	1	205.418698999893	1	333.86080299988	1	603.04895299987	1	2431.81491699988	1	373.326897999959	1	270.381701000133	29	1.53753880700015	1	14	14	14	13	42	ja	nein
33	pushPullEmp	20150806T102417	6	w	24	r	2	6	3	33	0	neutral	3	1	n_18	n_17	yes	29	low400	push	22	10	597.4211179999	push	960.003133999933	push	1	1	205.418698999893	1	333.86080299988	1	603.04895299987	1	2431.81491699988	1	373.326897999959	1	270.381701000133	29	1.53753880700015	1	14	14	14	13	42	ja	nein
34	pushPullEmp	20150806T102425	6	w	24	r	2	6	4	34	0	neutral	3	1	n_16	n_17	yes	29	low400	push	22	10	513.89639799991	push	871.864147000091	push	1	1	205.418698999893	1	333.86080299988	1	603.04895299987	1	2431.81491699988	1	373.326897999959	1	270.381701000133	29	1.53753880700015	1	14	14	14	13	42	ja	nein
35	pushPullEmp	20150806T102433	6	w	24	r	2	6	5	35	0	neutral	3	1	n_15	n_17	yes	29	high800	pull	22	10	995.931728000054	pull	1341.67892800006	pull	1	1	205.418698999893	1	333.86080299988	1	603.04895299987	1	2431.81491699988	1	373.326897999959	1	270.381701000133	29	1.53753880700015	1	14	14	14	13	42	ja	nein
36	pushPullEmp	20150806T102440	6	w	24	r	2	6	6	36	0	neutral	3	1	n_13	n_17	yes	29	low400	push	22	10	906.494760999867	pull	1291.1076690001	pull	2	1	205.418698999893	1	333.86080299988	1	603.04895299987	1	2431.81491699988	1	373.326897999959	1	270.381701000133	29	1.53753880700015	1	14	14	14	13	42	ja	nein
37	pushPullEmp	20150806T102515	6	w	24	r	2	7	1	37	0	stroke	1	3	h_6	h_37	no	17	high800	pull	22	10	1189.51108700012	pull	1567.26936599999	pull	1	2	1001.89947699982	2	1578.33170899994	3	2429.99687599968	3	722.412074000204	2	1665.63580999991	4	2362.34644599972	17	1.73419706799996	1	14	14	14	13	42	ja	nein
38	pushPullEmp	20150806T102523	6	w	24	r	2	7	2	38	0	stroke	1	3	h_2	h_37	no	17	high800	pull	22	10	662.00040999991	pull	974.35498799985	pull	1	2	1001.89947699982	2	1578.33170899994	3	2429.99687599968	3	722.412074000204	2	1665.63580999991	4	2362.34644599972	17	1.73419706799996	1	14	14	14	13	42	ja	nein
39	pushPullEmp	20150806T102530	6	w	24	r	2	7	3	39	0	stroke	1	3	h_1	h_37	no	17	low400	push	22	10	724.343816999957	push	1084.23134099994	push	1	2	1001.89947699982	2	1578.33170899994	3	2429.99687599968	3	722.412074000204	2	1665.63580999991	4	2362.34644599972	17	1.73419706799996	1	14	14	14	13	42	ja	nein
40	pushPullEmp	20150806T102538	6	w	24	r	2	7	4	40	0	stroke	1	3	h_5	h_37	no	17	high800	pull	22	10	696.02667899981	pull	1066.3706880001	pull	1	2	1001.89947699982	2	1578.33170899994	3	2429.99687599968	3	722.412074000204	2	1665.63580999991	4	2362.34644599972	17	1.73419706799996	1	14	14	14	13	42	ja	nein
41	pushPullEmp	20150806T102545	6	w	24	r	2	7	5	41	0	stroke	1	3	h_4	h_37	no	17	high800	pull	22	10	728.856425000122	pull	1121.20685200023	pull	1	2	1001.89947699982	2	1578.33170899994	3	2429.99687599968	3	722.412074000204	2	1665.63580999991	4	2362.34644599972	17	1.73419706799996	1	14	14	14	13	42	ja	nein
42	pushPullEmp	20150806T102552	6	w	24	r	2	7	6	42	0	stroke	1	3	h_3	h_37	no	17	low400	push	22	10	825.889833000318	push	1223.28764700008	push	1	2	1001.89947699982	2	1578.33170899994	3	2429.99687599968	3	722.412074000204	2	1665.63580999991	4	2362.34644599972	17	1.73419706799996	1	14	14	14	13	42	ja	nein
43	pushPullEmp	20150806T102636	6	w	24	r	2	8	1	43	0	stroke	3	3	h_18	h_38	no	17	low400	push	22	10	944.5786340001	push	1426.48357600036	push	1	2	1599.05584800026	2	1421.48315200029	2	837.804722999863	3	2758.89528900007	3	898.68251200005	3	702.462561000175	17	1.70887208500017	1	14	14	14	13	42	ja	nein
44	pushPullEmp	20150806T102644	6	w	24	r	2	8	2	44	0	stroke	3	3	h_13	h_38	no	17	high800	pull	22	10	767.649363999775	pull	1103.60872700003	pull	1	2	1599.05584800026	2	1421.48315200029	2	837.804722999863	3	2758.89528900007	3	898.68251200005	3	702.462561000175	17	1.70887208500017	1	14	14	14	13	42	ja	nein
45	pushPullEmp	20150806T102653	6	w	24	r	2	8	3	45	0	stroke	3	3	h_17	h_38	no	17	low400	push	22	10	1107.44948499985	push	1438.34360099971	push	1	2	1599.05584800026	2	1421.48315200029	2	837.804722999863	3	2758.89528900007	3	898.68251200005	3	702.462561000175	17	1.70887208500017	1	14	14	14	13	42	ja	nein
46	pushPullEmp	20150806T102701	6	w	24	r	2	8	4	46	0	stroke	3	3	h_15	h_38	no	17	high800	pull	22	10	1450.1471920001	pull	1758.28161600005	pull	1	2	1599.05584800026	2	1421.48315200029	2	837.804722999863	3	2758.89528900007	3	898.68251200005	3	702.462561000175	17	1.70887208500017	1	14	14	14	13	42	ja	nein
47	pushPullEmp	20150806T102710	6	w	24	r	2	8	5	47	0	stroke	3	3	h_14	h_38	no	17	low400	push	22	10	1200.0781429998	push	1604.31392099972	push	1	2	1599.05584800026	2	1421.48315200029	2	837.804722999863	3	2758.89528900007	3	898.68251200005	3	702.462561000175	17	1.70887208500017	1	14	14	14	13	42	ja	nein
48	pushPullEmp	20150806T102718	6	w	24	r	2	8	6	48	0	stroke	3	3	h_16	h_38	no	17	high800	pull	22	10	700.751329000108	pull	1084.29067000007	pull	1	2	1599.05584800026	2	1421.48315200029	2	837.804722999863	3	2758.89528900007	3	898.68251200005	3	702.462561000175	17	1.70887208500017	1	14	14	14	13	42	ja	nein
49	pushPullEmp	20150806T102759	6	w	24	r	2	9	1	49	0	neutral	2	1	n_10	n_12	yes	29	low400	push	22	10	1096.50331500016	push	1428.49442099996	push	1	1	1050.53218600005	1	941.907023000113	1	2399.15949299984	2	1672.22054499962	1	3446.637904	1	3564.20273499998	29	1.60070859300004	1	14	14	14	13	42	ja	nein
50	pushPullEmp	20150806T102807	6	w	24	r	2	9	2	50	0	neutral	2	1	n_8	n_12	yes	29	high800	pull	22	10	859.682980999722	pull	1177.59500199993	pull	1	1	1050.53218600005	1	941.907023000113	1	2399.15949299984	2	1672.22054499962	1	3446.637904	1	3564.20273499998	29	1.60070859300004	1	14	14	14	13	42	ja	nein
51	pushPullEmp	20150806T102814	6	w	24	r	2	9	3	51	0	neutral	2	1	n_7	n_12	yes	29	low400	push	22	10	670.183098999682	push	1007.94516599999	push	1	1	1050.53218600005	1	941.907023000113	1	2399.15949299984	2	1672.22054499962	1	3446.637904	1	3564.20273499998	29	1.60070859300004	1	14	14	14	13	42	ja	nein
52	pushPullEmp	20150806T102822	6	w	24	r	2	9	4	52	0	neutral	2	1	n_11	n_12	yes	29	high800	pull	22	10	810.321701999877	pull	1169.89538500011	pull	1	1	1050.53218600005	1	941.907023000113	1	2399.15949299984	2	1672.22054499962	1	3446.637904	1	3564.20273499998	29	1.60070859300004	1	14	14	14	13	42	ja	nein
53	pushPullEmp	20150806T102829	6	w	24	r	2	9	5	53	0	neutral	2	1	n_9	n_12	yes	29	low400	push	22	10	1064.10064299971	push	1398.25567699982	push	1	1	1050.53218600005	1	941.907023000113	1	2399.15949299984	2	1672.22054499962	1	3446.637904	1	3564.20273499998	29	1.60070859300004	1	14	14	14	13	42	ja	nein
54	pushPullEmp	20150806T102837	6	w	24	r	2	9	6	54	0	neutral	2	1	n_12	n_12	yes	29	high800	pull	22	10	1162.08287200025	pull	1527.47075000034	pull	1	1	1050.53218600005	1	941.907023000113	1	2399.15949299984	2	1672.22054499962	1	3446.637904	1	3564.20273499998	29	1.60070859300004	1	14	14	14	13	42	ja	nein
55	pushPullEmp	20150806T102931	6	w	24	r	2	10	1	55	0	neutral	5	1	n_30	n_38	no	17	low400	push	22	10	773.686080000156	push	1095.12815900016	push	1	2	2224.45101899984	1	1532.98325000014	1	1175.36112400012	1	707.021525000073	1	1053.359774	1	1154.53536399991	17	1.40033249299995	1	14	14	14	13	42	ja	nein
56	pushPullEmp	20150806T102938	6	w	24	r	2	10	2	56	0	neutral	5	1	n_25	n_38	no	17	high800	pull	22	10	597.052972000351	pull	919.563527000359	pull	1	2	2224.45101899984	1	1532.98325000014	1	1175.36112400012	1	707.021525000073	1	1053.359774	1	1154.53536399991	17	1.40033249299995	1	14	14	14	13	42	ja	nein
57	pushPullEmp	20150806T102946	6	w	24	r	2	10	3	57	0	neutral	5	1	n_26	n_38	no	17	high800	pull	22	10	1428.14697100023	pull	1771.64149600033	pull	1	2	2224.45101899984	1	1532.98325000014	1	1175.36112400012	1	707.021525000073	1	1053.359774	1	1154.53536399991	17	1.40033249299995	1	14	14	14	13	42	ja	nein
58	pushPullEmp	20150806T102953	6	w	24	r	2	10	4	58	0	neutral	5	1	n_29	n_38	no	17	low400	push	22	10	549.566616999622	push	897.435491999753	push	1	2	2224.45101899984	1	1532.98325000014	1	1175.36112400012	1	707.021525000073	1	1053.359774	1	1154.53536399991	17	1.40033249299995	1	14	14	14	13	42	ja	nein
59	pushPullEmp	20150806T103000	6	w	24	r	2	10	5	59	0	neutral	5	1	n_28	n_38	no	17	high800	pull	22	10	1024.22976399985	pull	1367.58075399994	pull	1	2	2224.45101899984	1	1532.98325000014	1	1175.36112400012	1	707.021525000073	1	1053.359774	1	1154.53536399991	17	1.40033249299995	1	14	14	14	13	42	ja	nein
60	pushPullEmp	20150806T103009	6	w	24	r	2	10	6	60	0	neutral	5	1	n_27	n_38	no	17	low400	push	22	10	1371.35664200003	push	1758.84358200017	push	1	2	2224.45101899984	1	1532.98325000014	1	1175.36112400012	1	707.021525000073	1	1053.359774	1	1154.53536399991	17	1.40033249299995	1	14	14	14	13	42	ja	nein
61	pushPullEmp	20150806T103057	6	w	24	r	2	11	1	61	0	stroke	2	3	h_11	h_11	yes	29	low400	push	22	10	1119.29021900014	push	1444.98466100013	push	1	2	1717.79229100002	3	1090.93866000012	3	1127.38720600009	4	1063.21061200015	3	1166.65996700021	4	1522.86663099994	29	1.67694324400009	1	14	14	14	13	42	ja	nein
62	pushPullEmp	20150806T103104	6	w	24	r	2	11	2	62	0	stroke	2	3	h_12	h_11	yes	29	high800	pull	22	10	699.66882599995	pull	1029.06045600032	pull	1	2	1717.79229100002	3	1090.93866000012	3	1127.38720600009	4	1063.21061200015	3	1166.65996700021	4	1522.86663099994	29	1.67694324400009	1	14	14	14	13	42	ja	nein
63	pushPullEmp	20150806T103112	6	w	24	r	2	11	3	63	0	stroke	2	3	h_8	h_11	yes	29	low400	push	22	10	511.69881899987	push	868.963079000063	push	1	2	1717.79229100002	3	1090.93866000012	3	1127.38720600009	4	1063.21061200015	3	1166.65996700021	4	1522.86663099994	29	1.67694324400009	1	14	14	14	13	42	ja	nein
64	pushPullEmp	20150806T103119	6	w	24	r	2	11	4	64	0	stroke	2	3	h_7	h_11	yes	29	low400	push	22	10	966.400798999875	push	1345.0999129999	push	1	2	1717.79229100002	3	1090.93866000012	3	1127.38720600009	4	1063.21061200015	3	1166.65996700021	4	1522.86663099994	29	1.67694324400009	1	14	14	14	13	42	ja	nein
65	pushPullEmp	20150806T103127	6	w	24	r	2	11	5	65	0	stroke	2	3	h_10	h_11	yes	29	high800	pull	22	10	804.249214000156	pull	1167.27433799986	pull	1	2	1717.79229100002	3	1090.93866000012	3	1127.38720600009	4	1063.21061200015	3	1166.65996700021	4	1522.86663099994	29	1.67694324400009	1	14	14	14	13	42	ja	nein
66	pushPullEmp	20150806T103135	6	w	24	r	2	11	6	66	0	stroke	2	3	h_9	h_11	yes	29	low400	push	22	10	2096.3464170003	push	2427.81498300008	push	3	2	1717.79229100002	3	1090.93866000012	3	1127.38720600009	4	1063.21061200015	3	1166.65996700021	4	1522.86663099994	29	1.67694324400009	1	14	14	14	13	42	ja	nein
67	pushPullEmp	20150806T103215	6	w	24	r	2	12	1	67	0	stroke	5	3	h_27	h_25	yes	29	high800	pull	22	10	1066.89486900005	pull	1358.24095799999	pull	1	3	669.256188999952	3	1305.99733500003	2	2658.20784899961	3	1777.62035299975	2	2269.16006800002	4	1787.05490900029	29	1.47261963500023	1	14	14	14	13	42	ja	nein
68	pushPullEmp	20150806T103223	6	w	24	r	2	12	2	68	0	stroke	5	3	h_28	h_25	yes	29	low400	push	22	10	638.705009999834	push	945.043285999967	push	1	3	669.256188999952	3	1305.99733500003	2	2658.20784899961	3	1777.62035299975	2	2269.16006800002	4	1787.05490900029	29	1.47261963500023	1	14	14	14	13	42	ja	nein
69	pushPullEmp	20150806T103230	6	w	24	r	2	12	3	69	0	stroke	5	3	h_26	h_25	yes	29	low400	push	22	10	695.798723000375	push	1036.25514500036	push	1	3	669.256188999952	3	1305.99733500003	2	2658.20784899961	3	1777.62035299975	2	2269.16006800002	4	1787.05490900029	29	1.47261963500023	1	14	14	14	13	42	ja	nein
70	pushPullEmp	20150806T103237	6	w	24	r	2	12	4	70	0	stroke	5	3	h_30	h_25	yes	29	high800	pull	22	10	547.609672000002	pull	901.272864000115	pull	1	3	669.256188999952	3	1305.99733500003	2	2658.20784899961	3	1777.62035299975	2	2269.16006800002	4	1787.05490900029	29	1.47261963500023	1	14	14	14	13	42	ja	nein
71	pushPullEmp	20150806T103245	6	w	24	r	2	12	5	71	0	stroke	5	3	h_29	h_25	yes	29	high800	pull	22	10	994.951445000064	pull	1339.67030799986	pull	1	3	669.256188999952	3	1305.99733500003	2	2658.20784899961	3	1777.62035299975	2	2269.16006800002	4	1787.05490900029	29	1.47261963500023	1	14	14	14	13	42	ja	nein
72	pushPullEmp	20150806T103253	6	w	24	r	2	12	6	72	0	stroke	5	3	h_25	h_25	yes	29	low400	push	22	10	562.148291000336	push	885.449341000163	push	1	3	669.256188999952	3	1305.99733500003	2	2658.20784899961	3	1777.62035299975	2	2269.16006800002	4	1787.05490900029	29	1.47261963500023	1	14	14	14	13	42	ja	nein
73	pushPullEmp	20150806T103345	6	w	24	r	2	13	1	73	0	sad	6	2	s_35	s_39	no	17	high800	pull	22	10	707.595143999744	pull	1163.77639099988	pull	1	3	1586.89135600025	3	1653.83602800011	4	1420.88197099974	2	1322.55782399989	2	1774.529884	2	1740.19897299968	17	1.60603266900034	1	14	14	14	13	42	ja	nein
74	pushPullEmp	20150806T103353	6	w	24	r	2	13	2	74	0	sad	6	2	s_33	s_39	no	17	low400	push	22	10	780.385075999566	push	1138.65067299992	push	1	3	1586.89135600025	3	1653.83602800011	4	1420.88197099974	2	1322.55782399989	2	1774.529884	2	1740.19897299968	17	1.60603266900034	1	14	14	14	13	42	ja	nein
75	pushPullEmp	20150806T103401	6	w	24	r	2	13	3	75	0	sad	6	2	s_31	s_39	no	17	high800	pull	22	10	937.12537699992	pull	1313.64303699991	pull	1	3	1586.89135600025	3	1653.83602800011	4	1420.88197099974	2	1322.55782399989	2	1774.529884	2	1740.19897299968	17	1.60603266900034	1	14	14	14	13	42	ja	nein
76	pushPullEmp	20150806T103409	6	w	24	r	2	13	4	76	0	sad	6	2	s_36	s_39	no	17	low400	push	22	10	1131.185093	push	1559.1979919999	push	1	3	1586.89135600025	3	1653.83602800011	4	1420.88197099974	2	1322.55782399989	2	1774.529884	2	1740.19897299968	17	1.60603266900034	1	14	14	14	13	42	ja	nein
77	pushPullEmp	20150806T103416	6	w	24	r	2	13	5	77	0	sad	6	2	s_32	s_39	no	17	high800	pull	22	10	766.62036199978	pull	1151.60238200006	pull	1	3	1586.89135600025	3	1653.83602800011	4	1420.88197099974	2	1322.55782399989	2	1774.529884	2	1740.19897299968	17	1.60603266900034	1	14	14	14	13	42	ja	nein
78	pushPullEmp	20150806T103424	6	w	24	r	2	13	6	78	0	sad	6	2	s_34	s_39	no	17	high800	pull	22	10	841.490977999802	pull	1188.85836600009	pull	1	3	1586.89135600025	3	1653.83602800011	4	1420.88197099974	2	1322.55782399989	2	1774.529884	2	1740.19897299968	17	1.60603266900034	1	14	14	14	13	42	ja	nein
79	pushPullEmp	20150806T103509	6	w	24	r	2	14	1	79	0	sad	3	2	s_16	s_13	yes	29	low400	push	22	10	554.898512999993	push	915.809022999932	push	1	3	1449.97349400001	3	3110.00973299997	3	2217.13036700021	2	1390.75449499978	2	2112.5333570003	3	1535.77377800002	29	2.00553693199981	1	14	14	14	13	42	ja	nein
80	pushPullEmp	20150806T103517	6	w	24	r	2	14	2	80	0	sad	3	2	s_14	s_13	yes	29	low400	push	22	10	1083.23215799999	push	1568.50213399992	push	1	3	1449.97349400001	3	3110.00973299997	3	2217.13036700021	2	1390.75449499978	2	2112.5333570003	3	1535.77377800002	29	2.00553693199981	1	14	14	14	13	42	ja	nein
81	pushPullEmp	20150806T103526	6	w	24	r	2	14	3	81	0	sad	3	2	s_17	s_13	yes	29	high800	pull	22	10	1119.71934400015	pull	1484.25467999994	pull	1	3	1449.97349400001	3	3110.00973299997	3	2217.13036700021	2	1390.75449499978	2	2112.5333570003	3	1535.77377800002	29	2.00553693199981	1	14	14	14	13	42	ja	nein
82	pushPullEmp	20150806T103533	6	w	24	r	2	14	4	82	0	sad	3	2	s_13	s_13	yes	29	low400	push	22	10	708.818573000011	push	1047.29548599981	push	1	3	1449.97349400001	3	3110.00973299997	3	2217.13036700021	2	1390.75449499978	2	2112.5333570003	3	1535.77377800002	29	2.00553693199981	1	14	14	14	13	42	ja	nein
83	pushPullEmp	20150806T103540	6	w	24	r	2	14	5	83	0	sad	3	2	s_15	s_13	yes	29	high800	pull	22	10	1028.4823310002	pull	1388.70205599995	pull	1	3	1449.97349400001	3	3110.00973299997	3	2217.13036700021	2	1390.75449499978	2	2112.5333570003	3	1535.77377800002	29	2.00553693199981	1	14	14	14	13	42	ja	nein
84	pushPullEmp	20150806T103548	6	w	24	r	2	14	6	84	0	sad	3	2	s_18	s_13	yes	29	low400	push	22	10	950.487419000277	push	1313.50358900009	push	1	3	1449.97349400001	3	3110.00973299997	3	2217.13036700021	2	1390.75449499978	2	2112.5333570003	3	1535.77377800002	29	2.00553693199981	1	14	14	14	13	42	ja	nein
85	pushPullEmp	20150806T103639	6	w	24	r	2	15	1	85	0	stroke	6	3	h_35	h_31	yes	29	low400	push	22	10	925.958445000404	push	1257.83832100008	push	1	2	825.401195999802	2	1608.55969799968	2	2794.99890400029	3	1257.60422900021	2	2329.10128599997	4	990.377869999975	29	1.47991715099988	1	14	14	14	13	42	ja	nein
86	pushPullEmp	20150806T103646	6	w	24	r	2	15	2	86	0	stroke	6	3	h_32	h_31	yes	29	high800	pull	22	10	683.70432700001	pull	986.835530000259	pull	1	2	825.401195999802	2	1608.55969799968	2	2794.99890400029	3	1257.60422900021	2	2329.10128599997	4	990.377869999975	29	1.47991715099988	1	14	14	14	13	42	ja	nein
87	pushPullEmp	20150806T103654	6	w	24	r	2	15	3	87	0	stroke	6	3	h_31	h_31	yes	29	high800	pull	22	10	598.861544000196	pull	950.963444000176	pull	1	2	825.401195999802	2	1608.55969799968	2	2794.99890400029	3	1257.60422900021	2	2329.10128599997	4	990.377869999975	29	1.47991715099988	1	14	14	14	13	42	ja	nein
88	pushPullEmp	20150806T103702	6	w	24	r	2	15	4	88	0	stroke	6	3	h_33	h_31	yes	29	low400	push	22	10	794.019245000167	push	1160.42914299997	push	1	2	825.401195999802	2	1608.55969799968	2	2794.99890400029	3	1257.60422900021	2	2329.10128599997	4	990.377869999975	29	1.47991715099988	1	14	14	14	13	42	ja	nein
89	pushPullEmp	20150806T103709	6	w	24	r	2	15	5	89	0	stroke	6	3	h_36	h_31	yes	29	high800	pull	22	10	660.699212999887	pull	999.83986700029	pull	1	2	825.401195999802	2	1608.55969799968	2	2794.99890400029	3	1257.60422900021	2	2329.10128599997	4	990.377869999975	29	1.47991715099988	1	14	14	14	13	42	ja	nein
90	pushPullEmp	20150806T103717	6	w	24	r	2	15	6	90	0	stroke	6	3	h_34	h_31	yes	29	low400	push	22	10	629.974892999944	push	989.86177399991	push	1	2	825.401195999802	2	1608.55969799968	2	2794.99890400029	3	1257.60422900021	2	2329.10128599997	4	990.377869999975	29	1.47991715099988	1	14	14	14	13	42	ja	nein
91	pushPullEmp	20150806T103757	6	w	24	r	2	16	1	91	0	stroke	4	3	h_19	h_39	no	17	high800	pull	22	10	666.54144100003	pull	996.360106999968	pull	1	2	1525.06290799965	3	4314.33559600009	2	2750.65904200028	4	1430.95209500007	3	1238.06139900034	4	421.733890000269	17	1.57471472299994	1	14	14	14	13	42	ja	nein
92	pushPullEmp	20150806T103804	6	w	24	r	2	16	2	92	0	stroke	4	3	h_24	h_39	no	17	low400	push	22	10	818.784257999941	push	1129.40679599968	push	1	2	1525.06290799965	3	4314.33559600009	2	2750.65904200028	4	1430.95209500007	3	1238.06139900034	4	421.733890000269	17	1.57471472299994	1	14	14	14	13	42	ja	nein
93	pushPullEmp	20150806T103811	6	w	24	r	2	16	3	93	0	stroke	4	3	h_23	h_39	no	17	low400	push	22	10	753.715829999786	push	1103.1423659998	push	1	2	1525.06290799965	3	4314.33559600009	2	2750.65904200028	4	1430.95209500007	3	1238.06139900034	4	421.733890000269	17	1.57471472299994	1	14	14	14	13	42	ja	nein
94	pushPullEmp	20150806T103819	6	w	24	r	2	16	4	94	0	stroke	4	3	h_21	h_39	no	17	high800	pull	22	10	721.914307999967	pull	1123.43151499984	pull	1	2	1525.06290799965	3	4314.33559600009	2	2750.65904200028	4	1430.95209500007	3	1238.06139900034	4	421.733890000269	17	1.57471472299994	1	14	14	14	13	42	ja	nein
95	pushPullEmp	20150806T103827	6	w	24	r	2	16	5	95	0	stroke	4	3	h_20	h_39	no	17	low400	push	22	10	644.617712999756	pull	1362.60799700004	push	1	2	1525.06290799965	3	4314.33559600009	2	2750.65904200028	4	1430.95209500007	3	1238.06139900034	4	421.733890000269	17	1.57471472299994	1	14	14	14	13	42	ja	nein
96	pushPullEmp	20150806T103834	6	w	24	r	2	16	6	96	0	stroke	4	3	h_22	h_39	no	17	high800	pull	22	10	526.839768000267	pull	940.467796000215	pull	1	2	1525.06290799965	3	4314.33559600009	2	2750.65904200028	4	1430.95209500007	3	1238.06139900034	4	421.733890000269	17	1.57471472299994	1	14	14	14	13	42	ja	nein
97	pushPullEmp	20150806T103916	6	w	24	r	2	17	1	97	0	neutral	6	1	n_34	n_39	no	17	low400	push	22	10	869.647301999867	push	1196.27665999986	push	1	1	395.032367999647	1	571.191733999967	1	670.194250999884	1	354.961552000077	1	342.468437999742	1	284.367434999695	17	1.47694412200008	1	14	14	14	13	42	ja	nein
98	pushPullEmp	20150806T103924	6	w	24	r	2	17	2	98	0	neutral	6	1	n_35	n_39	no	17	high800	pull	22	10	714.404249000225	push	1203.88840500011	pull	1	1	395.032367999647	1	571.191733999967	1	670.194250999884	1	354.961552000077	1	342.468437999742	1	284.367434999695	17	1.47694412200008	1	14	14	14	13	42	ja	nein
99	pushPullEmp	20150806T103931	6	w	24	r	2	17	3	99	0	neutral	6	1	n_31	n_39	no	17	low400	push	22	10	597.943032000221	push	1006.46121399985	push	1	1	395.032367999647	1	571.191733999967	1	670.194250999884	1	354.961552000077	1	342.468437999742	1	284.367434999695	17	1.47694412200008	1	14	14	14	13	42	ja	nein
100	pushPullEmp	20150806T103939	6	w	24	r	2	17	4	100	0	neutral	6	1	n_33	n_39	no	17	high800	pull	22	10	850.982460000367	pull	1273.29133199994	pull	1	1	395.032367999647	1	571.191733999967	1	670.194250999884	1	354.961552000077	1	342.468437999742	1	284.367434999695	17	1.47694412200008	1	14	14	14	13	42	ja	nein
101	pushPullEmp	20150806T103946	6	w	24	r	2	17	5	101	0	neutral	6	1	n_32	n_39	no	17	low400	push	22	10	908.727009999988	push	1217.74054799981	push	1	1	395.032367999647	1	571.191733999967	1	670.194250999884	1	354.961552000077	1	342.468437999742	1	284.367434999695	17	1.47694412200008	1	14	14	14	13	42	ja	nein
102	pushPullEmp	20150806T103954	6	w	24	r	2	17	6	102	0	neutral	6	1	n_36	n_39	no	17	low400	push	22	10	1451.5966179996	push	1791.87270299997	push	1	1	395.032367999647	1	571.191733999967	1	670.194250999884	1	354.961552000077	1	342.468437999742	1	284.367434999695	17	1.47694412200008	1	14	14	14	13	42	ja	nein
103	pushPullEmp	20150806T104027	6	w	24	r	2	18	1	103	0	neutral	4	1	n_20	n_37	no	17	high800	pull	22	10	603.859200000083	pull	923.865480000226	pull	1	1	469.708250000167	1	304.567898000187	1	300.792949999959	1	422.078564999993	1	491.063502000088	1	1392.70707700007	17	1.65631703200006	1	14	14	14	13	42	ja	nein
104	pushPullEmp	20150806T104036	6	w	24	r	2	18	2	104	0	neutral	4	1	n_19	n_37	no	17	low400	push	22	10	527.822317000191	push	878.489770000106	push	1	1	469.708250000167	1	304.567898000187	1	300.792949999959	1	422.078564999993	1	491.063502000088	1	1392.70707700007	17	1.65631703200006	1	14	14	14	13	42	ja	nein
105	pushPullEmp	20150806T104044	6	w	24	r	2	18	3	105	0	neutral	4	1	n_23	n_37	no	17	high800	pull	22	10	1646.89532600014	pull	1977.6382430001	pull	1	1	469.708250000167	1	304.567898000187	1	300.792949999959	1	422.078564999993	1	491.063502000088	1	1392.70707700007	17	1.65631703200006	1	14	14	14	13	42	ja	nein
106	pushPullEmp	20150806T104051	6	w	24	r	2	18	4	106	0	neutral	4	1	n_22	n_37	no	17	high800	pull	22	10	729.22981100019	pull	1105.59058299996	pull	1	1	469.708250000167	1	304.567898000187	1	300.792949999959	1	422.078564999993	1	491.063502000088	1	1392.70707700007	17	1.65631703200006	1	14	14	14	13	42	ja	nein
107	pushPullEmp	20150806T104059	6	w	24	r	2	18	5	107	0	neutral	4	1	n_24	n_37	no	17	low400	push	22	10	566.864610000361	push	1024.03287700018	push	1	1	469.708250000167	1	304.567898000187	1	300.792949999959	1	422.078564999993	1	491.063502000088	1	1392.70707700007	17	1.65631703200006	1	14	14	14	13	42	ja	nein
108	pushPullEmp	20150806T104106	6	w	24	r	2	18	6	108	0	neutral	4	1	n_21	n_37	no	17	high800	pull	22	10	1023.42164899992	pull	1296.07058499969	pull	1	1	469.708250000167	1	304.567898000187	1	300.792949999959	1	422.078564999993	1	491.063502000088	1	1392.70707700007	17	1.65631703200006	1	14	14	14	13	42	ja	nein
109	pushPullEmp	20150806T104145	6	w	24	r	2	19	1	109	0	sad	5	2	s_28	s_29	yes	29	high800	pull	22	10	832.661970000212	pull	1153.35526099998	pull	1	4	1607.64582399997	4	1242.42830500043	2	3185.21545899966	2	1457.59410900018	2	868.823754000005	2	2181.04751200008	29	2.12439298199979	1	14	14	14	13	42	ja	nein
110	pushPullEmp	20150806T104152	6	w	24	r	2	19	2	110	0	sad	5	2	s_29	s_29	yes	29	high800	pull	22	10	611.060884000224	pull	967.615783000227	pull	1	4	1607.64582399997	4	1242.42830500043	2	3185.21545899966	2	1457.59410900018	2	868.823754000005	2	2181.04751200008	29	2.12439298199979	1	14	14	14	13	42	ja	nein
111	pushPullEmp	20150806T104159	6	w	24	r	2	19	3	111	0	sad	5	2	s_26	s_29	yes	29	low400	push	22	10	873.855490999977	push	1216.86566799997	push	1	4	1607.64582399997	4	1242.42830500043	2	3185.21545899966	2	1457.59410900018	2	868.823754000005	2	2181.04751200008	29	2.12439298199979	1	14	14	14	13	42	ja	nein
112	pushPullEmp	20150806T104207	6	w	24	r	2	19	4	112	0	sad	5	2	s_25	s_29	yes	29	high800	pull	22	10	1179.35045500017	pull	1535.23050000022	pull	1	4	1607.64582399997	4	1242.42830500043	2	3185.21545899966	2	1457.59410900018	2	868.823754000005	2	2181.04751200008	29	2.12439298199979	1	14	14	14	13	42	ja	nein
113	pushPullEmp	20150806T104214	6	w	24	r	2	19	5	113	0	sad	5	2	s_27	s_29	yes	29	low400	push	22	10	739.565463000057	push	1092.86764099998	push	1	4	1607.64582399997	4	1242.42830500043	2	3185.21545899966	2	1457.59410900018	2	868.823754000005	2	2181.04751200008	29	2.12439298199979	1	14	14	14	13	42	ja	nein
114	pushPullEmp	20150806T104221	6	w	24	r	2	19	6	114	0	sad	5	2	s_30	s_29	yes	29	low400	push	22	10	560.241921999823	push	907.445348999663	push	1	4	1607.64582399997	4	1242.42830500043	2	3185.21545899966	2	1457.59410900018	2	868.823754000005	2	2181.04751200008	29	2.12439298199979	1	14	14	14	13	42	ja	nein
115	pushPullEmp	20150806T104307	6	w	24	r	2	20	1	115	0	sad	2	2	s_7	s_38	no	17	high800	pull	22	10	1045.96732800008	push	1903.49762499989	pull	1	3	1219.99713200012	3	858.575084000222	3	719.289426000159	2	914.691501000107	2	1178.55801399992	2	2497.58520400019	17	1.63357216199984	1	14	14	14	13	42	ja	nein
116	pushPullEmp	20150806T104316	6	w	24	r	2	20	2	116	0	sad	2	2	s_11	s_38	no	17	low400	push	22	10	635.229328000245	push	1020.67954899995	push	1	3	1219.99713200012	3	858.575084000222	3	719.289426000159	2	914.691501000107	2	1178.55801399992	2	2497.58520400019	17	1.63357216199984	1	14	14	14	13	42	ja	nein
117	pushPullEmp	20150806T104324	6	w	24	r	2	20	3	117	0	sad	2	2	s_9	s_38	no	17	high800	pull	22	10	896.018470000243	pull	1255.89146100022	pull	1	3	1219.99713200012	3	858.575084000222	3	719.289426000159	2	914.691501000107	2	1178.55801399992	2	2497.58520400019	17	1.63357216199984	1	14	14	14	13	42	ja	nein
118	pushPullEmp	20150806T104331	6	w	24	r	2	20	4	118	0	sad	2	2	s_8	s_38	no	17	high800	pull	22	10	716.9191199999	pull	1026.64234400011	pull	1	3	1219.99713200012	3	858.575084000222	3	719.289426000159	2	914.691501000107	2	1178.55801399992	2	2497.58520400019	17	1.63357216199984	1	14	14	14	13	42	ja	nein
119	pushPullEmp	20150806T104339	6	w	24	r	2	20	5	119	0	sad	2	2	s_10	s_38	no	17	low400	push	22	10	967.264135999907	push	1402.04019100029	push	1	3	1219.99713200012	3	858.575084000222	3	719.289426000159	2	914.691501000107	2	1178.55801399992	2	2497.58520400019	17	1.63357216199984	1	14	14	14	13	42	ja	nein
120	pushPullEmp	20150806T104347	6	w	24	r	2	20	6	120	0	sad	2	2	s_12	s_38	no	17	low400	push	22	10	994.532481000173	push	1308.8999560001	push	1	3	1219.99713200012	3	858.575084000222	3	719.289426000159	2	914.691501000107	2	1178.55801399992	2	2497.58520400019	17	1.63357216199984	1	14	14	14	13	42	ja	nein
[truncated: 28 more columns]
