# Supplementary material for: Empathic concern and personal distress depend on situational but not dispositional factors
Source: PLoS One. 2019 Nov 14;14(11):e0225102. doi: 10.1371/journal.pone.0225102 (PMC6855434; doi:10.1371/journal.pone.0225102)
Supplement: S3 File — (ZIP) [file pone.0225102.s004.zip › Results/pushPullEmp_57_avg.txt]

expName	date	vpNum	gender	age	handedness	respMapping	block	trial	trialCount	practice	picType	picBlock	picTypeNum	picName	memPicName	memPicPresent	memPicCorrKey	tone	respDirection	panas1Pos	panas1Neg	movementOnset	movementOnsetDirection	movementOffset	movementOffsetDirection	correct	respKeyTender	respTimeTender	respKeyCompassionate	respTimeCompassionate	respKeyMoved	respTimeMoved	respKeyWorried	respTimeWorried	respKeyDistressed	respTimeDistressed	respKeyAlarmed	respTimeAlarmed	memRespKey	memRespTime	correctMemTask	fs	ec	pt	pd	empathy	pqQ1	pqQ2	panas2Pos
1	pushPullEmp	20151012T100003	57	w	19	r	1	1	1	1	1	practice	2	4	p_8	p_9	yes	29	high800	push	27	12	723.52666	push	1025.78946200009	push	1	4	2817.85298699992	2	3165.95452899992	5	7402.34441699999	3	2972.0728929999	1	2314.359212	1	1969.80596899994	29	5.12482224299993	1	13	16	12	16	41	ja	nein
2	pushPullEmp	20151012T100010	57	w	19	r	1	1	2	2	1	practice	2	4	p_9	p_9	yes	29	high800	push	27	12	472.097251000017	push	769.342680999993	push	1	4	2817.85298699992	2	3165.95452899992	5	7402.34441699999	3	2972.0728929999	1	2314.359212	1	1969.80596899994	29	5.12482224299993	1	13	16	12	16	41	ja	nein
3	pushPullEmp	20151012T100017	57	w	19	r	1	1	3	3	1	practice	2	4	p_12	p_9	yes	29	low400	pull	27	12	370.695650000111	pull	671.111330000125	pull	1	4	2817.85298699992	2	3165.95452899992	5	7402.34441699999	3	2972.0728929999	1	2314.359212	1	1969.80596899994	29	5.12482224299993	1	13	16	12	16	41	ja	nein
4	pushPullEmp	20151012T100024	57	w	19	r	1	1	4	4	1	practice	2	4	p_10	p_9	yes	29	low400	pull	27	12	418.231618999793	pull	717.137423999797	pull	1	4	2817.85298699992	2	3165.95452899992	5	7402.34441699999	3	2972.0728929999	1	2314.359212	1	1969.80596899994	29	5.12482224299993	1	13	16	12	16	41	ja	nein
5	pushPullEmp	20151012T100031	57	w	19	r	1	1	5	5	1	practice	2	4	p_7	p_9	yes	29	high800	push	27	12	720.058369999952	push	1077.01107099991	push	1	4	2817.85298699992	2	3165.95452899992	5	7402.34441699999	3	2972.0728929999	1	2314.359212	1	1969.80596899994	29	5.12482224299993	1	13	16	12	16	41	ja	nein
6	pushPullEmp	20151012T100038	57	w	19	r	1	1	6	6	1	practice	2	4	p_11	p_9	yes	29	high800	push	27	12	472.110482999919	push	824.986706999975	push	1	4	2817.85298699992	2	3165.95452899992	5	7402.34441699999	3	2972.0728929999	1	2314.359212	1	1969.80596899994	29	5.12482224299993	1	13	16	12	16	41	ja	nein
7	pushPullEmp	20151012T100139	57	w	19	r	1	2	1	7	1	practice	1	4	p_6	p_13	no	17	low400	pull	27	12	557.31284499996	pull	907.670196000145	pull	1	4	2247.62145799991	2	2523.35602700009	3	2700.31535400017	2	1442.00768999985	1	768.861221999941	1	1484.97768200014	17	2.42666572199983	1	13	16	12	16	41	ja	nein
8	pushPullEmp	20151012T100146	57	w	19	r	1	2	2	8	1	practice	1	4	p_4	p_13	no	17	high800	push	27	12	367.157070999956	push	669.609835999954	push	1	4	2247.62145799991	2	2523.35602700009	3	2700.31535400017	2	1442.00768999985	1	768.861221999941	1	1484.97768200014	17	2.42666572199983	1	13	16	12	16	41	ja	nein
9	pushPullEmp	20151012T100153	57	w	19	r	1	2	3	9	1	practice	1	4	p_1	p_13	no	17	low400	pull	27	12	506.070185000117	pull	840.417250000091	pull	1	4	2247.62145799991	2	2523.35602700009	3	2700.31535400017	2	1442.00768999985	1	768.861221999941	1	1484.97768200014	17	2.42666572199983	1	13	16	12	16	41	ja	nein
10	pushPullEmp	20151012T100200	57	w	19	r	1	2	4	10	1	practice	1	4	p_2	p_13	no	17	low400	pull	27	12	392.606453999955	pull	693.417691000017	pull	1	4	2247.62145799991	2	2523.35602700009	3	2700.31535400017	2	1442.00768999985	1	768.861221999941	1	1484.97768200014	17	2.42666572199983	1	13	16	12	16	41	ja	nein
11	pushPullEmp	20151012T100207	57	w	19	r	1	2	5	11	1	practice	1	4	p_3	p_13	no	17	high800	push	27	12	613.760646999826	push	957.072532999864	push	1	4	2247.62145799991	2	2523.35602700009	3	2700.31535400017	2	1442.00768999985	1	768.861221999941	1	1484.97768200014	17	2.42666572199983	1	13	16	12	16	41	ja	nein
12	pushPullEmp	20151012T100214	57	w	19	r	1	2	6	12	1	practice	1	4	p_5	p_13	no	17	low400	pull	27	12	507.458087999888	pull	810.982629999993	pull	1	4	2247.62145799991	2	2523.35602700009	3	2700.31535400017	2	1442.00768999985	1	768.861221999941	1	1484.97768200014	17	2.42666572199983	1	13	16	12	16	41	ja	nein
13	pushPullEmp	20151012T100305	57	w	19	r	1	3	1	13	0	sad	2	2	s_8	s_38	no	17	low400	pull	27	12	548.253957000137	pull	858.932214999963	pull	1	4	2219.25039899998	3	1953.82222700005	4	2346.5366800001	2	1960.81445799996	1	1385.55069099993	2	2196.89558999994	17	2.49657741100009	1	13	16	12	16	41	ja	nein
14	pushPullEmp	20151012T100312	57	w	19	r	1	3	2	14	0	sad	2	2	s_10	s_38	no	17	low400	pull	27	12	455.845150000054	pull	783.028995999852	pull	1	4	2219.25039899998	3	1953.82222700005	4	2346.5366800001	2	1960.81445799996	1	1385.55069099993	2	2196.89558999994	17	2.49657741100009	1	13	16	12	16	41	ja	nein
15	pushPullEmp	20151012T100319	57	w	19	r	1	3	3	15	0	sad	2	2	s_7	s_38	no	17	high800	push	27	12	517.036622000049	push	857.640292999875	push	1	4	2219.25039899998	3	1953.82222700005	4	2346.5366800001	2	1960.81445799996	1	1385.55069099993	2	2196.89558999994	17	2.49657741100009	1	13	16	12	16	41	ja	nein
16	pushPullEmp	20151012T100326	57	w	19	r	1	3	4	16	0	sad	2	2	s_11	s_38	no	17	low400	pull	27	12	512.528396999987	pull	806.426846999902	pull	1	4	2219.25039899998	3	1953.82222700005	4	2346.5366800001	2	1960.81445799996	1	1385.55069099993	2	2196.89558999994	17	2.49657741100009	1	13	16	12	16	41	ja	nein
17	pushPullEmp	20151012T100333	57	w	19	r	1	3	5	17	0	sad	2	2	s_12	s_38	no	17	high800	push	27	12	592.504161999936	push	889.014874000035	push	1	4	2219.25039899998	3	1953.82222700005	4	2346.5366800001	2	1960.81445799996	1	1385.55069099993	2	2196.89558999994	17	2.49657741100009	1	13	16	12	16	41	ja	nein
18	pushPullEmp	20151012T100340	57	w	19	r	1	3	6	18	0	sad	2	2	s_9	s_38	no	17	high800	push	27	12	530.071604999946	push	868.003079999951	push	1	4	2219.25039899998	3	1953.82222700005	4	2346.5366800001	2	1960.81445799996	1	1385.55069099993	2	2196.89558999994	17	2.49657741100009	1	13	16	12	16	41	ja	nein
19	pushPullEmp	20151012T100431	57	w	19	r	1	4	1	19	0	sad	3	2	s_16	s_17	yes	29	low400	pull	27	12	703.327601999992	pull	1061.66846000001	pull	1	4	2000.83069399989	4	2369.99893899997	4	1386.79260200001	3	1820.46943	1	1410.61077300014	1	1562.9772599998	29	2.22269682900014	1	13	16	12	16	41	ja	nein
20	pushPullEmp	20151012T100442	57	w	19	r	1	4	2	20	0	sad	3	2	s_14	s_17	yes	29	low400	pull	27	12	628.80350699982	pull	998.98641699986	pull	1	4	2000.83069399989	4	2369.99893899997	4	1386.79260200001	3	1820.46943	1	1410.61077300014	1	1562.9772599998	29	2.22269682900014	1	13	16	12	16	41	ja	nein
21	pushPullEmp	20151012T100449	57	w	19	r	1	4	3	21	0	sad	3	2	s_18	s_17	yes	29	high800	push	27	12	400.625167000115	push	746.320517000029	push	1	4	2000.83069399989	4	2369.99893899997	4	1386.79260200001	3	1820.46943	1	1410.61077300014	1	1562.9772599998	29	2.22269682900014	1	13	16	12	16	41	ja	nein
22	pushPullEmp	20151012T100456	57	w	19	r	1	4	4	22	0	sad	3	2	s_17	s_17	yes	29	low400	pull	27	12	456.648922000004	pull	795.926969000111	pull	1	4	2000.83069399989	4	2369.99893899997	4	1386.79260200001	3	1820.46943	1	1410.61077300014	1	1562.9772599998	29	2.22269682900014	1	13	16	12	16	41	ja	nein
23	pushPullEmp	20151012T100503	57	w	19	r	1	4	5	23	0	sad	3	2	s_15	s_17	yes	29	high800	push	27	12	670.649376000123	push	1055.39441300003	push	1	4	2000.83069399989	4	2369.99893899997	4	1386.79260200001	3	1820.46943	1	1410.61077300014	1	1562.9772599998	29	2.22269682900014	1	13	16	12	16	41	ja	nein
24	pushPullEmp	20151012T100510	57	w	19	r	1	4	6	24	0	sad	3	2	s_13	s_17	yes	29	low400	pull	27	12	434.800093999982	pull	773.199504000175	pull	1	4	2000.83069399989	4	2369.99893899997	4	1386.79260200001	3	1820.46943	1	1410.61077300014	1	1562.9772599998	29	2.22269682900014	1	13	16	12	16	41	ja	nein
25	pushPullEmp	20151012T100554	57	w	19	r	1	5	1	25	0	neutral	1	1	n_4	n_1	yes	29	high800	push	27	12	453.115508000001	push	774.65399200003	push	1	3	1620.5451589999	2	1010.18760700003	2	1191.24524899985	2	1049.88620900008	1	651.186870999936	1	1247.14810499995	17	2.11142990600001	2	13	16	12	16	41	ja	nein
26	pushPullEmp	20151012T100601	57	w	19	r	1	5	2	26	0	neutral	1	1	n_6	n_1	yes	29	low400	pull	27	12	360.979173000127	pull	680.770312000144	pull	1	3	1620.5451589999	2	1010.18760700003	2	1191.24524899985	2	1049.88620900008	1	651.186870999936	1	1247.14810499995	17	2.11142990600001	2	13	16	12	16	41	ja	nein
27	pushPullEmp	20151012T100608	57	w	19	r	1	5	3	27	0	neutral	1	1	n_2	n_1	yes	29	low400	pull	27	12	533.435829000022	pull	841.698580000051	pull	1	3	1620.5451589999	2	1010.18760700003	2	1191.24524899985	2	1049.88620900008	1	651.186870999936	1	1247.14810499995	17	2.11142990600001	2	13	16	12	16	41	ja	nein
28	pushPullEmp	20151012T100615	57	w	19	r	1	5	4	28	0	neutral	1	1	n_1	n_1	yes	29	high800	push	27	12	448.297787999882	push	772.39716499992	push	1	3	1620.5451589999	2	1010.18760700003	2	1191.24524899985	2	1049.88620900008	1	651.186870999936	1	1247.14810499995	17	2.11142990600001	2	13	16	12	16	41	ja	nein
29	pushPullEmp	20151012T100622	57	w	19	r	1	5	5	29	0	neutral	1	1	n_3	n_1	yes	29	high800	push	27	12	501.907895999811	push	841.164402999884	push	1	3	1620.5451589999	2	1010.18760700003	2	1191.24524899985	2	1049.88620900008	1	651.186870999936	1	1247.14810499995	17	2.11142990600001	2	13	16	12	16	41	ja	nein
30	pushPullEmp	20151012T100629	57	w	19	r	1	5	6	30	0	neutral	1	1	n_5	n_1	yes	29	low400	pull	27	12	361.253167999967	pull	675.20962599986	pull	1	3	1620.5451589999	2	1010.18760700003	2	1191.24524899985	2	1049.88620900008	1	651.186870999936	1	1247.14810499995	17	2.11142990600001	2	13	16	12	16	41	ja	nein
31	pushPullEmp	20151012T100708	57	w	19	r	1	6	1	31	0	neutral	2	1	n_12	n_12	yes	29	high800	push	27	12	575.500233000052	push	931.358953000066	push	1	1	1394.05781899995	1	2004.11618299995	2	1083.58350599997	2	1096.49679800009	1	731.419217000166	1	1353.56245699995	29	2.9420490949999	1	13	16	12	16	41	ja	nein
32	pushPullEmp	20151012T100715	57	w	19	r	1	6	2	32	0	neutral	2	1	n_10	n_12	yes	29	low400	pull	27	12	569.848239999923	pull	907.918874999817	pull	1	1	1394.05781899995	1	2004.11618299995	2	1083.58350599997	2	1096.49679800009	1	731.419217000166	1	1353.56245699995	29	2.9420490949999	1	13	16	12	16	41	ja	nein
33	pushPullEmp	20151012T100722	57	w	19	r	1	6	3	33	0	neutral	2	1	n_8	n_12	yes	29	low400	pull	27	12	509.797876000112	pull	814.26369000008	pull	1	1	1394.05781899995	1	2004.11618299995	2	1083.58350599997	2	1096.49679800009	1	731.419217000166	1	1353.56245699995	29	2.9420490949999	1	13	16	12	16	41	ja	nein
34	pushPullEmp	20151012T100729	57	w	19	r	1	6	4	34	0	neutral	2	1	n_7	n_12	yes	29	high800	push	27	12	450.336354999858	push	784.643365999822	push	1	1	1394.05781899995	1	2004.11618299995	2	1083.58350599997	2	1096.49679800009	1	731.419217000166	1	1353.56245699995	29	2.9420490949999	1	13	16	12	16	41	ja	nein
35	pushPullEmp	20151012T100736	57	w	19	r	1	6	5	35	0	neutral	2	1	n_11	n_12	yes	29	high800	push	27	12	436.154628000035	push	750.511703999886	push	1	1	1394.05781899995	1	2004.11618299995	2	1083.58350599997	2	1096.49679800009	1	731.419217000166	1	1353.56245699995	29	2.9420490949999	1	13	16	12	16	41	ja	nein
36	pushPullEmp	20151012T100743	57	w	19	r	1	6	6	36	0	neutral	2	1	n_9	n_12	yes	29	low400	pull	27	12	359.341616999998	pull	695.403847999913	pull	1	1	1394.05781899995	1	2004.11618299995	2	1083.58350599997	2	1096.49679800009	1	731.419217000166	1	1353.56245699995	29	2.9420490949999	1	13	16	12	16	41	ja	nein
37	pushPullEmp	20151012T100826	57	w	19	r	1	7	1	37	0	sad	1	2	s_2	s_37	no	17	high800	push	27	12	540.004807000154	push	869.819841000075	push	1	3	1684.54091800004	5	1511.68081699984	4	1959.10823700001	3	1432.52053900005	1	1089.8684629999	1	1384.88921800013	17	1.73439171399991	1	13	16	12	16	41	ja	nein
38	pushPullEmp	20151012T100834	57	w	19	r	1	7	2	38	0	sad	1	2	s_6	s_37	no	17	low400	pull	27	12	487.844043999852	push	1002.81545299991	pull	1	3	1684.54091800004	5	1511.68081699984	4	1959.10823700001	3	1432.52053900005	1	1089.8684629999	1	1384.88921800013	17	1.73439171399991	1	13	16	12	16	41	ja	nein
39	pushPullEmp	20151012T100841	57	w	19	r	1	7	3	39	0	sad	1	2	s_1	s_37	no	17	low400	pull	27	12	469.408615999877	pull	776.319175999883	pull	1	3	1684.54091800004	5	1511.68081699984	4	1959.10823700001	3	1432.52053900005	1	1089.8684629999	1	1384.88921800013	17	1.73439171399991	1	13	16	12	16	41	ja	nein
40	pushPullEmp	20151012T100848	57	w	19	r	1	7	4	40	0	sad	1	2	s_4	s_37	no	17	high800	push	27	12	522.929818000061	push	863.761317999983	push	1	3	1684.54091800004	5	1511.68081699984	4	1959.10823700001	3	1432.52053900005	1	1089.8684629999	1	1384.88921800013	17	1.73439171399991	1	13	16	12	16	41	ja	nein
41	pushPullEmp	20151012T100854	57	w	19	r	1	7	5	41	0	sad	1	2	s_3	s_37	no	17	high800	push	27	12	451.352385000158	push	755.359524000009	push	1	3	1684.54091800004	5	1511.68081699984	4	1959.10823700001	3	1432.52053900005	1	1089.8684629999	1	1384.88921800013	17	1.73439171399991	1	13	16	12	16	41	ja	nein
42	pushPullEmp	20151012T100902	57	w	19	r	1	7	6	42	0	sad	1	2	s_5	s_37	no	17	low400	pull	27	12	583.248745999872	pull	881.83645900006	pull	1	3	1684.54091800004	5	1511.68081699984	4	1959.10823700001	3	1432.52053900005	1	1089.8684629999	1	1384.88921800013	17	1.73439171399991	1	13	16	12	16	41	ja	nein
43	pushPullEmp	20151012T100948	57	w	19	r	1	8	1	43	0	sad	5	2	s_26	s_29	yes	29	low400	pull	27	12	357.341139999884	pull	652.94414399987	pull	1	3	1566.30473799987	4	1982.60299899994	2	3837.037087	2	3069.42319999985	1	1463.32814100015	1	1124.28990000035	17	1.775850687	2	13	16	12	16	41	ja	nein
44	pushPullEmp	20151012T100955	57	w	19	r	1	8	2	44	0	sad	5	2	s_28	s_29	yes	29	high800	push	27	12	613.029540000141	push	881.522946000203	push	1	3	1566.30473799987	4	1982.60299899994	2	3837.037087	2	3069.42319999985	1	1463.32814100015	1	1124.28990000035	17	1.775850687	2	13	16	12	16	41	ja	nein
45	pushPullEmp	20151012T101002	57	w	19	r	1	8	3	45	0	sad	5	2	s_29	s_29	yes	29	high800	push	27	12	488.875142000168	push	790.328503000026	push	1	3	1566.30473799987	4	1982.60299899994	2	3837.037087	2	3069.42319999985	1	1463.32814100015	1	1124.28990000035	17	1.775850687	2	13	16	12	16	41	ja	nein
46	pushPullEmp	20151012T101009	57	w	19	r	1	8	4	46	0	sad	5	2	s_27	s_29	yes	29	low400	pull	27	12	615.900645000129	pull	936.250924000096	pull	1	3	1566.30473799987	4	1982.60299899994	2	3837.037087	2	3069.42319999985	1	1463.32814100015	1	1124.28990000035	17	1.775850687	2	13	16	12	16	41	ja	nein
47	pushPullEmp	20151012T101017	57	w	19	r	1	8	5	47	0	sad	5	2	s_30	s_29	yes	29	high800	push	27	12	632.665394000085	push	991.782549999996	push	1	3	1566.30473799987	4	1982.60299899994	2	3837.037087	2	3069.42319999985	1	1463.32814100015	1	1124.28990000035	17	1.775850687	2	13	16	12	16	41	ja	nein
48	pushPullEmp	20151012T101024	57	w	19	r	1	8	6	48	0	sad	5	2	s_25	s_29	yes	29	low400	pull	27	12	631.15761699999	pull	961.645556000012	pull	1	3	1566.30473799987	4	1982.60299899994	2	3837.037087	2	3069.42319999985	1	1463.32814100015	1	1124.28990000035	17	1.775850687	2	13	16	12	16	41	ja	nein
49	pushPullEmp	20151012T101110	57	w	19	r	1	9	1	49	0	stroke	1	3	h_6	h_37	no	17	high800	push	27	12	1204.65024499991	push	1549.05131999986	push	1	3	2062.05742100019	4	1756.19334200019	4	1648.20907700005	4	1621.566626	2	1233.46715400021	2	1823.53376099991	17	1.92396657900008	1	13	16	12	16	41	ja	nein
50	pushPullEmp	20151012T101117	57	w	19	r	1	9	2	50	0	stroke	1	3	h_5	h_37	no	17	low400	pull	27	12	414.233954999967	pull	711.343402999868	pull	1	3	2062.05742100019	4	1756.19334200019	4	1648.20907700005	4	1621.566626	2	1233.46715400021	2	1823.53376099991	17	1.92396657900008	1	13	16	12	16	41	ja	nein
51	pushPullEmp	20151012T101124	57	w	19	r	1	9	3	51	0	stroke	1	3	h_1	h_37	no	17	high800	push	27	12	536.238584999959	push	843.364855999975	push	1	3	2062.05742100019	4	1756.19334200019	4	1648.20907700005	4	1621.566626	2	1233.46715400021	2	1823.53376099991	17	1.92396657900008	1	13	16	12	16	41	ja	nein
52	pushPullEmp	20151012T101131	57	w	19	r	1	9	4	52	0	stroke	1	3	h_4	h_37	no	17	low400	pull	27	12	445.060938999977	pull	791.981611000101	pull	1	3	2062.05742100019	4	1756.19334200019	4	1648.20907700005	4	1621.566626	2	1233.46715400021	2	1823.53376099991	17	1.92396657900008	1	13	16	12	16	41	ja	nein
53	pushPullEmp	20151012T101138	57	w	19	r	1	9	5	53	0	stroke	1	3	h_3	h_37	no	17	high800	push	27	12	900.108203999825	push	1231.96969100025	push	1	3	2062.05742100019	4	1756.19334200019	4	1648.20907700005	4	1621.566626	2	1233.46715400021	2	1823.53376099991	17	1.92396657900008	1	13	16	12	16	41	ja	nein
54	pushPullEmp	20151012T101146	57	w	19	r	1	9	6	54	0	stroke	1	3	h_2	h_37	no	17	low400	pull	27	12	673.850352999925	pull	1008.912098	pull	1	3	2062.05742100019	4	1756.19334200019	4	1648.20907700005	4	1621.566626	2	1233.46715400021	2	1823.53376099991	17	1.92396657900008	1	13	16	12	16	41	ja	nein
55	pushPullEmp	20151012T101229	57	w	19	r	1	10	1	55	0	stroke	6	3	h_33	h_32	yes	29	low400	pull	27	12	579.893721999819	pull	905.081379000061	pull	1	5	1807.51576500006	3	1617.4590530004	4	1595.21323000035	6	1739.22566800002	2	1039.95151599975	4	1822.02863100019	29	2.62888302700003	1	13	16	12	16	41	ja	nein
56	pushPullEmp	20151012T101236	57	w	19	r	1	10	2	56	0	stroke	6	3	h_32	h_32	yes	29	high800	push	27	12	424.840765000117	push	760.045558000347	push	1	5	1807.51576500006	3	1617.4590530004	4	1595.21323000035	6	1739.22566800002	2	1039.95151599975	4	1822.02863100019	29	2.62888302700003	1	13	16	12	16	41	ja	nein
57	pushPullEmp	20151012T101243	57	w	19	r	1	10	3	57	0	stroke	6	3	h_36	h_32	yes	29	low400	pull	27	12	608.011313999763	pull	947.759080999826	pull	1	5	1807.51576500006	3	1617.4590530004	4	1595.21323000035	6	1739.22566800002	2	1039.95151599975	4	1822.02863100019	29	2.62888302700003	1	13	16	12	16	41	ja	nein
58	pushPullEmp	20151012T101250	57	w	19	r	1	10	4	58	0	stroke	6	3	h_31	h_32	yes	29	low400	pull	27	12	621.34904900004	pull	960.714947000364	pull	1	5	1807.51576500006	3	1617.4590530004	4	1595.21323000035	6	1739.22566800002	2	1039.95151599975	4	1822.02863100019	29	2.62888302700003	1	13	16	12	16	41	ja	nein
59	pushPullEmp	20151012T101257	57	w	19	r	1	10	5	59	0	stroke	6	3	h_34	h_32	yes	29	high800	push	27	12	457.320841999812	push	742.341262000176	push	1	5	1807.51576500006	3	1617.4590530004	4	1595.21323000035	6	1739.22566800002	2	1039.95151599975	4	1822.02863100019	29	2.62888302700003	1	13	16	12	16	41	ja	nein
60	pushPullEmp	20151012T101304	57	w	19	r	1	10	6	60	0	stroke	6	3	h_35	h_32	yes	29	high800	push	27	12	466.72746499992	push	810.738709000205	push	1	5	1807.51576500006	3	1617.4590530004	4	1595.21323000035	6	1739.22566800002	2	1039.95151599975	4	1822.02863100019	29	2.62888302700003	1	13	16	12	16	41	ja	nein
61	pushPullEmp	20151012T101348	57	w	19	r	1	11	1	61	0	neutral	6	1	n_33	n_39	no	17	high800	push	27	12	448.326587999967	push	752.565767999935	push	1	2	1374.06026999997	2	1579.39656999997	3	1643.65188700003	1	1363.92079699999	1	712.300179000067	1	948.64334399972	17	2.00124611000001	1	13	16	12	16	41	ja	nein
62	pushPullEmp	20151012T101355	57	w	19	r	1	11	2	62	0	neutral	6	1	n_31	n_39	no	17	high800	push	27	12	522.794860999606	push	840.978279999585	push	1	2	1374.06026999997	2	1579.39656999997	3	1643.65188700003	1	1363.92079699999	1	712.300179000067	1	948.64334399972	17	2.00124611000001	1	13	16	12	16	41	ja	nein
63	pushPullEmp	20151012T101401	57	w	19	r	1	11	3	63	0	neutral	6	1	n_34	n_39	no	17	low400	pull	27	12	459.058076000114	pull	757.379558000233	pull	1	2	1374.06026999997	2	1579.39656999997	3	1643.65188700003	1	1363.92079699999	1	712.300179000067	1	948.64334399972	17	2.00124611000001	1	13	16	12	16	41	ja	nein
64	pushPullEmp	20151012T101408	57	w	19	r	1	11	4	64	0	neutral	6	1	n_36	n_39	no	17	high800	push	27	12	445.088644000047	push	791.449852999998	push	1	2	1374.06026999997	2	1579.39656999997	3	1643.65188700003	1	1363.92079699999	1	712.300179000067	1	948.64334399972	17	2.00124611000001	1	13	16	12	16	41	ja	nein
65	pushPullEmp	20151012T101415	57	w	19	r	1	11	5	65	0	neutral	6	1	n_35	n_39	no	17	high800	push	27	12	493.711098999829	push	890.654129000159	push	1	2	1374.06026999997	2	1579.39656999997	3	1643.65188700003	1	1363.92079699999	1	712.300179000067	1	948.64334399972	17	2.00124611000001	1	13	16	12	16	41	ja	nein
66	pushPullEmp	20151012T101422	57	w	19	r	1	11	6	66	0	neutral	6	1	n_32	n_39	no	17	low400	pull	27	12	452.058279999965	pull	826.209324999927	pull	1	2	1374.06026999997	2	1579.39656999997	3	1643.65188700003	1	1363.92079699999	1	712.300179000067	1	948.64334399972	17	2.00124611000001	1	13	16	12	16	41	ja	nein
67	pushPullEmp	20151012T101502	57	w	19	r	1	12	1	67	0	neutral	5	1	n_26	n_38	no	17	low400	pull	27	12	489.937949000345	pull	838.541185000035	pull	1	2	1802.5232	1	1069.63874200028	2	1553.56835100019	1	2078.02533900031	1	819.86760799964	1	2858.23904300014	17	2.07311123999989	1	13	16	12	16	41	ja	nein
68	pushPullEmp	20151012T101509	57	w	19	r	1	12	2	68	0	neutral	5	1	n_27	n_38	no	17	high800	push	27	12	510.313395000234	push	855.529880000271	push	1	2	1802.5232	1	1069.63874200028	2	1553.56835100019	1	2078.02533900031	1	819.86760799964	1	2858.23904300014	17	2.07311123999989	1	13	16	12	16	41	ja	nein
69	pushPullEmp	20151012T101516	57	w	19	r	1	12	3	69	0	neutral	5	1	n_28	n_38	no	17	low400	pull	27	12	409.191989000035	pull	736.098392000102	pull	1	2	1802.5232	1	1069.63874200028	2	1553.56835100019	1	2078.02533900031	1	819.86760799964	1	2858.23904300014	17	2.07311123999989	1	13	16	12	16	41	ja	nein
70	pushPullEmp	20151012T101523	57	w	19	r	1	12	4	70	0	neutral	5	1	n_29	n_38	no	17	low400	pull	27	12	520.144807999808	pull	875.769877000133	pull	1	2	1802.5232	1	1069.63874200028	2	1553.56835100019	1	2078.02533900031	1	819.86760799964	1	2858.23904300014	17	2.07311123999989	1	13	16	12	16	41	ja	nein
71	pushPullEmp	20151012T101531	57	w	19	r	1	12	5	71	0	neutral	5	1	n_30	n_38	no	17	high800	push	27	12	735.065183000079	push	1061.28203500009	push	1	2	1802.5232	1	1069.63874200028	2	1553.56835100019	1	2078.02533900031	1	819.86760799964	1	2858.23904300014	17	2.07311123999989	1	13	16	12	16	41	ja	nein
72	pushPullEmp	20151012T101538	57	w	19	r	1	12	6	72	0	neutral	5	1	n_25	n_38	no	17	low400	pull	27	12	589.008867999932	pull	929.362141999813	pull	1	2	1802.5232	1	1069.63874200028	2	1553.56835100019	1	2078.02533900031	1	819.86760799964	1	2858.23904300014	17	2.07311123999989	1	13	16	12	16	41	ja	nein
73	pushPullEmp	20151012T101624	57	w	19	r	1	13	1	73	0	sad	4	2	s_22	s_23	yes	29	high800	push	27	12	582.766439999981	push	947.091220000042	push	1	5	2449.01924900023	4	884.912303999954	4	6653.72526600004	3	970.692971000062	1	1017.66186100031	1	875.253920999967	17	2.14548347899972	2	13	16	12	16	41	ja	nein
74	pushPullEmp	20151012T101631	57	w	19	r	1	13	2	74	0	sad	4	2	s_21	s_23	yes	29	low400	pull	27	12	412.184927000093	pull	743.141689999997	pull	1	5	2449.01924900023	4	884.912303999954	4	6653.72526600004	3	970.692971000062	1	1017.66186100031	1	875.253920999967	17	2.14548347899972	2	13	16	12	16	41	ja	nein
75	pushPullEmp	20151012T101639	57	w	19	r	1	13	3	75	0	sad	4	2	s_23	s_23	yes	29	low400	pull	27	12	547.39432400027	pull	958.447769000377	pull	1	5	2449.01924900023	4	884.912303999954	4	6653.72526600004	3	970.692971000062	1	1017.66186100031	1	875.253920999967	17	2.14548347899972	2	13	16	12	16	41	ja	nein
76	pushPullEmp	20151012T101646	57	w	19	r	1	13	4	76	0	sad	4	2	s_24	s_23	yes	29	high800	push	27	12	555.250372999675	push	902.487774999921	push	1	5	2449.01924900023	4	884.912303999954	4	6653.72526600004	3	970.692971000062	1	1017.66186100031	1	875.253920999967	17	2.14548347899972	2	13	16	12	16	41	ja	nein
77	pushPullEmp	20151012T101653	57	w	19	r	1	13	5	77	0	sad	4	2	s_20	s_23	yes	29	high800	push	27	12	588.514789999957	push	920.144109000015	push	1	5	2449.01924900023	4	884.912303999954	4	6653.72526600004	3	970.692971000062	1	1017.66186100031	1	875.253920999967	17	2.14548347899972	2	13	16	12	16	41	ja	nein
78	pushPullEmp	20151012T101700	57	w	19	r	1	13	6	78	0	sad	4	2	s_19	s_23	yes	29	low400	pull	27	12	496.113194000012	pull	827.380038999858	pull	1	5	2449.01924900023	4	884.912303999954	4	6653.72526600004	3	970.692971000062	1	1017.66186100031	1	875.253920999967	17	2.14548347899972	2	13	16	12	16	41	ja	nein
79	pushPullEmp	20151012T101750	57	w	19	r	1	14	1	79	0	sad	6	2	s_33	s_39	no	17	low400	pull	27	12	495.588635000222	pull	857.032335999866	pull	1	4	2029.17992799985	4	1543.87303099975	3	2082.57011500018	1	1384.11600300014	1	1362.72696200012	1	523.368451999886	17	2.38585915300018	1	13	16	12	16	41	ja	nein
80	pushPullEmp	20151012T101757	57	w	19	r	1	14	2	80	0	sad	6	2	s_31	s_39	no	17	high800	push	27	12	345.642655000214	push	694.311622000081	push	1	4	2029.17992799985	4	1543.87303099975	3	2082.57011500018	1	1384.11600300014	1	1362.72696200012	1	523.368451999886	17	2.38585915300018	1	13	16	12	16	41	ja	nein
81	pushPullEmp	20151012T101804	57	w	19	r	1	14	3	81	0	sad	6	2	s_34	s_39	no	17	high800	push	27	12	514.639241000263	push	858.36152200009	push	1	4	2029.17992799985	4	1543.87303099975	3	2082.57011500018	1	1384.11600300014	1	1362.72696200012	1	523.368451999886	17	2.38585915300018	1	13	16	12	16	41	ja	nein
82	pushPullEmp	20151012T101811	57	w	19	r	1	14	4	82	0	sad	6	2	s_32	s_39	no	17	low400	pull	27	12	547.520569000066	pull	899.627091000279	pull	1	4	2029.17992799985	4	1543.87303099975	3	2082.57011500018	1	1384.11600300014	1	1362.72696200012	1	523.368451999886	17	2.38585915300018	1	13	16	12	16	41	ja	nein
83	pushPullEmp	20151012T101818	57	w	19	r	1	14	5	83	0	sad	6	2	s_35	s_39	no	17	high800	push	27	12	413.805897000046	push	769.76634200021	push	1	4	2029.17992799985	4	1543.87303099975	3	2082.57011500018	1	1384.11600300014	1	1362.72696200012	1	523.368451999886	17	2.38585915300018	1	13	16	12	16	41	ja	nein
84	pushPullEmp	20151012T101825	57	w	19	r	1	14	6	84	0	sad	6	2	s_36	s_39	no	17	high800	push	27	12	498.677498000125	push	808.328845000124	push	1	4	2029.17992799985	4	1543.87303099975	3	2082.57011500018	1	1384.11600300014	1	1362.72696200012	1	523.368451999886	17	2.38585915300018	1	13	16	12	16	41	ja	nein
85	pushPullEmp	20151012T101908	57	w	19	r	1	15	1	85	0	stroke	2	3	h_11	h_10	yes	29	low400	pull	27	12	668.712686000257	pull	1001.71518100033	pull	1	3	1143.46152799999	5	1641.44391899981	4	791.358943999967	5	1338.69693399993	1	948.34251400016	6	2518.70796699995	29	3.51153682800032	1	13	16	12	16	41	ja	nein
86	pushPullEmp	20151012T101915	57	w	19	r	1	15	2	86	0	stroke	2	3	h_7	h_10	yes	29	high800	push	27	12	440.996985000405	push	716.268596000285	push	1	3	1143.46152799999	5	1641.44391899981	4	791.358943999967	5	1338.69693399993	1	948.34251400016	6	2518.70796699995	29	3.51153682800032	1	13	16	12	16	41	ja	nein
87	pushPullEmp	20151012T101922	57	w	19	r	1	15	3	87	0	stroke	2	3	h_12	h_10	yes	29	low400	pull	27	12	703.409605999994	pull	1074.69706500008	pull	1	3	1143.46152799999	5	1641.44391899981	4	791.358943999967	5	1338.69693399993	1	948.34251400016	6	2518.70796699995	29	3.51153682800032	1	13	16	12	16	41	ja	nein
88	pushPullEmp	20151012T101929	57	w	19	r	1	15	4	88	0	stroke	2	3	h_8	h_10	yes	29	high800	push	27	12	550.990922000077	push	885.267584999932	push	1	3	1143.46152799999	5	1641.44391899981	4	791.358943999967	5	1338.69693399993	1	948.34251400016	6	2518.70796699995	29	3.51153682800032	1	13	16	12	16	41	ja	nein
89	pushPullEmp	20151012T101936	57	w	19	r	1	15	5	89	0	stroke	2	3	h_9	h_10	yes	29	low400	pull	27	12	713.799529000113	pull	1012.81528400037	pull	1	3	1143.46152799999	5	1641.44391899981	4	791.358943999967	5	1338.69693399993	1	948.34251400016	6	2518.70796699995	29	3.51153682800032	1	13	16	12	16	41	ja	nein
90	pushPullEmp	20151012T101943	57	w	19	r	1	15	6	90	0	stroke	2	3	h_10	h_10	yes	29	high800	push	27	12	465.813860000144	push	782.153190000263	push	1	3	1143.46152799999	5	1641.44391899981	4	791.358943999967	5	1338.69693399993	1	948.34251400016	6	2518.70796699995	29	3.51153682800032	1	13	16	12	16	41	ja	nein
91	pushPullEmp	20151012T102026	57	w	19	r	1	16	1	91	0	stroke	5	3	h_28	h_27	yes	29	low400	pull	27	12	422.821912999898	pull	721.874460999861	pull	1	3	3366.82872100027	5	1401.85049899992	4	896.617614000206	2	2091.34304899999	1	1003.88947400006	1	2078.73685599998	17	2.09278885699996	2	13	16	12	16	41	ja	nein
92	pushPullEmp	20151012T102033	57	w	19	r	1	16	2	92	0	stroke	5	3	h_25	h_27	yes	29	high800	push	27	12	502.432821000028	push	829.715602000149	push	1	3	3366.82872100027	5	1401.85049899992	4	896.617614000206	2	2091.34304899999	1	1003.88947400006	1	2078.73685599998	17	2.09278885699996	2	13	16	12	16	41	ja	nein
93	pushPullEmp	20151012T102040	57	w	19	r	1	16	3	93	0	stroke	5	3	h_29	h_27	yes	29	high800	push	27	12	491.396211999818	push	780.503384999865	push	1	3	3366.82872100027	5	1401.85049899992	4	896.617614000206	2	2091.34304899999	1	1003.88947400006	1	2078.73685599998	17	2.09278885699996	2	13	16	12	16	41	ja	nein
94	pushPullEmp	20151012T102047	57	w	19	r	1	16	4	94	0	stroke	5	3	h_26	h_27	yes	29	low400	pull	27	12	527.72824000031	pull	853.06693100038	pull	1	3	3366.82872100027	5	1401.85049899992	4	896.617614000206	2	2091.34304899999	1	1003.88947400006	1	2078.73685599998	17	2.09278885699996	2	13	16	12	16	41	ja	nein
95	pushPullEmp	20151012T102054	57	w	19	r	1	16	5	95	0	stroke	5	3	h_30	h_27	yes	29	low400	pull	27	12	556.512731000003	pull	871.498207999939	pull	1	3	3366.82872100027	5	1401.85049899992	4	896.617614000206	2	2091.34304899999	1	1003.88947400006	1	2078.73685599998	17	2.09278885699996	2	13	16	12	16	41	ja	nein
96	pushPullEmp	20151012T102101	57	w	19	r	1	16	6	96	0	stroke	5	3	h_27	h_27	yes	29	high800	push	27	12	598.550128999799	push	937.625028999813	push	1	3	3366.82872100027	5	1401.85049899992	4	896.617614000206	2	2091.34304899999	1	1003.88947400006	1	2078.73685599998	17	2.09278885699996	2	13	16	12	16	41	ja	nein
97	pushPullEmp	20151012T102145	57	w	19	r	1	17	1	97	0	neutral	4	1	n_20	n_37	no	17	low400	pull	27	12	608.670616000021	pull	953.084353000217	pull	1	2	1263.22951700013	2	1851.16908700002	2	1290.70668699978	2	1436.49485500009	1	1605.913418	1	1077.01344399993	17	1.76807613699975	1	13	16	12	16	41	ja	nein
98	pushPullEmp	20151012T102152	57	w	19	r	1	17	2	98	0	neutral	4	1	n_21	n_37	no	17	high800	push	27	12	370.680237999844	push	677.342980000143	push	1	2	1263.22951700013	2	1851.16908700002	2	1290.70668699978	2	1436.49485500009	1	1605.913418	1	1077.01344399993	17	1.76807613699975	1	13	16	12	16	41	ja	nein
99	pushPullEmp	20151012T102159	57	w	19	r	1	17	3	99	0	neutral	4	1	n_23	n_37	no	17	low400	pull	27	12	427.476955000093	pull	782.081475000159	pull	1	2	1263.22951700013	2	1851.16908700002	2	1290.70668699978	2	1436.49485500009	1	1605.913418	1	1077.01344399993	17	1.76807613699975	1	13	16	12	16	41	ja	nein
100	pushPullEmp	20151012T102206	57	w	19	r	1	17	4	100	0	neutral	4	1	n_22	n_37	no	17	high800	push	27	12	539.445781999646	push	878.435509999988	push	1	2	1263.22951700013	2	1851.16908700002	2	1290.70668699978	2	1436.49485500009	1	1605.913418	1	1077.01344399993	17	1.76807613699975	1	13	16	12	16	41	ja	nein
101	pushPullEmp	20151012T102213	57	w	19	r	1	17	5	101	0	neutral	4	1	n_19	n_37	no	17	high800	push	27	12	523.868315000167	push	854.115932000335	push	1	2	1263.22951700013	2	1851.16908700002	2	1290.70668699978	2	1436.49485500009	1	1605.913418	1	1077.01344399993	17	1.76807613699975	1	13	16	12	16	41	ja	nein
102	pushPullEmp	20151012T102220	57	w	19	r	1	17	6	102	0	neutral	4	1	n_24	n_37	no	17	low400	pull	27	12	417.094376999856	pull	786.878714999901	pull	1	2	1263.22951700013	2	1851.16908700002	2	1290.70668699978	2	1436.49485500009	1	1605.913418	1	1077.01344399993	17	1.76807613699975	1	13	16	12	16	41	ja	nein
103	pushPullEmp	20151012T102302	57	w	19	r	1	18	1	103	0	neutral	3	1	n_13	n_16	yes	29	high800	push	27	12	-1360.87289199977	pull	946.675614000109	push	1	2	1864.23991500033	2	1004.81712999999	3	3100.66669499975	3	1428.59309100004	2	3183.09370600036	1	1724.39882499975	29	3.10790064999992	1	13	16	12	16	41	ja	nein
104	pushPullEmp	20151012T102309	57	w	19	r	1	18	2	104	0	neutral	3	1	n_14	n_16	yes	29	low400	pull	27	12	356.217612999993	pull	655.083242999903	pull	1	2	1864.23991500033	2	1004.81712999999	3	3100.66669499975	3	1428.59309100004	2	3183.09370600036	1	1724.39882499975	29	3.10790064999992	1	13	16	12	16	41	ja	nein
105	pushPullEmp	20151012T102316	57	w	19	r	1	18	3	105	0	neutral	3	1	n_17	n_16	yes	29	high800	push	27	12	390.521489000188	push	671.28177799996	push	1	2	1864.23991500033	2	1004.81712999999	3	3100.66669499975	3	1428.59309100004	2	3183.09370600036	1	1724.39882499975	29	3.10790064999992	1	13	16	12	16	41	ja	nein
106	pushPullEmp	20151012T102323	57	w	19	r	1	18	4	106	0	neutral	3	1	n_16	n_16	yes	29	low400	pull	27	12	508.774541999926	pull	836.14585700009	pull	1	2	1864.23991500033	2	1004.81712999999	3	3100.66669499975	3	1428.59309100004	2	3183.09370600036	1	1724.39882499975	29	3.10790064999992	1	13	16	12	16	41	ja	nein
107	pushPullEmp	20151012T102330	57	w	19	r	1	18	5	107	0	neutral	3	1	n_15	n_16	yes	29	high800	push	27	12	378.468897000294	push	745.101139000217	push	1	2	1864.23991500033	2	1004.81712999999	3	3100.66669499975	3	1428.59309100004	2	3183.09370600036	1	1724.39882499975	29	3.10790064999992	1	13	16	12	16	41	ja	nein
108	pushPullEmp	20151012T102337	57	w	19	r	1	18	6	108	0	neutral	3	1	n_18	n_16	yes	29	low400	pull	27	12	522.105211999682	pull	882.441655999723	pull	1	2	1864.23991500033	2	1004.81712999999	3	3100.66669499975	3	1428.59309100004	2	3183.09370600036	1	1724.39882499975	29	3.10790064999992	1	13	16	12	16	41	ja	nein
109	pushPullEmp	20151012T102422	57	w	19	r	1	19	1	109	0	stroke	3	3	h_15	h_38	no	17	low400	pull	27	12	505.690194000072	pull	827.712658	pull	1	4	3414.72375300009	5	1756.94996699985	5	2254.45117900017	4	2082.47768399997	5	2310.20741700013	6	2258.12994199987	17	1.69844124800011	1	13	16	12	16	41	ja	nein
110	pushPullEmp	20151012T102429	57	w	19	r	1	19	2	110	0	stroke	3	3	h_14	h_38	no	17	high800	push	27	12	457.997045000302	push	791.311246000423	push	1	4	3414.72375300009	5	1756.94996699985	5	2254.45117900017	4	2082.47768399997	5	2310.20741700013	6	2258.12994199987	17	1.69844124800011	1	13	16	12	16	41	ja	nein
111	pushPullEmp	20151012T102436	57	w	19	r	1	19	3	111	0	stroke	3	3	h_17	h_38	no	17	low400	pull	27	12	522.669776999763	pull	818.575628999795	pull	1	4	3414.72375300009	5	1756.94996699985	5	2254.45117900017	4	2082.47768399997	5	2310.20741700013	6	2258.12994199987	17	1.69844124800011	1	13	16	12	16	41	ja	nein
112	pushPullEmp	20151012T102443	57	w	19	r	1	19	4	112	0	stroke	3	3	h_13	h_38	no	17	high800	push	27	12	487.069328999842	push	811.191422999746	push	1	4	3414.72375300009	5	1756.94996699985	5	2254.45117900017	4	2082.47768399997	5	2310.20741700013	6	2258.12994199987	17	1.69844124800011	1	13	16	12	16	41	ja	nein
113	pushPullEmp	20151012T102450	57	w	19	r	1	19	5	113	0	stroke	3	3	h_16	h_38	no	17	high800	push	27	12	-1316.83683599987	pull	904.008542000047	push	1	4	3414.72375300009	5	1756.94996699985	5	2254.45117900017	4	2082.47768399997	5	2310.20741700013	6	2258.12994199987	17	1.69844124800011	1	13	16	12	16	41	ja	nein
114	pushPullEmp	20151012T102457	57	w	19	r	1	19	6	114	0	stroke	3	3	h_18	h_38	no	17	low400	pull	27	12	488.721868000179	pull	803.752611000258	pull	1	4	3414.72375300009	5	1756.94996699985	5	2254.45117900017	4	2082.47768399997	5	2310.20741700013	6	2258.12994199987	17	1.69844124800011	1	13	16	12	16	41	ja	nein
115	pushPullEmp	20151012T102543	57	w	19	r	1	20	1	115	0	stroke	4	3	h_19	h_39	no	17	low400	pull	27	12	436.256654999946	pull	728.351684999874	pull	1	3	1435.02155800024	3	1273.48962199994	4	2969.76360999997	5	1559.24239599972	4	2064.53559099964	4	827.231560999735	17	1.8225373260002	1	13	16	12	16	41	ja	nein
116	pushPullEmp	20151012T102550	57	w	19	r	1	20	2	116	0	stroke	4	3	h_23	h_39	no	17	high800	push	27	12	1264.74444200003	push	1504.2328999999	push	1	3	1435.02155800024	3	1273.48962199994	4	2969.76360999997	5	1559.24239599972	4	2064.53559099964	4	827.231560999735	17	1.8225373260002	1	13	16	12	16	41	ja	nein
117	pushPullEmp	20151012T102557	57	w	19	r	1	20	3	117	0	stroke	4	3	h_21	h_39	no	17	high800	push	27	12	508.031365000174	push	848.513813000049	push	1	3	1435.02155800024	3	1273.48962199994	4	2969.76360999997	5	1559.24239599972	4	2064.53559099964	4	827.231560999735	17	1.8225373260002	1	13	16	12	16	41	ja	nein
118	pushPullEmp	20151012T102604	57	w	19	r	1	20	4	118	0	stroke	4	3	h_24	h_39	no	17	low400	pull	27	12	524.921859999613	pull	865.104949999823	pull	1	3	1435.02155800024	3	1273.48962199994	4	2969.76360999997	5	1559.24239599972	4	2064.53559099964	4	827.231560999735	17	1.8225373260002	1	13	16	12	16	41	ja	nein
119	pushPullEmp	20151012T102611	57	w	19	r	1	20	5	119	0	stroke	4	3	h_22	h_39	no	17	low400	pull	27	12	430.439304999803	pull	761.888803999776	pull	1	3	1435.02155800024	3	1273.48962199994	4	2969.76360999997	5	1559.24239599972	4	2064.53559099964	4	827.231560999735	17	1.8225373260002	1	13	16	12	16	41	ja	nein
120	pushPullEmp	20151012T102618	57	w	19	r	1	20	6	120	0	stroke	4	3	h_20	h_39	no	17	high800	push	27	12	466.395605000187	push	773.782275000329	push	1	3	1435.02155800024	3	1273.48962199994	4	2969.76360999997	5	1559.24239599972	4	2064.53559099964	4	827.231560999735	17	1.8225373260002	1	13	16	12	16	41	ja	nein
[truncated: 28 more columns]
