# Supplementary material for: Empathic concern and personal distress depend on situational but not dispositional factors
Source: PLoS One. 2019 Nov 14;14(11):e0225102. doi: 10.1371/journal.pone.0225102 (PMC6855434; doi:10.1371/journal.pone.0225102)
Supplement: S3 File — (ZIP) [file pone.0225102.s004.zip › Results/pushPullEmp_56_avg.txt]

expName	date	vpNum	gender	age	handedness	respMapping	block	trial	trialCount	practice	picType	picBlock	picTypeNum	picName	memPicName	memPicPresent	memPicCorrKey	tone	respDirection	panas1Pos	panas1Neg	movementOnset	movementOnsetDirection	movementOffset	movementOffsetDirection	correct	respKeyTender	respTimeTender	respKeyCompassionate	respTimeCompassionate	respKeyMoved	respTimeMoved	respKeyWorried	respTimeWorried	respKeyDistressed	respTimeDistressed	respKeyAlarmed	respTimeAlarmed	memRespKey	memRespTime	correctMemTask	fs	ec	pt	pd	empathy	pqQ1	pqQ2	panas2Pos
1	pushPullEmp	20151013T144513	56	w	19	r	2	1	1	1	1	practice	1	4	p_6	p_3	yes	29	low400	push	24	14	786.065244000274	push	1176.82595899976	push	1	2	2095.11008399932	1	2603.11419299978	2	1519.77217700005	3	5869.96101799923	2	3504.38179600042	2	1257.04309299999	29	9.20077452899932	1	14	15	12	10	41	ja	nein
2	pushPullEmp	20151013T144520	56	w	19	r	2	1	2	2	1	practice	1	4	p_4	p_3	yes	29	low400	push	24	14	462.140098000811	push	789.389973000136	push	1	2	2095.11008399932	1	2603.11419299978	2	1519.77217700005	3	5869.96101799923	2	3504.38179600042	2	1257.04309299999	29	9.20077452899932	1	14	15	12	10	41	ja	nein
3	pushPullEmp	20151013T144527	56	w	19	r	2	1	3	3	1	practice	1	4	p_5	p_3	yes	29	low400	push	24	14	591.73843699944	push	953.564218999309	push	1	2	2095.11008399932	1	2603.11419299978	2	1519.77217700005	3	5869.96101799923	2	3504.38179600042	2	1257.04309299999	29	9.20077452899932	1	14	15	12	10	41	ja	nein
4	pushPullEmp	20151013T144534	56	w	19	r	2	1	4	4	1	practice	1	4	p_2	p_3	yes	29	low400	push	24	14	541.971516000449	push	891.769720000302	push	1	2	2095.11008399932	1	2603.11419299978	2	1519.77217700005	3	5869.96101799923	2	3504.38179600042	2	1257.04309299999	29	9.20077452899932	1	14	15	12	10	41	ja	nein
5	pushPullEmp	20151013T144541	56	w	19	r	2	1	5	5	1	practice	1	4	p_1	p_3	yes	29	low400	push	24	14	579.84696000049	push	914.523956000361	push	1	2	2095.11008399932	1	2603.11419299978	2	1519.77217700005	3	5869.96101799923	2	3504.38179600042	2	1257.04309299999	29	9.20077452899932	1	14	15	12	10	41	ja	nein
6	pushPullEmp	20151013T144548	56	w	19	r	2	1	6	6	1	practice	1	4	p_3	p_3	yes	29	high800	pull	24	14	569.1332439998	pull	906.39899400017	pull	1	2	2095.11008399932	1	2603.11419299978	2	1519.77217700005	3	5869.96101799923	2	3504.38179600042	2	1257.04309299999	29	9.20077452899932	1	14	15	12	10	41	ja	nein
7	pushPullEmp	20151013T144700	56	w	19	r	2	2	1	7	1	practice	2	4	p_8	p_13	no	17	high800	pull	24	14	578.396498000169	pull	963.30074899934	pull	1	2	1009.36435499989	2	1326.40543100024	3	1136.37676899998	3	3021.81980399928	2	674.68046400063	2	1840.36856999955	17	3.27349279899954	1	14	15	12	10	41	ja	nein
8	pushPullEmp	20151013T144708	56	w	19	r	2	2	2	8	1	practice	2	4	p_11	p_13	no	17	high800	pull	24	14	605.562821000196	pull	909.705627000723	pull	1	2	1009.36435499989	2	1326.40543100024	3	1136.37676899998	3	3021.81980399928	2	674.68046400063	2	1840.36856999955	17	3.27349279899954	1	14	15	12	10	41	ja	nein
9	pushPullEmp	20151013T144715	56	w	19	r	2	2	3	9	1	practice	2	4	p_7	p_13	no	17	high800	pull	24	14	615.746299000311	pull	930.766631999977	pull	1	2	1009.36435499989	2	1326.40543100024	3	1136.37676899998	3	3021.81980399928	2	674.68046400063	2	1840.36856999955	17	3.27349279899954	1	14	15	12	10	41	ja	nein
10	pushPullEmp	20151013T144722	56	w	19	r	2	2	4	10	1	practice	2	4	p_10	p_13	no	17	low400	push	24	14	613.510896000756	push	968.296742999977	push	1	2	1009.36435499989	2	1326.40543100024	3	1136.37676899998	3	3021.81980399928	2	674.68046400063	2	1840.36856999955	17	3.27349279899954	1	14	15	12	10	41	ja	nein
11	pushPullEmp	20151013T144730	56	w	19	r	2	2	5	11	1	practice	2	4	p_9	p_13	no	17	high800	pull	24	14	654.296949999756	pull	950.685801000058	pull	1	2	1009.36435499989	2	1326.40543100024	3	1136.37676899998	3	3021.81980399928	2	674.68046400063	2	1840.36856999955	17	3.27349279899954	1	14	15	12	10	41	ja	nein
12	pushPullEmp	20151013T144737	56	w	19	r	2	2	6	12	1	practice	2	4	p_12	p_13	no	17	high800	pull	24	14	649.218346000343	pull	965.122094000326	pull	1	2	1009.36435499989	2	1326.40543100024	3	1136.37676899998	3	3021.81980399928	2	674.68046400063	2	1840.36856999955	17	3.27349279899954	1	14	15	12	10	41	ja	nein
13	pushPullEmp	20151013T144834	56	w	19	r	2	3	1	13	0	stroke	4	3	h_21	h_39	no	17	high800	pull	24	14	661.042300000285	pull	997.284571000004	pull	1	5	2727.5051509996	4	1583.13301300041	5	1834.51456700004	3	1783.52573499978	2	1758.57481500043	4	1800.57260099966	17	3.88618786999996	1	14	15	12	10	41	ja	nein
14	pushPullEmp	20151013T144841	56	w	19	r	2	3	2	14	0	stroke	4	3	h_19	h_39	no	17	high800	pull	24	14	419.405030999158	pull	752.478759999874	pull	1	5	2727.5051509996	4	1583.13301300041	5	1834.51456700004	3	1783.52573499978	2	1758.57481500043	4	1800.57260099966	17	3.88618786999996	1	14	15	12	10	41	ja	nein
15	pushPullEmp	20151013T144848	56	w	19	r	2	3	3	15	0	stroke	4	3	h_22	h_39	no	17	low400	push	24	14	490.605342000075	push	847.369889999849	push	1	5	2727.5051509996	4	1583.13301300041	5	1834.51456700004	3	1783.52573499978	2	1758.57481500043	4	1800.57260099966	17	3.88618786999996	1	14	15	12	10	41	ja	nein
16	pushPullEmp	20151013T144856	56	w	19	r	2	3	4	16	0	stroke	4	3	h_24	h_39	no	17	high800	pull	24	14	461.621498999993	pull	840.661291000179	pull	1	5	2727.5051509996	4	1583.13301300041	5	1834.51456700004	3	1783.52573499978	2	1758.57481500043	4	1800.57260099966	17	3.88618786999996	1	14	15	12	10	41	ja	nein
17	pushPullEmp	20151013T144903	56	w	19	r	2	3	5	17	0	stroke	4	3	h_23	h_39	no	17	high800	pull	24	14	543.822048999667	pull	870.335153999898	pull	1	5	2727.5051509996	4	1583.13301300041	5	1834.51456700004	3	1783.52573499978	2	1758.57481500043	4	1800.57260099966	17	3.88618786999996	1	14	15	12	10	41	ja	nein
18	pushPullEmp	20151013T144910	56	w	19	r	2	3	6	18	0	stroke	4	3	h_20	h_39	no	17	low400	push	24	14	411.492878999823	push	795.74007299955	push	1	5	2727.5051509996	4	1583.13301300041	5	1834.51456700004	3	1783.52573499978	2	1758.57481500043	4	1800.57260099966	17	3.88618786999996	1	14	15	12	10	41	ja	nein
19	pushPullEmp	20151013T144959	56	w	19	r	2	4	1	19	0	stroke	3	3	h_13	h_38	no	17	low400	push	24	14	498.971430000078	push	865.48155400042	push	1	4	1629.92229600059	4	1604.48251199887	4	1263.62409899957	5	1658.1919320015	3	1707.20981599879	4	1303.80118500034	17	5.09263358600037	1	14	15	12	10	41	ja	nein
20	pushPullEmp	20151013T145006	56	w	19	r	2	4	2	20	0	stroke	3	3	h_17	h_38	no	17	high800	pull	24	14	484.020964000687	pull	820.575333999936	pull	1	4	1629.92229600059	4	1604.48251199887	4	1263.62409899957	5	1658.1919320015	3	1707.20981599879	4	1303.80118500034	17	5.09263358600037	1	14	15	12	10	41	ja	nein
21	pushPullEmp	20151013T145014	56	w	19	r	2	4	3	21	0	stroke	3	3	h_16	h_38	no	17	high800	pull	24	14	509.028099000105	pull	877.711964999733	pull	1	4	1629.92229600059	4	1604.48251199887	4	1263.62409899957	5	1658.1919320015	3	1707.20981599879	4	1303.80118500034	17	5.09263358600037	1	14	15	12	10	41	ja	nein
22	pushPullEmp	20151013T145021	56	w	19	r	2	4	4	22	0	stroke	3	3	h_18	h_38	no	17	low400	push	24	14	705.217235000309	push	1090.25457100041	push	1	4	1629.92229600059	4	1604.48251199887	4	1263.62409899957	5	1658.1919320015	3	1707.20981599879	4	1303.80118500034	17	5.09263358600037	1	14	15	12	10	41	ja	nein
23	pushPullEmp	20151013T145029	56	w	19	r	2	4	5	23	0	stroke	3	3	h_15	h_38	no	17	low400	push	24	14	519.012774000046	push	905.365711999664	push	1	4	1629.92229600059	4	1604.48251199887	4	1263.62409899957	5	1658.1919320015	3	1707.20981599879	4	1303.80118500034	17	5.09263358600037	1	14	15	12	10	41	ja	nein
24	pushPullEmp	20151013T145036	56	w	19	r	2	4	6	24	0	stroke	3	3	h_14	h_38	no	17	high800	pull	24	14	504.988284999243	pull	867.939078999669	pull	1	4	1629.92229600059	4	1604.48251199887	4	1263.62409899957	5	1658.1919320015	3	1707.20981599879	4	1303.80118500034	17	5.09263358600037	1	14	15	12	10	41	ja	nein
25	pushPullEmp	20151013T145129	56	w	19	r	2	5	1	25	0	sad	3	2	s_18	s_13	yes	29	high800	pull	24	14	592.891273000831	pull	1038.25378800077	pull	1	4	1919.02674799894	5	1195.62559299993	3	2672.92774100133	2	1707.71329200034	2	1027.15132899903	4	1595.3330100001	29	3.92299614799958	1	14	15	12	10	41	ja	nein
26	pushPullEmp	20151013T145137	56	w	19	r	2	5	2	26	0	sad	3	2	s_14	s_13	yes	29	high800	pull	24	14	677.559884000904	pull	1020.84186200004	pull	1	4	1919.02674799894	5	1195.62559299993	3	2672.92774100133	2	1707.71329200034	2	1027.15132899903	4	1595.3330100001	29	3.92299614799958	1	14	15	12	10	41	ja	nein
27	pushPullEmp	20151013T145145	56	w	19	r	2	5	3	27	0	sad	3	2	s_17	s_13	yes	29	low400	push	24	14	614.53197499839	push	1044.55099299856	push	1	4	1919.02674799894	5	1195.62559299993	3	2672.92774100133	2	1707.71329200034	2	1027.15132899903	4	1595.3330100001	29	3.92299614799958	1	14	15	12	10	41	ja	nein
28	pushPullEmp	20151013T145152	56	w	19	r	2	5	4	28	0	sad	3	2	s_13	s_13	yes	29	high800	pull	24	14	477.503503999178	pull	930.091817000066	pull	1	4	1919.02674799894	5	1195.62559299993	3	2672.92774100133	2	1707.71329200034	2	1027.15132899903	4	1595.3330100001	29	3.92299614799958	1	14	15	12	10	41	ja	nein
29	pushPullEmp	20151013T145200	56	w	19	r	2	5	5	29	0	sad	3	2	s_15	s_13	yes	29	high800	pull	24	14	724.81011599928	pull	1108.75017399929	pull	1	4	1919.02674799894	5	1195.62559299993	3	2672.92774100133	2	1707.71329200034	2	1027.15132899903	4	1595.3330100001	29	3.92299614799958	1	14	15	12	10	41	ja	nein
30	pushPullEmp	20151013T145208	56	w	19	r	2	5	6	30	0	sad	3	2	s_16	s_13	yes	29	low400	push	24	14	681.102309000475	push	1244.61685900051	push	1	4	1919.02674799894	5	1195.62559299993	3	2672.92774100133	2	1707.71329200034	2	1027.15132899903	4	1595.3330100001	29	3.92299614799958	1	14	15	12	10	41	ja	nein
31	pushPullEmp	20151013T145258	56	w	19	r	2	6	1	31	0	sad	5	2	s_30	s_26	yes	29	high800	pull	24	14	573.738661999916	pull	1085.74177299993	pull	1	4	1360.35662300128	5	1691.99806699908	2	1218.2908220002	3	1127.71668000096	2	978.975866999463	3	1651.52278099958	29	5.12240211399876	1	14	15	12	10	41	ja	nein
32	pushPullEmp	20151013T145306	56	w	19	r	2	6	2	32	0	sad	5	2	s_25	s_26	yes	29	low400	push	24	14	456.790243999014	push	928.845403999323	push	1	4	1360.35662300128	5	1691.99806699908	2	1218.2908220002	3	1127.71668000096	2	978.975866999463	3	1651.52278099958	29	5.12240211399876	1	14	15	12	10	41	ja	nein
33	pushPullEmp	20151013T145314	56	w	19	r	2	6	3	33	0	sad	5	2	s_26	s_26	yes	29	high800	pull	24	14	855.460543999769	pull	1278.20013100002	pull	1	4	1360.35662300128	5	1691.99806699908	2	1218.2908220002	3	1127.71668000096	2	978.975866999463	3	1651.52278099958	29	5.12240211399876	1	14	15	12	10	41	ja	nein
34	pushPullEmp	20151013T145321	56	w	19	r	2	6	4	34	0	sad	5	2	s_27	s_26	yes	29	high800	pull	24	14	491.151872001254	pull	1019.51172099992	pull	1	4	1360.35662300128	5	1691.99806699908	2	1218.2908220002	3	1127.71668000096	2	978.975866999463	3	1651.52278099958	29	5.12240211399876	1	14	15	12	10	41	ja	nein
35	pushPullEmp	20151013T145329	56	w	19	r	2	6	5	35	0	sad	5	2	s_29	s_26	yes	29	low400	push	24	14	481.85183300059	push	981.393371999118	push	1	4	1360.35662300128	5	1691.99806699908	2	1218.2908220002	3	1127.71668000096	2	978.975866999463	3	1651.52278099958	29	5.12240211399876	1	14	15	12	10	41	ja	nein
36	pushPullEmp	20151013T145336	56	w	19	r	2	6	6	36	0	sad	5	2	s_28	s_26	yes	29	low400	push	24	14	577.378183000183	push	1025.8652099991	push	1	4	1360.35662300128	5	1691.99806699908	2	1218.2908220002	3	1127.71668000096	2	978.975866999463	3	1651.52278099958	29	5.12240211399876	1	14	15	12	10	41	ja	nein
37	pushPullEmp	20151013T145419	56	w	19	r	2	7	1	37	0	neutral	4	1	n_24	n_37	no	17	low400	push	24	14	802.847796999529	push	1208.17210799881	push	1	3	1293.05228900012	3	2249.07019700004	3	914.606094998817	2	2227.71042900058	1	1169.06233999907	2	630.017254999984	17	2.92528490299992	1	14	15	12	10	41	ja	nein
38	pushPullEmp	20151013T145426	56	w	19	r	2	7	2	38	0	neutral	4	1	n_20	n_37	no	17	low400	push	24	14	427.867973000393	push	811.679464001718	push	1	3	1293.05228900012	3	2249.07019700004	3	914.606094998817	2	2227.71042900058	1	1169.06233999907	2	630.017254999984	17	2.92528490299992	1	14	15	12	10	41	ja	nein
39	pushPullEmp	20151013T145434	56	w	19	r	2	7	3	39	0	neutral	4	1	n_21	n_37	no	17	high800	pull	24	14	529.117650999164	pull	1063.74583399984	pull	1	3	1293.05228900012	3	2249.07019700004	3	914.606094998817	2	2227.71042900058	1	1169.06233999907	2	630.017254999984	17	2.92528490299992	1	14	15	12	10	41	ja	nein
40	pushPullEmp	20151013T145441	56	w	19	r	2	7	4	40	0	neutral	4	1	n_19	n_37	no	17	high800	pull	24	14	686.52654000005	pull	1135.72016000115	pull	1	3	1293.05228900012	3	2249.07019700004	3	914.606094998817	2	2227.71042900058	1	1169.06233999907	2	630.017254999984	17	2.92528490299992	1	14	15	12	10	41	ja	nein
41	pushPullEmp	20151013T145448	56	w	19	r	2	7	5	41	0	neutral	4	1	n_23	n_37	no	17	low400	push	24	14	538.731575000478	push	1219.68661499987	push	1	3	1293.05228900012	3	2249.07019700004	3	914.606094998817	2	2227.71042900058	1	1169.06233999907	2	630.017254999984	17	2.92528490299992	1	14	15	12	10	41	ja	nein
42	pushPullEmp	20151013T145455	56	w	19	r	2	7	6	42	0	neutral	4	1	n_22	n_37	no	17	high800	pull	24	14	412.273387001624	pull	881.803320999898	pull	1	3	1293.05228900012	3	2249.07019700004	3	914.606094998817	2	2227.71042900058	1	1169.06233999907	2	630.017254999984	17	2.92528490299992	1	14	15	12	10	41	ja	nein
43	pushPullEmp	20151013T145535	56	w	19	r	2	8	1	43	0	neutral	3	1	n_17	n_13	yes	29	low400	push	24	14	481.88125999998	push	922.554389000041	push	1	2	848.444649000157	3	844.945998000185	2	540.594550000606	1	1191.60350899983	1	2544.88984199998	2	1456.40399100012	29	3.61585006700079	1	14	15	12	10	41	ja	nein
44	pushPullEmp	20151013T145543	56	w	19	r	2	8	2	44	0	neutral	3	1	n_16	n_13	yes	29	high800	pull	24	14	513.912174999045	pull	1024.45904999977	pull	1	2	848.444649000157	3	844.945998000185	2	540.594550000606	1	1191.60350899983	1	2544.88984199998	2	1456.40399100012	29	3.61585006700079	1	14	15	12	10	41	ja	nein
45	pushPullEmp	20151013T145551	56	w	19	r	2	8	3	45	0	neutral	3	1	n_18	n_13	yes	29	low400	push	24	14	585.008562999865	push	1108.01414400055	push	1	2	848.444649000157	3	844.945998000185	2	540.594550000606	1	1191.60350899983	1	2544.88984199998	2	1456.40399100012	29	3.61585006700079	1	14	15	12	10	41	ja	nein
46	pushPullEmp	20151013T145558	56	w	19	r	2	8	4	46	0	neutral	3	1	n_13	n_13	yes	29	high800	pull	24	14	492.362247000623	pull	939.321647000819	pull	1	2	848.444649000157	3	844.945998000185	2	540.594550000606	1	1191.60350899983	1	2544.88984199998	2	1456.40399100012	29	3.61585006700079	1	14	15	12	10	41	ja	nein
47	pushPullEmp	20151013T145606	56	w	19	r	2	8	5	47	0	neutral	3	1	n_15	n_13	yes	29	high800	pull	24	14	473.782257999919	pull	900.581566001056	pull	1	2	848.444649000157	3	844.945998000185	2	540.594550000606	1	1191.60350899983	1	2544.88984199998	2	1456.40399100012	29	3.61585006700079	1	14	15	12	10	41	ja	nein
48	pushPullEmp	20151013T145613	56	w	19	r	2	8	6	48	0	neutral	3	1	n_14	n_13	yes	29	low400	push	24	14	490.317565999547	push	1031.64449399931	push	1	2	848.444649000157	3	844.945998000185	2	540.594550000606	1	1191.60350899983	1	2544.88984199998	2	1456.40399100012	29	3.61585006700079	1	14	15	12	10	41	ja	nein
49	pushPullEmp	20151013T145658	56	w	19	r	2	9	1	49	0	sad	6	2	s_35	s_39	no	17	high800	pull	24	14	753.462128998857	pull	1209.59635599966	pull	1	4	1858.45279999921	4	802.040616999875	5	2729.36106499947	2	4077.66644299954	2	2220.75799699996	3	648.012972000288	17	3.46984591799992	1	14	15	12	10	41	ja	nein
50	pushPullEmp	20151013T145706	56	w	19	r	2	9	2	50	0	sad	6	2	s_32	s_39	no	17	low400	push	24	14	455.745084001028	push	919.896168000269	push	1	4	1858.45279999921	4	802.040616999875	5	2729.36106499947	2	4077.66644299954	2	2220.75799699996	3	648.012972000288	17	3.46984591799992	1	14	15	12	10	41	ja	nein
51	pushPullEmp	20151013T145714	56	w	19	r	2	9	3	51	0	sad	6	2	s_31	s_39	no	17	high800	pull	24	14	602.727071999951	pull	1032.81245499905	pull	1	4	1858.45279999921	4	802.040616999875	5	2729.36106499947	2	4077.66644299954	2	2220.75799699996	3	648.012972000288	17	3.46984591799992	1	14	15	12	10	41	ja	nein
52	pushPullEmp	20151013T145721	56	w	19	r	2	9	4	52	0	sad	6	2	s_36	s_39	no	17	low400	push	24	14	655.067296999827	push	1113.71072000029	push	1	4	1858.45279999921	4	802.040616999875	5	2729.36106499947	2	4077.66644299954	2	2220.75799699996	3	648.012972000288	17	3.46984591799992	1	14	15	12	10	41	ja	nein
53	pushPullEmp	20151013T145728	56	w	19	r	2	9	5	53	0	sad	6	2	s_33	s_39	no	17	high800	pull	24	14	536.127413998751	pull	976.775299000205	pull	1	4	1858.45279999921	4	802.040616999875	5	2729.36106499947	2	4077.66644299954	2	2220.75799699996	3	648.012972000288	17	3.46984591799992	1	14	15	12	10	41	ja	nein
54	pushPullEmp	20151013T145736	56	w	19	r	2	9	6	54	0	sad	6	2	s_34	s_39	no	17	low400	push	24	14	502.652981001418	push	1089.46641300038	push	1	4	1858.45279999921	4	802.040616999875	5	2729.36106499947	2	4077.66644299954	2	2220.75799699996	3	648.012972000288	17	3.46984591799992	1	14	15	12	10	41	ja	nein
55	pushPullEmp	20151013T145828	56	w	19	r	2	10	1	55	0	sad	2	2	s_7	s_38	no	17	high800	pull	24	14	534.574316000231	pull	1059.40935999993	pull	1	4	1853.40262799946	5	1439.14586299979	4	1041.8004839994	2	1132.33072299954	1	1120.96395800108	2	3244.22500199944	17	5.72569097700034	1	14	15	12	10	41	ja	nein
56	pushPullEmp	20151013T145835	56	w	19	r	2	10	2	56	0	sad	2	2	s_11	s_38	no	17	low400	push	24	14	510.466237999324	push	1044.16930700002	push	1	4	1853.40262799946	5	1439.14586299979	4	1041.8004839994	2	1132.33072299954	1	1120.96395800108	2	3244.22500199944	17	5.72569097700034	1	14	15	12	10	41	ja	nein
57	pushPullEmp	20151013T145842	56	w	19	r	2	10	3	57	0	sad	2	2	s_12	s_38	no	17	high800	pull	24	14	480.204172000304	pull	1046.83702200135	pull	1	4	1853.40262799946	5	1439.14586299979	4	1041.8004839994	2	1132.33072299954	1	1120.96395800108	2	3244.22500199944	17	5.72569097700034	1	14	15	12	10	41	ja	nein
58	pushPullEmp	20151013T145850	56	w	19	r	2	10	4	58	0	sad	2	2	s_8	s_38	no	17	low400	push	24	14	491.945832999481	push	1151.64162500048	push	1	4	1853.40262799946	5	1439.14586299979	4	1041.8004839994	2	1132.33072299954	1	1120.96395800108	2	3244.22500199944	17	5.72569097700034	1	14	15	12	10	41	ja	nein
59	pushPullEmp	20151013T145857	56	w	19	r	2	10	5	59	0	sad	2	2	s_9	s_38	no	17	low400	push	24	14	492.933521000945	push	922.775699999969	push	1	4	1853.40262799946	5	1439.14586299979	4	1041.8004839994	2	1132.33072299954	1	1120.96395800108	2	3244.22500199944	17	5.72569097700034	1	14	15	12	10	41	ja	nein
60	pushPullEmp	20151013T145904	56	w	19	r	2	10	6	60	0	sad	2	2	s_10	s_38	no	17	high800	pull	24	14	408.239452998809	pull	870.875932999392	pull	1	4	1853.40262799946	5	1439.14586299979	4	1041.8004839994	2	1132.33072299954	1	1120.96395800108	2	3244.22500199944	17	5.72569097700034	1	14	15	12	10	41	ja	nein
61	pushPullEmp	20151013T145948	56	w	19	r	2	11	1	61	0	neutral	5	1	n_26	n_38	no	17	high800	pull	24	14	605.164389999918	pull	1070.48738099991	pull	1	2	880.808717000036	2	2202.94446799926	2	791.571106999982	2	848.468122998383	2	1420.68509899946	1	1337.90630200019	17	3.39786879699932	1	14	15	12	10	41	ja	nein
62	pushPullEmp	20151013T145955	56	w	19	r	2	11	2	62	0	neutral	5	1	n_30	n_38	no	17	low400	push	24	14	492.459866000994	push	964.834583000178	push	1	2	880.808717000036	2	2202.94446799926	2	791.571106999982	2	848.468122998383	2	1420.68509899946	1	1337.90630200019	17	3.39786879699932	1	14	15	12	10	41	ja	nein
63	pushPullEmp	20151013T150003	56	w	19	r	2	11	3	63	0	neutral	5	1	n_29	n_38	no	17	low400	push	24	14	564.509420000017	push	994.306538000368	push	1	2	880.808717000036	2	2202.94446799926	2	791.571106999982	2	848.468122998383	2	1420.68509899946	1	1337.90630200019	17	3.39786879699932	1	14	15	12	10	41	ja	nein
64	pushPullEmp	20151013T150010	56	w	19	r	2	11	4	64	0	neutral	5	1	n_27	n_38	no	17	high800	pull	24	14	456.555751999171	pull	960.046584999058	pull	1	2	880.808717000036	2	2202.94446799926	2	791.571106999982	2	848.468122998383	2	1420.68509899946	1	1337.90630200019	17	3.39786879699932	1	14	15	12	10	41	ja	nein
65	pushPullEmp	20151013T150017	56	w	19	r	2	11	5	65	0	neutral	5	1	n_25	n_38	no	17	low400	push	24	14	517.239948999602	push	973.444312000836	push	1	2	880.808717000036	2	2202.94446799926	2	791.571106999982	2	848.468122998383	2	1420.68509899946	1	1337.90630200019	17	3.39786879699932	1	14	15	12	10	41	ja	nein
66	pushPullEmp	20151013T150025	56	w	19	r	2	11	6	66	0	neutral	5	1	n_28	n_38	no	17	high800	pull	24	14	666.532059999648	pull	1175.60343899923	pull	1	2	880.808717000036	2	2202.94446799926	2	791.571106999982	2	848.468122998383	2	1420.68509899946	1	1337.90630200019	17	3.39786879699932	1	14	15	12	10	41	ja	nein
67	pushPullEmp	20151013T150109	56	w	19	r	2	12	1	67	0	neutral	1	1	n_1	n_2	yes	29	high800	pull	24	14	604.680833000093	pull	1097.72844999941	pull	1	2	1324.04228300038	1	714.710287000344	1	1118.60657299985	1	2359.50379499991	1	1119.49679600002	2	766.602976998911	29	3.03478078200169	1	14	15	12	10	41	ja	nein
68	pushPullEmp	20151013T150116	56	w	19	r	2	12	2	68	0	neutral	1	1	n_6	n_2	yes	29	low400	push	24	14	702.74118900043	push	1236.01493699889	push	1	2	1324.04228300038	1	714.710287000344	1	1118.60657299985	1	2359.50379499991	1	1119.49679600002	2	766.602976998911	29	3.03478078200169	1	14	15	12	10	41	ja	nein
69	pushPullEmp	20151013T150124	56	w	19	r	2	12	3	69	0	neutral	1	1	n_4	n_2	yes	29	high800	pull	24	14	488.357178000209	pull	1053.52036699979	pull	1	2	1324.04228300038	1	714.710287000344	1	1118.60657299985	1	2359.50379499991	1	1119.49679600002	2	766.602976998911	29	3.03478078200169	1	14	15	12	10	41	ja	nein
70	pushPullEmp	20151013T150131	56	w	19	r	2	12	4	70	0	neutral	1	1	n_3	n_2	yes	29	low400	push	24	14	393.777981999941	push	823.818209000005	push	1	2	1324.04228300038	1	714.710287000344	1	1118.60657299985	1	2359.50379499991	1	1119.49679600002	2	766.602976998911	29	3.03478078200169	1	14	15	12	10	41	ja	nein
71	pushPullEmp	20151013T150139	56	w	19	r	2	12	5	71	0	neutral	1	1	n_2	n_2	yes	29	low400	push	24	14	436.696181000007	push	888.156361998772	push	1	2	1324.04228300038	1	714.710287000344	1	1118.60657299985	1	2359.50379499991	1	1119.49679600002	2	766.602976998911	29	3.03478078200169	1	14	15	12	10	41	ja	nein
72	pushPullEmp	20151013T150147	56	w	19	r	2	12	6	72	0	neutral	1	1	n_5	n_2	yes	29	high800	pull	24	14	-2325.99367899902	pull	1016.06761899994	pull	1	2	1324.04228300038	1	714.710287000344	1	1118.60657299985	1	2359.50379499991	1	1119.49679600002	2	766.602976998911	29	3.03478078200169	1	14	15	12	10	41	ja	nein
73	pushPullEmp	20151013T150232	56	w	19	r	2	13	1	73	0	stroke	5	3	h_26	h_25	yes	29	low400	push	24	14	682.589703999023	push	1108.52235400044	push	1	2	1496.90558399925	5	1176.16853400068	4	2325.37731499906	4	1868.38840900054	1	1662.23675199944	3	523.929818000397	29	2.06461847699939	1	14	15	12	10	41	ja	nein
74	pushPullEmp	20151013T150239	56	w	19	r	2	13	2	74	0	stroke	5	3	h_25	h_25	yes	29	high800	pull	24	14	406.551216000778	pull	792.69123600109	pull	1	2	1496.90558399925	5	1176.16853400068	4	2325.37731499906	4	1868.38840900054	1	1662.23675199944	3	523.929818000397	29	2.06461847699939	1	14	15	12	10	41	ja	nein
75	pushPullEmp	20151013T150247	56	w	19	r	2	13	3	75	0	stroke	5	3	h_28	h_25	yes	29	low400	push	24	14	718.756510000167	push	1161.52024399969	push	1	2	1496.90558399925	5	1176.16853400068	4	2325.37731499906	4	1868.38840900054	1	1662.23675199944	3	523.929818000397	29	2.06461847699939	1	14	15	12	10	41	ja	nein
76	pushPullEmp	20151013T150254	56	w	19	r	2	13	4	76	0	stroke	5	3	h_29	h_25	yes	29	low400	push	24	14	443.601182999671	push	908.689238001287	push	1	2	1496.90558399925	5	1176.16853400068	4	2325.37731499906	4	1868.38840900054	1	1662.23675199944	3	523.929818000397	29	2.06461847699939	1	14	15	12	10	41	ja	nein
77	pushPullEmp	20151013T150302	56	w	19	r	2	13	5	77	0	stroke	5	3	h_30	h_25	yes	29	high800	pull	24	14	463.223758000007	pull	887.406337999986	pull	1	2	1496.90558399925	5	1176.16853400068	4	2325.37731499906	4	1868.38840900054	1	1662.23675199944	3	523.929818000397	29	2.06461847699939	1	14	15	12	10	41	ja	nein
78	pushPullEmp	20151013T150309	56	w	19	r	2	13	6	78	0	stroke	5	3	h_27	h_25	yes	29	high800	pull	24	14	553.861135999687	pull	986.422270999246	pull	1	2	1496.90558399925	5	1176.16853400068	4	2325.37731499906	4	1868.38840900054	1	1662.23675199944	3	523.929818000397	29	2.06461847699939	1	14	15	12	10	41	ja	nein
79	pushPullEmp	20151013T150349	56	w	19	r	2	14	1	79	0	stroke	1	3	h_4	h_37	no	17	low400	push	24	14	531.743938998858	push	1066.28710399914	push	1	4	3923.85924100017	5	1993.9472469996	3	2052.23583599945	4	1888.42447900061	2	682.790881999608	5	969.067956999424	17	5.64737504299956	1	14	15	12	10	41	ja	nein
80	pushPullEmp	20151013T150357	56	w	19	r	2	14	2	80	0	stroke	1	3	h_6	h_37	no	17	low400	push	24	14	573.102710000356	push	982.375185001118	push	1	4	3923.85924100017	5	1993.9472469996	3	2052.23583599945	4	1888.42447900061	2	682.790881999608	5	969.067956999424	17	5.64737504299956	1	14	15	12	10	41	ja	nein
81	pushPullEmp	20151013T150404	56	w	19	r	2	14	3	81	0	stroke	1	3	h_2	h_37	no	17	high800	pull	24	14	417.479068000015	pull	866.113011000474	pull	1	4	3923.85924100017	5	1993.9472469996	3	2052.23583599945	4	1888.42447900061	2	682.790881999608	5	969.067956999424	17	5.64737504299956	1	14	15	12	10	41	ja	nein
82	pushPullEmp	20151013T150411	56	w	19	r	2	14	4	82	0	stroke	1	3	h_3	h_37	no	17	low400	push	24	14	518.197005999245	push	1039.78700499909	push	1	4	3923.85924100017	5	1993.9472469996	3	2052.23583599945	4	1888.42447900061	2	682.790881999608	5	969.067956999424	17	5.64737504299956	1	14	15	12	10	41	ja	nein
83	pushPullEmp	20151013T150419	56	w	19	r	2	14	5	83	0	stroke	1	3	h_1	h_37	no	17	low400	push	24	14	500.886312000948	push	975.898883999325	push	1	4	3923.85924100017	5	1993.9472469996	3	2052.23583599945	4	1888.42447900061	2	682.790881999608	5	969.067956999424	17	5.64737504299956	1	14	15	12	10	41	ja	nein
84	pushPullEmp	20151013T150426	56	w	19	r	2	14	6	84	0	stroke	1	3	h_5	h_37	no	17	high800	pull	24	14	486.01946700101	pull	1008.98762000097	pull	1	4	3923.85924100017	5	1993.9472469996	3	2052.23583599945	4	1888.42447900061	2	682.790881999608	5	969.067956999424	17	5.64737504299956	1	14	15	12	10	41	ja	nein
85	pushPullEmp	20151013T150512	56	w	19	r	2	15	1	85	0	neutral	6	1	n_34	n_39	no	17	high800	pull	24	14	526.034871999291	pull	999.597528999293	pull	1	2	2285.47805800008	2	644.633556999906	1	801.226560000941	1	1820.22127099845	1	1179.5216240007	1	1670.83063700011	17	3.51454768000076	1	14	15	12	10	41	ja	nein
86	pushPullEmp	20151013T150519	56	w	19	r	2	15	2	86	0	neutral	6	1	n_35	n_39	no	17	low400	push	24	14	418.522366001213	push	880.000649000664	push	1	2	2285.47805800008	2	644.633556999906	1	801.226560000941	1	1820.22127099845	1	1179.5216240007	1	1670.83063700011	17	3.51454768000076	1	14	15	12	10	41	ja	nein
87	pushPullEmp	20151013T150527	56	w	19	r	2	15	3	87	0	neutral	6	1	n_32	n_39	no	17	low400	push	24	14	474.536590999473	push	955.86279399968	push	1	2	2285.47805800008	2	644.633556999906	1	801.226560000941	1	1820.22127099845	1	1179.5216240007	1	1670.83063700011	17	3.51454768000076	1	14	15	12	10	41	ja	nein
88	pushPullEmp	20151013T150534	56	w	19	r	2	15	4	88	0	neutral	6	1	n_33	n_39	no	17	high800	pull	24	14	547.455965000248	pull	1020.70795400059	pull	1	2	2285.47805800008	2	644.633556999906	1	801.226560000941	1	1820.22127099845	1	1179.5216240007	1	1670.83063700011	17	3.51454768000076	1	14	15	12	10	41	ja	nein
89	pushPullEmp	20151013T150541	56	w	19	r	2	15	5	89	0	neutral	6	1	n_31	n_39	no	17	high800	pull	24	14	487.104162001633	pull	990.025650999887	pull	1	2	2285.47805800008	2	644.633556999906	1	801.226560000941	1	1820.22127099845	1	1179.5216240007	1	1670.83063700011	17	3.51454768000076	1	14	15	12	10	41	ja	nein
90	pushPullEmp	20151013T150548	56	w	19	r	2	15	6	90	0	neutral	6	1	n_36	n_39	no	17	low400	push	24	14	503.41170800048	push	1159.91977600161	push	1	2	2285.47805800008	2	644.633556999906	1	801.226560000941	1	1820.22127099845	1	1179.5216240007	1	1670.83063700011	17	3.51454768000076	1	14	15	12	10	41	ja	nein
91	pushPullEmp	20151013T150630	56	w	19	r	2	16	1	91	0	neutral	2	1	n_11	n_7	yes	29	high800	pull	24	14	512.364792000066	pull	965.850866999157	pull	1	2	597.078976001285	1	1437.84025799869	2	1131.12835999891	2	653.860970000096	1	596.073279999473	2	1620.96747100077	29	5.10056396800064	1	14	15	12	10	41	ja	nein
92	pushPullEmp	20151013T150637	56	w	19	r	2	16	2	92	0	neutral	2	1	n_10	n_7	yes	29	high800	pull	24	14	532.851892000603	pull	992.090868999279	pull	1	2	597.078976001285	1	1437.84025799869	2	1131.12835999891	2	653.860970000096	1	596.073279999473	2	1620.96747100077	29	5.10056396800064	1	14	15	12	10	41	ja	nein
93	pushPullEmp	20151013T150645	56	w	19	r	2	16	3	93	0	neutral	2	1	n_9	n_7	yes	29	low400	push	24	14	447.869034999807	push	1024.01728699906	push	1	2	597.078976001285	1	1437.84025799869	2	1131.12835999891	2	653.860970000096	1	596.073279999473	2	1620.96747100077	29	5.10056396800064	1	14	15	12	10	41	ja	nein
94	pushPullEmp	20151013T150652	56	w	19	r	2	16	4	94	0	neutral	2	1	n_8	n_7	yes	29	high800	pull	24	14	460.942650001612	pull	990.340157001498	pull	1	2	597.078976001285	1	1437.84025799869	2	1131.12835999891	2	653.860970000096	1	596.073279999473	2	1620.96747100077	29	5.10056396800064	1	14	15	12	10	41	ja	nein
95	pushPullEmp	20151013T150700	56	w	19	r	2	16	5	95	0	neutral	2	1	n_7	n_7	yes	29	low400	push	24	14	604.895245999709	push	1227.40794899901	push	1	2	597.078976001285	1	1437.84025799869	2	1131.12835999891	2	653.860970000096	1	596.073279999473	2	1620.96747100077	29	5.10056396800064	1	14	15	12	10	41	ja	nein
96	pushPullEmp	20151013T150709	56	w	19	r	2	16	6	96	0	neutral	2	1	n_12	n_7	yes	29	low400	push	24	14	564.773733999464	push	1091.59906699904	push	1	2	597.078976001285	1	1437.84025799869	2	1131.12835999891	2	653.860970000096	1	596.073279999473	2	1620.96747100077	29	5.10056396800064	1	14	15	12	10	41	ja	nein
97	pushPullEmp	20151013T150756	56	w	19	r	2	17	1	97	0	sad	4	2	s_22	s_21	yes	29	low400	push	24	14	855.109034998444	push	1320.98448699899	push	1	5	1179.38994399992	7	1304.98115299997	5	1134.49183599914	3	809.819804999279	2	969.347649001065	4	1173.15603099996	29	3.90909499400004	1	14	15	12	10	41	ja	nein
98	pushPullEmp	20151013T150804	56	w	19	r	2	17	2	98	0	sad	4	2	s_20	s_21	yes	29	high800	pull	24	14	449.67572999929	pull	987.543950000036	pull	1	5	1179.38994399992	7	1304.98115299997	5	1134.49183599914	3	809.819804999279	2	969.347649001065	4	1173.15603099996	29	3.90909499400004	1	14	15	12	10	41	ja	nein
99	pushPullEmp	20151013T150811	56	w	19	r	2	17	3	99	0	sad	4	2	s_23	s_21	yes	29	low400	push	24	14	604.861066999641	push	1104.35803699975	push	1	5	1179.38994399992	7	1304.98115299997	5	1134.49183599914	3	809.819804999279	2	969.347649001065	4	1173.15603099996	29	3.90909499400004	1	14	15	12	10	41	ja	nein
100	pushPullEmp	20151013T150818	56	w	19	r	2	17	4	100	0	sad	4	2	s_21	s_21	yes	29	high800	pull	24	14	500.855122000852	pull	1031.45435799989	pull	1	5	1179.38994399992	7	1304.98115299997	5	1134.49183599914	3	809.819804999279	2	969.347649001065	4	1173.15603099996	29	3.90909499400004	1	14	15	12	10	41	ja	nein
101	pushPullEmp	20151013T150826	56	w	19	r	2	17	5	101	0	sad	4	2	s_24	s_21	yes	29	low400	push	24	14	581.887285000543	push	1016.62561200019	push	1	5	1179.38994399992	7	1304.98115299997	5	1134.49183599914	3	809.819804999279	2	969.347649001065	4	1173.15603099996	29	3.90909499400004	1	14	15	12	10	41	ja	nein
102	pushPullEmp	20151013T150833	56	w	19	r	2	17	6	102	0	sad	4	2	s_19	s_21	yes	29	low400	push	24	14	543.690419000181	push	1103.96644800049	push	1	5	1179.38994399992	7	1304.98115299997	5	1134.49183599914	3	809.819804999279	2	969.347649001065	4	1173.15603099996	29	3.90909499400004	1	14	15	12	10	41	ja	nein
103	pushPullEmp	20151013T150916	56	w	19	r	2	18	1	103	0	sad	1	2	s_1	s_37	no	17	high800	pull	24	14	460.20609100115	pull	946.354926000917	pull	1	5	1579.36279099886	6	2166.30244299995	6	878.157262999594	2	1110.40074799894	1	954.34958000078	3	1498.63639700015	17	3.65331786299976	1	14	15	12	10	41	ja	nein
104	pushPullEmp	20151013T150923	56	w	19	r	2	18	2	104	0	sad	1	2	s_3	s_37	no	17	low400	push	24	14	424.171269999424	push	821.739288000463	push	1	5	1579.36279099886	6	2166.30244299995	6	878.157262999594	2	1110.40074799894	1	954.34958000078	3	1498.63639700015	17	3.65331786299976	1	14	15	12	10	41	ja	nein
105	pushPullEmp	20151013T150931	56	w	19	r	2	18	3	105	0	sad	1	2	s_4	s_37	no	17	high800	pull	24	14	-1434.54589200055	pull	913.703913001067	pull	1	5	1579.36279099886	6	2166.30244299995	6	878.157262999594	2	1110.40074799894	1	954.34958000078	3	1498.63639700015	17	3.65331786299976	1	14	15	12	10	41	ja	nein
106	pushPullEmp	20151013T150938	56	w	19	r	2	18	4	106	0	sad	1	2	s_5	s_37	no	17	high800	pull	24	14	578.872459999824	pull	957.691242000787	pull	1	5	1579.36279099886	6	2166.30244299995	6	878.157262999594	2	1110.40074799894	1	954.34958000078	3	1498.63639700015	17	3.65331786299976	1	14	15	12	10	41	ja	nein
107	pushPullEmp	20151013T150945	56	w	19	r	2	18	5	107	0	sad	1	2	s_2	s_37	no	17	low400	push	24	14	380.639271999011	push	848.566265999674	push	1	5	1579.36279099886	6	2166.30244299995	6	878.157262999594	2	1110.40074799894	1	954.34958000078	3	1498.63639700015	17	3.65331786299976	1	14	15	12	10	41	ja	nein
108	pushPullEmp	20151013T150953	56	w	19	r	2	18	6	108	0	sad	1	2	s_6	s_37	no	17	low400	push	24	14	486.590879000782	push	928.966149999818	push	1	5	1579.36279099886	6	2166.30244299995	6	878.157262999594	2	1110.40074799894	1	954.34958000078	3	1498.63639700015	17	3.65331786299976	1	14	15	12	10	41	ja	nein
109	pushPullEmp	20151013T151035	56	w	19	r	2	19	1	109	0	stroke	2	3	h_8	h_9	yes	29	high800	pull	24	14	598.622495998919	pull	1010.05683699905	pull	1	5	2210.61982399988	6	1403.1416329999	4	1801.53153600077	5	1511.15874999959	2	1016.03061999958	6	1610.04303299887	29	2.91918242700012	1	14	15	12	10	41	ja	nein
110	pushPullEmp	20151013T151044	56	w	19	r	2	19	2	110	0	stroke	2	3	h_9	h_9	yes	29	low400	push	24	14	440.556638000184	push	926.521316000712	push	1	5	2210.61982399988	6	1403.1416329999	4	1801.53153600077	5	1511.15874999959	2	1016.03061999958	6	1610.04303299887	29	2.91918242700012	1	14	15	12	10	41	ja	nein
111	pushPullEmp	20151013T151052	56	w	19	r	2	19	3	111	0	stroke	2	3	h_12	h_9	yes	29	low400	push	24	14	682.705709000496	push	1073.24645900108	push	1	5	2210.61982399988	6	1403.1416329999	4	1801.53153600077	5	1511.15874999959	2	1016.03061999958	6	1610.04303299887	29	2.91918242700012	1	14	15	12	10	41	ja	nein
112	pushPullEmp	20151013T151059	56	w	19	r	2	19	4	112	0	stroke	2	3	h_11	h_9	yes	29	high800	pull	24	14	568.480324999953	pull	947.181584000034	pull	1	5	2210.61982399988	6	1403.1416329999	4	1801.53153600077	5	1511.15874999959	2	1016.03061999958	6	1610.04303299887	29	2.91918242700012	1	14	15	12	10	41	ja	nein
113	pushPullEmp	20151013T151106	56	w	19	r	2	19	5	113	0	stroke	2	3	h_10	h_9	yes	29	high800	pull	24	14	604.636224999107	pull	1145.29743000012	pull	1	5	2210.61982399988	6	1403.1416329999	4	1801.53153600077	5	1511.15874999959	2	1016.03061999958	6	1610.04303299887	29	2.91918242700012	1	14	15	12	10	41	ja	nein
114	pushPullEmp	20151013T151114	56	w	19	r	2	19	6	114	0	stroke	2	3	h_7	h_9	yes	29	low400	push	24	14	540.346087999846	push	894.97466199928	push	1	5	2210.61982399988	6	1403.1416329999	4	1801.53153600077	5	1511.15874999959	2	1016.03061999958	6	1610.04303299887	29	2.91918242700012	1	14	15	12	10	41	ja	nein
115	pushPullEmp	20151013T151201	56	w	19	r	2	20	1	115	0	stroke	6	3	h_36	h_33	yes	29	low400	push	24	14	464.969113000625	push	883.843219999908	push	1	4	1659.40623200004	4	1866.80462699951	5	1238.16156700013	6	719.584628999655	3	880.44458999866	5	599.13789500024	29	2.48297293600081	1	14	15	12	10	41	ja	nein
116	pushPullEmp	20151013T151208	56	w	19	r	2	20	2	116	0	stroke	6	3	h_31	h_33	yes	29	high800	pull	24	14	471.773864000264	pull	903.401040000157	pull	1	4	1659.40623200004	4	1866.80462699951	5	1238.16156700013	6	719.584628999655	3	880.44458999866	5	599.13789500024	29	2.48297293600081	1	14	15	12	10	41	ja	nein
117	pushPullEmp	20151013T151215	56	w	19	r	2	20	3	117	0	stroke	6	3	h_35	h_33	yes	29	low400	push	24	14	426.695482000767	push	867.951802999713	push	1	4	1659.40623200004	4	1866.80462699951	5	1238.16156700013	6	719.584628999655	3	880.44458999866	5	599.13789500024	29	2.48297293600081	1	14	15	12	10	41	ja	nein
118	pushPullEmp	20151013T151223	56	w	19	r	2	20	4	118	0	stroke	6	3	h_34	h_33	yes	29	high800	pull	24	14	395.199444000449	pull	851.563917001025	pull	1	4	1659.40623200004	4	1866.80462699951	5	1238.16156700013	6	719.584628999655	3	880.44458999866	5	599.13789500024	29	2.48297293600081	1	14	15	12	10	41	ja	nein
119	pushPullEmp	20151013T151230	56	w	19	r	2	20	5	119	0	stroke	6	3	h_33	h_33	yes	29	low400	push	24	14	575.971862998907	push	1004.74343499909	push	1	4	1659.40623200004	4	1866.80462699951	5	1238.16156700013	6	719.584628999655	3	880.44458999866	5	599.13789500024	29	2.48297293600081	1	14	15	12	10	41	ja	nein
120	pushPullEmp	20151013T151237	56	w	19	r	2	20	6	120	0	stroke	6	3	h_32	h_33	yes	29	high800	pull	24	14	534.363613999725	pull	992.8929380013	pull	1	4	1659.40623200004	4	1866.80462699951	5	1238.16156700013	6	719.584628999655	3	880.44458999866	5	599.13789500024	29	2.48297293600081	1	14	15	12	10	41	ja	nein
[truncated: 28 more columns]
