# Supplementary material for: Empathic concern and personal distress depend on situational but not dispositional factors
Source: PLoS One. 2019 Nov 14;14(11):e0225102. doi: 10.1371/journal.pone.0225102 (PMC6855434; doi:10.1371/journal.pone.0225102)
Supplement: S3 File — (ZIP) [file pone.0225102.s004.zip › Results/pushPullEmp_55_avg.txt]

expName	date	vpNum	gender	age	handedness	respMapping	block	trial	trialCount	practice	picType	picBlock	picTypeNum	picName	memPicName	memPicPresent	memPicCorrKey	tone	respDirection	panas1Pos	panas1Neg	movementOnset	movementOnsetDirection	movementOffset	movementOffsetDirection	correct	respKeyTender	respTimeTender	respKeyCompassionate	respTimeCompassionate	respKeyMoved	respTimeMoved	respKeyWorried	respTimeWorried	respKeyDistressed	respTimeDistressed	respKeyAlarmed	respTimeAlarmed	memRespKey	memRespTime	correctMemTask	fs	ec	pt	pd	empathy	pqQ1	pqQ2	panas2Pos
1	pushPullEmp	20151009T141431	55	w	21	l	1	1	1	1	1	practice	1	4	p_6	p_3	yes	29	low400	pull	31	11	597.738395999419	pull	935.562301999686	pull	1	1	3477.73617799976	3	4490.84018600115	3	3916.51717499917	1	1377.50922000123	1	1361.46842599919	1	1097.69167000195	17	4.78288393000184	2	17	15	10	10	42	ja	nein
2	pushPullEmp	20151009T141438	55	w	21	l	1	1	2	2	1	practice	1	4	p_4	p_3	yes	29	low400	pull	31	11	500.677051996812	pull	819.585445998295	pull	1	1	3477.73617799976	3	4490.84018600115	3	3916.51717499917	1	1377.50922000123	1	1361.46842599919	1	1097.69167000195	17	4.78288393000184	2	17	15	10	10	42	ja	nein
3	pushPullEmp	20151009T141445	55	w	21	l	1	1	3	3	1	practice	1	4	p_5	p_3	yes	29	low400	pull	31	11	504.495898999361	pull	837.102647000487	pull	1	1	3477.73617799976	3	4490.84018600115	3	3916.51717499917	1	1377.50922000123	1	1361.46842599919	1	1097.69167000195	17	4.78288393000184	2	17	15	10	10	42	ja	nein
4	pushPullEmp	20151009T141452	55	w	21	l	1	1	4	4	1	practice	1	4	p_2	p_3	yes	29	low400	pull	31	11	512.950837000157	pull	830.500740000483	pull	1	1	3477.73617799976	3	4490.84018600115	3	3916.51717499917	1	1377.50922000123	1	1361.46842599919	1	1097.69167000195	17	4.78288393000184	2	17	15	10	10	42	ja	nein
5	pushPullEmp	20151009T141500	55	w	21	l	1	1	5	5	1	practice	1	4	p_1	p_3	yes	29	low400	pull	31	11	521.187369001476	pull	835.550699000218	pull	1	1	3477.73617799976	3	4490.84018600115	3	3916.51717499917	1	1377.50922000123	1	1361.46842599919	1	1097.69167000195	17	4.78288393000184	2	17	15	10	10	42	ja	nein
6	pushPullEmp	20151009T141507	55	w	21	l	1	1	6	6	1	practice	1	4	p_3	p_3	yes	29	high800	push	31	11	466.570116000483	push	839.987544000294	push	1	1	3477.73617799976	3	4490.84018600115	3	3916.51717499917	1	1377.50922000123	1	1361.46842599919	1	1097.69167000195	17	4.78288393000184	2	17	15	10	10	42	ja	nein
7	pushPullEmp	20151009T141604	55	w	21	l	1	2	1	7	1	practice	2	4	p_8	p_13	no	17	high800	push	31	11	630.378329001658	push	952.563795002177	push	1	1	2377.11931599915	1	2553.29647199687	1	2302.61042499842	1	2717.97504999995	1	2294.81468000085	2	3753.26273300016	17	2.7598531399999	1	17	15	10	10	42	ja	nein
8	pushPullEmp	20151009T141611	55	w	21	l	1	2	2	8	1	practice	2	4	p_11	p_13	no	17	high800	push	31	11	548.857159999083	push	861.796907999727	push	1	1	2377.11931599915	1	2553.29647199687	1	2302.61042499842	1	2717.97504999995	1	2294.81468000085	2	3753.26273300016	17	2.7598531399999	1	17	15	10	10	42	ja	nein
9	pushPullEmp	20151009T141618	55	w	21	l	1	2	3	9	1	practice	2	4	p_7	p_13	no	17	high800	push	31	11	466.411410000641	push	782.86697500071	push	1	1	2377.11931599915	1	2553.29647199687	1	2302.61042499842	1	2717.97504999995	1	2294.81468000085	2	3753.26273300016	17	2.7598531399999	1	17	15	10	10	42	ja	nein
10	pushPullEmp	20151009T141625	55	w	21	l	1	2	4	10	1	practice	2	4	p_10	p_13	no	17	low400	pull	31	11	491.151318000339	pull	822.653993999556	pull	1	1	2377.11931599915	1	2553.29647199687	1	2302.61042499842	1	2717.97504999995	1	2294.81468000085	2	3753.26273300016	17	2.7598531399999	1	17	15	10	10	42	ja	nein
11	pushPullEmp	20151009T141632	55	w	21	l	1	2	5	11	1	practice	2	4	p_9	p_13	no	17	high800	push	31	11	543.434132999304	push	873.686649002688	push	1	1	2377.11931599915	1	2553.29647199687	1	2302.61042499842	1	2717.97504999995	1	2294.81468000085	2	3753.26273300016	17	2.7598531399999	1	17	15	10	10	42	ja	nein
12	pushPullEmp	20151009T141639	55	w	21	l	1	2	6	12	1	practice	2	4	p_12	p_13	no	17	high800	push	31	11	488.83927900088	push	791.101453002833	push	1	1	2377.11931599915	1	2553.29647199687	1	2302.61042499842	1	2717.97504999995	1	2294.81468000085	2	3753.26273300016	17	2.7598531399999	1	17	15	10	10	42	ja	nein
13	pushPullEmp	20151009T141737	55	w	21	l	1	3	1	13	0	stroke	4	3	h_21	h_39	no	17	high800	push	31	11	489.305839996727	push	801.696713998448	push	1	3	2151.36985499703	4	1775.29065199997	3	4439.24659299955	2	2769.68846599993	2	1607.16443999991	1	3103.61429199838	17	2.81563340399953	1	17	15	10	10	42	ja	nein
14	pushPullEmp	20151009T141745	55	w	21	l	1	3	2	14	0	stroke	4	3	h_19	h_39	no	17	high800	push	31	11	454.076181997953	push	814.597407998808	push	1	3	2151.36985499703	4	1775.29065199997	3	4439.24659299955	2	2769.68846599993	2	1607.16443999991	1	3103.61429199838	17	2.81563340399953	1	17	15	10	10	42	ja	nein
15	pushPullEmp	20151009T141752	55	w	21	l	1	3	3	15	0	stroke	4	3	h_22	h_39	no	17	low400	pull	31	11	687.435727998381	pull	1008.3198989986	pull	1	3	2151.36985499703	4	1775.29065199997	3	4439.24659299955	2	2769.68846599993	2	1607.16443999991	1	3103.61429199838	17	2.81563340399953	1	17	15	10	10	42	ja	nein
16	pushPullEmp	20151009T141759	55	w	21	l	1	3	4	16	0	stroke	4	3	h_24	h_39	no	17	high800	push	31	11	489.621847001516	push	788.003886001505	push	1	3	2151.36985499703	4	1775.29065199997	3	4439.24659299955	2	2769.68846599993	2	1607.16443999991	1	3103.61429199838	17	2.81563340399953	1	17	15	10	10	42	ja	nein
17	pushPullEmp	20151009T141807	55	w	21	l	1	3	5	17	0	stroke	4	3	h_23	h_39	no	17	high800	push	31	11	484.495841002266	push	801.52768400067	push	1	3	2151.36985499703	4	1775.29065199997	3	4439.24659299955	2	2769.68846599993	2	1607.16443999991	1	3103.61429199838	17	2.81563340399953	1	17	15	10	10	42	ja	nein
18	pushPullEmp	20151009T141814	55	w	21	l	1	3	6	18	0	stroke	4	3	h_20	h_39	no	17	low400	pull	31	11	514.155812000652	pull	828.944702002744	pull	1	3	2151.36985499703	4	1775.29065199997	3	4439.24659299955	2	2769.68846599993	2	1607.16443999991	1	3103.61429199838	17	2.81563340399953	1	17	15	10	10	42	ja	nein
19	pushPullEmp	20151009T141922	55	w	21	l	1	4	1	19	0	stroke	3	3	h_13	h_38	no	17	low400	pull	31	11	520.636008000205	pull	865.223496998718	pull	1	3	1499.8957630014	3	2455.72512899889	2	2685.99561699739	3	1821.87669299674	2	2724.31548100212	2	2508.56819500041	17	2.90728716599915	1	17	15	10	10	42	ja	nein
20	pushPullEmp	20151009T141929	55	w	21	l	1	4	2	20	0	stroke	3	3	h_17	h_38	no	17	high800	push	31	11	506.406535000773	push	872.989500999305	push	1	3	1499.8957630014	3	2455.72512899889	2	2685.99561699739	3	1821.87669299674	2	2724.31548100212	2	2508.56819500041	17	2.90728716599915	1	17	15	10	10	42	ja	nein
21	pushPullEmp	20151009T141936	55	w	21	l	1	4	3	21	0	stroke	3	3	h_16	h_38	no	17	high800	push	31	11	753.286304002249	push	1074.63421000182	push	1	3	1499.8957630014	3	2455.72512899889	2	2685.99561699739	3	1821.87669299674	2	2724.31548100212	2	2508.56819500041	17	2.90728716599915	1	17	15	10	10	42	ja	nein
22	pushPullEmp	20151009T141943	55	w	21	l	1	4	4	22	0	stroke	3	3	h_18	h_38	no	17	low400	pull	31	11	503.323457999708	pull	821.494527000235	pull	1	3	1499.8957630014	3	2455.72512899889	2	2685.99561699739	3	1821.87669299674	2	2724.31548100212	2	2508.56819500041	17	2.90728716599915	1	17	15	10	10	42	ja	nein
23	pushPullEmp	20151009T141950	55	w	21	l	1	4	5	23	0	stroke	3	3	h_15	h_38	no	17	low400	pull	31	11	505.413631002128	pull	800.012701001222	pull	1	3	1499.8957630014	3	2455.72512899889	2	2685.99561699739	3	1821.87669299674	2	2724.31548100212	2	2508.56819500041	17	2.90728716599915	1	17	15	10	10	42	ja	nein
24	pushPullEmp	20151009T141957	55	w	21	l	1	4	6	24	0	stroke	3	3	h_14	h_38	no	17	high800	push	31	11	450.550651999132	push	753.770948001242	push	1	3	1499.8957630014	3	2455.72512899889	2	2685.99561699739	3	1821.87669299674	2	2724.31548100212	2	2508.56819500041	17	2.90728716599915	1	17	15	10	10	42	ja	nein
25	pushPullEmp	20151009T142050	55	w	21	l	1	5	1	25	0	sad	3	2	s_18	s_16	yes	29	high800	push	31	11	499.930477998423	push	860.201775000751	push	1	6	2937.31842700072	6	1767.74956900044	6	1995.5999829981	3	1762.13983800335	2	2554.13890300042	2	2320.52720800129	29	2.47976817000017	1	17	15	10	10	42	ja	nein
26	pushPullEmp	20151009T142058	55	w	21	l	1	5	2	26	0	sad	3	2	s_14	s_16	yes	29	high800	push	31	11	546.437763000635	push	879.381715999538	push	1	6	2937.31842700072	6	1767.74956900044	6	1995.5999829981	3	1762.13983800335	2	2554.13890300042	2	2320.52720800129	29	2.47976817000017	1	17	15	10	10	42	ja	nein
27	pushPullEmp	20151009T142106	55	w	21	l	1	5	3	27	0	sad	3	2	s_17	s_16	yes	29	low400	pull	31	11	545.687146000186	pull	898.735467998544	pull	1	6	2937.31842700072	6	1767.74956900044	6	1995.5999829981	3	1762.13983800335	2	2554.13890300042	2	2320.52720800129	29	2.47976817000017	1	17	15	10	10	42	ja	nein
28	pushPullEmp	20151009T142113	55	w	21	l	1	5	4	28	0	sad	3	2	s_13	s_16	yes	29	high800	push	31	11	491.519463000353	push	842.326625998889	push	1	6	2937.31842700072	6	1767.74956900044	6	1995.5999829981	3	1762.13983800335	2	2554.13890300042	2	2320.52720800129	29	2.47976817000017	1	17	15	10	10	42	ja	nein
29	pushPullEmp	20151009T142121	55	w	21	l	1	5	5	29	0	sad	3	2	s_15	s_16	yes	29	high800	push	31	11	559.388309999922	push	917.907152000116	push	1	6	2937.31842700072	6	1767.74956900044	6	1995.5999829981	3	1762.13983800335	2	2554.13890300042	2	2320.52720800129	29	2.47976817000017	1	17	15	10	10	42	ja	nein
30	pushPullEmp	20151009T142129	55	w	21	l	1	5	6	30	0	sad	3	2	s_16	s_16	yes	29	low400	pull	31	11	489.871340999438	pull	811.083697996859	pull	1	6	2937.31842700072	6	1767.74956900044	6	1995.5999829981	3	1762.13983800335	2	2554.13890300042	2	2320.52720800129	29	2.47976817000017	1	17	15	10	10	42	ja	nein
31	pushPullEmp	20151009T142222	55	w	21	l	1	6	1	31	0	sad	5	2	s_30	s_30	yes	29	high800	push	31	11	624.055507999496	push	943.654828998755	push	1	6	1921.13010300091	6	4081.85962000061	5	2476.89739199996	3	2287.22020100031	2	2475.13991699816	1	1622.80393199762	29	2.78752766400066	1	17	15	10	10	42	ja	nein
32	pushPullEmp	20151009T142229	55	w	21	l	1	6	2	32	0	sad	5	2	s_25	s_30	yes	29	low400	pull	31	11	641.703869997495	pull	990.605076999695	pull	1	6	1921.13010300091	6	4081.85962000061	5	2476.89739199996	3	2287.22020100031	2	2475.13991699816	1	1622.80393199762	29	2.78752766400066	1	17	15	10	10	42	ja	nein
33	pushPullEmp	20151009T142237	55	w	21	l	1	6	3	33	0	sad	5	2	s_26	s_30	yes	29	high800	push	31	11	474.35673299979	push	824.750680999481	push	1	6	1921.13010300091	6	4081.85962000061	5	2476.89739199996	3	2287.22020100031	2	2475.13991699816	1	1622.80393199762	29	2.78752766400066	1	17	15	10	10	42	ja	nein
34	pushPullEmp	20151009T142245	55	w	21	l	1	6	4	34	0	sad	5	2	s_27	s_30	yes	29	high800	push	31	11	510.041189997428	push	949.551229000353	push	1	6	1921.13010300091	6	4081.85962000061	5	2476.89739199996	3	2287.22020100031	2	2475.13991699816	1	1622.80393199762	29	2.78752766400066	1	17	15	10	10	42	ja	nein
35	pushPullEmp	20151009T142252	55	w	21	l	1	6	5	35	0	sad	5	2	s_29	s_30	yes	29	low400	pull	31	11	595.470245999721	pull	951.046626999712	pull	1	6	1921.13010300091	6	4081.85962000061	5	2476.89739199996	3	2287.22020100031	2	2475.13991699816	1	1622.80393199762	29	2.78752766400066	1	17	15	10	10	42	ja	nein
36	pushPullEmp	20151009T142259	55	w	21	l	1	6	6	36	0	sad	5	2	s_28	s_30	yes	29	low400	pull	31	11	536.913962997554	pull	907.668175997154	pull	1	6	1921.13010300091	6	4081.85962000061	5	2476.89739199996	3	2287.22020100031	2	2475.13991699816	1	1622.80393199762	29	2.78752766400066	1	17	15	10	10	42	ja	nein
37	pushPullEmp	20151009T142351	55	w	21	l	1	7	1	37	0	neutral	4	1	n_24	n_37	no	17	low400	pull	31	11	518.235975999327	pull	862.890278999752	pull	1	3	2109.54149800091	2	3174.84110700025	4	2735.19239300003	1	2035.66565500296	1	1112.77347500072	1	708.511853998061	17	1.69694469800015	1	17	15	10	10	42	ja	nein
38	pushPullEmp	20151009T142358	55	w	21	l	1	7	2	38	0	neutral	4	1	n_20	n_37	no	17	low400	pull	31	11	589.93842700086	pull	901.778176000633	pull	1	3	2109.54149800091	2	3174.84110700025	4	2735.19239300003	1	2035.66565500296	1	1112.77347500072	1	708.511853998061	17	1.69694469800015	1	17	15	10	10	42	ja	nein
39	pushPullEmp	20151009T142405	55	w	21	l	1	7	3	39	0	neutral	4	1	n_21	n_37	no	17	high800	push	31	11	477.368737002602	push	809.031265001162	push	1	3	2109.54149800091	2	3174.84110700025	4	2735.19239300003	1	2035.66565500296	1	1112.77347500072	1	708.511853998061	17	1.69694469800015	1	17	15	10	10	42	ja	nein
40	pushPullEmp	20151009T142412	55	w	21	l	1	7	4	40	0	neutral	4	1	n_19	n_37	no	17	high800	push	31	11	599.348539998668	push	899.830237001064	push	1	3	2109.54149800091	2	3174.84110700025	4	2735.19239300003	1	2035.66565500296	1	1112.77347500072	1	708.511853998061	17	1.69694469800015	1	17	15	10	10	42	ja	nein
41	pushPullEmp	20151009T142419	55	w	21	l	1	7	5	41	0	neutral	4	1	n_23	n_37	no	17	low400	pull	31	11	761.568804001494	pull	1117.44008800006	pull	1	3	2109.54149800091	2	3174.84110700025	4	2735.19239300003	1	2035.66565500296	1	1112.77347500072	1	708.511853998061	17	1.69694469800015	1	17	15	10	10	42	ja	nein
42	pushPullEmp	20151009T142427	55	w	21	l	1	7	6	42	0	neutral	4	1	n_22	n_37	no	17	high800	push	31	11	464.182578997774	push	805.583514999948	push	1	3	2109.54149800091	2	3174.84110700025	4	2735.19239300003	1	2035.66565500296	1	1112.77347500072	1	708.511853998061	17	1.69694469800015	1	17	15	10	10	42	ja	nein
43	pushPullEmp	20151009T142511	55	w	21	l	1	8	1	43	0	neutral	3	1	n_17	n_15	yes	29	low400	pull	31	11	467.310757000523	pull	788.944386999792	pull	1	3	1759.54560099854	2	1166.51881899816	2	2872.0717890028	3	1741.48699199941	2	2425.89385000247	1	1187.83590600287	29	2.46218136800235	1	17	15	10	10	42	ja	nein
44	pushPullEmp	20151009T142518	55	w	21	l	1	8	2	44	0	neutral	3	1	n_16	n_15	yes	29	high800	push	31	11	460.732280999859	push	774.548106000206	push	1	3	1759.54560099854	2	1166.51881899816	2	2872.0717890028	3	1741.48699199941	2	2425.89385000247	1	1187.83590600287	29	2.46218136800235	1	17	15	10	10	42	ja	nein
45	pushPullEmp	20151009T142525	55	w	21	l	1	8	3	45	0	neutral	3	1	n_18	n_15	yes	29	low400	pull	31	11	489.463499000412	pull	806.294582000992	pull	1	3	1759.54560099854	2	1166.51881899816	2	2872.0717890028	3	1741.48699199941	2	2425.89385000247	1	1187.83590600287	29	2.46218136800235	1	17	15	10	10	42	ja	nein
46	pushPullEmp	20151009T142533	55	w	21	l	1	8	4	46	0	neutral	3	1	n_13	n_15	yes	29	high800	push	31	11	646.148700000485	push	993.180594998994	push	1	3	1759.54560099854	2	1166.51881899816	2	2872.0717890028	3	1741.48699199941	2	2425.89385000247	1	1187.83590600287	29	2.46218136800235	1	17	15	10	10	42	ja	nein
47	pushPullEmp	20151009T142540	55	w	21	l	1	8	5	47	0	neutral	3	1	n_15	n_15	yes	29	high800	push	31	11	472.683219001832	push	775.795027001644	push	1	3	1759.54560099854	2	1166.51881899816	2	2872.0717890028	3	1741.48699199941	2	2425.89385000247	1	1187.83590600287	29	2.46218136800235	1	17	15	10	10	42	ja	nein
48	pushPullEmp	20151009T142547	55	w	21	l	1	8	6	48	0	neutral	3	1	n_14	n_15	yes	29	low400	pull	31	11	502.673927002528	pull	814.208144001081	pull	1	3	1759.54560099854	2	1166.51881899816	2	2872.0717890028	3	1741.48699199941	2	2425.89385000247	1	1187.83590600287	29	2.46218136800235	1	17	15	10	10	42	ja	nein
49	pushPullEmp	20151009T142636	55	w	21	l	1	9	1	49	0	sad	6	2	s_35	s_39	no	17	high800	push	31	11	479.053237001906	push	803.793581001926	push	1	6	2053.7558199976	6	1301.1691319989	6	1568.89475299977	4	2296.49112799962	2	1770.6162329996	1	1129.64135800212	17	1.69091519299764	1	17	15	10	10	42	ja	nein
50	pushPullEmp	20151009T142643	55	w	21	l	1	9	2	50	0	sad	6	2	s_32	s_39	no	17	low400	pull	31	11	507.81937000202	pull	848.210737002868	pull	1	6	2053.7558199976	6	1301.1691319989	6	1568.89475299977	4	2296.49112799962	2	1770.6162329996	1	1129.64135800212	17	1.69091519299764	1	17	15	10	10	42	ja	nein
51	pushPullEmp	20151009T142650	55	w	21	l	1	9	3	51	0	sad	6	2	s_31	s_39	no	17	high800	push	31	11	640.611096000503	push	981.563705000444	push	1	6	2053.7558199976	6	1301.1691319989	6	1568.89475299977	4	2296.49112799962	2	1770.6162329996	1	1129.64135800212	17	1.69091519299764	1	17	15	10	10	42	ja	nein
52	pushPullEmp	20151009T142657	55	w	21	l	1	9	4	52	0	sad	6	2	s_36	s_39	no	17	low400	pull	31	11	451.712277000392	pull	766.770749999618	pull	1	6	2053.7558199976	6	1301.1691319989	6	1568.89475299977	4	2296.49112799962	2	1770.6162329996	1	1129.64135800212	17	1.69091519299764	1	17	15	10	10	42	ja	nein
53	pushPullEmp	20151009T142705	55	w	21	l	1	9	5	53	0	sad	6	2	s_33	s_39	no	17	high800	push	31	11	647.665479997959	push	937.353960997716	push	1	6	2053.7558199976	6	1301.1691319989	6	1568.89475299977	4	2296.49112799962	2	1770.6162329996	1	1129.64135800212	17	1.69091519299764	1	17	15	10	10	42	ja	nein
54	pushPullEmp	20151009T142712	55	w	21	l	1	9	6	54	0	sad	6	2	s_34	s_39	no	17	low400	pull	31	11	497.385676000093	pull	793.461491000315	pull	1	6	2053.7558199976	6	1301.1691319989	6	1568.89475299977	4	2296.49112799962	2	1770.6162329996	1	1129.64135800212	17	1.69091519299764	1	17	15	10	10	42	ja	nein
55	pushPullEmp	20151009T142755	55	w	21	l	1	10	1	55	0	sad	2	2	s_7	s_38	no	17	high800	push	31	11	-1401.40838799987	pull	931.816534000362	push	1	6	1191.37942199814	6	2091.08535999985	7	2129.03016600103	3	1890.95865499985	2	894.024780001928	1	1943.72976700106	17	2.23719076199995	1	17	15	10	10	42	ja	nein
56	pushPullEmp	20151009T142803	55	w	21	l	1	10	2	56	0	sad	2	2	s_11	s_38	no	17	low400	pull	31	11	513.270426998934	pull	796.069465998589	pull	1	6	1191.37942199814	6	2091.08535999985	7	2129.03016600103	3	1890.95865499985	2	894.024780001928	1	1943.72976700106	17	2.23719076199995	1	17	15	10	10	42	ja	nein
57	pushPullEmp	20151009T142810	55	w	21	l	1	10	3	57	0	sad	2	2	s_12	s_38	no	17	high800	push	31	11	470.941852999298	push	798.863989998703	push	1	6	1191.37942199814	6	2091.08535999985	7	2129.03016600103	3	1890.95865499985	2	894.024780001928	1	1943.72976700106	17	2.23719076199995	1	17	15	10	10	42	ja	nein
58	pushPullEmp	20151009T142817	55	w	21	l	1	10	4	58	0	sad	2	2	s_8	s_38	no	17	low400	pull	31	11	506.331822997803	pull	793.342927997495	pull	1	6	1191.37942199814	6	2091.08535999985	7	2129.03016600103	3	1890.95865499985	2	894.024780001928	1	1943.72976700106	17	2.23719076199995	1	17	15	10	10	42	ja	nein
59	pushPullEmp	20151009T142825	55	w	21	l	1	10	5	59	0	sad	2	2	s_9	s_38	no	17	low400	pull	31	11	552.529990999465	pull	856.946843999031	pull	1	6	1191.37942199814	6	2091.08535999985	7	2129.03016600103	3	1890.95865499985	2	894.024780001928	1	1943.72976700106	17	2.23719076199995	1	17	15	10	10	42	ja	nein
60	pushPullEmp	20151009T142832	55	w	21	l	1	10	6	60	0	sad	2	2	s_10	s_38	no	17	high800	push	31	11	475.559039000364	push	785.495596001856	push	1	6	1191.37942199814	6	2091.08535999985	7	2129.03016600103	3	1890.95865499985	2	894.024780001928	1	1943.72976700106	17	2.23719076199995	1	17	15	10	10	42	ja	nein
61	pushPullEmp	20151009T142919	55	w	21	l	1	11	1	61	0	neutral	5	1	n_26	n_38	no	17	high800	push	31	11	525.997814001224	push	835.19564899971	push	1	4	2113.46003599829	3	1505.6932769985	2	975.589922996733	3	2578.38017099857	1	1418.95645000113	1	1219.7362529987	17	2.57264283899713	1	17	15	10	10	42	ja	nein
62	pushPullEmp	20151009T142927	55	w	21	l	1	11	2	62	0	neutral	5	1	n_30	n_38	no	17	low400	pull	31	11	675.752133002679	pull	967.956695002504	pull	1	4	2113.46003599829	3	1505.6932769985	2	975.589922996733	3	2578.38017099857	1	1418.95645000113	1	1219.7362529987	17	2.57264283899713	1	17	15	10	10	42	ja	nein
63	pushPullEmp	20151009T142934	55	w	21	l	1	11	3	63	0	neutral	5	1	n_29	n_38	no	17	low400	pull	31	11	689.232919000351	pull	1000.8297330013	pull	1	4	2113.46003599829	3	1505.6932769985	2	975.589922996733	3	2578.38017099857	1	1418.95645000113	1	1219.7362529987	17	2.57264283899713	1	17	15	10	10	42	ja	nein
64	pushPullEmp	20151009T142941	55	w	21	l	1	11	4	64	0	neutral	5	1	n_27	n_38	no	17	high800	push	31	11	418.235595002538	push	722.049591003364	push	1	4	2113.46003599829	3	1505.6932769985	2	975.589922996733	3	2578.38017099857	1	1418.95645000113	1	1219.7362529987	17	2.57264283899713	1	17	15	10	10	42	ja	nein
65	pushPullEmp	20151009T142949	55	w	21	l	1	11	5	65	0	neutral	5	1	n_25	n_38	no	17	low400	pull	31	11	441.853177001671	pull	784.044138002268	pull	1	4	2113.46003599829	3	1505.6932769985	2	975.589922996733	3	2578.38017099857	1	1418.95645000113	1	1219.7362529987	17	2.57264283899713	1	17	15	10	10	42	ja	nein
66	pushPullEmp	20151009T142956	55	w	21	l	1	11	6	66	0	neutral	5	1	n_28	n_38	no	17	high800	push	31	11	813.895851998794	push	1147.52226600042	push	1	4	2113.46003599829	3	1505.6932769985	2	975.589922996733	3	2578.38017099857	1	1418.95645000113	1	1219.7362529987	17	2.57264283899713	1	17	15	10	10	42	ja	nein
67	pushPullEmp	20151009T143044	55	w	21	l	1	12	1	67	0	neutral	1	1	n_1	n_5	yes	29	high800	push	31	11	597.828937002196	push	926.675989000505	push	1	1	1526.63448300154	3	2394.1660010023	3	2087.45124399866	4	1935.26645200109	2	1724.78146900175	2	1146.46983500279	29	1.67952180200155	1	17	15	10	10	42	ja	nein
68	pushPullEmp	20151009T143051	55	w	21	l	1	12	2	68	0	neutral	1	1	n_6	n_5	yes	29	low400	pull	31	11	358.232965997857	pull	652.855992000084	pull	1	1	1526.63448300154	3	2394.1660010023	3	2087.45124399866	4	1935.26645200109	2	1724.78146900175	2	1146.46983500279	29	1.67952180200155	1	17	15	10	10	42	ja	nein
69	pushPullEmp	20151009T143059	55	w	21	l	1	12	3	69	0	neutral	1	1	n_4	n_5	yes	29	high800	push	31	11	589.85623799829	push	882.605242997059	push	1	1	1526.63448300154	3	2394.1660010023	3	2087.45124399866	4	1935.26645200109	2	1724.78146900175	2	1146.46983500279	29	1.67952180200155	1	17	15	10	10	42	ja	nein
70	pushPullEmp	20151009T143105	55	w	21	l	1	12	4	70	0	neutral	1	1	n_3	n_5	yes	29	low400	pull	31	11	393.660576998722	pull	681.52332499731	pull	1	1	1526.63448300154	3	2394.1660010023	3	2087.45124399866	4	1935.26645200109	2	1724.78146900175	2	1146.46983500279	29	1.67952180200155	1	17	15	10	10	42	ja	nein
71	pushPullEmp	20151009T143112	55	w	21	l	1	12	5	71	0	neutral	1	1	n_2	n_5	yes	29	low400	pull	31	11	454.873520999972	pull	735.597320001834	pull	1	1	1526.63448300154	3	2394.1660010023	3	2087.45124399866	4	1935.26645200109	2	1724.78146900175	2	1146.46983500279	29	1.67952180200155	1	17	15	10	10	42	ja	nein
72	pushPullEmp	20151009T143119	55	w	21	l	1	12	6	72	0	neutral	1	1	n_5	n_5	yes	29	high800	push	31	11	428.583062002057	push	731.993160999176	push	1	1	1526.63448300154	3	2394.1660010023	3	2087.45124399866	4	1935.26645200109	2	1724.78146900175	2	1146.46983500279	29	1.67952180200155	1	17	15	10	10	42	ja	nein
73	pushPullEmp	20151009T143203	55	w	21	l	1	13	1	73	0	stroke	5	3	h_26	h_27	yes	29	low400	pull	31	11	480.144971002213	pull	765.716277000232	pull	1	3	2876.46306700117	4	2518.73323900145	4	2125.06964500062	3	2125.31507300082	2	1680.30259700026	2	1455.68937600183	29	1.66283493999799	1	17	15	10	10	42	ja	nein
74	pushPullEmp	20151009T143210	55	w	21	l	1	13	2	74	0	stroke	5	3	h_25	h_27	yes	29	high800	push	31	11	398.405246002658	push	683.168447000644	push	1	3	2876.46306700117	4	2518.73323900145	4	2125.06964500062	3	2125.31507300082	2	1680.30259700026	2	1455.68937600183	29	1.66283493999799	1	17	15	10	10	42	ja	nein
75	pushPullEmp	20151009T143217	55	w	21	l	1	13	3	75	0	stroke	5	3	h_28	h_27	yes	29	low400	pull	31	11	524.325958000991	pull	793.243858001806	pull	1	3	2876.46306700117	4	2518.73323900145	4	2125.06964500062	3	2125.31507300082	2	1680.30259700026	2	1455.68937600183	29	1.66283493999799	1	17	15	10	10	42	ja	nein
76	pushPullEmp	20151009T143224	55	w	21	l	1	13	4	76	0	stroke	5	3	h_29	h_27	yes	29	low400	pull	31	11	492.615540001774	pull	775.25344399974	pull	1	3	2876.46306700117	4	2518.73323900145	4	2125.06964500062	3	2125.31507300082	2	1680.30259700026	2	1455.68937600183	29	1.66283493999799	1	17	15	10	10	42	ja	nein
77	pushPullEmp	20151009T143232	55	w	21	l	1	13	5	77	0	stroke	5	3	h_30	h_27	yes	29	high800	push	31	11	460.988363999903	push	786.198410998011	push	1	3	2876.46306700117	4	2518.73323900145	4	2125.06964500062	3	2125.31507300082	2	1680.30259700026	2	1455.68937600183	29	1.66283493999799	1	17	15	10	10	42	ja	nein
78	pushPullEmp	20151009T143240	55	w	21	l	1	13	6	78	0	stroke	5	3	h_27	h_27	yes	29	high800	push	31	11	618.809285998694	push	947.584744000167	push	1	3	2876.46306700117	4	2518.73323900145	4	2125.06964500062	3	2125.31507300082	2	1680.30259700026	2	1455.68937600183	29	1.66283493999799	1	17	15	10	10	42	ja	nein
79	pushPullEmp	20151009T143323	55	w	21	l	1	14	1	79	0	stroke	1	3	h_4	h_37	no	17	low400	pull	31	11	523.244500999775	pull	807.786170999956	pull	1	4	3763.22459900257	5	1570.38377599747	4	1890.91661099883	5	1996.20450300063	3	1779.47160699841	2	1822.511442002	17	1.84851598100067	1	17	15	10	10	42	ja	nein
80	pushPullEmp	20151009T143330	55	w	21	l	1	14	2	80	0	stroke	1	3	h_6	h_37	no	17	low400	pull	31	11	552.631691999617	pull	814.78426699969	pull	1	4	3763.22459900257	5	1570.38377599747	4	1890.91661099883	5	1996.20450300063	3	1779.47160699841	2	1822.511442002	17	1.84851598100067	1	17	15	10	10	42	ja	nein
81	pushPullEmp	20151009T143337	55	w	21	l	1	14	3	81	0	stroke	1	3	h_2	h_37	no	17	high800	push	31	11	422.546811000851	push	745.647486000147	push	1	4	3763.22459900257	5	1570.38377599747	4	1890.91661099883	5	1996.20450300063	3	1779.47160699841	2	1822.511442002	17	1.84851598100067	1	17	15	10	10	42	ja	nein
82	pushPullEmp	20151009T143345	55	w	21	l	1	14	4	82	0	stroke	1	3	h_3	h_37	no	17	low400	pull	31	11	524.588899001974	pull	824.27189900307	pull	1	4	3763.22459900257	5	1570.38377599747	4	1890.91661099883	5	1996.20450300063	3	1779.47160699841	2	1822.511442002	17	1.84851598100067	1	17	15	10	10	42	ja	nein
83	pushPullEmp	20151009T143352	55	w	21	l	1	14	5	83	0	stroke	1	3	h_1	h_37	no	17	low400	pull	31	11	480.039569002751	pull	778.976989003335	pull	1	4	3763.22459900257	5	1570.38377599747	4	1890.91661099883	5	1996.20450300063	3	1779.47160699841	2	1822.511442002	17	1.84851598100067	1	17	15	10	10	42	ja	nein
84	pushPullEmp	20151009T143359	55	w	21	l	1	14	6	84	0	stroke	1	3	h_5	h_37	no	17	high800	push	31	11	454.821733000339	push	773.419693002419	push	1	4	3763.22459900257	5	1570.38377599747	4	1890.91661099883	5	1996.20450300063	3	1779.47160699841	2	1822.511442002	17	1.84851598100067	1	17	15	10	10	42	ja	nein
85	pushPullEmp	20151009T143444	55	w	21	l	1	15	1	85	0	neutral	6	1	n_34	n_39	no	17	high800	push	31	11	696.888707998965	push	1001.17441400167	push	1	4	1707.44888499758	2	2289.98902999956	3	2389.3863480007	1	1571.22401200104	1	1435.88783299856	1	1222.99381799894	17	1.72541272300077	1	17	15	10	10	42	ja	nein
86	pushPullEmp	20151009T143451	55	w	21	l	1	15	2	86	0	neutral	6	1	n_35	n_39	no	17	low400	pull	31	11	502.232966001728	pull	757.881589000433	pull	1	4	1707.44888499758	2	2289.98902999956	3	2389.3863480007	1	1571.22401200104	1	1435.88783299856	1	1222.99381799894	17	1.72541272300077	1	17	15	10	10	42	ja	nein
87	pushPullEmp	20151009T143458	55	w	21	l	1	15	3	87	0	neutral	6	1	n_32	n_39	no	17	low400	pull	31	11	506.657297998667	pull	805.103357000102	pull	1	4	1707.44888499758	2	2289.98902999956	3	2389.3863480007	1	1571.22401200104	1	1435.88783299856	1	1222.99381799894	17	1.72541272300077	1	17	15	10	10	42	ja	nein
88	pushPullEmp	20151009T143505	55	w	21	l	1	15	4	88	0	neutral	6	1	n_33	n_39	no	17	high800	push	31	11	498.415682002	push	806.455477001786	push	1	4	1707.44888499758	2	2289.98902999956	3	2389.3863480007	1	1571.22401200104	1	1435.88783299856	1	1222.99381799894	17	1.72541272300077	1	17	15	10	10	42	ja	nein
89	pushPullEmp	20151009T143513	55	w	21	l	1	15	5	89	0	neutral	6	1	n_31	n_39	no	17	high800	push	31	11	446.741196002316	push	746.160926001816	push	1	4	1707.44888499758	2	2289.98902999956	3	2389.3863480007	1	1571.22401200104	1	1435.88783299856	1	1222.99381799894	17	1.72541272300077	1	17	15	10	10	42	ja	nein
90	pushPullEmp	20151009T143520	55	w	21	l	1	15	6	90	0	neutral	6	1	n_36	n_39	no	17	low400	pull	31	11	542.854734997381	pull	862.149454997852	pull	1	4	1707.44888499758	2	2289.98902999956	3	2389.3863480007	1	1571.22401200104	1	1435.88783299856	1	1222.99381799894	17	1.72541272300077	1	17	15	10	10	42	ja	nein
91	pushPullEmp	20151009T143602	55	w	21	l	1	16	1	91	0	neutral	2	1	n_11	n_11	yes	29	high800	push	31	11	571.983470002422	push	896.640851001692	push	1	3	3571.04571300079	2	1942.6280589978	1	2046.08166199978	3	1833.87127499736	4	1399.54641399891	3	1528.55480300059	29	1.83084810099899	1	17	15	10	10	42	ja	nein
92	pushPullEmp	20151009T143609	55	w	21	l	1	16	2	92	0	neutral	2	1	n_10	n_11	yes	29	high800	push	31	11	533.431118000502	push	821.960182997922	push	1	3	3571.04571300079	2	1942.6280589978	1	2046.08166199978	3	1833.87127499736	4	1399.54641399891	3	1528.55480300059	29	1.83084810099899	1	17	15	10	10	42	ja	nein
93	pushPullEmp	20151009T143616	55	w	21	l	1	16	3	93	0	neutral	2	1	n_9	n_11	yes	29	low400	pull	31	11	439.127843996976	pull	751.085366998159	pull	1	3	3571.04571300079	2	1942.6280589978	1	2046.08166199978	3	1833.87127499736	4	1399.54641399891	3	1528.55480300059	29	1.83084810099899	1	17	15	10	10	42	ja	nein
94	pushPullEmp	20151009T143623	55	w	21	l	1	16	4	94	0	neutral	2	1	n_8	n_11	yes	29	high800	push	31	11	719.577971001039	push	985.185695000022	push	1	3	3571.04571300079	2	1942.6280589978	1	2046.08166199978	3	1833.87127499736	4	1399.54641399891	3	1528.55480300059	29	1.83084810099899	1	17	15	10	10	42	ja	nein
95	pushPullEmp	20151009T143630	55	w	21	l	1	16	5	95	0	neutral	2	1	n_7	n_11	yes	29	low400	pull	31	11	486.819608998194	pull	756.685856001131	pull	1	3	3571.04571300079	2	1942.6280589978	1	2046.08166199978	3	1833.87127499736	4	1399.54641399891	3	1528.55480300059	29	1.83084810099899	1	17	15	10	10	42	ja	nein
96	pushPullEmp	20151009T143637	55	w	21	l	1	16	6	96	0	neutral	2	1	n_12	n_11	yes	29	low400	pull	31	11	879.419386000227	pull	1162.1377950022	pull	1	3	3571.04571300079	2	1942.6280589978	1	2046.08166199978	3	1833.87127499736	4	1399.54641399891	3	1528.55480300059	29	1.83084810099899	1	17	15	10	10	42	ja	nein
97	pushPullEmp	20151009T143725	55	w	21	l	1	17	1	97	0	sad	4	2	s_22	s_20	yes	29	low400	pull	31	11	628.507850999886	pull	915.740911000175	pull	1	5	1943.52489800076	6	1471.94015800051	7	1884.29035700028	4	2004.38706799832	3	1404.81774499858	2	1665.35986099916	29	1.55359665700234	1	17	15	10	10	42	ja	nein
98	pushPullEmp	20151009T143733	55	w	21	l	1	17	2	98	0	sad	4	2	s_20	s_20	yes	29	high800	push	31	11	453.667400000384	push	758.818464000185	push	1	5	1943.52489800076	6	1471.94015800051	7	1884.29035700028	4	2004.38706799832	3	1404.81774499858	2	1665.35986099916	29	1.55359665700234	1	17	15	10	10	42	ja	nein
99	pushPullEmp	20151009T143741	55	w	21	l	1	17	3	99	0	sad	4	2	s_23	s_20	yes	29	low400	pull	31	11	573.362144000683	pull	902.320488002559	pull	1	5	1943.52489800076	6	1471.94015800051	7	1884.29035700028	4	2004.38706799832	3	1404.81774499858	2	1665.35986099916	29	1.55359665700234	1	17	15	10	10	42	ja	nein
100	pushPullEmp	20151009T143748	55	w	21	l	1	17	4	100	0	sad	4	2	s_21	s_20	yes	29	high800	push	31	11	786.817270999658	push	1090.60966900061	push	1	5	1943.52489800076	6	1471.94015800051	7	1884.29035700028	4	2004.38706799832	3	1404.81774499858	2	1665.35986099916	29	1.55359665700234	1	17	15	10	10	42	ja	nein
101	pushPullEmp	20151009T143756	55	w	21	l	1	17	5	101	0	sad	4	2	s_24	s_20	yes	29	low400	pull	31	11	543.534991999972	pull	830.755665002565	pull	1	5	1943.52489800076	6	1471.94015800051	7	1884.29035700028	4	2004.38706799832	3	1404.81774499858	2	1665.35986099916	29	1.55359665700234	1	17	15	10	10	42	ja	nein
102	pushPullEmp	20151009T143804	55	w	21	l	1	17	6	102	0	sad	4	2	s_19	s_20	yes	29	low400	pull	31	11	518.508986001601	pull	816.439585999527	pull	1	5	1943.52489800076	6	1471.94015800051	7	1884.29035700028	4	2004.38706799832	3	1404.81774499858	2	1665.35986099916	29	1.55359665700234	1	17	15	10	10	42	ja	nein
103	pushPullEmp	20151009T143850	55	w	21	l	1	18	1	103	0	sad	1	2	s_1	s_37	no	17	high800	push	31	11	689.858043998451	push	996.921017998015	push	1	6	1498.07156299721	7	1599.58506899784	6	1253.01328999922	3	1789.73614600181	3	2287.20426400105	2	1307.24388900126	17	1.62990563399944	1	17	15	10	10	42	ja	nein
104	pushPullEmp	20151009T143858	55	w	21	l	1	18	2	104	0	sad	1	2	s_3	s_37	no	17	low400	pull	31	11	516.230034997425	pull	782.44314499796	pull	1	6	1498.07156299721	7	1599.58506899784	6	1253.01328999922	3	1789.73614600181	3	2287.20426400105	2	1307.24388900126	17	1.62990563399944	1	17	15	10	10	42	ja	nein
105	pushPullEmp	20151009T143905	55	w	21	l	1	18	3	105	0	sad	1	2	s_4	s_37	no	17	high800	push	31	11	659.632598001423	push	932.074249000521	push	1	6	1498.07156299721	7	1599.58506899784	6	1253.01328999922	3	1789.73614600181	3	2287.20426400105	2	1307.24388900126	17	1.62990563399944	1	17	15	10	10	42	ja	nein
106	pushPullEmp	20151009T143912	55	w	21	l	1	18	4	106	0	sad	1	2	s_5	s_37	no	17	high800	push	31	11	486.811500001641	push	781.289589000953	push	1	6	1498.07156299721	7	1599.58506899784	6	1253.01328999922	3	1789.73614600181	3	2287.20426400105	2	1307.24388900126	17	1.62990563399944	1	17	15	10	10	42	ja	nein
107	pushPullEmp	20151009T143919	55	w	21	l	1	18	5	107	0	sad	1	2	s_2	s_37	no	17	low400	pull	31	11	597.582695997407	pull	907.458767999633	pull	1	6	1498.07156299721	7	1599.58506899784	6	1253.01328999922	3	1789.73614600181	3	2287.20426400105	2	1307.24388900126	17	1.62990563399944	1	17	15	10	10	42	ja	nein
108	pushPullEmp	20151009T143926	55	w	21	l	1	18	6	108	0	sad	1	2	s_6	s_37	no	17	low400	pull	31	11	459.121501999907	pull	737.760686001711	pull	1	6	1498.07156299721	7	1599.58506899784	6	1253.01328999922	3	1789.73614600181	3	2287.20426400105	2	1307.24388900126	17	1.62990563399944	1	17	15	10	10	42	ja	nein
109	pushPullEmp	20151009T144016	55	w	21	l	1	19	1	109	0	stroke	2	3	h_8	h_11	yes	29	high800	push	31	11	583.815886001597	push	873.211319000897	push	1	2	1600.59181000179	3	1576.72657500007	3	1842.47931500067	3	3463.52879000187	4	1561.17113900109	4	1575.85432800261	29	1.55161451300228	1	17	15	10	10	42	ja	nein
110	pushPullEmp	20151009T144024	55	w	21	l	1	19	2	110	0	stroke	2	3	h_9	h_11	yes	29	low400	pull	31	11	451.597963000386	pull	772.948649001482	pull	1	2	1600.59181000179	3	1576.72657500007	3	1842.47931500067	3	3463.52879000187	4	1561.17113900109	4	1575.85432800261	29	1.55161451300228	1	17	15	10	10	42	ja	nein
111	pushPullEmp	20151009T144031	55	w	21	l	1	19	3	111	0	stroke	2	3	h_12	h_11	yes	29	low400	pull	31	11	500.382811998046	pull	776.784827000578	pull	1	2	1600.59181000179	3	1576.72657500007	3	1842.47931500067	3	3463.52879000187	4	1561.17113900109	4	1575.85432800261	29	1.55161451300228	1	17	15	10	10	42	ja	nein
112	pushPullEmp	20151009T144038	55	w	21	l	1	19	4	112	0	stroke	2	3	h_11	h_11	yes	29	high800	push	31	11	361.082419999642	push	631.8750340025	push	1	2	1600.59181000179	3	1576.72657500007	3	1842.47931500067	3	3463.52879000187	4	1561.17113900109	4	1575.85432800261	29	1.55161451300228	1	17	15	10	10	42	ja	nein
113	pushPullEmp	20151009T144045	55	w	21	l	1	19	5	113	0	stroke	2	3	h_10	h_11	yes	29	high800	push	31	11	512.494230998418	push	793.071054997999	push	1	2	1600.59181000179	3	1576.72657500007	3	1842.47931500067	3	3463.52879000187	4	1561.17113900109	4	1575.85432800261	29	1.55161451300228	1	17	15	10	10	42	ja	nein
114	pushPullEmp	20151009T144052	55	w	21	l	1	19	6	114	0	stroke	2	3	h_7	h_11	yes	29	low400	pull	31	11	629.005073001375	pull	916.592943001073	pull	1	2	1600.59181000179	3	1576.72657500007	3	1842.47931500067	3	3463.52879000187	4	1561.17113900109	4	1575.85432800261	29	1.55161451300228	1	17	15	10	10	42	ja	nein
115	pushPullEmp	20151009T144137	55	w	21	l	1	20	1	115	0	stroke	6	3	h_36	h_32	yes	29	low400	pull	31	11	503.933260001853	pull	803.772241000028	pull	1	2	2280.81781199944	4	5331.29910199932	2	1307.3094729989	2	3751.93108500025	2	2948.56728299783	3	1341.78954399977	29	1.67837976199735	1	17	15	10	10	42	ja	nein
116	pushPullEmp	20151009T144144	55	w	21	l	1	20	2	116	0	stroke	6	3	h_31	h_32	yes	29	high800	push	31	11	517.709468003071	push	801.009328001877	push	1	2	2280.81781199944	4	5331.29910199932	2	1307.3094729989	2	3751.93108500025	2	2948.56728299783	3	1341.78954399977	29	1.67837976199735	1	17	15	10	10	42	ja	nein
117	pushPullEmp	20151009T144151	55	w	21	l	1	20	3	117	0	stroke	6	3	h_35	h_32	yes	29	low400	pull	31	11	490.616079997679	pull	748.907464999618	pull	1	2	2280.81781199944	4	5331.29910199932	2	1307.3094729989	2	3751.93108500025	2	2948.56728299783	3	1341.78954399977	29	1.67837976199735	1	17	15	10	10	42	ja	nein
118	pushPullEmp	20151009T144158	55	w	21	l	1	20	4	118	0	stroke	6	3	h_34	h_32	yes	29	high800	push	31	11	655.04961399993	push	924.451033998688	push	1	2	2280.81781199944	4	5331.29910199932	2	1307.3094729989	2	3751.93108500025	2	2948.56728299783	3	1341.78954399977	29	1.67837976199735	1	17	15	10	10	42	ja	nein
119	pushPullEmp	20151009T144205	55	w	21	l	1	20	5	119	0	stroke	6	3	h_33	h_32	yes	29	low400	pull	31	11	483.205458999786	pull	755.614025997696	pull	1	2	2280.81781199944	4	5331.29910199932	2	1307.3094729989	2	3751.93108500025	2	2948.56728299783	3	1341.78954399977	29	1.67837976199735	1	17	15	10	10	42	ja	nein
120	pushPullEmp	20151009T144212	55	w	21	l	1	20	6	120	0	stroke	6	3	h_32	h_32	yes	29	high800	push	31	11	971.42256999985	push	1219.19010200043	push	1	2	2280.81781199944	4	5331.29910199932	2	1307.3094729989	2	3751.93108500025	2	2948.56728299783	3	1341.78954399977	29	1.67837976199735	1	17	15	10	10	42	ja	nein
[truncated: 28 more columns]
