# Supplementary material for: Empathic concern and personal distress depend on situational but not dispositional factors
Source: PLoS One. 2019 Nov 14;14(11):e0225102. doi: 10.1371/journal.pone.0225102 (PMC6855434; doi:10.1371/journal.pone.0225102)
Supplement: S3 File — (ZIP) [file pone.0225102.s004.zip › Results/pushPullEmp_54_avg.txt]

expName	date	vpNum	gender	age	handedness	respMapping	block	trial	trialCount	practice	picType	picBlock	picTypeNum	picName	memPicName	memPicPresent	memPicCorrKey	tone	respDirection	panas1Pos	panas1Neg	movementOnset	movementOnsetDirection	movementOffset	movementOffsetDirection	correct	respKeyTender	respTimeTender	respKeyCompassionate	respTimeCompassionate	respKeyMoved	respTimeMoved	respKeyWorried	respTimeWorried	respKeyDistressed	respTimeDistressed	respKeyAlarmed	respTimeAlarmed	memRespKey	memRespTime	correctMemTask	fs	ec	pt	pd	empathy	pqQ1	pqQ2	panas2Pos
1	pushPullEmp	20151009T131513	54	w	23	r	2	1	1	1	1	practice	2	4	p_11	p_7	yes	29	high800	pull	20	12	683.688706998902	pull	881.106842999026	pull	1	1	1743.56137899849	2	3250.67491700065	1	1120.43034199996	1	1684.7429590016	1	2607.28553199988	3	3620.7625269999	29	2.3912131420002	1	17	12	14	8	43	ja	nein
2	pushPullEmp	20151009T131519	54	w	23	r	2	1	2	2	1	practice	2	4	p_12	p_7	yes	29	low400	push	20	12	527.71942900047	push	713.866822000753	push	1	1	1743.56137899849	2	3250.67491700065	1	1120.43034199996	1	1684.7429590016	1	2607.28553199988	3	3620.7625269999	29	2.3912131420002	1	17	12	14	8	43	ja	nein
3	pushPullEmp	20151009T131526	54	w	23	r	2	1	3	3	1	practice	2	4	p_9	p_7	yes	29	high800	pull	20	12	494.145148000011	pull	666.405864000903	pull	1	1	1743.56137899849	2	3250.67491700065	1	1120.43034199996	1	1684.7429590016	1	2607.28553199988	3	3620.7625269999	29	2.3912131420002	1	17	12	14	8	43	ja	nein
4	pushPullEmp	20151009T131533	54	w	23	r	2	1	4	4	1	practice	2	4	p_8	p_7	yes	29	low400	push	20	12	581.974017998713	push	758.084764999789	push	1	1	1743.56137899849	2	3250.67491700065	1	1120.43034199996	1	1684.7429590016	1	2607.28553199988	3	3620.7625269999	29	2.3912131420002	1	17	12	14	8	43	ja	nein
5	pushPullEmp	20151009T131540	54	w	23	r	2	1	5	5	1	practice	2	4	p_10	p_7	yes	29	low400	push	20	12	392.199524000811	push	566.726770000154	push	1	1	1743.56137899849	2	3250.67491700065	1	1120.43034199996	1	1684.7429590016	1	2607.28553199988	3	3620.7625269999	29	2.3912131420002	1	17	12	14	8	43	ja	nein
6	pushPullEmp	20151009T131547	54	w	23	r	2	1	6	6	1	practice	2	4	p_7	p_7	yes	29	high800	pull	20	12	427.684900000808	pull	633.340851999586	pull	1	1	1743.56137899849	2	3250.67491700065	1	1120.43034199996	1	1684.7429590016	1	2607.28553199988	3	3620.7625269999	29	2.3912131420002	1	17	12	14	8	43	ja	nein
7	pushPullEmp	20151009T131640	54	w	23	r	2	2	1	7	1	practice	1	4	p_1	p_13	no	17	low400	push	20	12	506.742682001553	push	691.724373001402	push	1	1	1138.33976800015	1	1865.77685399971	1	1529.32855099971	1	10837.0809449989	1	1377.21958799921	2	1953.04443500027	17	2.53864597000029	1	17	12	14	8	43	ja	nein
8	pushPullEmp	20151009T131647	54	w	23	r	2	2	2	8	1	practice	1	4	p_4	p_13	no	17	high800	pull	20	12	648.809783000004	pull	858.037084000287	pull	1	1	1138.33976800015	1	1865.77685399971	1	1529.32855099971	1	10837.0809449989	1	1377.21958799921	2	1953.04443500027	17	2.53864597000029	1	17	12	14	8	43	ja	nein
9	pushPullEmp	20151009T131654	54	w	23	r	2	2	3	9	1	practice	1	4	p_6	p_13	no	17	low400	push	20	12	404.68696599883	push	596.963607999991	push	1	1	1138.33976800015	1	1865.77685399971	1	1529.32855099971	1	10837.0809449989	1	1377.21958799921	2	1953.04443500027	17	2.53864597000029	1	17	12	14	8	43	ja	nein
10	pushPullEmp	20151009T131701	54	w	23	r	2	2	4	10	1	practice	1	4	p_5	p_13	no	17	low400	push	20	12	541.08863599968	push	742.582218000374	push	1	1	1138.33976800015	1	1865.77685399971	1	1529.32855099971	1	10837.0809449989	1	1377.21958799921	2	1953.04443500027	17	2.53864597000029	1	17	12	14	8	43	ja	nein
11	pushPullEmp	20151009T131708	54	w	23	r	2	2	5	11	1	practice	1	4	p_3	p_13	no	17	high800	pull	20	12	582.069377999578	pull	779.498508999386	pull	1	1	1138.33976800015	1	1865.77685399971	1	1529.32855099971	1	10837.0809449989	1	1377.21958799921	2	1953.04443500027	17	2.53864597000029	1	17	12	14	8	43	ja	nein
12	pushPullEmp	20151009T131715	54	w	23	r	2	2	6	12	1	practice	1	4	p_2	p_13	no	17	high800	pull	20	12	602.314603999825	pull	793.468388000387	pull	1	1	1138.33976800015	1	1865.77685399971	1	1529.32855099971	1	10837.0809449989	1	1377.21958799921	2	1953.04443500027	17	2.53864597000029	1	17	12	14	8	43	ja	nein
13	pushPullEmp	20151009T131812	54	w	23	r	2	3	1	13	0	neutral	3	1	n_18	n_13	yes	29	low400	push	20	12	818.048522999656	pull	1089.57264299998	pull	2	1	1142.87373700063	1	1073.32322299953	1	1866.64224699962	1	1671.57564400077	1	1390.48625199939	2	931.712167999649	29	1.81473892999929	1	17	12	14	8	43	ja	nein
14	pushPullEmp	20151009T131820	54	w	23	r	2	3	2	14	0	neutral	3	1	n_16	n_13	yes	29	high800	pull	20	12	1481.24413099948	pull	1684.03315900003	pull	1	1	1142.87373700063	1	1073.32322299953	1	1866.64224699962	1	1671.57564400077	1	1390.48625199939	2	931.712167999649	29	1.81473892999929	1	17	12	14	8	43	ja	nein
15	pushPullEmp	20151009T131827	54	w	23	r	2	3	3	15	0	neutral	3	1	n_13	n_13	yes	29	high800	pull	20	12	599.061699999656	pull	797.849835999732	pull	1	1	1142.87373700063	1	1073.32322299953	1	1866.64224699962	1	1671.57564400077	1	1390.48625199939	2	931.712167999649	29	1.81473892999929	1	17	12	14	8	43	ja	nein
16	pushPullEmp	20151009T131834	54	w	23	r	2	3	4	16	0	neutral	3	1	n_14	n_13	yes	29	low400	push	20	12	656.354103000107	push	859.880085999161	push	1	1	1142.87373700063	1	1073.32322299953	1	1866.64224699962	1	1671.57564400077	1	1390.48625199939	2	931.712167999649	29	1.81473892999929	1	17	12	14	8	43	ja	nein
17	pushPullEmp	20151009T131841	54	w	23	r	2	3	5	17	0	neutral	3	1	n_15	n_13	yes	29	high800	pull	20	12	473.666937998933	pull	692.937333999798	pull	1	1	1142.87373700063	1	1073.32322299953	1	1866.64224699962	1	1671.57564400077	1	1390.48625199939	2	931.712167999649	29	1.81473892999929	1	17	12	14	8	43	ja	nein
18	pushPullEmp	20151009T131848	54	w	23	r	2	3	6	18	0	neutral	3	1	n_17	n_13	yes	29	high800	pull	20	12	539.284307999973	pull	765.997382000118	pull	1	1	1142.87373700063	1	1073.32322299953	1	1866.64224699962	1	1671.57564400077	1	1390.48625199939	2	931.712167999649	29	1.81473892999929	1	17	12	14	8	43	ja	nein
19	pushPullEmp	20151009T131931	54	w	23	r	2	4	1	19	0	neutral	4	1	n_19	n_37	no	17	low400	push	20	12	547.726770999958	push	759.0333600007	push	1	1	863.015749999249	2	1661.99656000026	1	962.953367999944	1	3488.01972000001	1	1489.53124299987	1	1493.21934200088	17	2.75623394700051	1	17	12	14	8	43	ja	nein
20	pushPullEmp	20151009T131937	54	w	23	r	2	4	2	20	0	neutral	4	1	n_20	n_37	no	17	high800	pull	20	12	527.444796000855	pull	716.632387999998	pull	1	1	863.015749999249	2	1661.99656000026	1	962.953367999944	1	3488.01972000001	1	1489.53124299987	1	1493.21934200088	17	2.75623394700051	1	17	12	14	8	43	ja	nein
21	pushPullEmp	20151009T131944	54	w	23	r	2	4	3	21	0	neutral	4	1	n_23	n_37	no	17	low400	push	20	12	76.9950780001236	push	273.057200000636	push	1	1	863.015749999249	2	1661.99656000026	1	962.953367999944	1	3488.01972000001	1	1489.53124299987	1	1493.21934200088	17	2.75623394700051	1	17	12	14	8	43	ja	nein
22	pushPullEmp	20151009T131951	54	w	23	r	2	4	4	22	0	neutral	4	1	n_24	n_37	no	17	high800	pull	20	12	353.177879999843	pull	578.628330999985	pull	1	1	863.015749999249	2	1661.99656000026	1	962.953367999944	1	3488.01972000001	1	1489.53124299987	1	1493.21934200088	17	2.75623394700051	1	17	12	14	8	43	ja	nein
23	pushPullEmp	20151009T131958	54	w	23	r	2	4	5	23	0	neutral	4	1	n_22	n_37	no	17	low400	push	20	12	551.197073001371	push	739.938056001032	push	1	1	863.015749999249	2	1661.99656000026	1	962.953367999944	1	3488.01972000001	1	1489.53124299987	1	1493.21934200088	17	2.75623394700051	1	17	12	14	8	43	ja	nein
24	pushPullEmp	20151009T132005	54	w	23	r	2	4	6	24	0	neutral	4	1	n_21	n_37	no	17	high800	pull	20	12	-2105.59747999914	pull	1443.34927300143	pull	1	1	863.015749999249	2	1661.99656000026	1	962.953367999944	1	3488.01972000001	1	1489.53124299987	1	1493.21934200088	17	2.75623394700051	1	17	12	14	8	43	ja	nein
25	pushPullEmp	20151009T132054	54	w	23	r	2	5	1	25	0	sad	5	2	s_28	s_25	yes	29	high800	pull	20	12	696.477633000337	pull	906.424103999394	pull	1	2	2646.80219599904	2	706.984561000354	2	1536.59929599962	1	1226.52332399957	1	1137.1693330002	2	802.638580000348	29	1.9000260089997	1	17	12	14	8	43	ja	nein
26	pushPullEmp	20151009T132101	54	w	23	r	2	5	2	26	0	sad	5	2	s_25	s_25	yes	29	high800	pull	20	12	464.673673000812	pull	661.580218000177	pull	1	2	2646.80219599904	2	706.984561000354	2	1536.59929599962	1	1226.52332399957	1	1137.1693330002	2	802.638580000348	29	1.9000260089997	1	17	12	14	8	43	ja	nein
27	pushPullEmp	20151009T132108	54	w	23	r	2	5	3	27	0	sad	5	2	s_27	s_25	yes	29	low400	push	20	12	504.995396001192	push	686.109070000981	push	1	2	2646.80219599904	2	706.984561000354	2	1536.59929599962	1	1226.52332399957	1	1137.1693330002	2	802.638580000348	29	1.9000260089997	1	17	12	14	8	43	ja	nein
28	pushPullEmp	20151009T132115	54	w	23	r	2	5	4	28	0	sad	5	2	s_29	s_25	yes	29	low400	push	20	12	641.540636998892	push	832.19676500003	push	1	2	2646.80219599904	2	706.984561000354	2	1536.59929599962	1	1226.52332399957	1	1137.1693330002	2	802.638580000348	29	1.9000260089997	1	17	12	14	8	43	ja	nein
29	pushPullEmp	20151009T132121	54	w	23	r	2	5	5	29	0	sad	5	2	s_30	s_25	yes	29	high800	pull	20	12	558.862941998887	pull	780.213172999429	pull	1	2	2646.80219599904	2	706.984561000354	2	1536.59929599962	1	1226.52332399957	1	1137.1693330002	2	802.638580000348	29	1.9000260089997	1	17	12	14	8	43	ja	nein
30	pushPullEmp	20151009T132128	54	w	23	r	2	5	6	30	0	sad	5	2	s_26	s_25	yes	29	high800	pull	20	12	486.360937001635	pull	666.486950001243	pull	1	2	2646.80219599904	2	706.984561000354	2	1536.59929599962	1	1226.52332399957	1	1137.1693330002	2	802.638580000348	29	1.9000260089997	1	17	12	14	8	43	ja	nein
31	pushPullEmp	20151009T132213	54	w	23	r	2	6	1	31	0	sad	4	2	s_20	s_22	yes	29	low400	push	20	12	570.795033999166	push	768.984588997118	push	1	2	3457.61138200032	2	1172.06676099886	1	1684.51668099806	1	1377.67690799956	1	1563.36390900105	1	2529.36633200079	29	1.68377949500064	1	17	12	14	8	43	ja	nein
32	pushPullEmp	20151009T132219	54	w	23	r	2	6	2	32	0	sad	4	2	s_19	s_22	yes	29	high800	pull	20	12	417.265016999299	pull	608.9307309984	pull	1	2	3457.61138200032	2	1172.06676099886	1	1684.51668099806	1	1377.67690799956	1	1563.36390900105	1	2529.36633200079	29	1.68377949500064	1	17	12	14	8	43	ja	nein
33	pushPullEmp	20151009T132227	54	w	23	r	2	6	3	33	0	sad	4	2	s_22	s_22	yes	29	low400	push	20	12	734.098732998158	push	967.242772999365	push	1	2	3457.61138200032	2	1172.06676099886	1	1684.51668099806	1	1377.67690799956	1	1563.36390900105	1	2529.36633200079	29	1.68377949500064	1	17	12	14	8	43	ja	nein
34	pushPullEmp	20151009T132233	54	w	23	r	2	6	4	34	0	sad	4	2	s_24	s_22	yes	29	high800	pull	20	12	525.19539200046	pull	733.584555999987	pull	1	2	3457.61138200032	2	1172.06676099886	1	1684.51668099806	1	1377.67690799956	1	1563.36390900105	1	2529.36633200079	29	1.68377949500064	1	17	12	14	8	43	ja	nein
35	pushPullEmp	20151009T132240	54	w	23	r	2	6	5	35	0	sad	4	2	s_21	s_22	yes	29	low400	push	20	12	566.95839700033	push	765.178949000168	push	1	2	3457.61138200032	2	1172.06676099886	1	1684.51668099806	1	1377.67690799956	1	1563.36390900105	1	2529.36633200079	29	1.68377949500064	1	17	12	14	8	43	ja	nein
36	pushPullEmp	20151009T132247	54	w	23	r	2	6	6	36	0	sad	4	2	s_23	s_22	yes	29	high800	pull	20	12	452.777933998121	pull	961.553012998891	push	2	2	3457.61138200032	2	1172.06676099886	1	1684.51668099806	1	1377.67690799956	1	1563.36390900105	1	2529.36633200079	29	1.68377949500064	1	17	12	14	8	43	ja	nein
37	pushPullEmp	20151009T132331	54	w	23	r	2	7	1	37	0	neutral	2	1	n_10	n_8	yes	29	high800	pull	20	12	449.398813000589	pull	646.036179000366	pull	1	1	633.733655999094	1	1138.7526719991	1	885.271178001858	1	429.056949000369	1	1161.301422002	1	810.735849001503	29	1.59341047900307	1	17	12	14	8	43	ja	nein
38	pushPullEmp	20151009T132337	54	w	23	r	2	7	2	38	0	neutral	2	1	n_11	n_8	yes	29	low400	push	20	12	322.309202997625	push	501.572646996559	push	1	1	633.733655999094	1	1138.7526719991	1	885.271178001858	1	429.056949000369	1	1161.301422002	1	810.735849001503	29	1.59341047900307	1	17	12	14	8	43	ja	nein
39	pushPullEmp	20151009T132344	54	w	23	r	2	7	3	39	0	neutral	2	1	n_7	n_8	yes	29	low400	push	20	12	340.413528999605	push	535.751839000412	push	1	1	633.733655999094	1	1138.7526719991	1	885.271178001858	1	429.056949000369	1	1161.301422002	1	810.735849001503	29	1.59341047900307	1	17	12	14	8	43	ja	nein
40	pushPullEmp	20151009T132351	54	w	23	r	2	7	4	40	0	neutral	2	1	n_12	n_8	yes	29	high800	pull	20	12	338.750566998991	pull	544.02650899929	pull	1	1	633.733655999094	1	1138.7526719991	1	885.271178001858	1	429.056949000369	1	1161.301422002	1	810.735849001503	29	1.59341047900307	1	17	12	14	8	43	ja	nein
41	pushPullEmp	20151009T132357	54	w	23	r	2	7	5	41	0	neutral	2	1	n_8	n_8	yes	29	low400	push	20	12	423.035602997406	push	603.565917000087	push	1	1	633.733655999094	1	1138.7526719991	1	885.271178001858	1	429.056949000369	1	1161.301422002	1	810.735849001503	29	1.59341047900307	1	17	12	14	8	43	ja	nein
42	pushPullEmp	20151009T132404	54	w	23	r	2	7	6	42	0	neutral	2	1	n_9	n_8	yes	29	high800	pull	20	12	529.599314998544	pull	736.952955000655	pull	1	1	633.733655999094	1	1138.7526719991	1	885.271178001858	1	429.056949000369	1	1161.301422002	1	810.735849001503	29	1.59341047900307	1	17	12	14	8	43	ja	nein
43	pushPullEmp	20151009T132440	54	w	23	r	2	8	1	43	0	neutral	1	1	n_4	n_5	yes	29	low400	push	20	12	439.830381000618	push	639.671764998027	push	1	1	1204.68221200281	1	964.906313001848	1	902.189781001653	1	834.439228998235	1	929.360021000321	2	842.315919999237	29	1.6919098699982	1	17	12	14	8	43	ja	nein
44	pushPullEmp	20151009T132447	54	w	23	r	2	8	2	44	0	neutral	1	1	n_2	n_5	yes	29	high800	pull	20	12	408.060255001037	pull	613.489426002052	pull	1	1	1204.68221200281	1	964.906313001848	1	902.189781001653	1	834.439228998235	1	929.360021000321	2	842.315919999237	29	1.6919098699982	1	17	12	14	8	43	ja	nein
45	pushPullEmp	20151009T132454	54	w	23	r	2	8	3	45	0	neutral	1	1	n_5	n_5	yes	29	high800	pull	20	12	441.315548999119	pull	612.972042998881	pull	1	1	1204.68221200281	1	964.906313001848	1	902.189781001653	1	834.439228998235	1	929.360021000321	2	842.315919999237	29	1.6919098699982	1	17	12	14	8	43	ja	nein
46	pushPullEmp	20151009T132501	54	w	23	r	2	8	4	46	0	neutral	1	1	n_1	n_5	yes	29	low400	push	20	12	512.211682998081	push	692.99256000077	push	1	1	1204.68221200281	1	964.906313001848	1	902.189781001653	1	834.439228998235	1	929.360021000321	2	842.315919999237	29	1.6919098699982	1	17	12	14	8	43	ja	nein
47	pushPullEmp	20151009T132508	54	w	23	r	2	8	5	47	0	neutral	1	1	n_3	n_5	yes	29	high800	pull	20	12	504.514819002798	pull	712.756083000277	pull	1	1	1204.68221200281	1	964.906313001848	1	902.189781001653	1	834.439228998235	1	929.360021000321	2	842.315919999237	29	1.6919098699982	1	17	12	14	8	43	ja	nein
48	pushPullEmp	20151009T132515	54	w	23	r	2	8	6	48	0	neutral	1	1	n_6	n_5	yes	29	low400	push	20	12	623.208151998057	push	803.835287998168	push	1	1	1204.68221200281	1	964.906313001848	1	902.189781001653	1	834.439228998235	1	929.360021000321	2	842.315919999237	29	1.6919098699982	1	17	12	14	8	43	ja	nein
49	pushPullEmp	20151009T132552	54	w	23	r	2	9	1	49	0	stroke	3	3	h_14	h_38	no	17	high800	pull	20	12	909.062628997257	push	1077.35309900009	push	2	1	1605.18429600052	2	1165.59612600031	1	903.190479999466	1	1792.04502299763	1	1091.96766999958	2	847.592062000331	17	2.54722835700159	1	17	12	14	8	43	ja	nein
50	pushPullEmp	20151009T132559	54	w	23	r	2	9	2	50	0	stroke	3	3	h_15	h_38	no	17	low400	push	20	12	-2155.62362700157	pull	577.054103999311	push	1	1	1605.18429600052	2	1165.59612600031	1	903.190479999466	1	1792.04502299763	1	1091.96766999958	2	847.592062000331	17	2.54722835700159	1	17	12	14	8	43	ja	nein
51	pushPullEmp	20151009T132606	54	w	23	r	2	9	3	51	0	stroke	3	3	h_17	h_38	no	17	high800	pull	20	12	931.033570999105	pull	1154.50993100178	pull	1	1	1605.18429600052	2	1165.59612600031	1	903.190479999466	1	1792.04502299763	1	1091.96766999958	2	847.592062000331	17	2.54722835700159	1	17	12	14	8	43	ja	nein
52	pushPullEmp	20151009T132613	54	w	23	r	2	9	4	52	0	stroke	3	3	h_16	h_38	no	17	high800	pull	20	12	444.636809998978	pull	636.273114999407	pull	1	1	1605.18429600052	2	1165.59612600031	1	903.190479999466	1	1792.04502299763	1	1091.96766999958	2	847.592062000331	17	2.54722835700159	1	17	12	14	8	43	ja	nein
53	pushPullEmp	20151009T132619	54	w	23	r	2	9	5	53	0	stroke	3	3	h_13	h_38	no	17	low400	push	20	12	401.402968996379	push	604.285131997429	push	1	1	1605.18429600052	2	1165.59612600031	1	903.190479999466	1	1792.04502299763	1	1091.96766999958	2	847.592062000331	17	2.54722835700159	1	17	12	14	8	43	ja	nein
54	pushPullEmp	20151009T132626	54	w	23	r	2	9	6	54	0	stroke	3	3	h_18	h_38	no	17	low400	push	20	12	595.274576999946	push	773.410339002003	push	1	1	1605.18429600052	2	1165.59612600031	1	903.190479999466	1	1792.04502299763	1	1091.96766999958	2	847.592062000331	17	2.54722835700159	1	17	12	14	8	43	ja	nein
55	pushPullEmp	20151009T132708	54	w	23	r	2	10	1	55	0	stroke	6	3	h_34	h_36	yes	29	high800	pull	20	12	663.145842997736	pull	851.046267998143	pull	1	1	2155.33891800078	2	1498.94709400178	1	1170.74602799767	2	2163.81698799887	1	985.753378001391	2	1027.5423560015	29	1.84633350399963	1	17	12	14	8	43	ja	nein
56	pushPullEmp	20151009T132715	54	w	23	r	2	10	2	56	0	stroke	6	3	h_36	h_36	yes	29	low400	push	20	12	386.562046001316	push	566.712851002492	push	1	1	2155.33891800078	2	1498.94709400178	1	1170.74602799767	2	2163.81698799887	1	985.753378001391	2	1027.5423560015	29	1.84633350399963	1	17	12	14	8	43	ja	nein
57	pushPullEmp	20151009T132722	54	w	23	r	2	10	3	57	0	stroke	6	3	h_32	h_36	yes	29	low400	push	20	12	493.973978998023	push	669.05841199978	push	1	1	2155.33891800078	2	1498.94709400178	1	1170.74602799767	2	2163.81698799887	1	985.753378001391	2	1027.5423560015	29	1.84633350399963	1	17	12	14	8	43	ja	nein
58	pushPullEmp	20151009T132729	54	w	23	r	2	10	4	58	0	stroke	6	3	h_33	h_36	yes	29	high800	pull	20	12	495.486630999134	pull	707.712955997617	pull	1	1	2155.33891800078	2	1498.94709400178	1	1170.74602799767	2	2163.81698799887	1	985.753378001391	2	1027.5423560015	29	1.84633350399963	1	17	12	14	8	43	ja	nein
59	pushPullEmp	20151009T132735	54	w	23	r	2	10	5	59	0	stroke	6	3	h_31	h_36	yes	29	high800	pull	20	12	467.327999997797	pull	670.499646998796	pull	1	1	2155.33891800078	2	1498.94709400178	1	1170.74602799767	2	2163.81698799887	1	985.753378001391	2	1027.5423560015	29	1.84633350399963	1	17	12	14	8	43	ja	nein
60	pushPullEmp	20151009T132742	54	w	23	r	2	10	6	60	0	stroke	6	3	h_35	h_36	yes	29	low400	push	20	12	356.334422000946	push	554.998844002403	push	1	1	2155.33891800078	2	1498.94709400178	1	1170.74602799767	2	2163.81698799887	1	985.753378001391	2	1027.5423560015	29	1.84633350399963	1	17	12	14	8	43	ja	nein
61	pushPullEmp	20151009T132824	54	w	23	r	2	11	1	61	0	sad	1	2	s_3	s_37	no	17	low400	push	20	12	654.297594998847	push	840.374285998318	push	1	2	1076.67019300061	2	1000.99870399936	1	1631.19360700148	2	1534.05297299832	1	1481.69659400082	2	458.450033002009	17	3.41685477999999	1	17	12	14	8	43	ja	nein
62	pushPullEmp	20151009T132831	54	w	23	r	2	11	2	62	0	sad	1	2	s_4	s_37	no	17	high800	pull	20	12	456.899330000946	pull	664.578490998887	pull	1	2	1076.67019300061	2	1000.99870399936	1	1631.19360700148	2	1534.05297299832	1	1481.69659400082	2	458.450033002009	17	3.41685477999999	1	17	12	14	8	43	ja	nein
63	pushPullEmp	20151009T132838	54	w	23	r	2	11	3	63	0	sad	1	2	s_2	s_37	no	17	high800	pull	20	12	420.282269997988	pull	618.506947000133	pull	1	2	1076.67019300061	2	1000.99870399936	1	1631.19360700148	2	1534.05297299832	1	1481.69659400082	2	458.450033002009	17	3.41685477999999	1	17	12	14	8	43	ja	nein
64	pushPullEmp	20151009T132845	54	w	23	r	2	11	4	64	0	sad	1	2	s_1	s_37	no	17	low400	push	20	12	352.369907998655	push	558.150521998759	push	1	2	1076.67019300061	2	1000.99870399936	1	1631.19360700148	2	1534.05297299832	1	1481.69659400082	2	458.450033002009	17	3.41685477999999	1	17	12	14	8	43	ja	nein
65	pushPullEmp	20151009T132852	54	w	23	r	2	11	5	65	0	sad	1	2	s_6	s_37	no	17	high800	pull	20	12	398.096775999264	pull	1135.58771899928	pull	1	2	1076.67019300061	2	1000.99870399936	1	1631.19360700148	2	1534.05297299832	1	1481.69659400082	2	458.450033002009	17	3.41685477999999	1	17	12	14	8	43	ja	nein
66	pushPullEmp	20151009T132859	54	w	23	r	2	11	6	66	0	sad	1	2	s_5	s_37	no	17	low400	push	20	12	466.806569998269	push	653.780435997149	push	1	2	1076.67019300061	2	1000.99870399936	1	1631.19360700148	2	1534.05297299832	1	1481.69659400082	2	458.450033002009	17	3.41685477999999	1	17	12	14	8	43	ja	nein
67	pushPullEmp	20151009T132942	54	w	23	r	2	12	1	67	0	sad	3	2	s_13	s_14	yes	29	high800	pull	20	12	894.999170998839	pull	1090.62192399788	pull	1	1	1365.59669000053	3	1758.17596300112	2	1100.23929599993	1	1841.56134400109	1	1438.43954800104	2	1240.24328399901	29	2.07129745100247	1	17	12	14	8	43	ja	nein
68	pushPullEmp	20151009T132948	54	w	23	r	2	12	2	68	0	sad	3	2	s_17	s_14	yes	29	low400	push	20	12	403.779095998383	push	602.733734001144	push	1	1	1365.59669000053	3	1758.17596300112	2	1100.23929599993	1	1841.56134400109	1	1438.43954800104	2	1240.24328399901	29	2.07129745100247	1	17	12	14	8	43	ja	nein
69	pushPullEmp	20151009T132955	54	w	23	r	2	12	3	69	0	sad	3	2	s_16	s_14	yes	29	low400	push	20	12	640.891833997448	push	843.193782998133	push	1	1	1365.59669000053	3	1758.17596300112	2	1100.23929599993	1	1841.56134400109	1	1438.43954800104	2	1240.24328399901	29	2.07129745100247	1	17	12	14	8	43	ja	nein
70	pushPullEmp	20151009T133002	54	w	23	r	2	12	4	70	0	sad	3	2	s_15	s_14	yes	29	high800	pull	20	12	437.449232998304	pull	667.717319999909	pull	1	1	1365.59669000053	3	1758.17596300112	2	1100.23929599993	1	1841.56134400109	1	1438.43954800104	2	1240.24328399901	29	2.07129745100247	1	17	12	14	8	43	ja	nein
71	pushPullEmp	20151009T133009	54	w	23	r	2	12	5	71	0	sad	3	2	s_14	s_14	yes	29	low400	push	20	12	442.684450000437	push	671.204550998576	push	1	1	1365.59669000053	3	1758.17596300112	2	1100.23929599993	1	1841.56134400109	1	1438.43954800104	2	1240.24328399901	29	2.07129745100247	1	17	12	14	8	43	ja	nein
72	pushPullEmp	20151009T133016	54	w	23	r	2	12	6	72	0	sad	3	2	s_18	s_14	yes	29	low400	push	20	12	412.072165999329	push	612.942857001239	push	1	1	1365.59669000053	3	1758.17596300112	2	1100.23929599993	1	1841.56134400109	1	1438.43954800104	2	1240.24328399901	29	2.07129745100247	1	17	12	14	8	43	ja	nein
73	pushPullEmp	20151009T133056	54	w	23	r	2	13	1	73	0	stroke	2	3	h_9	h_7	yes	29	low400	push	20	12	642.940055999934	push	830.908930000878	push	1	1	1482.78089299856	2	1648.15053200073	1	1548.23374300031	2	1414.04916399915	1	1053.43885999901	2	996.655570001167	29	1.76671820699994	1	17	12	14	8	43	ja	nein
74	pushPullEmp	20151009T133103	54	w	23	r	2	13	2	74	0	stroke	2	3	h_7	h_7	yes	29	high800	pull	20	12	449.998148999934	pull	687.613211000193	pull	1	1	1482.78089299856	2	1648.15053200073	1	1548.23374300031	2	1414.04916399915	1	1053.43885999901	2	996.655570001167	29	1.76671820699994	1	17	12	14	8	43	ja	nein
75	pushPullEmp	20151009T133110	54	w	23	r	2	13	3	75	0	stroke	2	3	h_8	h_7	yes	29	high800	pull	20	12	502.388675998285	pull	697.445795001026	pull	1	1	1482.78089299856	2	1648.15053200073	1	1548.23374300031	2	1414.04916399915	1	1053.43885999901	2	996.655570001167	29	1.76671820699994	1	17	12	14	8	43	ja	nein
76	pushPullEmp	20151009T133117	54	w	23	r	2	13	4	76	0	stroke	2	3	h_12	h_7	yes	29	low400	push	20	12	365.873576999846	push	562.256126998662	push	1	1	1482.78089299856	2	1648.15053200073	1	1548.23374300031	2	1414.04916399915	1	1053.43885999901	2	996.655570001167	29	1.76671820699994	1	17	12	14	8	43	ja	nein
77	pushPullEmp	20151009T133124	54	w	23	r	2	13	5	77	0	stroke	2	3	h_11	h_7	yes	29	high800	pull	20	12	464.780902998522	pull	721.632839998259	pull	1	1	1482.78089299856	2	1648.15053200073	1	1548.23374300031	2	1414.04916399915	1	1053.43885999901	2	996.655570001167	29	1.76671820699994	1	17	12	14	8	43	ja	nein
78	pushPullEmp	20151009T133131	54	w	23	r	2	13	6	78	0	stroke	2	3	h_10	h_7	yes	29	low400	push	20	12	510.450933000247	push	702.449452000001	push	1	1	1482.78089299856	2	1648.15053200073	1	1548.23374300031	2	1414.04916399915	1	1053.43885999901	2	996.655570001167	29	1.76671820699994	1	17	12	14	8	43	ja	nein
79	pushPullEmp	20151009T133209	54	w	23	r	2	14	1	79	0	stroke	5	3	h_27	h_25	yes	29	high800	pull	20	12	543.967737997358	pull	717.216927000758	pull	1	2	1788.66870300044	2	1026.80601300017	1	1296.79486900204	1	1250.68461999763	1	1291.53744699943	2	535.838940999383	29	1.69597294699997	1	17	12	14	8	43	ja	nein
80	pushPullEmp	20151009T133216	54	w	23	r	2	14	2	80	0	stroke	5	3	h_28	h_25	yes	29	high800	pull	20	12	406.165612998942	pull	612.216990000074	pull	1	2	1788.66870300044	2	1026.80601300017	1	1296.79486900204	1	1250.68461999763	1	1291.53744699943	2	535.838940999383	29	1.69597294699997	1	17	12	14	8	43	ja	nein
81	pushPullEmp	20151009T133223	54	w	23	r	2	14	3	81	0	stroke	5	3	h_26	h_25	yes	29	low400	push	20	12	431.984300000389	push	617.388042998849	push	1	2	1788.66870300044	2	1026.80601300017	1	1296.79486900204	1	1250.68461999763	1	1291.53744699943	2	535.838940999383	29	1.69597294699997	1	17	12	14	8	43	ja	nein
82	pushPullEmp	20151009T133230	54	w	23	r	2	14	4	82	0	stroke	5	3	h_30	h_25	yes	29	low400	push	20	12	386.509783998306	push	584.724904001021	push	1	2	1788.66870300044	2	1026.80601300017	1	1296.79486900204	1	1250.68461999763	1	1291.53744699943	2	535.838940999383	29	1.69597294699997	1	17	12	14	8	43	ja	nein
83	pushPullEmp	20151009T133236	54	w	23	r	2	14	5	83	0	stroke	5	3	h_29	h_25	yes	29	high800	pull	20	12	507.389198998775	pull	750.745327996905	pull	1	2	1788.66870300044	2	1026.80601300017	1	1296.79486900204	1	1250.68461999763	1	1291.53744699943	2	535.838940999383	29	1.69597294699997	1	17	12	14	8	43	ja	nein
84	pushPullEmp	20151009T133243	54	w	23	r	2	14	6	84	0	stroke	5	3	h_25	h_25	yes	29	high800	pull	20	12	436.180690997688	pull	661.568848997675	pull	1	2	1788.66870300044	2	1026.80601300017	1	1296.79486900204	1	1250.68461999763	1	1291.53744699943	2	535.838940999383	29	1.69597294699997	1	17	12	14	8	43	ja	nein
85	pushPullEmp	20151009T133322	54	w	23	r	2	15	1	85	0	sad	6	2	s_32	s_39	no	17	high800	pull	20	12	567.803159999428	pull	772.38166599939	pull	1	2	1875.53539600049	2	1509.1691939997	1	1270.37455900063	2	664.112154001486	1	1582.19848299996	2	1564.73234299847	17	2.37539731700235	1	17	12	14	8	43	ja	nein
86	pushPullEmp	20151009T133329	54	w	23	r	2	15	2	86	0	sad	6	2	s_34	s_39	no	17	low400	push	20	12	435.549109998537	push	628.086917999899	push	1	2	1875.53539600049	2	1509.1691939997	1	1270.37455900063	2	664.112154001486	1	1582.19848299996	2	1564.73234299847	17	2.37539731700235	1	17	12	14	8	43	ja	nein
87	pushPullEmp	20151009T133335	54	w	23	r	2	15	3	87	0	sad	6	2	s_33	s_39	no	17	high800	pull	20	12	422.273275998421	pull	613.705402999884	pull	1	2	1875.53539600049	2	1509.1691939997	1	1270.37455900063	2	664.112154001486	1	1582.19848299996	2	1564.73234299847	17	2.37539731700235	1	17	12	14	8	43	ja	nein
88	pushPullEmp	20151009T133342	54	w	23	r	2	15	4	88	0	sad	6	2	s_35	s_39	no	17	low400	push	20	12	362.788121000543	push	545.828934998193	push	1	2	1875.53539600049	2	1509.1691939997	1	1270.37455900063	2	664.112154001486	1	1582.19848299996	2	1564.73234299847	17	2.37539731700235	1	17	12	14	8	43	ja	nein
89	pushPullEmp	20151009T133349	54	w	23	r	2	15	5	89	0	sad	6	2	s_36	s_39	no	17	low400	push	20	12	367.078137001139	push	555.187537999795	push	1	2	1875.53539600049	2	1509.1691939997	1	1270.37455900063	2	664.112154001486	1	1582.19848299996	2	1564.73234299847	17	2.37539731700235	1	17	12	14	8	43	ja	nein
90	pushPullEmp	20151009T133356	54	w	23	r	2	15	6	90	0	sad	6	2	s_31	s_39	no	17	high800	pull	20	12	395.130095002154	pull	656.882112000952	pull	1	2	1875.53539600049	2	1509.1691939997	1	1270.37455900063	2	664.112154001486	1	1582.19848299996	2	1564.73234299847	17	2.37539731700235	1	17	12	14	8	43	ja	nein
91	pushPullEmp	20151009T133437	54	w	23	r	2	16	1	91	0	sad	2	2	s_9	s_38	no	17	low400	push	20	12	431.355002000899	push	622.958392999251	push	1	2	805.697643001622	2	1045.38847200092	1	948.150766998879	1	1226.45703099988	2	2674.97063200062	2	1369.89653500132	17	2.28686239399758	1	17	12	14	8	43	ja	nein
92	pushPullEmp	20151009T133444	54	w	23	r	2	16	2	92	0	sad	2	2	s_7	s_38	no	17	high800	pull	20	12	504.05555299847	pull	701.442340999056	pull	1	2	805.697643001622	2	1045.38847200092	1	948.150766998879	1	1226.45703099988	2	2674.97063200062	2	1369.89653500132	17	2.28686239399758	1	17	12	14	8	43	ja	nein
93	pushPullEmp	20151009T133451	54	w	23	r	2	16	3	93	0	sad	2	2	s_12	s_38	no	17	low400	push	20	12	567.614008002129	push	765.156292999454	push	1	2	805.697643001622	2	1045.38847200092	1	948.150766998879	1	1226.45703099988	2	2674.97063200062	2	1369.89653500132	17	2.28686239399758	1	17	12	14	8	43	ja	nein
94	pushPullEmp	20151009T133458	54	w	23	r	2	16	4	94	0	sad	2	2	s_11	s_38	no	17	high800	pull	20	12	411.658063999203	pull	635.819960999361	pull	1	2	805.697643001622	2	1045.38847200092	1	948.150766998879	1	1226.45703099988	2	2674.97063200062	2	1369.89653500132	17	2.28686239399758	1	17	12	14	8	43	ja	nein
95	pushPullEmp	20151009T133505	54	w	23	r	2	16	5	95	0	sad	2	2	s_10	s_38	no	17	high800	pull	20	12	-1180.04961299893	pull	604.204245001805	pull	1	2	805.697643001622	2	1045.38847200092	1	948.150766998879	1	1226.45703099988	2	2674.97063200062	2	1369.89653500132	17	2.28686239399758	1	17	12	14	8	43	ja	nein
96	pushPullEmp	20151009T133511	54	w	23	r	2	16	6	96	0	sad	2	2	s_8	s_38	no	17	low400	push	20	12	339.88205200067	push	526.916105001059	push	1	2	805.697643001622	2	1045.38847200092	1	948.150766998879	1	1226.45703099988	2	2674.97063200062	2	1369.89653500132	17	2.28686239399758	1	17	12	14	8	43	ja	nein
97	pushPullEmp	20151009T133551	54	w	23	r	2	17	1	97	0	neutral	6	1	n_32	n_39	no	17	low400	push	20	12	398.036133999383	push	580.771117001248	push	1	1	2170.38865600261	1	600.462844999129	1	658.589922997635	1	1914.53591000027	1	979.34782500306	2	669.085590001487	17	1.83458359199722	1	17	12	14	8	43	ja	nein
98	pushPullEmp	20151009T133558	54	w	23	r	2	17	2	98	0	neutral	6	1	n_31	n_39	no	17	high800	pull	20	12	356.592262999475	pull	657.865200001543	pull	1	1	2170.38865600261	1	600.462844999129	1	658.589922997635	1	1914.53591000027	1	979.34782500306	2	669.085590001487	17	1.83458359199722	1	17	12	14	8	43	ja	nein
99	pushPullEmp	20151009T133605	54	w	23	r	2	17	3	99	0	neutral	6	1	n_33	n_39	no	17	low400	push	20	12	351.025581999333	push	567.558482001099	push	1	1	2170.38865600261	1	600.462844999129	1	658.589922997635	1	1914.53591000027	1	979.34782500306	2	669.085590001487	17	1.83458359199722	1	17	12	14	8	43	ja	nein
100	pushPullEmp	20151009T133612	54	w	23	r	2	17	4	100	0	neutral	6	1	n_34	n_39	no	17	low400	push	20	12	336.679279999866	push	507.712784000527	push	1	1	2170.38865600261	1	600.462844999129	1	658.589922997635	1	1914.53591000027	1	979.34782500306	2	669.085590001487	17	1.83458359199722	1	17	12	14	8	43	ja	nein
101	pushPullEmp	20151009T133618	54	w	23	r	2	17	5	101	0	neutral	6	1	n_36	n_39	no	17	high800	pull	20	12	-1052.90724600208	pull	552.214872000244	pull	1	1	2170.38865600261	1	600.462844999129	1	658.589922997635	1	1914.53591000027	1	979.34782500306	2	669.085590001487	17	1.83458359199722	1	17	12	14	8	43	ja	nein
102	pushPullEmp	20151009T133625	54	w	23	r	2	17	6	102	0	neutral	6	1	n_35	n_39	no	17	low400	push	20	12	532.656589001912	push	713.959277002781	push	1	1	2170.38865600261	1	600.462844999129	1	658.589922997635	1	1914.53591000027	1	979.34782500306	2	669.085590001487	17	1.83458359199722	1	17	12	14	8	43	ja	nein
103	pushPullEmp	20151009T133704	54	w	23	r	2	18	1	103	0	neutral	5	1	n_26	n_38	no	17	low400	push	20	12	-1217.10484699826	pull	558.952912003297	push	1	1	802.790927999013	1	995.25747000007	1	1011.17016100034	1	1286.08547600015	1	995.616724001593	2	1226.51805200076	17	1.77080210400163	1	17	12	14	8	43	ja	nein
104	pushPullEmp	20151009T133711	54	w	23	r	2	18	2	104	0	neutral	5	1	n_25	n_38	no	17	high800	pull	20	12	430.301920997299	pull	634.320919000747	pull	1	1	802.790927999013	1	995.25747000007	1	1011.17016100034	1	1286.08547600015	1	995.616724001593	2	1226.51805200076	17	1.77080210400163	1	17	12	14	8	43	ja	nein
105	pushPullEmp	20151009T133717	54	w	23	r	2	18	3	105	0	neutral	5	1	n_30	n_38	no	17	low400	push	20	12	369.112986000895	push	575.4773159998	push	1	1	802.790927999013	1	995.25747000007	1	1011.17016100034	1	1286.08547600015	1	995.616724001593	2	1226.51805200076	17	1.77080210400163	1	17	12	14	8	43	ja	nein
106	pushPullEmp	20151009T133724	54	w	23	r	2	18	4	106	0	neutral	5	1	n_28	n_38	no	17	high800	pull	20	12	488.754137996992	pull	714.158382997382	pull	1	1	802.790927999013	1	995.25747000007	1	1011.17016100034	1	1286.08547600015	1	995.616724001593	2	1226.51805200076	17	1.77080210400163	1	17	12	14	8	43	ja	nein
107	pushPullEmp	20151009T133731	54	w	23	r	2	18	5	107	0	neutral	5	1	n_29	n_38	no	17	high800	pull	20	12	415.721019998367	pull	648.593409997469	pull	1	1	802.790927999013	1	995.25747000007	1	1011.17016100034	1	1286.08547600015	1	995.616724001593	2	1226.51805200076	17	1.77080210400163	1	17	12	14	8	43	ja	nein
108	pushPullEmp	20151009T133738	54	w	23	r	2	18	6	108	0	neutral	5	1	n_27	n_38	no	17	low400	push	20	12	445.340186000161	push	695.870044000098	push	1	1	802.790927999013	1	995.25747000007	1	1011.17016100034	1	1286.08547600015	1	995.616724001593	2	1226.51805200076	17	1.77080210400163	1	17	12	14	8	43	ja	nein
109	pushPullEmp	20151009T133817	54	w	23	r	2	19	1	109	0	stroke	1	3	h_1	h_37	no	17	low400	push	20	12	443.699384001666	push	627.688047998963	push	1	1	1155.73614499954	2	1725.96069599967	1	2915.91666900058	2	1191.931733003	2	1974.26350599926	2	1680.26806200214	17	2.55934079700091	1	17	12	14	8	43	ja	nein
110	pushPullEmp	20151009T133823	54	w	23	r	2	19	2	110	0	stroke	1	3	h_3	h_37	no	17	low400	push	20	12	367.81984000036	push	574.372952999605	push	1	1	1155.73614499954	2	1725.96069599967	1	2915.91666900058	2	1191.931733003	2	1974.26350599926	2	1680.26806200214	17	2.55934079700091	1	17	12	14	8	43	ja	nein
111	pushPullEmp	20151009T133830	54	w	23	r	2	19	3	111	0	stroke	1	3	h_6	h_37	no	17	high800	pull	20	12	335.018223001593	pull	558.755319000833	pull	1	1	1155.73614499954	2	1725.96069599967	1	2915.91666900058	2	1191.931733003	2	1974.26350599926	2	1680.26806200214	17	2.55934079700091	1	17	12	14	8	43	ja	nein
112	pushPullEmp	20151009T133837	54	w	23	r	2	19	4	112	0	stroke	1	3	h_5	h_37	no	17	high800	pull	20	12	581.240875998541	pull	784.933849000576	pull	1	1	1155.73614499954	2	1725.96069599967	1	2915.91666900058	2	1191.931733003	2	1974.26350599926	2	1680.26806200214	17	2.55934079700091	1	17	12	14	8	43	ja	nein
113	pushPullEmp	20151009T133844	54	w	23	r	2	19	5	113	0	stroke	1	3	h_2	h_37	no	17	low400	push	20	12	366.247892000596	push	565.710076999589	push	1	1	1155.73614499954	2	1725.96069599967	1	2915.91666900058	2	1191.931733003	2	1974.26350599926	2	1680.26806200214	17	2.55934079700091	1	17	12	14	8	43	ja	nein
114	pushPullEmp	20151009T133851	54	w	23	r	2	19	6	114	0	stroke	1	3	h_4	h_37	no	17	high800	pull	20	12	745.484502999811	pull	989.545471001387	pull	1	1	1155.73614499954	2	1725.96069599967	1	2915.91666900058	2	1191.931733003	2	1974.26350599926	2	1680.26806200214	17	2.55934079700091	1	17	12	14	8	43	ja	nein
115	pushPullEmp	20151009T133934	54	w	23	r	2	20	1	115	0	stroke	4	3	h_19	h_39	no	17	high800	pull	20	12	523.206332999602	pull	716.848470000608	pull	1	1	1433.72097799875	2	909.674151000218	1	1544.46621199895	1	1218.38780200051	1	1555.89346499983	2	808.434243997908	17	1.64896240799862	1	17	12	14	8	43	ja	nein
116	pushPullEmp	20151009T133941	54	w	23	r	2	20	2	116	0	stroke	4	3	h_24	h_39	no	17	low400	push	20	12	414.548749998474	push	598.154218997777	push	1	1	1433.72097799875	2	909.674151000218	1	1544.46621199895	1	1218.38780200051	1	1555.89346499983	2	808.434243997908	17	1.64896240799862	1	17	12	14	8	43	ja	nein
117	pushPullEmp	20151009T133948	54	w	23	r	2	20	3	117	0	stroke	4	3	h_20	h_39	no	17	low400	push	20	12	477.282967999694	push	654.416403001145	push	1	1	1433.72097799875	2	909.674151000218	1	1544.46621199895	1	1218.38780200051	1	1555.89346499983	2	808.434243997908	17	1.64896240799862	1	17	12	14	8	43	ja	nein
118	pushPullEmp	20151009T133955	54	w	23	r	2	20	4	118	0	stroke	4	3	h_23	h_39	no	17	high800	pull	20	12	358.043103001663	pull	574.431412001402	pull	1	1	1433.72097799875	2	909.674151000218	1	1544.46621199895	1	1218.38780200051	1	1555.89346499983	2	808.434243997908	17	1.64896240799862	1	17	12	14	8	43	ja	nein
119	pushPullEmp	20151009T134001	54	w	23	r	2	20	5	119	0	stroke	4	3	h_22	h_39	no	17	low400	push	20	12	437.947434998117	push	627.557060000167	push	1	1	1433.72097799875	2	909.674151000218	1	1544.46621199895	1	1218.38780200051	1	1555.89346499983	2	808.434243997908	17	1.64896240799862	1	17	12	14	8	43	ja	nein
120	pushPullEmp	20151009T134008	54	w	23	r	2	20	6	120	0	stroke	4	3	h_21	h_39	no	17	low400	push	20	12	339.016164997796	push	547.38774200005	push	1	1	1433.72097799875	2	909.674151000218	1	1544.46621199895	1	1218.38780200051	1	1555.89346499983	2	808.434243997908	17	1.64896240799862	1	17	12	14	8	43	ja	nein
[truncated: 28 more columns]
