# Supplementary material for: Empathic concern and personal distress depend on situational but not dispositional factors
Source: PLoS One. 2019 Nov 14;14(11):e0225102. doi: 10.1371/journal.pone.0225102 (PMC6855434; doi:10.1371/journal.pone.0225102)
Supplement: S3 File — (ZIP) [file pone.0225102.s004.zip › Results/pushPullEmp_5_avg.txt]

expName	date	vpNum	gender	age	handedness	respMapping	block	trial	trialCount	practice	picType	picBlock	picTypeNum	picName	memPicName	memPicPresent	memPicCorrKey	tone	respDirection	panas1Pos	panas1Neg	movementOnset	movementOnsetDirection	movementOffset	movementOffsetDirection	correct	respKeyTender	respTimeTender	respKeyCompassionate	respTimeCompassionate	respKeyMoved	respTimeMoved	respKeyWorried	respTimeWorried	respKeyDistressed	respTimeDistressed	respKeyAlarmed	respTimeAlarmed	memRespKey	memRespTime	correctMemTask	fs	ec	pt	pd	empathy	pqQ1	pqQ2	panas2Pos
1	pushPullEmp	20150804T174309	5	w	25	r	1	1	1	1	1	practice	2	4	p_8	p_7	yes	29	high800	push	27	16	887.453525998542	push	1305.90780599797	push	1	2	2382.15278699863	1	3969.87060300307	2	4195.61868899837	3	2475.07968300124	4	2455.67486199798	5	7157.93927299819	29	3.94310404099815	1	16	16	18	17	50	ja	ja
2	pushPullEmp	20150804T174316	5	w	25	r	1	1	2	2	1	practice	2	4	p_9	p_7	yes	29	low400	pull	27	16	644.659317000129	pull	976.015469000937	pull	1	2	2382.15278699863	1	3969.87060300307	2	4195.61868899837	3	2475.07968300124	4	2455.67486199798	5	7157.93927299819	29	3.94310404099815	1	16	16	18	17	50	ja	ja
3	pushPullEmp	20150804T174324	5	w	25	r	1	1	3	3	1	practice	2	4	p_12	p_7	yes	29	high800	push	27	16	487.936272001301	push	863.379329001968	push	1	2	2382.15278699863	1	3969.87060300307	2	4195.61868899837	3	2475.07968300124	4	2455.67486199798	5	7157.93927299819	29	3.94310404099815	1	16	16	18	17	50	ja	ja
4	pushPullEmp	20150804T174331	5	w	25	r	1	1	4	4	1	practice	2	4	p_7	p_7	yes	29	low400	pull	27	16	862.304722998582	pull	1210.81802299805	pull	1	2	2382.15278699863	1	3969.87060300307	2	4195.61868899837	3	2475.07968300124	4	2455.67486199798	5	7157.93927299819	29	3.94310404099815	1	16	16	18	17	50	ja	ja
5	pushPullEmp	20150804T174339	5	w	25	r	1	1	5	5	1	practice	2	4	p_10	p_7	yes	29	low400	pull	27	16	747.664426001487	pull	1136.09378800093	pull	1	2	2382.15278699863	1	3969.87060300307	2	4195.61868899837	3	2475.07968300124	4	2455.67486199798	5	7157.93927299819	29	3.94310404099815	1	16	16	18	17	50	ja	ja
6	pushPullEmp	20150804T174346	5	w	25	r	1	1	6	6	1	practice	2	4	p_11	p_7	yes	29	low400	pull	27	16	870.322010999284	pull	1236.4272879996	pull	1	2	2382.15278699863	1	3969.87060300307	2	4195.61868899837	3	2475.07968300124	4	2455.67486199798	5	7157.93927299819	29	3.94310404099815	1	16	16	18	17	50	ja	ja
7	pushPullEmp	20150804T174452	5	w	25	r	1	2	1	7	1	practice	1	4	p_2	p_13	no	17	low400	pull	27	16	1188.35093100177	pull	1574.6287589999	pull	1	1	1265.51851199838	1	3056.56178600111	1	1676.83959799979	2	2591.860919998	3	3044.09988200132	2	4360.06189700129	17	2.66221188299824	1	16	16	18	17	50	ja	ja
8	pushPullEmp	20150804T174500	5	w	25	r	1	2	2	8	1	practice	1	4	p_5	p_13	no	17	high800	push	27	16	651.146286002477	push	1045.69717600214	push	1	1	1265.51851199838	1	3056.56178600111	1	1676.83959799979	2	2591.860919998	3	3044.09988200132	2	4360.06189700129	17	2.66221188299824	1	16	16	18	17	50	ja	ja
9	pushPullEmp	20150804T174507	5	w	25	r	1	2	3	9	1	practice	1	4	p_1	p_13	no	17	high800	push	27	16	712.998984999402	push	1121.01060500147	push	1	1	1265.51851199838	1	3056.56178600111	1	1676.83959799979	2	2591.860919998	3	3044.09988200132	2	4360.06189700129	17	2.66221188299824	1	16	16	18	17	50	ja	ja
10	pushPullEmp	20150804T174515	5	w	25	r	1	2	4	10	1	practice	1	4	p_4	p_13	no	17	high800	push	27	16	735.518625998229	push	1120.30241499713	push	1	1	1265.51851199838	1	3056.56178600111	1	1676.83959799979	2	2591.860919998	3	3044.09988200132	2	4360.06189700129	17	2.66221188299824	1	16	16	18	17	50	ja	ja
11	pushPullEmp	20150804T174522	5	w	25	r	1	2	5	11	1	practice	1	4	p_3	p_13	no	17	low400	pull	27	16	845.596193000238	pull	1160.9368590024	pull	1	1	1265.51851199838	1	3056.56178600111	1	1676.83959799979	2	2591.860919998	3	3044.09988200132	2	4360.06189700129	17	2.66221188299824	1	16	16	18	17	50	ja	ja
12	pushPullEmp	20150804T174529	5	w	25	r	1	2	6	12	1	practice	1	4	p_6	p_13	no	17	high800	push	27	16	544.342680000118	push	921.590190998249	push	1	1	1265.51851199838	1	3056.56178600111	1	1676.83959799979	2	2591.860919998	3	3044.09988200132	2	4360.06189700129	17	2.66221188299824	1	16	16	18	17	50	ja	ja
13	pushPullEmp	20150804T174644	5	w	25	r	1	3	1	13	0	sad	4	2	s_21	s_22	yes	29	low400	pull	27	16	752.53554399751	pull	1121.58576199727	pull	1	6	1777.83187499881	6	7449.81226099844	7	2321.22346200049	4	5570.05560800098	4	2980.35892299959	3	2203.51233199835	29	2.04980343900024	1	16	16	18	17	50	ja	ja
14	pushPullEmp	20150804T174651	5	w	25	r	1	3	2	14	0	sad	4	2	s_20	s_22	yes	29	high800	push	27	16	620.646737999574	push	997.59285099915	push	1	6	1777.83187499881	6	7449.81226099844	7	2321.22346200049	4	5570.05560800098	4	2980.35892299959	3	2203.51233199835	29	2.04980343900024	1	16	16	18	17	50	ja	ja
15	pushPullEmp	20150804T174658	5	w	25	r	1	3	3	15	0	sad	4	2	s_19	s_22	yes	29	high800	push	27	16	597.246782999107	push	969.894165001577	push	1	6	1777.83187499881	6	7449.81226099844	7	2321.22346200049	4	5570.05560800098	4	2980.35892299959	3	2203.51233199835	29	2.04980343900024	1	16	16	18	17	50	ja	ja
16	pushPullEmp	20150804T174705	5	w	25	r	1	3	4	16	0	sad	4	2	s_24	s_22	yes	29	low400	pull	27	16	663.714103999955	pull	996.329486998438	pull	1	6	1777.83187499881	6	7449.81226099844	7	2321.22346200049	4	5570.05560800098	4	2980.35892299959	3	2203.51233199835	29	2.04980343900024	1	16	16	18	17	50	ja	ja
17	pushPullEmp	20150804T174712	5	w	25	r	1	3	5	17	0	sad	4	2	s_22	s_22	yes	29	high800	push	27	16	780.5663579994	push	1182.948752	push	1	6	1777.83187499881	6	7449.81226099844	7	2321.22346200049	4	5570.05560800098	4	2980.35892299959	3	2203.51233199835	29	2.04980343900024	1	16	16	18	17	50	ja	ja
18	pushPullEmp	20150804T174719	5	w	25	r	1	3	6	18	0	sad	4	2	s_23	s_22	yes	29	high800	push	27	16	442.846504999266	push	810.000169999199	push	1	6	1777.83187499881	6	7449.81226099844	7	2321.22346200049	4	5570.05560800098	4	2980.35892299959	3	2203.51233199835	29	2.04980343900024	1	16	16	18	17	50	ja	ja
19	pushPullEmp	20150804T174822	5	w	25	r	1	4	1	19	0	sad	1	2	s_3	s_37	no	17	low400	pull	27	16	682.832628000033	pull	1054.83196999819	pull	1	5	2688.87397299841	5	3463.53992500008	5	2041.58801100129	3	2163.59036300128	2	1630.6075240027	2	1602.55096699984	17	2.50805003500136	1	16	16	18	17	50	ja	ja
20	pushPullEmp	20150804T174829	5	w	25	r	1	4	2	20	0	sad	1	2	s_2	s_37	no	17	low400	pull	27	16	544.128289001586	pull	882.362052000739	pull	1	5	2688.87397299841	5	3463.53992500008	5	2041.58801100129	3	2163.59036300128	2	1630.6075240027	2	1602.55096699984	17	2.50805003500136	1	16	16	18	17	50	ja	ja
21	pushPullEmp	20150804T174836	5	w	25	r	1	4	3	21	0	sad	1	2	s_4	s_37	no	17	high800	push	27	16	588.415449000517	push	1010.68906699866	push	1	5	2688.87397299841	5	3463.53992500008	5	2041.58801100129	3	2163.59036300128	2	1630.6075240027	2	1602.55096699984	17	2.50805003500136	1	16	16	18	17	50	ja	ja
22	pushPullEmp	20150804T174844	5	w	25	r	1	4	4	22	0	sad	1	2	s_6	s_37	no	17	low400	pull	27	16	690.359238003206	pull	1053.20206600218	pull	1	5	2688.87397299841	5	3463.53992500008	5	2041.58801100129	3	2163.59036300128	2	1630.6075240027	2	1602.55096699984	17	2.50805003500136	1	16	16	18	17	50	ja	ja
23	pushPullEmp	20150804T174852	5	w	25	r	1	4	5	23	0	sad	1	2	s_1	s_37	no	17	low400	pull	27	16	681.246715000161	pull	1043.03870200136	pull	1	5	2688.87397299841	5	3463.53992500008	5	2041.58801100129	3	2163.59036300128	2	1630.6075240027	2	1602.55096699984	17	2.50805003500136	1	16	16	18	17	50	ja	ja
24	pushPullEmp	20150804T174900	5	w	25	r	1	4	6	24	0	sad	1	2	s_5	s_37	no	17	high800	push	27	16	674.259327001986	push	1064.11575600132	push	1	5	2688.87397299841	5	3463.53992500008	5	2041.58801100129	3	2163.59036300128	2	1630.6075240027	2	1602.55096699984	17	2.50805003500136	1	16	16	18	17	50	ja	ja
25	pushPullEmp	20150804T174950	5	w	25	r	1	5	1	25	0	neutral	1	1	n_3	n_1	yes	29	high800	push	27	16	723.796051998652	push	1095.21828199911	push	1	6	2802.93724900184	4	1355.9328429983	4	1168.0341479987	4	1470.71525300271	7	2877.20875599916	7	2935.95546500001	29	2.16023696000047	1	16	16	18	17	50	ja	ja
26	pushPullEmp	20150804T174957	5	w	25	r	1	5	2	26	0	neutral	1	1	n_5	n_1	yes	29	low400	pull	27	16	629.5845500016	pull	993.244577998557	pull	1	6	2802.93724900184	4	1355.9328429983	4	1168.0341479987	4	1470.71525300271	7	2877.20875599916	7	2935.95546500001	29	2.16023696000047	1	16	16	18	17	50	ja	ja
27	pushPullEmp	20150804T175005	5	w	25	r	1	5	3	27	0	neutral	1	1	n_2	n_1	yes	29	high800	push	27	16	484.002698998054	push	944.65732699912	push	1	6	2802.93724900184	4	1355.9328429983	4	1168.0341479987	4	1470.71525300271	7	2877.20875599916	7	2935.95546500001	29	2.16023696000047	1	16	16	18	17	50	ja	ja
28	pushPullEmp	20150804T175012	5	w	25	r	1	5	4	28	0	neutral	1	1	n_1	n_1	yes	29	low400	pull	27	16	730.280322996696	pull	1104.431937997	pull	1	6	2802.93724900184	4	1355.9328429983	4	1168.0341479987	4	1470.71525300271	7	2877.20875599916	7	2935.95546500001	29	2.16023696000047	1	16	16	18	17	50	ja	ja
29	pushPullEmp	20150804T175020	5	w	25	r	1	5	5	29	0	neutral	1	1	n_6	n_1	yes	29	high800	push	27	16	555.792881000438	push	977.801703999925	push	1	6	2802.93724900184	4	1355.9328429983	4	1168.0341479987	4	1470.71525300271	7	2877.20875599916	7	2935.95546500001	29	2.16023696000047	1	16	16	18	17	50	ja	ja
30	pushPullEmp	20150804T175027	5	w	25	r	1	5	6	30	0	neutral	1	1	n_4	n_1	yes	29	low400	pull	27	16	671.808941998373	pull	1043.47633099961	pull	1	6	2802.93724900184	4	1355.9328429983	4	1168.0341479987	4	1470.71525300271	7	2877.20875599916	7	2935.95546500001	29	2.16023696000047	1	16	16	18	17	50	ja	ja
31	pushPullEmp	20150804T175113	5	w	25	r	1	6	1	31	0	neutral	3	1	n_17	n_18	yes	29	high800	push	27	16	702.255022002035	push	1133.01353200161	push	1	5	3745.45318799937	6	3590.76202199867	3	1267.95954200134	5	2752.14176500231	4	3094.67031500026	7	3748.19172700154	29	2.04814109699873	1	16	16	18	17	50	ja	ja
32	pushPullEmp	20150804T175121	5	w	25	r	1	6	2	32	0	neutral	3	1	n_14	n_18	yes	29	high800	push	27	16	643.983591001714	push	1026.93728300012	push	1	5	3745.45318799937	6	3590.76202199867	3	1267.95954200134	5	2752.14176500231	4	3094.67031500026	7	3748.19172700154	29	2.04814109699873	1	16	16	18	17	50	ja	ja
33	pushPullEmp	20150804T175128	5	w	25	r	1	6	3	33	0	neutral	3	1	n_18	n_18	yes	29	low400	pull	27	16	548.953037002415	pull	915.68603800179	pull	1	5	3745.45318799937	6	3590.76202199867	3	1267.95954200134	5	2752.14176500231	4	3094.67031500026	7	3748.19172700154	29	2.04814109699873	1	16	16	18	17	50	ja	ja
34	pushPullEmp	20150804T175135	5	w	25	r	1	6	4	34	0	neutral	3	1	n_16	n_18	yes	29	low400	pull	27	16	602.570065998298	pull	1042.57553899777	pull	1	5	3745.45318799937	6	3590.76202199867	3	1267.95954200134	5	2752.14176500231	4	3094.67031500026	7	3748.19172700154	29	2.04814109699873	1	16	16	18	17	50	ja	ja
35	pushPullEmp	20150804T175142	5	w	25	r	1	6	5	35	0	neutral	3	1	n_15	n_18	yes	29	high800	push	27	16	548.516588997794	push	1058.10173500059	push	1	5	3745.45318799937	6	3590.76202199867	3	1267.95954200134	5	2752.14176500231	4	3094.67031500026	7	3748.19172700154	29	2.04814109699873	1	16	16	18	17	50	ja	ja
36	pushPullEmp	20150804T175150	5	w	25	r	1	6	6	36	0	neutral	3	1	n_13	n_18	yes	29	low400	pull	27	16	823.739826001547	pull	1215.5229100016	pull	1	5	3745.45318799937	6	3590.76202199867	3	1267.95954200134	5	2752.14176500231	4	3094.67031500026	7	3748.19172700154	29	2.04814109699873	1	16	16	18	17	50	ja	ja
37	pushPullEmp	20150804T175242	5	w	25	r	1	7	1	37	0	stroke	1	3	h_6	h_37	no	17	high800	push	27	16	511.342762000917	push	934.594393001229	push	1	5	1708.8708400006	7	2894.75572000083	5	1711.41936899949	6	2172.39448199689	4	2074.1246769976	8	1656.41034299915	17	2.16630943500058	1	16	16	18	17	50	ja	ja
38	pushPullEmp	20150804T175249	5	w	25	r	1	7	2	38	0	stroke	1	3	h_2	h_37	no	17	high800	push	27	16	567.882713998988	push	974.549944999017	push	1	5	1708.8708400006	7	2894.75572000083	5	1711.41936899949	6	2172.39448199689	4	2074.1246769976	8	1656.41034299915	17	2.16630943500058	1	16	16	18	17	50	ja	ja
39	pushPullEmp	20150804T175256	5	w	25	r	1	7	3	39	0	stroke	1	3	h_1	h_37	no	17	low400	pull	27	16	604.060393000604	pull	1015.02032599738	pull	1	5	1708.8708400006	7	2894.75572000083	5	1711.41936899949	6	2172.39448199689	4	2074.1246769976	8	1656.41034299915	17	2.16630943500058	1	16	16	18	17	50	ja	ja
40	pushPullEmp	20150804T175304	5	w	25	r	1	7	4	40	0	stroke	1	3	h_5	h_37	no	17	high800	push	27	16	576.50782299909	push	979.995411998359	push	1	5	1708.8708400006	7	2894.75572000083	5	1711.41936899949	6	2172.39448199689	4	2074.1246769976	8	1656.41034299915	17	2.16630943500058	1	16	16	18	17	50	ja	ja
41	pushPullEmp	20150804T175311	5	w	25	r	1	7	5	41	0	stroke	1	3	h_4	h_37	no	17	high800	push	27	16	509.656721001083	push	900.903079999698	push	1	5	1708.8708400006	7	2894.75572000083	5	1711.41936899949	6	2172.39448199689	4	2074.1246769976	8	1656.41034299915	17	2.16630943500058	1	16	16	18	17	50	ja	ja
42	pushPullEmp	20150804T175318	5	w	25	r	1	7	6	42	0	stroke	1	3	h_3	h_37	no	17	low400	pull	27	16	561.002655001474	pull	966.661047000642	pull	1	5	1708.8708400006	7	2894.75572000083	5	1711.41936899949	6	2172.39448199689	4	2074.1246769976	8	1656.41034299915	17	2.16630943500058	1	16	16	18	17	50	ja	ja
43	pushPullEmp	20150804T175405	5	w	25	r	1	8	1	43	0	stroke	3	3	h_18	h_38	no	17	low400	pull	27	16	835.080308999139	pull	1218.56576000148	pull	1	6	2083.97979800066	6	2006.18110800133	5	1492.65053300041	7	2240.13211800047	4	6777.51409499979	7	2174.50782899687	17	1.95259192700178	1	16	16	18	17	50	ja	ja
44	pushPullEmp	20150804T175413	5	w	25	r	1	8	2	44	0	stroke	3	3	h_13	h_38	no	17	high800	push	27	16	476.874917002628	push	963.714809003344	push	1	6	2083.97979800066	6	2006.18110800133	5	1492.65053300041	7	2240.13211800047	4	6777.51409499979	7	2174.50782899687	17	1.95259192700178	1	16	16	18	17	50	ja	ja
45	pushPullEmp	20150804T175420	5	w	25	r	1	8	3	45	0	stroke	3	3	h_17	h_38	no	17	low400	pull	27	16	673.000215999404	pull	1087.4578110007	pull	1	6	2083.97979800066	6	2006.18110800133	5	1492.65053300041	7	2240.13211800047	4	6777.51409499979	7	2174.50782899687	17	1.95259192700178	1	16	16	18	17	50	ja	ja
46	pushPullEmp	20150804T175427	5	w	25	r	1	8	4	46	0	stroke	3	3	h_15	h_38	no	17	high800	push	27	16	497.308345001424	push	936.318800998473	push	1	6	2083.97979800066	6	2006.18110800133	5	1492.65053300041	7	2240.13211800047	4	6777.51409499979	7	2174.50782899687	17	1.95259192700178	1	16	16	18	17	50	ja	ja
47	pushPullEmp	20150804T175434	5	w	25	r	1	8	5	47	0	stroke	3	3	h_14	h_38	no	17	low400	pull	27	16	571.900958998507	pull	935.371539998509	pull	1	6	2083.97979800066	6	2006.18110800133	5	1492.65053300041	7	2240.13211800047	4	6777.51409499979	7	2174.50782899687	17	1.95259192700178	1	16	16	18	17	50	ja	ja
48	pushPullEmp	20150804T175442	5	w	25	r	1	8	6	48	0	stroke	3	3	h_16	h_38	no	17	high800	push	27	16	429.032319999445	push	874.056425999792	push	1	6	2083.97979800066	6	2006.18110800133	5	1492.65053300041	7	2240.13211800047	4	6777.51409499979	7	2174.50782899687	17	1.95259192700178	1	16	16	18	17	50	ja	ja
49	pushPullEmp	20150804T175532	5	w	25	r	1	9	1	49	0	neutral	2	1	n_10	n_11	yes	29	low400	pull	27	16	769.658910000435	pull	1148.10336299968	pull	1	2	1179.91029599943	4	1729.8041560025	6	2889.71154899991	5	2128.2396960014	6	2220.44734199881	7	1467.86108700326	29	2.45939981799893	1	16	16	18	17	50	ja	ja
50	pushPullEmp	20150804T175539	5	w	25	r	1	9	2	50	0	neutral	2	1	n_8	n_11	yes	29	high800	push	27	16	474.345871999394	push	935.097828997532	push	1	2	1179.91029599943	4	1729.8041560025	6	2889.71154899991	5	2128.2396960014	6	2220.44734199881	7	1467.86108700326	29	2.45939981799893	1	16	16	18	17	50	ja	ja
51	pushPullEmp	20150804T175546	5	w	25	r	1	9	3	51	0	neutral	2	1	n_7	n_11	yes	29	low400	pull	27	16	529.475148999249	pull	923.107708999945	pull	1	2	1179.91029599943	4	1729.8041560025	6	2889.71154899991	5	2128.2396960014	6	2220.44734199881	7	1467.86108700326	29	2.45939981799893	1	16	16	18	17	50	ja	ja
52	pushPullEmp	20150804T175553	5	w	25	r	1	9	4	52	0	neutral	2	1	n_11	n_11	yes	29	high800	push	27	16	515.250061001192	push	961.260081999266	push	1	2	1179.91029599943	4	1729.8041560025	6	2889.71154899991	5	2128.2396960014	6	2220.44734199881	7	1467.86108700326	29	2.45939981799893	1	16	16	18	17	50	ja	ja
53	pushPullEmp	20150804T175600	5	w	25	r	1	9	5	53	0	neutral	2	1	n_9	n_11	yes	29	low400	pull	27	16	599.478444000037	pull	1031.4207729999	pull	1	2	1179.91029599943	4	1729.8041560025	6	2889.71154899991	5	2128.2396960014	6	2220.44734199881	7	1467.86108700326	29	2.45939981799893	1	16	16	18	17	50	ja	ja
54	pushPullEmp	20150804T175607	5	w	25	r	1	9	6	54	0	neutral	2	1	n_12	n_11	yes	29	high800	push	27	16	534.160685997544	push	962.737224998913	push	1	2	1179.91029599943	4	1729.8041560025	6	2889.71154899991	5	2128.2396960014	6	2220.44734199881	7	1467.86108700326	29	2.45939981799893	1	16	16	18	17	50	ja	ja
55	pushPullEmp	20150804T175654	5	w	25	r	1	10	1	55	0	neutral	5	1	n_30	n_38	no	17	low400	pull	27	16	730.487338997482	pull	1103.51985499699	pull	1	6	1476.63529800047	6	2408.8881509997	6	2919.82941699825	5	2432.6080940009	4	2280.48097399733	3	2620.11934099792	17	4.19046633000107	1	16	16	18	17	50	ja	ja
56	pushPullEmp	20150804T175701	5	w	25	r	1	10	2	56	0	neutral	5	1	n_25	n_38	no	17	high800	push	27	16	468.728964998154	push	895.271866999683	push	1	6	1476.63529800047	6	2408.8881509997	6	2919.82941699825	5	2432.6080940009	4	2280.48097399733	3	2620.11934099792	17	4.19046633000107	1	16	16	18	17	50	ja	ja
57	pushPullEmp	20150804T175709	5	w	25	r	1	10	3	57	0	neutral	5	1	n_26	n_38	no	17	high800	push	27	16	1084.16355500129	push	1517.71969500158	push	1	6	1476.63529800047	6	2408.8881509997	6	2919.82941699825	5	2432.6080940009	4	2280.48097399733	3	2620.11934099792	17	4.19046633000107	1	16	16	18	17	50	ja	ja
58	pushPullEmp	20150804T175716	5	w	25	r	1	10	4	58	0	neutral	5	1	n_29	n_38	no	17	low400	pull	27	16	573.444205000967	pull	1017.57090999975	pull	1	6	1476.63529800047	6	2408.8881509997	6	2919.82941699825	5	2432.6080940009	4	2280.48097399733	3	2620.11934099792	17	4.19046633000107	1	16	16	18	17	50	ja	ja
59	pushPullEmp	20150804T175724	5	w	25	r	1	10	5	59	0	neutral	5	1	n_28	n_38	no	17	high800	push	27	16	460.144916999416	push	868.54506600037	push	1	6	1476.63529800047	6	2408.8881509997	6	2919.82941699825	5	2432.6080940009	4	2280.48097399733	3	2620.11934099792	17	4.19046633000107	1	16	16	18	17	50	ja	ja
60	pushPullEmp	20150804T175731	5	w	25	r	1	10	6	60	0	neutral	5	1	n_27	n_38	no	17	low400	pull	27	16	528.243008996767	pull	953.161614997342	pull	1	6	1476.63529800047	6	2408.8881509997	6	2919.82941699825	5	2432.6080940009	4	2280.48097399733	3	2620.11934099792	17	4.19046633000107	1	16	16	18	17	50	ja	ja
61	pushPullEmp	20150804T175821	5	w	25	r	1	11	1	61	0	stroke	2	3	h_11	h_7	yes	29	low400	pull	27	16	641.474097999075	pull	1016.7198299997	pull	1	6	1306.95765899873	5	5458.35483900009	5	1711.9384539983	6	2679.43616100092	4	2128.40477300051	7	1410.83438900023	29	2.19011748299818	1	16	16	18	17	50	ja	ja
62	pushPullEmp	20150804T175828	5	w	25	r	1	11	2	62	0	stroke	2	3	h_12	h_7	yes	29	high800	push	27	16	438.080230999622	push	874.717227000365	push	1	6	1306.95765899873	5	5458.35483900009	5	1711.9384539983	6	2679.43616100092	4	2128.40477300051	7	1410.83438900023	29	2.19011748299818	1	16	16	18	17	50	ja	ja
63	pushPullEmp	20150804T175836	5	w	25	r	1	11	3	63	0	stroke	2	3	h_8	h_7	yes	29	low400	pull	27	16	577.235260999558	pull	974.112093000556	pull	1	6	1306.95765899873	5	5458.35483900009	5	1711.9384539983	6	2679.43616100092	4	2128.40477300051	7	1410.83438900023	29	2.19011748299818	1	16	16	18	17	50	ja	ja
64	pushPullEmp	20150804T175843	5	w	25	r	1	11	4	64	0	stroke	2	3	h_7	h_7	yes	29	low400	pull	27	16	602.3686920006	pull	1044.90176799925	pull	1	6	1306.95765899873	5	5458.35483900009	5	1711.9384539983	6	2679.43616100092	4	2128.40477300051	7	1410.83438900023	29	2.19011748299818	1	16	16	18	17	50	ja	ja
65	pushPullEmp	20150804T175850	5	w	25	r	1	11	5	65	0	stroke	2	3	h_10	h_7	yes	29	high800	push	27	16	492.409154000692	push	956.634283999942	push	1	6	1306.95765899873	5	5458.35483900009	5	1711.9384539983	6	2679.43616100092	4	2128.40477300051	7	1410.83438900023	29	2.19011748299818	1	16	16	18	17	50	ja	ja
66	pushPullEmp	20150804T175858	5	w	25	r	1	11	6	66	0	stroke	2	3	h_9	h_7	yes	29	low400	pull	27	16	636.240912997077	pull	1072.65071599896	pull	1	6	1306.95765899873	5	5458.35483900009	5	1711.9384539983	6	2679.43616100092	4	2128.40477300051	7	1410.83438900023	29	2.19011748299818	1	16	16	18	17	50	ja	ja
67	pushPullEmp	20150804T175947	5	w	25	r	1	12	1	67	0	stroke	5	3	h_27	h_27	yes	29	high800	push	27	16	578.385452000366	push	1114.8725640004	push	1	4	1622.63701099801	4	957.601599002373	3	3536.64863299855	7	3215.19444600199	4	2291.7789940002	6	2788.08823099826	29	1.80198008399748	1	16	16	18	17	50	ja	ja
68	pushPullEmp	20150804T175954	5	w	25	r	1	12	2	68	0	stroke	5	3	h_28	h_27	yes	29	low400	pull	27	16	567.109506001842	pull	931.809709999769	pull	1	4	1622.63701099801	4	957.601599002373	3	3536.64863299855	7	3215.19444600199	4	2291.7789940002	6	2788.08823099826	29	1.80198008399748	1	16	16	18	17	50	ja	ja
69	pushPullEmp	20150804T180001	5	w	25	r	1	12	3	69	0	stroke	5	3	h_26	h_27	yes	29	low400	pull	27	16	571.60698799917	pull	988.908403999725	pull	1	4	1622.63701099801	4	957.601599002373	3	3536.64863299855	7	3215.19444600199	4	2291.7789940002	6	2788.08823099826	29	1.80198008399748	1	16	16	18	17	50	ja	ja
70	pushPullEmp	20150804T180008	5	w	25	r	1	12	4	70	0	stroke	5	3	h_30	h_27	yes	29	high800	push	27	16	425.178411997971	push	843.984250997077	push	1	4	1622.63701099801	4	957.601599002373	3	3536.64863299855	7	3215.19444600199	4	2291.7789940002	6	2788.08823099826	29	1.80198008399748	1	16	16	18	17	50	ja	ja
71	pushPullEmp	20150804T180016	5	w	25	r	1	12	5	71	0	stroke	5	3	h_29	h_27	yes	29	high800	push	27	16	518.987221999036	push	945.777074000129	push	1	4	1622.63701099801	4	957.601599002373	3	3536.64863299855	7	3215.19444600199	4	2291.7789940002	6	2788.08823099826	29	1.80198008399748	1	16	16	18	17	50	ja	ja
72	pushPullEmp	20150804T180023	5	w	25	r	1	12	6	72	0	stroke	5	3	h_25	h_27	yes	29	low400	pull	27	16	553.849135000841	pull	977.345941001753	pull	1	4	1622.63701099801	4	957.601599002373	3	3536.64863299855	7	3215.19444600199	4	2291.7789940002	6	2788.08823099826	29	1.80198008399748	1	16	16	18	17	50	ja	ja
73	pushPullEmp	20150804T180116	5	w	25	r	1	13	1	73	0	sad	6	2	s_35	s_39	no	17	high800	push	27	16	553.384233996941	push	1001.03816899678	push	1	6	2572.82292300079	6	729.156302000774	6	992.650893000246	5	2494.75413999971	4	1408.7549370015	4	1251.31274600062	17	2.18471441200018	1	16	16	18	17	50	ja	ja
74	pushPullEmp	20150804T180124	5	w	25	r	1	13	2	74	0	sad	6	2	s_33	s_39	no	17	low400	pull	27	16	474.632144999603	pull	915.465477998921	pull	1	6	2572.82292300079	6	729.156302000774	6	992.650893000246	5	2494.75413999971	4	1408.7549370015	4	1251.31274600062	17	2.18471441200018	1	16	16	18	17	50	ja	ja
75	pushPullEmp	20150804T180132	5	w	25	r	1	13	3	75	0	sad	6	2	s_31	s_39	no	17	high800	push	27	16	585.554921998555	push	1006.15202399684	push	1	6	2572.82292300079	6	729.156302000774	6	992.650893000246	5	2494.75413999971	4	1408.7549370015	4	1251.31274600062	17	2.18471441200018	1	16	16	18	17	50	ja	ja
76	pushPullEmp	20150804T180139	5	w	25	r	1	13	4	76	0	sad	6	2	s_36	s_39	no	17	low400	pull	27	16	575.641689999728	pull	989.204209999414	pull	1	6	2572.82292300079	6	729.156302000774	6	992.650893000246	5	2494.75413999971	4	1408.7549370015	4	1251.31274600062	17	2.18471441200018	1	16	16	18	17	50	ja	ja
77	pushPullEmp	20150804T180146	5	w	25	r	1	13	5	77	0	sad	6	2	s_32	s_39	no	17	high800	push	27	16	519.886336997937	push	978.589779998496	push	1	6	2572.82292300079	6	729.156302000774	6	992.650893000246	5	2494.75413999971	4	1408.7549370015	4	1251.31274600062	17	2.18471441200018	1	16	16	18	17	50	ja	ja
78	pushPullEmp	20150804T180154	5	w	25	r	1	13	6	78	0	sad	6	2	s_34	s_39	no	17	high800	push	27	16	492.140920999285	push	906.990548998787	push	1	6	2572.82292300079	6	729.156302000774	6	992.650893000246	5	2494.75413999971	4	1408.7549370015	4	1251.31274600062	17	2.18471441200018	1	16	16	18	17	50	ja	ja
79	pushPullEmp	20150804T180242	5	w	25	r	1	14	1	79	0	sad	3	2	s_16	s_13	yes	29	low400	pull	27	16	669.048082999419	pull	1142.71020499937	pull	1	4	2036.62136799903	6	1239.99004000143	5	2547.58660199877	4	1280.31727399866	3	1016.7282509974	4	1324.47311600117	29	1.71863550700073	1	16	16	18	17	50	ja	ja
80	pushPullEmp	20150804T180249	5	w	25	r	1	14	2	80	0	sad	3	2	s_14	s_13	yes	29	low400	pull	27	16	652.100848000468	pull	1134.77014400187	pull	1	4	2036.62136799903	6	1239.99004000143	5	2547.58660199877	4	1280.31727399866	3	1016.7282509974	4	1324.47311600117	29	1.71863550700073	1	16	16	18	17	50	ja	ja
81	pushPullEmp	20150804T180257	5	w	25	r	1	14	3	81	0	sad	3	2	s_17	s_13	yes	29	high800	push	27	16	526.702886999468	push	981.648637999664	push	1	4	2036.62136799903	6	1239.99004000143	5	2547.58660199877	4	1280.31727399866	3	1016.7282509974	4	1324.47311600117	29	1.71863550700073	1	16	16	18	17	50	ja	ja
82	pushPullEmp	20150804T180304	5	w	25	r	1	14	4	82	0	sad	3	2	s_13	s_13	yes	29	low400	pull	27	16	639.714211999584	pull	1070.65729200176	pull	1	4	2036.62136799903	6	1239.99004000143	5	2547.58660199877	4	1280.31727399866	3	1016.7282509974	4	1324.47311600117	29	1.71863550700073	1	16	16	18	17	50	ja	ja
83	pushPullEmp	20150804T180312	5	w	25	r	1	14	5	83	0	sad	3	2	s_15	s_13	yes	29	high800	push	27	16	447.144732998917	push	875.476420998079	push	1	4	2036.62136799903	6	1239.99004000143	5	2547.58660199877	4	1280.31727399866	3	1016.7282509974	4	1324.47311600117	29	1.71863550700073	1	16	16	18	17	50	ja	ja
84	pushPullEmp	20150804T180320	5	w	25	r	1	14	6	84	0	sad	3	2	s_18	s_13	yes	29	low400	pull	27	16	675.219091000035	pull	1085.84609400248	pull	1	4	2036.62136799903	6	1239.99004000143	5	2547.58660199877	4	1280.31727399866	3	1016.7282509974	4	1324.47311600117	29	1.71863550700073	1	16	16	18	17	50	ja	ja
85	pushPullEmp	20150804T180404	5	w	25	r	1	15	1	85	0	stroke	6	3	h_35	h_33	yes	29	low400	pull	27	16	784.228358999011	pull	1170.71570700055	pull	1	4	1200.06818200272	6	1207.56800399977	5	2327.98755600015	5	2191.69132099705	4	2168.51005999706	6	1959.48575800139	29	1.82244041800004	1	16	16	18	17	50	ja	ja
86	pushPullEmp	20150804T180411	5	w	25	r	1	15	2	86	0	stroke	6	3	h_32	h_33	yes	29	high800	push	27	16	443.085158002854	push	890.068260002503	push	1	4	1200.06818200272	6	1207.56800399977	5	2327.98755600015	5	2191.69132099705	4	2168.51005999706	6	1959.48575800139	29	1.82244041800004	1	16	16	18	17	50	ja	ja
87	pushPullEmp	20150804T180419	5	w	25	r	1	15	3	87	0	stroke	6	3	h_31	h_33	yes	29	high800	push	27	16	484.571777999809	push	888.860433001246	push	1	4	1200.06818200272	6	1207.56800399977	5	2327.98755600015	5	2191.69132099705	4	2168.51005999706	6	1959.48575800139	29	1.82244041800004	1	16	16	18	17	50	ja	ja
88	pushPullEmp	20150804T180426	5	w	25	r	1	15	4	88	0	stroke	6	3	h_33	h_33	yes	29	low400	pull	27	16	556.105468002788	pull	985.028437003057	pull	1	4	1200.06818200272	6	1207.56800399977	5	2327.98755600015	5	2191.69132099705	4	2168.51005999706	6	1959.48575800139	29	1.82244041800004	1	16	16	18	17	50	ja	ja
89	pushPullEmp	20150804T180434	5	w	25	r	1	15	5	89	0	stroke	6	3	h_36	h_33	yes	29	high800	push	27	16	452.516360000416	push	878.770393999119	push	1	4	1200.06818200272	6	1207.56800399977	5	2327.98755600015	5	2191.69132099705	4	2168.51005999706	6	1959.48575800139	29	1.82244041800004	1	16	16	18	17	50	ja	ja
90	pushPullEmp	20150804T180441	5	w	25	r	1	15	6	90	0	stroke	6	3	h_34	h_33	yes	29	low400	pull	27	16	761.073751999997	pull	1256.53624299876	pull	1	4	1200.06818200272	6	1207.56800399977	5	2327.98755600015	5	2191.69132099705	4	2168.51005999706	6	1959.48575800139	29	1.82244041800004	1	16	16	18	17	50	ja	ja
91	pushPullEmp	20150804T180528	5	w	25	r	1	16	1	91	0	stroke	4	3	h_19	h_39	no	17	high800	push	27	16	575.129875999555	pull	945.694680997694	pull	2	4	3783.75855599734	6	1548.26416299693	4	1849.87950999857	6	1205.33414199963	3	1405.37653200226	5	1284.87329800191	17	1.91040655399775	1	16	16	18	17	50	ja	ja
92	pushPullEmp	20150804T180536	5	w	25	r	1	16	2	92	0	stroke	4	3	h_24	h_39	no	17	low400	pull	27	16	663.549603999243	pull	1074.13232999836	pull	1	4	3783.75855599734	6	1548.26416299693	4	1849.87950999857	6	1205.33414199963	3	1405.37653200226	5	1284.87329800191	17	1.91040655399775	1	16	16	18	17	50	ja	ja
93	pushPullEmp	20150804T180544	5	w	25	r	1	16	3	93	0	stroke	4	3	h_23	h_39	no	17	low400	pull	27	16	675.664106001117	pull	1106.71481300151	pull	1	4	3783.75855599734	6	1548.26416299693	4	1849.87950999857	6	1205.33414199963	3	1405.37653200226	5	1284.87329800191	17	1.91040655399775	1	16	16	18	17	50	ja	ja
94	pushPullEmp	20150804T180551	5	w	25	r	1	16	4	94	0	stroke	4	3	h_21	h_39	no	17	high800	push	27	16	539.793375998765	push	1039.7123549984	push	1	4	3783.75855599734	6	1548.26416299693	4	1849.87950999857	6	1205.33414199963	3	1405.37653200226	5	1284.87329800191	17	1.91040655399775	1	16	16	18	17	50	ja	ja
95	pushPullEmp	20150804T180559	5	w	25	r	1	16	5	95	0	stroke	4	3	h_20	h_39	no	17	low400	pull	27	16	593.523303002352	pull	1083.55916100036	pull	1	4	3783.75855599734	6	1548.26416299693	4	1849.87950999857	6	1205.33414199963	3	1405.37653200226	5	1284.87329800191	17	1.91040655399775	1	16	16	18	17	50	ja	ja
96	pushPullEmp	20150804T180607	5	w	25	r	1	16	6	96	0	stroke	4	3	h_22	h_39	no	17	high800	push	27	16	490.229026999557	push	956.905531998316	push	1	4	3783.75855599734	6	1548.26416299693	4	1849.87950999857	6	1205.33414199963	3	1405.37653200226	5	1284.87329800191	17	1.91040655399775	1	16	16	18	17	50	ja	ja
97	pushPullEmp	20150804T180650	5	w	25	r	1	17	1	97	0	neutral	6	1	n_34	n_39	no	17	low400	pull	27	16	580.820698999451	pull	1056.88262499723	pull	1	3	2000.27512299857	2	1973.92225200019	2	1009.14733399986	2	2100.40319399923	2	4142.84704500096	3	1333.46763200097	17	1.7425050899983	1	16	16	18	17	50	ja	ja
98	pushPullEmp	20150804T180658	5	w	25	r	1	17	2	98	0	neutral	6	1	n_35	n_39	no	17	high800	push	27	16	674.060601001751	push	1110.64002600242	push	1	3	2000.27512299857	2	1973.92225200019	2	1009.14733399986	2	2100.40319399923	2	4142.84704500096	3	1333.46763200097	17	1.7425050899983	1	16	16	18	17	50	ja	ja
99	pushPullEmp	20150804T180705	5	w	25	r	1	17	3	99	0	neutral	6	1	n_31	n_39	no	17	low400	pull	27	16	668.635265002085	pull	1062.769938001	pull	1	3	2000.27512299857	2	1973.92225200019	2	1009.14733399986	2	2100.40319399923	2	4142.84704500096	3	1333.46763200097	17	1.7425050899983	1	16	16	18	17	50	ja	ja
100	pushPullEmp	20150804T180713	5	w	25	r	1	17	4	100	0	neutral	6	1	n_33	n_39	no	17	high800	push	27	16	611.513475002634	push	1086.5408180026	push	1	3	2000.27512299857	2	1973.92225200019	2	1009.14733399986	2	2100.40319399923	2	4142.84704500096	3	1333.46763200097	17	1.7425050899983	1	16	16	18	17	50	ja	ja
101	pushPullEmp	20150804T180721	5	w	25	r	1	17	5	101	0	neutral	6	1	n_32	n_39	no	17	low400	pull	27	16	726.124136999104	pull	1198.49661199926	pull	1	3	2000.27512299857	2	1973.92225200019	2	1009.14733399986	2	2100.40319399923	2	4142.84704500096	3	1333.46763200097	17	1.7425050899983	1	16	16	18	17	50	ja	ja
102	pushPullEmp	20150804T180728	5	w	25	r	1	17	6	102	0	neutral	6	1	n_36	n_39	no	17	low400	pull	27	16	662.697262002534	pull	1070.96053300038	pull	1	3	2000.27512299857	2	1973.92225200019	2	1009.14733399986	2	2100.40319399923	2	4142.84704500096	3	1333.46763200097	17	1.7425050899983	1	16	16	18	17	50	ja	ja
103	pushPullEmp	20150804T180813	5	w	25	r	1	18	1	103	0	neutral	4	1	n_20	n_37	no	17	high800	push	27	16	605.287850997323	push	1105.99811999701	push	1	3	1247.59068600179	3	1509.00994100084	4	1683.45150800087	2	1120.72140899909	2	957.266368001001	2	2683.003017999	17	1.60737223399701	1	16	16	18	17	50	ja	ja
104	pushPullEmp	20150804T180821	5	w	25	r	1	18	2	104	0	neutral	4	1	n_19	n_37	no	17	low400	pull	27	16	694.805882000859	pull	1113.206997	pull	1	3	1247.59068600179	3	1509.00994100084	4	1683.45150800087	2	1120.72140899909	2	957.266368001001	2	2683.003017999	17	1.60737223399701	1	16	16	18	17	50	ja	ja
105	pushPullEmp	20150804T180828	5	w	25	r	1	18	3	105	0	neutral	4	1	n_23	n_37	no	17	high800	push	27	16	525.877105002	push	961.271941002342	push	1	3	1247.59068600179	3	1509.00994100084	4	1683.45150800087	2	1120.72140899909	2	957.266368001001	2	2683.003017999	17	1.60737223399701	1	16	16	18	17	50	ja	ja
106	pushPullEmp	20150804T180836	5	w	25	r	1	18	4	106	0	neutral	4	1	n_22	n_37	no	17	high800	push	27	16	592.460102000274	push	1015.99180600047	push	1	3	1247.59068600179	3	1509.00994100084	4	1683.45150800087	2	1120.72140899909	2	957.266368001001	2	2683.003017999	17	1.60737223399701	1	16	16	18	17	50	ja	ja
107	pushPullEmp	20150804T180844	5	w	25	r	1	18	5	107	0	neutral	4	1	n_24	n_37	no	17	low400	pull	27	16	613.423474001233	pull	1143.80708699819	pull	1	3	1247.59068600179	3	1509.00994100084	4	1683.45150800087	2	1120.72140899909	2	957.266368001001	2	2683.003017999	17	1.60737223399701	1	16	16	18	17	50	ja	ja
108	pushPullEmp	20150804T180852	5	w	25	r	1	18	6	108	0	neutral	4	1	n_21	n_37	no	17	high800	push	27	16	558.342642997653	push	1099.52402699774	push	1	3	1247.59068600179	3	1509.00994100084	4	1683.45150800087	2	1120.72140899909	2	957.266368001001	2	2683.003017999	17	1.60737223399701	1	16	16	18	17	50	ja	ja
109	pushPullEmp	20150804T180937	5	w	25	r	1	19	1	109	0	sad	5	2	s_28	s_26	yes	29	high800	push	27	16	812.592173998273	push	1333.56324199747	push	1	6	1338.24640799867	6	1220.20612300184	5	1314.08654199913	5	1704.07040200007	4	3013.99803499953	6	1476.45277300035	29	2.09426669900131	1	16	16	18	17	50	ja	ja
110	pushPullEmp	20150804T180945	5	w	25	r	1	19	2	110	0	sad	5	2	s_29	s_26	yes	29	high800	push	27	16	696.721581999649	push	1256.63482999799	push	1	6	1338.24640799867	6	1220.20612300184	5	1314.08654199913	5	1704.07040200007	4	3013.99803499953	6	1476.45277300035	29	2.09426669900131	1	16	16	18	17	50	ja	ja
111	pushPullEmp	20150804T180952	5	w	25	r	1	19	3	111	0	sad	5	2	s_26	s_26	yes	29	low400	pull	27	16	586.62121000007	pull	1014.36412699978	pull	1	6	1338.24640799867	6	1220.20612300184	5	1314.08654199913	5	1704.07040200007	4	3013.99803499953	6	1476.45277300035	29	2.09426669900131	1	16	16	18	17	50	ja	ja
112	pushPullEmp	20150804T181000	5	w	25	r	1	19	4	112	0	sad	5	2	s_25	s_26	yes	29	high800	push	27	16	564.407572000258	push	980.64715999781	push	1	6	1338.24640799867	6	1220.20612300184	5	1314.08654199913	5	1704.07040200007	4	3013.99803499953	6	1476.45277300035	29	2.09426669900131	1	16	16	18	17	50	ja	ja
113	pushPullEmp	20150804T181007	5	w	25	r	1	19	5	113	0	sad	5	2	s_27	s_26	yes	29	low400	pull	27	16	722.356941000617	pull	1166.04334600095	pull	1	6	1338.24640799867	6	1220.20612300184	5	1314.08654199913	5	1704.07040200007	4	3013.99803499953	6	1476.45277300035	29	2.09426669900131	1	16	16	18	17	50	ja	ja
114	pushPullEmp	20150804T181015	5	w	25	r	1	19	6	114	0	sad	5	2	s_30	s_26	yes	29	low400	pull	27	16	704.065512999368	pull	1179.04995900142	pull	1	6	1338.24640799867	6	1220.20612300184	5	1314.08654199913	5	1704.07040200007	4	3013.99803499953	6	1476.45277300035	29	2.09426669900131	1	16	16	18	17	50	ja	ja
115	pushPullEmp	20150804T181059	5	w	25	r	1	20	1	115	0	sad	2	2	s_7	s_38	no	17	high800	push	27	16	439.526398996444	push	1024.01901199765	push	1	5	1708.20257499872	6	2398.63425600197	5	1170.74627900001	4	1933.78380099966	4	1155.80277099798	4	2645.75323900135	17	2.174617501998	1	16	16	18	17	50	ja	ja
116	pushPullEmp	20150804T181107	5	w	25	r	1	20	2	116	0	sad	2	2	s_11	s_38	no	17	low400	pull	27	16	461.112357998994	pull	942.597520998883	pull	1	5	1708.20257499872	6	2398.63425600197	5	1170.74627900001	4	1933.78380099966	4	1155.80277099798	4	2645.75323900135	17	2.174617501998	1	16	16	18	17	50	ja	ja
117	pushPullEmp	20150804T181115	5	w	25	r	1	20	3	117	0	sad	2	2	s_9	s_38	no	17	high800	push	27	16	482.843372999108	push	943.344215999881	push	1	5	1708.20257499872	6	2398.63425600197	5	1170.74627900001	4	1933.78380099966	4	1155.80277099798	4	2645.75323900135	17	2.174617501998	1	16	16	18	17	50	ja	ja
118	pushPullEmp	20150804T181122	5	w	25	r	1	20	4	118	0	sad	2	2	s_8	s_38	no	17	high800	push	27	16	573.028922000143	push	1060.25999200129	push	1	5	1708.20257499872	6	2398.63425600197	5	1170.74627900001	4	1933.78380099966	4	1155.80277099798	4	2645.75323900135	17	2.174617501998	1	16	16	18	17	50	ja	ja
119	pushPullEmp	20150804T181129	5	w	25	r	1	20	5	119	0	sad	2	2	s_10	s_38	no	17	low400	pull	27	16	521.89307900233	pull	1045.89494200161	pull	1	5	1708.20257499872	6	2398.63425600197	5	1170.74627900001	4	1933.78380099966	4	1155.80277099798	4	2645.75323900135	17	2.174617501998	1	16	16	18	17	50	ja	ja
120	pushPullEmp	20150804T181137	5	w	25	r	1	20	6	120	0	sad	2	2	s_12	s_38	no	17	low400	pull	27	16	625.31705900174	pull	1036.27870699993	pull	1	5	1708.20257499872	6	2398.63425600197	5	1170.74627900001	4	1933.78380099966	4	1155.80277099798	4	2645.75323900135	17	2.174617501998	1	16	16	18	17	50	ja	ja
[truncated: 28 more columns]
