# Supplementary material for: Empathic concern and personal distress depend on situational but not dispositional factors
Source: PLoS One. 2019 Nov 14;14(11):e0225102. doi: 10.1371/journal.pone.0225102 (PMC6855434; doi:10.1371/journal.pone.0225102)
Supplement: S3 File — (ZIP) [file pone.0225102.s004.zip › Results/pushPullEmp_52_avg.txt]

expName	date	vpNum	gender	age	handedness	respMapping	block	trial	trialCount	practice	picType	picBlock	picTypeNum	picName	memPicName	memPicPresent	memPicCorrKey	tone	respDirection	panas1Pos	panas1Neg	movementOnset	movementOnsetDirection	movementOffset	movementOffsetDirection	correct	respKeyTender	respTimeTender	respKeyCompassionate	respTimeCompassionate	respKeyMoved	respTimeMoved	respKeyWorried	respTimeWorried	respKeyDistressed	respTimeDistressed	respKeyAlarmed	respTimeAlarmed	memRespKey	memRespTime	correctMemTask	fs	ec	pt	pd	empathy	pqQ1	pqQ2	panas2Pos
1	pushPullEmp	20151002T134523	52	w	22	r	2	1	1	1	1	practice	2	4	p_9	p_10	yes	29	low400	push	12	11	2228.37582600024	push	2904.29521500046	push	3	1	7857.64276499958	1	2295.80707900004	1	4810.84431300042	1	3896.24730699961	1	3215.78056199996	8	8551.07578500065	29	7.34216152299996	1	13	11	17	19	41	nein	nein
2	pushPullEmp	20151002T134530	52	w	22	r	2	1	2	2	1	practice	2	4	p_12	p_10	yes	29	low400	push	12	11	677.593843999901	push	1151.0072710001	push	1	1	7857.64276499958	1	2295.80707900004	1	4810.84431300042	1	3896.24730699961	1	3215.78056199996	8	8551.07578500065	29	7.34216152299996	1	13	11	17	19	41	nein	nein
3	pushPullEmp	20151002T134539	52	w	22	r	2	1	3	3	1	practice	2	4	p_11	p_10	yes	29	high800	pull	12	11	822.4513669999	pull	1276.80471200043	pull	1	1	7857.64276499958	1	2295.80707900004	1	4810.84431300042	1	3896.24730699961	1	3215.78056199996	8	8551.07578500065	29	7.34216152299996	1	13	11	17	19	41	nein	nein
4	pushPullEmp	20151002T134548	52	w	22	r	2	1	4	4	1	practice	2	4	p_8	p_10	yes	29	high800	pull	12	11	1291.67250100009	pull	1711.83216400014	pull	1	1	7857.64276499958	1	2295.80707900004	1	4810.84431300042	1	3896.24730699961	1	3215.78056199996	8	8551.07578500065	29	7.34216152299996	1	13	11	17	19	41	nein	nein
5	pushPullEmp	20151002T134556	52	w	22	r	2	1	5	5	1	practice	2	4	p_7	p_10	yes	29	low400	push	12	11	625.904964999885	push	1150.470142	push	1	1	7857.64276499958	1	2295.80707900004	1	4810.84431300042	1	3896.24730699961	1	3215.78056199996	8	8551.07578500065	29	7.34216152299996	1	13	11	17	19	41	nein	nein
6	pushPullEmp	20151002T134603	52	w	22	r	2	1	6	6	1	practice	2	4	p_10	p_10	yes	29	low400	push	12	11	773.657044000065	push	1240.40911000055	push	1	1	7857.64276499958	1	2295.80707900004	1	4810.84431300042	1	3896.24730699961	1	3215.78056199996	8	8551.07578500065	29	7.34216152299996	1	13	11	17	19	41	nein	nein
7	pushPullEmp	20151002T134727	52	w	22	r	2	2	1	7	1	practice	1	4	p_2	p_13	no	17	high800	pull	12	11	945.790654999953	pull	1489.65124499985	pull	1	1	1839.79732800071	1	1548.45692600065	1	2540.43553299925	1	2702.56111000072	1	2482.74051499993	5	4507.69091999973	17	5.92994611999984	1	13	11	17	19	41	nein	nein
8	pushPullEmp	20151002T134734	52	w	22	r	2	2	2	8	1	practice	1	4	p_1	p_13	no	17	high800	pull	12	11	910.828879000386	pull	1356.01298999982	pull	1	1	1839.79732800071	1	1548.45692600065	1	2540.43553299925	1	2702.56111000072	1	2482.74051499993	5	4507.69091999973	17	5.92994611999984	1	13	11	17	19	41	nein	nein
9	pushPullEmp	20151002T134742	52	w	22	r	2	2	3	9	1	practice	1	4	p_5	p_13	no	17	low400	push	12	11	720.008617999956	push	1345.50976400067	push	1	1	1839.79732800071	1	1548.45692600065	1	2540.43553299925	1	2702.56111000072	1	2482.74051499993	5	4507.69091999973	17	5.92994611999984	1	13	11	17	19	41	nein	nein
10	pushPullEmp	20151002T134750	52	w	22	r	2	2	4	10	1	practice	1	4	p_3	p_13	no	17	high800	pull	12	11	779.897321000026	pull	1347.99106700018	pull	1	1	1839.79732800071	1	1548.45692600065	1	2540.43553299925	1	2702.56111000072	1	2482.74051499993	5	4507.69091999973	17	5.92994611999984	1	13	11	17	19	41	nein	nein
11	pushPullEmp	20151002T134758	52	w	22	r	2	2	5	11	1	practice	1	4	p_6	p_13	no	17	low400	push	12	11	670.354966999279	push	1318.37765299961	push	1	1	1839.79732800071	1	1548.45692600065	1	2540.43553299925	1	2702.56111000072	1	2482.74051499993	5	4507.69091999973	17	5.92994611999984	1	13	11	17	19	41	nein	nein
12	pushPullEmp	20151002T134805	52	w	22	r	2	2	6	12	1	practice	1	4	p_4	p_13	no	17	high800	pull	12	11	591.468298	pull	1141.5385500003	pull	1	1	1839.79732800071	1	1548.45692600065	1	2540.43553299925	1	2702.56111000072	1	2482.74051499993	5	4507.69091999973	17	5.92994611999984	1	13	11	17	19	41	nein	nein
13	pushPullEmp	20151002T134931	52	w	22	r	2	3	1	13	0	sad	5	2	s_25	s_29	yes	29	high800	pull	12	11	1229.4484139994	pull	1714.35498399942	pull	1	3	6112.46102999939	4	5677.51210799997	1	6035.7254999999	1	6743.9921059995	1	1489.2078189996	1	2185.77487999937	29	4.51238099999955	1	13	11	17	19	41	nein	nein
14	pushPullEmp	20151002T134939	52	w	22	r	2	3	2	14	0	sad	5	2	s_27	s_29	yes	29	high800	pull	12	11	1082.33118399938	pull	1523.30539299954	pull	1	3	6112.46102999939	4	5677.51210799997	1	6035.7254999999	1	6743.9921059995	1	1489.2078189996	1	2185.77487999937	29	4.51238099999955	1	13	11	17	19	41	nein	nein
15	pushPullEmp	20151002T134946	52	w	22	r	2	3	3	15	0	sad	5	2	s_26	s_29	yes	29	low400	push	12	11	747.549726000107	push	1290.43273600008	push	1	3	6112.46102999939	4	5677.51210799997	1	6035.7254999999	1	6743.9921059995	1	1489.2078189996	1	2185.77487999937	29	4.51238099999955	1	13	11	17	19	41	nein	nein
16	pushPullEmp	20151002T134953	52	w	22	r	2	3	4	16	0	sad	5	2	s_29	s_29	yes	29	high800	pull	12	11	779.897016999807	pull	1223.44105900002	pull	1	3	6112.46102999939	4	5677.51210799997	1	6035.7254999999	1	6743.9921059995	1	1489.2078189996	1	2185.77487999937	29	4.51238099999955	1	13	11	17	19	41	nein	nein
17	pushPullEmp	20151002T135001	52	w	22	r	2	3	5	17	0	sad	5	2	s_28	s_29	yes	29	high800	pull	12	11	649.565808000356	pull	1104.21897300066	pull	1	3	6112.46102999939	4	5677.51210799997	1	6035.7254999999	1	6743.9921059995	1	1489.2078189996	1	2185.77487999937	29	4.51238099999955	1	13	11	17	19	41	nein	nein
18	pushPullEmp	20151002T135009	52	w	22	r	2	3	6	18	0	sad	5	2	s_30	s_29	yes	29	low400	push	12	11	689.712894999393	push	1220.76696800003	push	1	3	6112.46102999939	4	5677.51210799997	1	6035.7254999999	1	6743.9921059995	1	1489.2078189996	1	2185.77487999937	29	4.51238099999955	1	13	11	17	19	41	nein	nein
19	pushPullEmp	20151002T135132	52	w	22	r	2	4	1	19	0	sad	6	2	s_31	s_39	no	17	high800	pull	12	11	1302.3359129998	pull	1824.79743799972	pull	1	3	5120.30920699999	3	4771.08242200029	3	4265.19728599942	1	5520.09992100011	1	1996.9008600001	1	1475.91603799992	17	3.00638521699966	1	13	11	17	19	41	nein	nein
20	pushPullEmp	20151002T135140	52	w	22	r	2	4	2	20	0	sad	6	2	s_32	s_39	no	17	low400	push	12	11	622.143048000093	push	1134.39887800005	push	1	3	5120.30920699999	3	4771.08242200029	3	4265.19728599942	1	5520.09992100011	1	1996.9008600001	1	1475.91603799992	17	3.00638521699966	1	13	11	17	19	41	nein	nein
21	pushPullEmp	20151002T135148	52	w	22	r	2	4	3	21	0	sad	6	2	s_34	s_39	no	17	high800	pull	12	11	1371.60703800064	pull	1794.60211900014	pull	1	3	5120.30920699999	3	4771.08242200029	3	4265.19728599942	1	5520.09992100011	1	1996.9008600001	1	1475.91603799992	17	3.00638521699966	1	13	11	17	19	41	nein	nein
22	pushPullEmp	20151002T135156	52	w	22	r	2	4	4	22	0	sad	6	2	s_35	s_39	no	17	low400	push	12	11	733.720514000088	push	1272.69157400031	push	1	3	5120.30920699999	3	4771.08242200029	3	4265.19728599942	1	5520.09992100011	1	1996.9008600001	1	1475.91603799992	17	3.00638521699966	1	13	11	17	19	41	nein	nein
23	pushPullEmp	20151002T135203	52	w	22	r	2	4	5	23	0	sad	6	2	s_33	s_39	no	17	high800	pull	12	11	772.985766999525	pull	1221.57013199951	pull	1	3	5120.30920699999	3	4771.08242200029	3	4265.19728599942	1	5520.09992100011	1	1996.9008600001	1	1475.91603799992	17	3.00638521699966	1	13	11	17	19	41	nein	nein
24	pushPullEmp	20151002T135211	52	w	22	r	2	4	6	24	0	sad	6	2	s_36	s_39	no	17	low400	push	12	11	840.362202000397	push	1361.52774299979	push	1	3	5120.30920699999	3	4771.08242200029	3	4265.19728599942	1	5520.09992100011	1	1996.9008600001	1	1475.91603799992	17	3.00638521699966	1	13	11	17	19	41	nein	nein
25	pushPullEmp	20151002T135315	52	w	22	r	2	5	1	25	0	neutral	1	1	n_6	n_1	yes	29	low400	push	12	11	1257.79133099977	push	1729.5968139998	push	1	1	1413.0754859998	1	1358.31629200038	1	1931.74308299967	1	1815.555872	1	2268.30262299973	1	2791.32147199925	29	3.82298344900028	1	13	11	17	19	41	nein	nein
26	pushPullEmp	20151002T135323	52	w	22	r	2	5	2	26	0	neutral	1	1	n_5	n_1	yes	29	high800	pull	12	11	563.568701000193	pull	1013.59751699995	pull	1	1	1413.0754859998	1	1358.31629200038	1	1931.74308299967	1	1815.555872	1	2268.30262299973	1	2791.32147199925	29	3.82298344900028	1	13	11	17	19	41	nein	nein
27	pushPullEmp	20151002T135331	52	w	22	r	2	5	3	27	0	neutral	1	1	n_1	n_1	yes	29	low400	push	12	11	1113.62448100033	push	1623.70981599986	push	1	1	1413.0754859998	1	1358.31629200038	1	1931.74308299967	1	1815.555872	1	2268.30262299973	1	2791.32147199925	29	3.82298344900028	1	13	11	17	19	41	nein	nein
28	pushPullEmp	20151002T135338	52	w	22	r	2	5	4	28	0	neutral	1	1	n_4	n_1	yes	29	high800	pull	12	11	652.425925999822	pull	1088.74091099945	pull	1	1	1413.0754859998	1	1358.31629200038	1	1931.74308299967	1	1815.555872	1	2268.30262299973	1	2791.32147199925	29	3.82298344900028	1	13	11	17	19	41	nein	nein
29	pushPullEmp	20151002T135346	52	w	22	r	2	5	5	29	0	neutral	1	1	n_3	n_1	yes	29	low400	push	12	11	841.900032999438	push	1316.40298599985	push	1	1	1413.0754859998	1	1358.31629200038	1	1931.74308299967	1	1815.555872	1	2268.30262299973	1	2791.32147199925	29	3.82298344900028	1	13	11	17	19	41	nein	nein
30	pushPullEmp	20151002T135353	52	w	22	r	2	5	6	30	0	neutral	1	1	n_2	n_1	yes	29	low400	push	12	11	736.376654999825	push	1175.20497899941	push	1	1	1413.0754859998	1	1358.31629200038	1	1931.74308299967	1	1815.555872	1	2268.30262299973	1	2791.32147199925	29	3.82298344900028	1	13	11	17	19	41	nein	nein
31	pushPullEmp	20151002T135443	52	w	22	r	2	6	1	31	0	neutral	3	1	n_18	n_16	yes	29	high800	pull	12	11	654.417126999651	pull	1097.0303719995	pull	1	1	2390.40465800008	1	1098.7831020002	1	2501.86756300081	1	2531.66238400081	1	1446.77339499958	1	1267.27029799986	29	2.95195744100056	1	13	11	17	19	41	nein	nein
32	pushPullEmp	20151002T135451	52	w	22	r	2	6	2	32	0	neutral	3	1	n_16	n_16	yes	29	high800	pull	12	11	817.838619000308	pull	1221.59711200048	pull	1	1	2390.40465800008	1	1098.7831020002	1	2501.86756300081	1	2531.66238400081	1	1446.77339499958	1	1267.27029799986	29	2.95195744100056	1	13	11	17	19	41	nein	nein
33	pushPullEmp	20151002T135458	52	w	22	r	2	6	3	33	0	neutral	3	1	n_14	n_16	yes	29	low400	push	12	11	860.422761000431	push	1379.19902700024	push	1	1	2390.40465800008	1	1098.7831020002	1	2501.86756300081	1	2531.66238400081	1	1446.77339499958	1	1267.27029799986	29	2.95195744100056	1	13	11	17	19	41	nein	nein
34	pushPullEmp	20151002T135506	52	w	22	r	2	6	4	34	0	neutral	3	1	n_15	n_16	yes	29	low400	push	12	11	705.943396999923	push	1177.08833199968	push	1	1	2390.40465800008	1	1098.7831020002	1	2501.86756300081	1	2531.66238400081	1	1446.77339499958	1	1267.27029799986	29	2.95195744100056	1	13	11	17	19	41	nein	nein
35	pushPullEmp	20151002T135513	52	w	22	r	2	6	5	35	0	neutral	3	1	n_13	n_16	yes	29	high800	pull	12	11	627.354720999487	pull	1190.98998399941	pull	1	1	2390.40465800008	1	1098.7831020002	1	2501.86756300081	1	2531.66238400081	1	1446.77339499958	1	1267.27029799986	29	2.95195744100056	1	13	11	17	19	41	nein	nein
36	pushPullEmp	20151002T135521	52	w	22	r	2	6	6	36	0	neutral	3	1	n_17	n_16	yes	29	high800	pull	12	11	662.371847000126	pull	1045.0986980005	pull	1	1	2390.40465800008	1	1098.7831020002	1	2501.86756300081	1	2531.66238400081	1	1446.77339499958	1	1267.27029799986	29	2.95195744100056	1	13	11	17	19	41	nein	nein
37	pushPullEmp	20151002T135613	52	w	22	r	2	7	1	37	0	stroke	4	3	h_19	h_39	no	17	low400	push	12	11	653.245650000012	push	1213.96645000014	push	1	1	3690.55988900072	6	3791.214803	1	2379.04585399974	8	4818.48993899985	3	3595.59109899965	8	3679.35222300002	17	2.84304629399958	1	13	11	17	19	41	nein	nein
38	pushPullEmp	20151002T135621	52	w	22	r	2	7	2	38	0	stroke	4	3	h_21	h_39	no	17	low400	push	12	11	796.121723000491	push	1291.64356400006	push	1	1	3690.55988900072	6	3791.214803	1	2379.04585399974	8	4818.48993899985	3	3595.59109899965	8	3679.35222300002	17	2.84304629399958	1	13	11	17	19	41	nein	nein
39	pushPullEmp	20151002T135629	52	w	22	r	2	7	3	39	0	stroke	4	3	h_24	h_39	no	17	high800	pull	12	11	624.953548000216	pull	1276.40577100019	pull	1	1	3690.55988900072	6	3791.214803	1	2379.04585399974	8	4818.48993899985	3	3595.59109899965	8	3679.35222300002	17	2.84304629399958	1	13	11	17	19	41	nein	nein
40	pushPullEmp	20151002T135637	52	w	22	r	2	7	4	40	0	stroke	4	3	h_20	h_39	no	17	high800	pull	12	11	762.316850999814	pull	1307.75286200049	pull	1	1	3690.55988900072	6	3791.214803	1	2379.04585399974	8	4818.48993899985	3	3595.59109899965	8	3679.35222300002	17	2.84304629399958	1	13	11	17	19	41	nein	nein
41	pushPullEmp	20151002T135645	52	w	22	r	2	7	5	41	0	stroke	4	3	h_22	h_39	no	17	low400	push	12	11	624.555323999521	push	1242.46854599995	push	1	1	3690.55988900072	6	3791.214803	1	2379.04585399974	8	4818.48993899985	3	3595.59109899965	8	3679.35222300002	17	2.84304629399958	1	13	11	17	19	41	nein	nein
42	pushPullEmp	20151002T135653	52	w	22	r	2	7	6	42	0	stroke	4	3	h_23	h_39	no	17	low400	push	12	11	597.555249999554	push	1159.33501800019	push	1	1	3690.55988900072	6	3791.214803	1	2379.04585399974	8	4818.48993899985	3	3595.59109899965	8	3679.35222300002	17	2.84304629399958	1	13	11	17	19	41	nein	nein
43	pushPullEmp	20151002T135757	52	w	22	r	2	8	1	43	0	stroke	6	3	h_32	h_35	yes	29	high800	pull	12	11	813.082588000114	pull	1331.18860299994	pull	1	1	2396.8060090001	3	3383.19111500005	1	1715.0969839995	8	5989.28979999982	3	2317.14559800002	8	3702.2728539996	29	2.77335459400001	1	13	11	17	19	41	nein	nein
44	pushPullEmp	20151002T135804	52	w	22	r	2	8	2	44	0	stroke	6	3	h_35	h_35	yes	29	high800	pull	12	11	585.488110000166	pull	1043.38774400073	pull	1	1	2396.8060090001	3	3383.19111500005	1	1715.0969839995	8	5989.28979999982	3	2317.14559800002	8	3702.2728539996	29	2.77335459400001	1	13	11	17	19	41	nein	nein
45	pushPullEmp	20151002T135811	52	w	22	r	2	8	3	45	0	stroke	6	3	h_31	h_35	yes	29	low400	push	12	11	539.998090000045	push	1092.75156899992	push	1	1	2396.8060090001	3	3383.19111500005	1	1715.0969839995	8	5989.28979999982	3	2317.14559800002	8	3702.2728539996	29	2.77335459400001	1	13	11	17	19	41	nein	nein
46	pushPullEmp	20151002T135818	52	w	22	r	2	8	4	46	0	stroke	6	3	h_33	h_35	yes	29	high800	pull	12	11	683.251818000012	pull	1158.1415669999	pull	1	1	2396.8060090001	3	3383.19111500005	1	1715.0969839995	8	5989.28979999982	3	2317.14559800002	8	3702.2728539996	29	2.77335459400001	1	13	11	17	19	41	nein	nein
47	pushPullEmp	20151002T135826	52	w	22	r	2	8	5	47	0	stroke	6	3	h_36	h_35	yes	29	high800	pull	12	11	690.387397999672	pull	1150.36630099954	pull	1	1	2396.8060090001	3	3383.19111500005	1	1715.0969839995	8	5989.28979999982	3	2317.14559800002	8	3702.2728539996	29	2.77335459400001	1	13	11	17	19	41	nein	nein
48	pushPullEmp	20151002T135833	52	w	22	r	2	8	6	48	0	stroke	6	3	h_34	h_35	yes	29	low400	push	12	11	754.83878600051	push	1323.46564599982	push	1	1	2396.8060090001	3	3383.19111500005	1	1715.0969839995	8	5989.28979999982	3	2317.14559800002	8	3702.2728539996	29	2.77335459400001	1	13	11	17	19	41	nein	nein
49	pushPullEmp	20151002T135928	52	w	22	r	2	9	1	49	0	neutral	6	1	n_36	n_39	no	17	low400	push	12	11	887.763417999944	push	1355.16693800046	push	1	1	4016.54750000034	1	2036.15479099972	1	3116.83567100044	1	2376.99727200015	1	2157.25426900008	1	1602.2441920004	17	5.01006638800027	1	13	11	17	19	41	nein	nein
50	pushPullEmp	20151002T135936	52	w	22	r	2	9	2	50	0	neutral	6	1	n_33	n_39	no	17	high800	pull	12	11	728.875120000434	pull	1220.26385800027	pull	1	1	4016.54750000034	1	2036.15479099972	1	3116.83567100044	1	2376.99727200015	1	2157.25426900008	1	1602.2441920004	17	5.01006638800027	1	13	11	17	19	41	nein	nein
51	pushPullEmp	20151002T135944	52	w	22	r	2	9	3	51	0	neutral	6	1	n_34	n_39	no	17	low400	push	12	11	991.906505999992	push	1518.46267599981	push	1	1	4016.54750000034	1	2036.15479099972	1	3116.83567100044	1	2376.99727200015	1	2157.25426900008	1	1602.2441920004	17	5.01006638800027	1	13	11	17	19	41	nein	nein
52	pushPullEmp	20151002T135952	52	w	22	r	2	9	4	52	0	neutral	6	1	n_35	n_39	no	17	high800	pull	12	11	570.203895000195	pull	1160.53957800057	pull	1	1	4016.54750000034	1	2036.15479099972	1	3116.83567100044	1	2376.99727200015	1	2157.25426900008	1	1602.2441920004	17	5.01006638800027	1	13	11	17	19	41	nein	nein
53	pushPullEmp	20151002T140000	52	w	22	r	2	9	5	53	0	neutral	6	1	n_31	n_39	no	17	low400	push	12	11	590.960898000143	push	1180.18968399984	push	1	1	4016.54750000034	1	2036.15479099972	1	3116.83567100044	1	2376.99727200015	1	2157.25426900008	1	1602.2441920004	17	5.01006638800027	1	13	11	17	19	41	nein	nein
54	pushPullEmp	20151002T140007	52	w	22	r	2	9	6	54	0	neutral	6	1	n_32	n_39	no	17	high800	pull	12	11	579.011282999891	pull	1130.58604599963	pull	1	1	4016.54750000034	1	2036.15479099972	1	3116.83567100044	1	2376.99727200015	1	2157.25426900008	1	1602.2441920004	17	5.01006638800027	1	13	11	17	19	41	nein	nein
55	pushPullEmp	20151002T140100	52	w	22	r	2	10	1	55	0	neutral	5	1	n_25	n_38	no	17	high800	pull	12	11	848.79458000078	pull	1370.79767600072	pull	1	3	4977.6179370001	1	945.69277499977	3	9277.94234900011	1	1811.47564999992	1	1936.67962699965	1	828.049611999631	17	2.58771913599958	1	13	11	17	19	41	nein	nein
56	pushPullEmp	20151002T140108	52	w	22	r	2	10	2	56	0	neutral	5	1	n_30	n_38	no	17	low400	push	12	11	625.264038999674	push	1165.73566299969	push	1	3	4977.6179370001	1	945.69277499977	3	9277.94234900011	1	1811.47564999992	1	1936.67962699965	1	828.049611999631	17	2.58771913599958	1	13	11	17	19	41	nein	nein
57	pushPullEmp	20151002T140115	52	w	22	r	2	10	3	57	0	neutral	5	1	n_26	n_38	no	17	low400	push	12	11	493.309433999348	push	960.478119999498	push	1	3	4977.6179370001	1	945.69277499977	3	9277.94234900011	1	1811.47564999992	1	1936.67962699965	1	828.049611999631	17	2.58771913599958	1	13	11	17	19	41	nein	nein
58	pushPullEmp	20151002T140123	52	w	22	r	2	10	4	58	0	neutral	5	1	n_28	n_38	no	17	high800	pull	12	11	519.010949999625	pull	1068.14252700011	pull	1	3	4977.6179370001	1	945.69277499977	3	9277.94234900011	1	1811.47564999992	1	1936.67962699965	1	828.049611999631	17	2.58771913599958	1	13	11	17	19	41	nein	nein
59	pushPullEmp	20151002T140131	52	w	22	r	2	10	5	59	0	neutral	5	1	n_27	n_38	no	17	high800	pull	12	11	709.216120999467	pull	1203.14303899986	pull	1	3	4977.6179370001	1	945.69277499977	3	9277.94234900011	1	1811.47564999992	1	1936.67962699965	1	828.049611999631	17	2.58771913599958	1	13	11	17	19	41	nein	nein
60	pushPullEmp	20151002T140138	52	w	22	r	2	10	6	60	0	neutral	5	1	n_29	n_38	no	17	low400	push	12	11	597.158366999887	push	1158.39783900001	push	1	3	4977.6179370001	1	945.69277499977	3	9277.94234900011	1	1811.47564999992	1	1936.67962699965	1	828.049611999631	17	2.58771913599958	1	13	11	17	19	41	nein	nein
61	pushPullEmp	20151002T140245	52	w	22	r	2	11	1	61	0	sad	4	2	s_24	s_20	yes	29	high800	pull	12	11	1188.29800500003	pull	1733.20940299941	pull	1	3	7521.78951799942	3	1189.51413000013	1	3425.45292700015	1	3124.7739420005	1	1574.40682700053	1	2116.22576300033	29	2.67051077199994	1	13	11	17	19	41	nein	nein
62	pushPullEmp	20151002T140253	52	w	22	r	2	11	2	62	0	sad	4	2	s_19	s_20	yes	29	low400	push	12	11	612.597929000098	push	1182.59863299964	push	1	3	7521.78951799942	3	1189.51413000013	1	3425.45292700015	1	3124.7739420005	1	1574.40682700053	1	2116.22576300033	29	2.67051077199994	1	13	11	17	19	41	nein	nein
63	pushPullEmp	20151002T140300	52	w	22	r	2	11	3	63	0	sad	4	2	s_22	s_20	yes	29	low400	push	12	11	769.229003000059	push	1264.31814699945	push	1	3	7521.78951799942	3	1189.51413000013	1	3425.45292700015	1	3124.7739420005	1	1574.40682700053	1	2116.22576300033	29	2.67051077199994	1	13	11	17	19	41	nein	nein
64	pushPullEmp	20151002T140308	52	w	22	r	2	11	4	64	0	sad	4	2	s_21	s_20	yes	29	high800	pull	12	11	770.429532999813	pull	1270.80191299986	pull	1	3	7521.78951799942	3	1189.51413000013	1	3425.45292700015	1	3124.7739420005	1	1574.40682700053	1	2116.22576300033	29	2.67051077199994	1	13	11	17	19	41	nein	nein
65	pushPullEmp	20151002T140316	52	w	22	r	2	11	5	65	0	sad	4	2	s_20	s_20	yes	29	low400	push	12	11	973.534195000051	push	1473.3513809998	push	1	3	7521.78951799942	3	1189.51413000013	1	3425.45292700015	1	3124.7739420005	1	1574.40682700053	1	2116.22576300033	29	2.67051077199994	1	13	11	17	19	41	nein	nein
66	pushPullEmp	20151002T140323	52	w	22	r	2	11	6	66	0	sad	4	2	s_23	s_20	yes	29	high800	pull	12	11	767.21010000063	pull	1285.78439399997	pull	1	3	7521.78951799942	3	1189.51413000013	1	3425.45292700015	1	3124.7739420005	1	1574.40682700053	1	2116.22576300033	29	2.67051077199994	1	13	11	17	19	41	nein	nein
67	pushPullEmp	20151002T140421	52	w	22	r	2	12	1	67	0	sad	3	2	s_14	s_16	yes	29	low400	push	12	11	928.31526300031	push	1531.60450500016	push	1	1	2577.42083599987	3	1318.85115099976	1	2662.5381720005	1	3066.31787900005	1	1732.33572199933	1	865.149928999926	29	3.05705580199992	1	13	11	17	19	41	nein	nein
68	pushPullEmp	20151002T140428	52	w	22	r	2	12	2	68	0	sad	3	2	s_16	s_16	yes	29	low400	push	12	11	694.214743000477	push	1175.61444699964	push	1	1	2577.42083599987	3	1318.85115099976	1	2662.5381720005	1	3066.31787900005	1	1732.33572199933	1	865.149928999926	29	3.05705580199992	1	13	11	17	19	41	nein	nein
69	pushPullEmp	20151002T140436	52	w	22	r	2	12	3	69	0	sad	3	2	s_18	s_16	yes	29	high800	pull	12	11	651.211071000333	pull	1235.72789099974	pull	1	1	2577.42083599987	3	1318.85115099976	1	2662.5381720005	1	3066.31787900005	1	1732.33572199933	1	865.149928999926	29	3.05705580199992	1	13	11	17	19	41	nein	nein
70	pushPullEmp	20151002T140444	52	w	22	r	2	12	4	70	0	sad	3	2	s_13	s_16	yes	29	low400	push	12	11	916.045502000183	push	1486.57381300027	push	1	1	2577.42083599987	3	1318.85115099976	1	2662.5381720005	1	3066.31787900005	1	1732.33572199933	1	865.149928999926	29	3.05705580199992	1	13	11	17	19	41	nein	nein
71	pushPullEmp	20151002T140452	52	w	22	r	2	12	5	71	0	sad	3	2	s_15	s_16	yes	29	low400	push	12	11	601.281601000053	push	1115.11745499986	push	1	1	2577.42083599987	3	1318.85115099976	1	2662.5381720005	1	3066.31787900005	1	1732.33572199933	1	865.149928999926	29	3.05705580199992	1	13	11	17	19	41	nein	nein
72	pushPullEmp	20151002T140500	52	w	22	r	2	12	6	72	0	sad	3	2	s_17	s_16	yes	29	high800	pull	12	11	667.36487100034	pull	1162.52079100023	pull	1	1	2577.42083599987	3	1318.85115099976	1	2662.5381720005	1	3066.31787900005	1	1732.33572199933	1	865.149928999926	29	3.05705580199992	1	13	11	17	19	41	nein	nein
73	pushPullEmp	20151002T140549	52	w	22	r	2	13	1	73	0	stroke	3	3	h_15	h_38	no	17	low400	push	12	11	1716.45993600021	push	2271.49718699991	push	3	1	1202.17808300004	1	3123.11528299961	1	1787.25467000004	5	3283.10472900012	5	5144.23425099994	8	2402.42245200079	17	4.33837172899985	1	13	11	17	19	41	nein	nein
74	pushPullEmp	20151002T140556	52	w	22	r	2	13	2	74	0	stroke	3	3	h_13	h_38	no	17	high800	pull	12	11	684.339239999739	pull	1149.75999699991	pull	1	1	1202.17808300004	1	3123.11528299961	1	1787.25467000004	5	3283.10472900012	5	5144.23425099994	8	2402.42245200079	17	4.33837172899985	1	13	11	17	19	41	nein	nein
75	pushPullEmp	20151002T140603	52	w	22	r	2	13	3	75	0	stroke	3	3	h_14	h_38	no	17	high800	pull	12	11	736.930544999159	pull	1170.09307499928	pull	1	1	1202.17808300004	1	3123.11528299961	1	1787.25467000004	5	3283.10472900012	5	5144.23425099994	8	2402.42245200079	17	4.33837172899985	1	13	11	17	19	41	nein	nein
76	pushPullEmp	20151002T140611	52	w	22	r	2	13	4	76	0	stroke	3	3	h_17	h_38	no	17	low400	push	12	11	667.385133999327	push	1129.48422399959	push	1	1	1202.17808300004	1	3123.11528299961	1	1787.25467000004	5	3283.10472900012	5	5144.23425099994	8	2402.42245200079	17	4.33837172899985	1	13	11	17	19	41	nein	nein
77	pushPullEmp	20151002T140619	52	w	22	r	2	13	5	77	0	stroke	3	3	h_16	h_38	no	17	high800	pull	12	11	664.8637219995	pull	1121.08932600029	pull	1	1	1202.17808300004	1	3123.11528299961	1	1787.25467000004	5	3283.10472900012	5	5144.23425099994	8	2402.42245200079	17	4.33837172899985	1	13	11	17	19	41	nein	nein
78	pushPullEmp	20151002T140626	52	w	22	r	2	13	6	78	0	stroke	3	3	h_18	h_38	no	17	low400	push	12	11	487.973858000354	push	1039.70245799983	push	1	1	1202.17808300004	1	3123.11528299961	1	1787.25467000004	5	3283.10472900012	5	5144.23425099994	8	2402.42245200079	17	4.33837172899985	1	13	11	17	19	41	nein	nein
79	pushPullEmp	20151002T140723	52	w	22	r	2	14	1	79	0	stroke	5	3	h_25	h_26	yes	29	high800	pull	12	11	765.207774000672	pull	1301.21364600048	pull	1	1	1592.98225500061	1	1412.50440499971	1	2945.19402900005	8	2871.19906000044	1	3763.82094699966	6	5522.27492200018	29	2.08926861700002	1	13	11	17	19	41	nein	nein
80	pushPullEmp	20151002T140731	52	w	22	r	2	14	2	80	0	stroke	5	3	h_27	h_26	yes	29	high800	pull	12	11	752.495728000511	pull	1250.21266100005	pull	1	1	1592.98225500061	1	1412.50440499971	1	2945.19402900005	8	2871.19906000044	1	3763.82094699966	6	5522.27492200018	29	2.08926861700002	1	13	11	17	19	41	nein	nein
81	pushPullEmp	20151002T140739	52	w	22	r	2	14	3	81	0	stroke	5	3	h_30	h_26	yes	29	low400	push	12	11	622.112100000464	push	1255.54604300001	push	1	1	1592.98225500061	1	1412.50440499971	1	2945.19402900005	8	2871.19906000044	1	3763.82094699966	6	5522.27492200018	29	2.08926861700002	1	13	11	17	19	41	nein	nein
82	pushPullEmp	20151002T140746	52	w	22	r	2	14	4	82	0	stroke	5	3	h_28	h_26	yes	29	low400	push	12	11	534.477501000154	push	979.915692000148	push	1	1	1592.98225500061	1	1412.50440499971	1	2945.19402900005	8	2871.19906000044	1	3763.82094699966	6	5522.27492200018	29	2.08926861700002	1	13	11	17	19	41	nein	nein
83	pushPullEmp	20151002T140753	52	w	22	r	2	14	5	83	0	stroke	5	3	h_26	h_26	yes	29	high800	pull	12	11	579.261623999722	pull	1064.52504899981	pull	1	1	1592.98225500061	1	1412.50440499971	1	2945.19402900005	8	2871.19906000044	1	3763.82094699966	6	5522.27492200018	29	2.08926861700002	1	13	11	17	19	41	nein	nein
84	pushPullEmp	20151002T140800	52	w	22	r	2	14	6	84	0	stroke	5	3	h_29	h_26	yes	29	low400	push	12	11	605.201177000097	push	1150.17155699964	push	1	1	1592.98225500061	1	1412.50440499971	1	2945.19402900005	8	2871.19906000044	1	3763.82094699966	6	5522.27492200018	29	2.08926861700002	1	13	11	17	19	41	nein	nein
85	pushPullEmp	20151002T140855	52	w	22	r	2	15	1	85	0	sad	1	2	s_6	s_37	no	17	high800	pull	12	11	1042.15387600025	pull	1552.86738200003	pull	1	1	1565.31504300074	5	3277.18667199952	1	1310.36111699996	1	1657.82559499985	1	1209.12933700038	1	3367.49616399993	17	2.36735681099981	1	13	11	17	19	41	nein	nein
86	pushPullEmp	20151002T140903	52	w	22	r	2	15	2	86	0	sad	1	2	s_3	s_37	no	17	low400	push	12	11	564.079573000621	push	1064.68099000004	push	1	1	1565.31504300074	5	3277.18667199952	1	1310.36111699996	1	1657.82559499985	1	1209.12933700038	1	3367.49616399993	17	2.36735681099981	1	13	11	17	19	41	nein	nein
87	pushPullEmp	20151002T140910	52	w	22	r	2	15	3	87	0	sad	1	2	s_1	s_37	no	17	low400	push	12	11	743.181050999628	push	1244.72104699988	push	1	1	1565.31504300074	5	3277.18667199952	1	1310.36111699996	1	1657.82559499985	1	1209.12933700038	1	3367.49616399993	17	2.36735681099981	1	13	11	17	19	41	nein	nein
88	pushPullEmp	20151002T140918	52	w	22	r	2	15	4	88	0	sad	1	2	s_2	s_37	no	17	high800	pull	12	11	849.191844999339	pull	1320.37203199918	pull	1	1	1565.31504300074	5	3277.18667199952	1	1310.36111699996	1	1657.82559499985	1	1209.12933700038	1	3367.49616399993	17	2.36735681099981	1	13	11	17	19	41	nein	nein
89	pushPullEmp	20151002T140925	52	w	22	r	2	15	5	89	0	sad	1	2	s_5	s_37	no	17	high800	pull	12	11	583.396592000194	pull	1039.04448600052	pull	1	1	1565.31504300074	5	3277.18667199952	1	1310.36111699996	1	1657.82559499985	1	1209.12933700038	1	3367.49616399993	17	2.36735681099981	1	13	11	17	19	41	nein	nein
90	pushPullEmp	20151002T140932	52	w	22	r	2	15	6	90	0	sad	1	2	s_4	s_37	no	17	low400	push	12	11	508.983708000713	push	1016.01517600041	push	1	1	1565.31504300074	5	3277.18667199952	1	1310.36111699996	1	1657.82559499985	1	1209.12933700038	1	3367.49616399993	17	2.36735681099981	1	13	11	17	19	41	nein	nein
91	pushPullEmp	20151002T141023	52	w	22	r	2	16	1	91	0	sad	2	2	s_12	s_38	no	17	low400	push	12	11	805.633257000001	push	1288.57839900006	push	1	1	1720.65106599985	3	8062.76797999999	1	1760.29720299994	1	2057.77286000011	1	1094.41932299978	1	1113.40005300008	17	2.88548958899992	1	13	11	17	19	41	nein	nein
92	pushPullEmp	20151002T141030	52	w	22	r	2	16	2	92	0	sad	2	2	s_11	s_38	no	17	high800	pull	12	11	744.241594000712	pull	1318.24434800031	pull	1	1	1720.65106599985	3	8062.76797999999	1	1760.29720299994	1	2057.77286000011	1	1094.41932299978	1	1113.40005300008	17	2.88548958899992	1	13	11	17	19	41	nein	nein
93	pushPullEmp	20151002T141038	52	w	22	r	2	16	3	93	0	sad	2	2	s_8	s_38	no	17	low400	push	12	11	668.276548000089	push	1203.75743899977	push	1	1	1720.65106599985	3	8062.76797999999	1	1760.29720299994	1	2057.77286000011	1	1094.41932299978	1	1113.40005300008	17	2.88548958899992	1	13	11	17	19	41	nein	nein
94	pushPullEmp	20151002T141045	52	w	22	r	2	16	4	94	0	sad	2	2	s_7	s_38	no	17	low400	push	12	11	656.123958999255	push	1188.27758500002	push	1	1	1720.65106599985	3	8062.76797999999	1	1760.29720299994	1	2057.77286000011	1	1094.41932299978	1	1113.40005300008	17	2.88548958899992	1	13	11	17	19	41	nein	nein
95	pushPullEmp	20151002T141052	52	w	22	r	2	16	5	95	0	sad	2	2	s_10	s_38	no	17	high800	pull	12	11	585.968778000373	pull	1094.86470300008	pull	1	1	1720.65106599985	3	8062.76797999999	1	1760.29720299994	1	2057.77286000011	1	1094.41932299978	1	1113.40005300008	17	2.88548958899992	1	13	11	17	19	41	nein	nein
96	pushPullEmp	20151002T141100	52	w	22	r	2	16	6	96	0	sad	2	2	s_9	s_38	no	17	high800	pull	12	11	600.15827000016	pull	1044.42204799953	pull	1	1	1720.65106599985	3	8062.76797999999	1	1760.29720299994	1	2057.77286000011	1	1094.41932299978	1	1113.40005300008	17	2.88548958899992	1	13	11	17	19	41	nein	nein
97	pushPullEmp	20151002T141152	52	w	22	r	2	17	1	97	0	neutral	2	1	n_12	n_12	yes	29	low400	push	12	11	612.266629999889	push	1163.11795200009	push	1	1	1078.76838999982	1	811.971191999874	1	659.770380000737	1	2123.92806300068	1	594.091558999935	1	1333.29933699952	29	2.37186934900001	1	13	11	17	19	41	nein	nein
98	pushPullEmp	20151002T141200	52	w	22	r	2	17	2	98	0	neutral	2	1	n_10	n_12	yes	29	high800	pull	12	11	756.458249000483	pull	1213.65513100055	pull	1	1	1078.76838999982	1	811.971191999874	1	659.770380000737	1	2123.92806300068	1	594.091558999935	1	1333.29933699952	29	2.37186934900001	1	13	11	17	19	41	nein	nein
99	pushPullEmp	20151002T141207	52	w	22	r	2	17	3	99	0	neutral	2	1	n_7	n_12	yes	29	high800	pull	12	11	806.556413000275	pull	1275.5276580002	pull	1	1	1078.76838999982	1	811.971191999874	1	659.770380000737	1	2123.92806300068	1	594.091558999935	1	1333.29933699952	29	2.37186934900001	1	13	11	17	19	41	nein	nein
100	pushPullEmp	20151002T141215	52	w	22	r	2	17	4	100	0	neutral	2	1	n_11	n_12	yes	29	low400	push	12	11	698.191964000514	push	1257.46768700021	push	1	1	1078.76838999982	1	811.971191999874	1	659.770380000737	1	2123.92806300068	1	594.091558999935	1	1333.29933699952	29	2.37186934900001	1	13	11	17	19	41	nein	nein
101	pushPullEmp	20151002T141222	52	w	22	r	2	17	5	101	0	neutral	2	1	n_9	n_12	yes	29	low400	push	12	11	610.889766000473	push	1087.17284500006	push	1	1	1078.76838999982	1	811.971191999874	1	659.770380000737	1	2123.92806300068	1	594.091558999935	1	1333.29933699952	29	2.37186934900001	1	13	11	17	19	41	nein	nein
102	pushPullEmp	20151002T141230	52	w	22	r	2	17	6	102	0	neutral	2	1	n_8	n_12	yes	29	high800	pull	12	11	647.66864199999	pull	1164.3901870001	pull	1	1	1078.76838999982	1	811.971191999874	1	659.770380000737	1	2123.92806300068	1	594.091558999935	1	1333.29933699952	29	2.37186934900001	1	13	11	17	19	41	nein	nein
103	pushPullEmp	20151002T141312	52	w	22	r	2	18	1	103	0	neutral	4	1	n_24	n_37	no	17	low400	push	12	11	556.522099999806	push	1024.30875699984	push	1	1	4906.31572799975	1	1421.23437999999	1	3000.19928999973	1	1456.62034899942	1	1109.04551199928	1	1543.29265199976	17	2.04396142499991	1	13	11	17	19	41	nein	nein
104	pushPullEmp	20151002T141319	52	w	22	r	2	18	2	104	0	neutral	4	1	n_21	n_37	no	17	high800	pull	12	11	561.677302000026	pull	1031.18363100009	pull	1	1	4906.31572799975	1	1421.23437999999	1	3000.19928999973	1	1456.62034899942	1	1109.04551199928	1	1543.29265199976	17	2.04396142499991	1	13	11	17	19	41	nein	nein
105	pushPullEmp	20151002T141327	52	w	22	r	2	18	3	105	0	neutral	4	1	n_20	n_37	no	17	high800	pull	12	11	561.384068000123	pull	1020.66226099971	pull	1	1	4906.31572799975	1	1421.23437999999	1	3000.19928999973	1	1456.62034899942	1	1109.04551199928	1	1543.29265199976	17	2.04396142499991	1	13	11	17	19	41	nein	nein
106	pushPullEmp	20151002T141334	52	w	22	r	2	18	4	106	0	neutral	4	1	n_22	n_37	no	17	low400	push	12	11	507.961182999774	push	1030.8339840004	push	1	1	4906.31572799975	1	1421.23437999999	1	3000.19928999973	1	1456.62034899942	1	1109.04551199928	1	1543.29265199976	17	2.04396142499991	1	13	11	17	19	41	nein	nein
107	pushPullEmp	20151002T141341	52	w	22	r	2	18	5	107	0	neutral	4	1	n_23	n_37	no	17	high800	pull	12	11	657.581524999936	pull	1173.6624010001	pull	1	1	4906.31572799975	1	1421.23437999999	1	3000.19928999973	1	1456.62034899942	1	1109.04551199928	1	1543.29265199976	17	2.04396142499991	1	13	11	17	19	41	nein	nein
108	pushPullEmp	20151002T141349	52	w	22	r	2	18	6	108	0	neutral	4	1	n_19	n_37	no	17	low400	push	12	11	676.972725000363	push	1247.89964400052	push	1	1	4906.31572799975	1	1421.23437999999	1	3000.19928999973	1	1456.62034899942	1	1109.04551199928	1	1543.29265199976	17	2.04396142499991	1	13	11	17	19	41	nein	nein
109	pushPullEmp	20151002T141438	52	w	22	r	2	19	1	109	0	stroke	2	3	h_7	h_8	yes	29	high800	pull	12	11	814.878474999299	pull	1263.17152299917	pull	1	1	1251.72964000012	3	1825.6202420007	1	3296.01836700022	4	3289.50533999978	3	1703.6284400001	8	2247.43582300016	29	2.22565878400019	1	13	11	17	19	41	nein	nein
110	pushPullEmp	20151002T141445	52	w	22	r	2	19	2	110	0	stroke	2	3	h_11	h_8	yes	29	low400	push	12	11	687.523786000071	push	1157.22285799953	push	1	1	1251.72964000012	3	1825.6202420007	1	3296.01836700022	4	3289.50533999978	3	1703.6284400001	8	2247.43582300016	29	2.22565878400019	1	13	11	17	19	41	nein	nein
111	pushPullEmp	20151002T141453	52	w	22	r	2	19	3	111	0	stroke	2	3	h_8	h_8	yes	29	high800	pull	12	11	825.18011700004	pull	1265.51004300027	pull	1	1	1251.72964000012	3	1825.6202420007	1	3296.01836700022	4	3289.50533999978	3	1703.6284400001	8	2247.43582300016	29	2.22565878400019	1	13	11	17	19	41	nein	nein
112	pushPullEmp	20151002T141500	52	w	22	r	2	19	4	112	0	stroke	2	3	h_10	h_8	yes	29	low400	push	12	11	548.643026999234	push	1064.83796299915	push	1	1	1251.72964000012	3	1825.6202420007	1	3296.01836700022	4	3289.50533999978	3	1703.6284400001	8	2247.43582300016	29	2.22565878400019	1	13	11	17	19	41	nein	nein
113	pushPullEmp	20151002T141507	52	w	22	r	2	19	5	113	0	stroke	2	3	h_9	h_8	yes	29	low400	push	12	11	624.208079000098	push	1139.77558299969	push	1	1	1251.72964000012	3	1825.6202420007	1	3296.01836700022	4	3289.50533999978	3	1703.6284400001	8	2247.43582300016	29	2.22565878400019	1	13	11	17	19	41	nein	nein
114	pushPullEmp	20151002T141515	52	w	22	r	2	19	6	114	0	stroke	2	3	h_12	h_8	yes	29	high800	pull	12	11	654.668663000237	pull	1206.95556900075	pull	1	1	1251.72964000012	3	1825.6202420007	1	3296.01836700022	4	3289.50533999978	3	1703.6284400001	8	2247.43582300016	29	2.22565878400019	1	13	11	17	19	41	nein	nein
115	pushPullEmp	20151002T141602	52	w	22	r	2	20	1	115	0	stroke	1	3	h_2	h_37	no	17	low400	push	12	11	800.275943999717	pull	1249.12523299927	pull	2	1	3869.9738940004	3	2197.62388500021	1	3403.00894800021	6	3626.86375300018	4	3501.98694200026	8	1837.74418700068	17	2.05234653000025	1	13	11	17	19	41	nein	nein
116	pushPullEmp	20151002T141611	52	w	22	r	2	20	2	116	0	stroke	1	3	h_1	h_37	no	17	high800	pull	12	11	1009.69987999986	pull	1515.12937199994	pull	1	1	3869.9738940004	3	2197.62388500021	1	3403.00894800021	6	3626.86375300018	4	3501.98694200026	8	1837.74418700068	17	2.05234653000025	1	13	11	17	19	41	nein	nein
117	pushPullEmp	20151002T141619	52	w	22	r	2	20	3	117	0	stroke	1	3	h_5	h_37	no	17	high800	pull	12	11	1062.80589099959	pull	1519.17288299945	pull	1	1	3869.9738940004	3	2197.62388500021	1	3403.00894800021	6	3626.86375300018	4	3501.98694200026	8	1837.74418700068	17	2.05234653000025	1	13	11	17	19	41	nein	nein
118	pushPullEmp	20151002T141627	52	w	22	r	2	20	4	118	0	stroke	1	3	h_3	h_37	no	17	low400	push	12	11	555.883263999822	push	1071.49829700018	push	1	1	3869.9738940004	3	2197.62388500021	1	3403.00894800021	6	3626.86375300018	4	3501.98694200026	8	1837.74418700068	17	2.05234653000025	1	13	11	17	19	41	nein	nein
119	pushPullEmp	20151002T141634	52	w	22	r	2	20	5	119	0	stroke	1	3	h_6	h_37	no	17	high800	pull	12	11	767.684630999909	pull	1268.07682299962	pull	1	1	3869.9738940004	3	2197.62388500021	1	3403.00894800021	6	3626.86375300018	4	3501.98694200026	8	1837.74418700068	17	2.05234653000025	1	13	11	17	19	41	nein	nein
120	pushPullEmp	20151002T141642	52	w	22	r	2	20	6	120	0	stroke	1	3	h_4	h_37	no	17	low400	push	12	11	602.161547000018	push	1106.77581700029	push	1	1	3869.9738940004	3	2197.62388500021	1	3403.00894800021	6	3626.86375300018	4	3501.98694200026	8	1837.74418700068	17	2.05234653000025	1	13	11	17	19	41	nein	nein
[truncated: 28 more columns]
