# Supplementary material for: Empathic concern and personal distress depend on situational but not dispositional factors
Source: PLoS One. 2019 Nov 14;14(11):e0225102. doi: 10.1371/journal.pone.0225102 (PMC6855434; doi:10.1371/journal.pone.0225102)
Supplement: S3 File — (ZIP) [file pone.0225102.s004.zip › Results/pushPullEmp_53_avg.txt]

expName	date	vpNum	gender	age	handedness	respMapping	block	trial	trialCount	practice	picType	picBlock	picTypeNum	picName	memPicName	memPicPresent	memPicCorrKey	tone	respDirection	panas1Pos	panas1Neg	movementOnset	movementOnsetDirection	movementOffset	movementOffsetDirection	correct	respKeyTender	respTimeTender	respKeyCompassionate	respTimeCompassionate	respKeyMoved	respTimeMoved	respKeyWorried	respTimeWorried	respKeyDistressed	respTimeDistressed	respKeyAlarmed	respTimeAlarmed	memRespKey	memRespTime	correctMemTask	fs	ec	pt	pd	empathy	pqQ1	pqQ2	panas2Pos
1	pushPullEmp	20151009T091353	53	m	20	l	1	1	1	1	1	practice	2	4	p_11	p_7	yes	29	high800	push	29	13	929.232959999974	push	1302.58655000005	push	1	1	3980.42328299994	1	3426.61165699997	2	1814.0066599999	1	1239.47443499992	1	3077.39718800008	1	2389.48175699988	29	10.1520965	1	14	17	13	10	44	nein	nein
2	pushPullEmp	20151009T091401	53	m	20	l	1	1	2	2	1	practice	2	4	p_12	p_7	yes	29	low400	pull	29	13	745.985591000002	pull	1114.93117999985	pull	1	1	3980.42328299994	1	3426.61165699997	2	1814.0066599999	1	1239.47443499992	1	3077.39718800008	1	2389.48175699988	29	10.1520965	1	14	17	13	10	44	nein	nein
3	pushPullEmp	20151009T091408	53	m	20	l	1	1	3	3	1	practice	2	4	p_9	p_7	yes	29	high800	push	29	13	551.644805999927	push	1104.38054500005	push	1	1	3980.42328299994	1	3426.61165699997	2	1814.0066599999	1	1239.47443499992	1	3077.39718800008	1	2389.48175699988	29	10.1520965	1	14	17	13	10	44	nein	nein
4	pushPullEmp	20151009T091417	53	m	20	l	1	1	4	4	1	practice	2	4	p_8	p_7	yes	29	low400	pull	29	13	587.245199999965	pull	1248.31098900004	pull	1	1	3980.42328299994	1	3426.61165699997	2	1814.0066599999	1	1239.47443499992	1	3077.39718800008	1	2389.48175699988	29	10.1520965	1	14	17	13	10	44	nein	nein
5	pushPullEmp	20151009T091424	53	m	20	l	1	1	5	5	1	practice	2	4	p_10	p_7	yes	29	low400	pull	29	13	671.470843000046	pull	1224.83168900008	pull	1	1	3980.42328299994	1	3426.61165699997	2	1814.0066599999	1	1239.47443499992	1	3077.39718800008	1	2389.48175699988	29	10.1520965	1	14	17	13	10	44	nein	nein
6	pushPullEmp	20151009T091433	53	m	20	l	1	1	6	6	1	practice	2	4	p_7	p_7	yes	29	high800	push	29	13	669.259701999958	push	1627.09782199986	push	1	1	3980.42328299994	1	3426.61165699997	2	1814.0066599999	1	1239.47443499992	1	3077.39718800008	1	2389.48175699988	29	10.1520965	1	14	17	13	10	44	nein	nein
7	pushPullEmp	20151009T091543	53	m	20	l	1	2	1	7	1	practice	1	4	p_1	p_13	no	17	low400	pull	29	13	812.029691000002	pull	1232.41367899991	pull	1	1	980.136563999849	1	1157.46370400007	3	3116.1309539998	2	1413.33420799992	2	5746.85630999988	2	1470.36223499981	17	2.5716857540001	1	14	17	13	10	44	nein	nein
8	pushPullEmp	20151009T091550	53	m	20	l	1	2	2	8	1	practice	1	4	p_4	p_13	no	17	high800	push	29	13	467.703739000039	push	1191.24516900011	push	1	1	980.136563999849	1	1157.46370400007	3	3116.1309539998	2	1413.33420799992	2	5746.85630999988	2	1470.36223499981	17	2.5716857540001	1	14	17	13	10	44	nein	nein
9	pushPullEmp	20151009T091559	53	m	20	l	1	2	3	9	1	practice	1	4	p_6	p_13	no	17	low400	pull	29	13	493.581171000031	pull	1164.10805199992	pull	1	1	980.136563999849	1	1157.46370400007	3	3116.1309539998	2	1413.33420799992	2	5746.85630999988	2	1470.36223499981	17	2.5716857540001	1	14	17	13	10	44	nein	nein
10	pushPullEmp	20151009T091606	53	m	20	l	1	2	4	10	1	practice	1	4	p_5	p_13	no	17	low400	pull	29	13	640.357197000052	pull	1196.2430940001	pull	1	1	980.136563999849	1	1157.46370400007	3	3116.1309539998	2	1413.33420799992	2	5746.85630999988	2	1470.36223499981	17	2.5716857540001	1	14	17	13	10	44	nein	nein
11	pushPullEmp	20151009T091613	53	m	20	l	1	2	5	11	1	practice	1	4	p_3	p_13	no	17	high800	push	29	13	384.155057999924	push	1161.66569599989	push	1	1	980.136563999849	1	1157.46370400007	3	3116.1309539998	2	1413.33420799992	2	5746.85630999988	2	1470.36223499981	17	2.5716857540001	1	14	17	13	10	44	nein	nein
12	pushPullEmp	20151009T091622	53	m	20	l	1	2	6	12	1	practice	1	4	p_2	p_13	no	17	high800	push	29	13	767.82376600011	push	1348.79040900012	push	1	1	980.136563999849	1	1157.46370400007	3	3116.1309539998	2	1413.33420799992	2	5746.85630999988	2	1470.36223499981	17	2.5716857540001	1	14	17	13	10	44	nein	nein
13	pushPullEmp	20151009T091718	53	m	20	l	1	3	1	13	0	neutral	3	1	n_18	n_18	yes	29	low400	pull	29	13	561.625138000049	pull	1154.4280040001	pull	1	2	3249.06168200005	3	4435.7827660001	4	2412.72243899994	2	8275.84384300008	1	2068.0070410001	1	1120.30570700017	29	1.99583035800015	1	14	17	13	10	44	nein	nein
14	pushPullEmp	20151009T091725	53	m	20	l	1	3	2	14	0	neutral	3	1	n_16	n_18	yes	29	high800	push	29	13	555.98464099999	push	1435.22307599992	push	1	2	3249.06168200005	3	4435.7827660001	4	2412.72243899994	2	8275.84384300008	1	2068.0070410001	1	1120.30570700017	29	1.99583035800015	1	14	17	13	10	44	nein	nein
15	pushPullEmp	20151009T091733	53	m	20	l	1	3	3	15	0	neutral	3	1	n_13	n_18	yes	29	high800	push	29	13	626.203120999984	push	1168.17282899988	push	1	2	3249.06168200005	3	4435.7827660001	4	2412.72243899994	2	8275.84384300008	1	2068.0070410001	1	1120.30570700017	29	1.99583035800015	1	14	17	13	10	44	nein	nein
16	pushPullEmp	20151009T091741	53	m	20	l	1	3	4	16	0	neutral	3	1	n_14	n_18	yes	29	low400	pull	29	13	597.269352999892	pull	1295.48728199996	pull	1	2	3249.06168200005	3	4435.7827660001	4	2412.72243899994	2	8275.84384300008	1	2068.0070410001	1	1120.30570700017	29	1.99583035800015	1	14	17	13	10	44	nein	nein
17	pushPullEmp	20151009T091748	53	m	20	l	1	3	5	17	0	neutral	3	1	n_15	n_18	yes	29	high800	push	29	13	659.027005999955	push	1221.57539299983	push	1	2	3249.06168200005	3	4435.7827660001	4	2412.72243899994	2	8275.84384300008	1	2068.0070410001	1	1120.30570700017	29	1.99583035800015	1	14	17	13	10	44	nein	nein
18	pushPullEmp	20151009T091756	53	m	20	l	1	3	6	18	0	neutral	3	1	n_17	n_18	yes	29	high800	push	29	13	681.947612000025	push	1365.4566990002	push	1	2	3249.06168200005	3	4435.7827660001	4	2412.72243899994	2	8275.84384300008	1	2068.0070410001	1	1120.30570700017	29	1.99583035800015	1	14	17	13	10	44	nein	nein
19	pushPullEmp	20151009T091853	53	m	20	l	1	4	1	19	0	neutral	4	1	n_19	n_37	no	17	low400	pull	29	13	489.30070899983	pull	1030.21776299998	pull	1	4	1962.91039800008	4	2152.47351300013	2	2153.72949999983	2	1923.3175280001	1	1176.87027700003	2	290.864219000014	17	2.15585122199991	1	14	17	13	10	44	nein	nein
20	pushPullEmp	20151009T091901	53	m	20	l	1	4	2	20	0	neutral	4	1	n_20	n_37	no	17	high800	push	29	13	558.349818999981	push	1008.67102399989	push	1	4	1962.91039800008	4	2152.47351300013	2	2153.72949999983	2	1923.3175280001	1	1176.87027700003	2	290.864219000014	17	2.15585122199991	1	14	17	13	10	44	nein	nein
21	pushPullEmp	20151009T091909	53	m	20	l	1	4	3	21	0	neutral	4	1	n_23	n_37	no	17	low400	pull	29	13	562.551207999926	pull	1040.53620799992	pull	1	4	1962.91039800008	4	2152.47351300013	2	2153.72949999983	2	1923.3175280001	1	1176.87027700003	2	290.864219000014	17	2.15585122199991	1	14	17	13	10	44	nein	nein
22	pushPullEmp	20151009T091917	53	m	20	l	1	4	4	22	0	neutral	4	1	n_24	n_37	no	17	high800	push	29	13	712.194363000075	push	1365.65278600015	push	1	4	1962.91039800008	4	2152.47351300013	2	2153.72949999983	2	1923.3175280001	1	1176.87027700003	2	290.864219000014	17	2.15585122199991	1	14	17	13	10	44	nein	nein
23	pushPullEmp	20151009T091925	53	m	20	l	1	4	5	23	0	neutral	4	1	n_22	n_37	no	17	low400	pull	29	13	613.314626000038	pull	1183.47068600008	pull	1	4	1962.91039800008	4	2152.47351300013	2	2153.72949999983	2	1923.3175280001	1	1176.87027700003	2	290.864219000014	17	2.15585122199991	1	14	17	13	10	44	nein	nein
24	pushPullEmp	20151009T091932	53	m	20	l	1	4	6	24	0	neutral	4	1	n_21	n_37	no	17	high800	push	29	13	495.073125000208	push	1014.56692	push	1	4	1962.91039800008	4	2152.47351300013	2	2153.72949999983	2	1923.3175280001	1	1176.87027700003	2	290.864219000014	17	2.15585122199991	1	14	17	13	10	44	nein	nein
25	pushPullEmp	20151009T092024	53	m	20	l	1	5	1	25	0	sad	5	2	s_28	s_29	yes	29	high800	push	29	13	802.612725000065	push	1544.04123900013	push	1	5	1645.51722900001	7	2133.32248999995	4	2484.91747799994	4	2123.92209199993	6	2450.89107500007	3	2380.91849000011	29	2.31852792099994	1	14	17	13	10	44	nein	nein
26	pushPullEmp	20151009T092032	53	m	20	l	1	5	2	26	0	sad	5	2	s_25	s_29	yes	29	high800	push	29	13	977.292851999782	push	1993.65995499978	push	1	5	1645.51722900001	7	2133.32248999995	4	2484.91747799994	4	2123.92209199993	6	2450.89107500007	3	2380.91849000011	29	2.31852792099994	1	14	17	13	10	44	nein	nein
27	pushPullEmp	20151009T092040	53	m	20	l	1	5	3	27	0	sad	5	2	s_27	s_29	yes	29	low400	pull	29	13	584.771712000138	pull	1143.97831400004	pull	1	5	1645.51722900001	7	2133.32248999995	4	2484.91747799994	4	2123.92209199993	6	2450.89107500007	3	2380.91849000011	29	2.31852792099994	1	14	17	13	10	44	nein	nein
28	pushPullEmp	20151009T092048	53	m	20	l	1	5	4	28	0	sad	5	2	s_29	s_29	yes	29	low400	pull	29	13	672.267063999816	pull	1208.85273399984	pull	1	5	1645.51722900001	7	2133.32248999995	4	2484.91747799994	4	2123.92209199993	6	2450.89107500007	3	2380.91849000011	29	2.31852792099994	1	14	17	13	10	44	nein	nein
29	pushPullEmp	20151009T092056	53	m	20	l	1	5	5	29	0	sad	5	2	s_30	s_29	yes	29	high800	push	29	13	766.069101999918	push	1657.22862899982	push	1	5	1645.51722900001	7	2133.32248999995	4	2484.91747799994	4	2123.92209199993	6	2450.89107500007	3	2380.91849000011	29	2.31852792099994	1	14	17	13	10	44	nein	nein
30	pushPullEmp	20151009T092104	53	m	20	l	1	5	6	30	0	sad	5	2	s_26	s_29	yes	29	high800	push	29	13	606.429145000111	push	1392.181543	push	1	5	1645.51722900001	7	2133.32248999995	4	2484.91747799994	4	2123.92209199993	6	2450.89107500007	3	2380.91849000011	29	2.31852792099994	1	14	17	13	10	44	nein	nein
31	pushPullEmp	20151009T092158	53	m	20	l	1	6	1	31	0	sad	4	2	s_20	s_20	yes	29	low400	pull	29	13	1146.22852100006	pull	1567.42403699996	pull	1	4	1669.34118799986	6	1185.03633400019	5	1481.06863600015	4	2336.84896099999	4	1449.62162899992	3	1160.06019800011	29	1.86931508799989	1	14	17	13	10	44	nein	nein
32	pushPullEmp	20151009T092205	53	m	20	l	1	6	2	32	0	sad	4	2	s_19	s_20	yes	29	high800	push	29	13	419.894150000166	push	1065.88090300015	push	1	4	1669.34118799986	6	1185.03633400019	5	1481.06863600015	4	2336.84896099999	4	1449.62162899992	3	1160.06019800011	29	1.86931508799989	1	14	17	13	10	44	nein	nein
33	pushPullEmp	20151009T092213	53	m	20	l	1	6	3	33	0	sad	4	2	s_22	s_20	yes	29	low400	pull	29	13	450.023529000082	pull	787.477215000199	pull	1	4	1669.34118799986	6	1185.03633400019	5	1481.06863600015	4	2336.84896099999	4	1449.62162899992	3	1160.06019800011	29	1.86931508799989	1	14	17	13	10	44	nein	nein
34	pushPullEmp	20151009T092220	53	m	20	l	1	6	4	34	0	sad	4	2	s_24	s_20	yes	29	high800	push	29	13	449.070657000064	push	896.673201000183	push	1	4	1669.34118799986	6	1185.03633400019	5	1481.06863600015	4	2336.84896099999	4	1449.62162899992	3	1160.06019800011	29	1.86931508799989	1	14	17	13	10	44	nein	nein
35	pushPullEmp	20151009T092228	53	m	20	l	1	6	5	35	0	sad	4	2	s_21	s_20	yes	29	low400	pull	29	13	448.29704300003	pull	834.918449999923	pull	1	4	1669.34118799986	6	1185.03633400019	5	1481.06863600015	4	2336.84896099999	4	1449.62162899992	3	1160.06019800011	29	1.86931508799989	1	14	17	13	10	44	nein	nein
36	pushPullEmp	20151009T092235	53	m	20	l	1	6	6	36	0	sad	4	2	s_23	s_20	yes	29	high800	push	29	13	439.77852899989	push	885.988882999849	push	1	4	1669.34118799986	6	1185.03633400019	5	1481.06863600015	4	2336.84896099999	4	1449.62162899992	3	1160.06019800011	29	1.86931508799989	1	14	17	13	10	44	nein	nein
37	pushPullEmp	20151009T092321	53	m	20	l	1	7	1	37	0	neutral	2	1	n_10	n_7	yes	29	high800	push	29	13	-1687.12251199997	pull	1943.71140100009	push	1	2	2186.30356199992	2	1588.0091920003	1	939.319355999942	2	1528.11577099965	2	1128.67799000014	3	1450.24074999992	29	1.54196422599989	1	14	17	13	10	44	nein	nein
38	pushPullEmp	20151009T092329	53	m	20	l	1	7	2	38	0	neutral	2	1	n_11	n_7	yes	29	low400	pull	29	13	395.379695000069	pull	763.503857999789	pull	1	2	2186.30356199992	2	1588.0091920003	1	939.319355999942	2	1528.11577099965	2	1128.67799000014	3	1450.24074999992	29	1.54196422599989	1	14	17	13	10	44	nein	nein
39	pushPullEmp	20151009T092336	53	m	20	l	1	7	3	39	0	neutral	2	1	n_7	n_7	yes	29	low400	pull	29	13	959.153868000049	pull	1487.30267000008	pull	1	2	2186.30356199992	2	1588.0091920003	1	939.319355999942	2	1528.11577099965	2	1128.67799000014	3	1450.24074999992	29	1.54196422599989	1	14	17	13	10	44	nein	nein
40	pushPullEmp	20151009T092344	53	m	20	l	1	7	4	40	0	neutral	2	1	n_12	n_7	yes	29	high800	push	29	13	527.034347000044	push	1008.12389700002	push	1	2	2186.30356199992	2	1588.0091920003	1	939.319355999942	2	1528.11577099965	2	1128.67799000014	3	1450.24074999992	29	1.54196422599989	1	14	17	13	10	44	nein	nein
41	pushPullEmp	20151009T092353	53	m	20	l	1	7	5	41	0	neutral	2	1	n_8	n_7	yes	29	low400	pull	29	13	-973.513329999965	push	1090.26144599975	pull	1	2	2186.30356199992	2	1588.0091920003	1	939.319355999942	2	1528.11577099965	2	1128.67799000014	3	1450.24074999992	29	1.54196422599989	1	14	17	13	10	44	nein	nein
42	pushPullEmp	20151009T092400	53	m	20	l	1	7	6	42	0	neutral	2	1	n_9	n_7	yes	29	high800	push	29	13	461.180180999785	push	894.621269999883	push	1	2	2186.30356199992	2	1588.0091920003	1	939.319355999942	2	1528.11577099965	2	1128.67799000014	3	1450.24074999992	29	1.54196422599989	1	14	17	13	10	44	nein	nein
43	pushPullEmp	20151009T092442	53	m	20	l	1	8	1	43	0	neutral	1	1	n_4	n_2	yes	29	low400	pull	29	13	1034.68630899972	pull	1411.55445699981	pull	1	4	3328.54874999975	4	1810.48932899967	3	1423.7916320003	5	974.964514000021	5	1440.1253850001	4	1719.29302499984	29	2.59839777299976	1	14	17	13	10	44	nein	nein
44	pushPullEmp	20151009T092450	53	m	20	l	1	8	2	44	0	neutral	1	1	n_2	n_2	yes	29	high800	push	29	13	511.157680000091	push	962.854474999953	push	1	4	3328.54874999975	4	1810.48932899967	3	1423.7916320003	5	974.964514000021	5	1440.1253850001	4	1719.29302499984	29	2.59839777299976	1	14	17	13	10	44	nein	nein
45	pushPullEmp	20151009T092458	53	m	20	l	1	8	3	45	0	neutral	1	1	n_5	n_2	yes	29	high800	push	29	13	605.950440999895	push	1123.331485	push	1	4	3328.54874999975	4	1810.48932899967	3	1423.7916320003	5	974.964514000021	5	1440.1253850001	4	1719.29302499984	29	2.59839777299976	1	14	17	13	10	44	nein	nein
46	pushPullEmp	20151009T092505	53	m	20	l	1	8	4	46	0	neutral	1	1	n_1	n_2	yes	29	low400	pull	29	13	447.353841999851	pull	896.567044999851	pull	1	4	3328.54874999975	4	1810.48932899967	3	1423.7916320003	5	974.964514000021	5	1440.1253850001	4	1719.29302499984	29	2.59839777299976	1	14	17	13	10	44	nein	nein
47	pushPullEmp	20151009T092513	53	m	20	l	1	8	5	47	0	neutral	1	1	n_3	n_2	yes	29	high800	push	29	13	489.392181999941	push	949.60622500012	push	1	4	3328.54874999975	4	1810.48932899967	3	1423.7916320003	5	974.964514000021	5	1440.1253850001	4	1719.29302499984	29	2.59839777299976	1	14	17	13	10	44	nein	nein
48	pushPullEmp	20151009T092521	53	m	20	l	1	8	6	48	0	neutral	1	1	n_6	n_2	yes	29	low400	pull	29	13	524.378184000037	pull	918.894602999993	pull	1	4	3328.54874999975	4	1810.48932899967	3	1423.7916320003	5	974.964514000021	5	1440.1253850001	4	1719.29302499984	29	2.59839777299976	1	14	17	13	10	44	nein	nein
49	pushPullEmp	20151009T092609	53	m	20	l	1	9	1	49	0	stroke	3	3	h_14	h_38	no	17	high800	push	29	13	1031.44546099984	push	1769.74667900013	push	1	4	1111.97258500033	5	1049.44765200025	3	8806.66458299993	5	1202.159424	4	2672.06720700005	6	1978.92125299995	17	1.89588766999987	1	14	17	13	10	44	nein	nein
50	pushPullEmp	20151009T092617	53	m	20	l	1	9	2	50	0	stroke	3	3	h_15	h_38	no	17	low400	pull	29	13	574.712101000026	pull	1049.22661600004	pull	1	4	1111.97258500033	5	1049.44765200025	3	8806.66458299993	5	1202.159424	4	2672.06720700005	6	1978.92125299995	17	1.89588766999987	1	14	17	13	10	44	nein	nein
51	pushPullEmp	20151009T092626	53	m	20	l	1	9	3	51	0	stroke	3	3	h_17	h_38	no	17	high800	push	29	13	-1061.67949700002	push	1916.25365499986	push	1	4	1111.97258500033	5	1049.44765200025	3	8806.66458299993	5	1202.159424	4	2672.06720700005	6	1978.92125299995	17	1.89588766999987	1	14	17	13	10	44	nein	nein
52	pushPullEmp	20151009T092633	53	m	20	l	1	9	4	52	0	stroke	3	3	h_16	h_38	no	17	high800	push	29	13	898.350951000433	push	1492.94691400028	push	1	4	1111.97258500033	5	1049.44765200025	3	8806.66458299993	5	1202.159424	4	2672.06720700005	6	1978.92125299995	17	1.89588766999987	1	14	17	13	10	44	nein	nein
53	pushPullEmp	20151009T092641	53	m	20	l	1	9	5	53	0	stroke	3	3	h_13	h_38	no	17	low400	pull	29	13	610.150647000301	pull	1070.79115700015	pull	1	4	1111.97258500033	5	1049.44765200025	3	8806.66458299993	5	1202.159424	4	2672.06720700005	6	1978.92125299995	17	1.89588766999987	1	14	17	13	10	44	nein	nein
54	pushPullEmp	20151009T092649	53	m	20	l	1	9	6	54	0	stroke	3	3	h_18	h_38	no	17	low400	pull	29	13	781.403693000248	push	1479.27719300003	push	2	4	1111.97258500033	5	1049.44765200025	3	8806.66458299993	5	1202.159424	4	2672.06720700005	6	1978.92125299995	17	1.89588766999987	1	14	17	13	10	44	nein	nein
55	pushPullEmp	20151009T092741	53	m	20	l	1	10	1	55	0	stroke	6	3	h_34	h_36	yes	29	high800	push	29	13	990.99111700014	push	1554.66202800006	push	1	4	1348.98226200039	5	1755.44649899985	5	4116.01867800027	6	1401.49323700007	5	1137.69296700002	6	2029.3852750001	29	1.81118470199999	1	14	17	13	10	44	nein	nein
56	pushPullEmp	20151009T092749	53	m	20	l	1	10	2	56	0	stroke	6	3	h_36	h_36	yes	29	low400	pull	29	13	461.496034000087	pull	1158.53746499998	pull	1	4	1348.98226200039	5	1755.44649899985	5	4116.01867800027	6	1401.49323700007	5	1137.69296700002	6	2029.3852750001	29	1.81118470199999	1	14	17	13	10	44	nein	nein
57	pushPullEmp	20151009T092757	53	m	20	l	1	10	3	57	0	stroke	6	3	h_32	h_36	yes	29	low400	pull	29	13	515.203862999992	pull	1061.05614899989	pull	1	4	1348.98226200039	5	1755.44649899985	5	4116.01867800027	6	1401.49323700007	5	1137.69296700002	6	2029.3852750001	29	1.81118470199999	1	14	17	13	10	44	nein	nein
58	pushPullEmp	20151009T092805	53	m	20	l	1	10	4	58	0	stroke	6	3	h_33	h_36	yes	29	high800	push	29	13	678.769046000165	push	1250.28030800022	push	1	4	1348.98226200039	5	1755.44649899985	5	4116.01867800027	6	1401.49323700007	5	1137.69296700002	6	2029.3852750001	29	1.81118470199999	1	14	17	13	10	44	nein	nein
59	pushPullEmp	20151009T092813	53	m	20	l	1	10	5	59	0	stroke	6	3	h_31	h_36	yes	29	high800	push	29	13	901.677476999888	push	1422.85538299994	push	1	4	1348.98226200039	5	1755.44649899985	5	4116.01867800027	6	1401.49323700007	5	1137.69296700002	6	2029.3852750001	29	1.81118470199999	1	14	17	13	10	44	nein	nein
60	pushPullEmp	20151009T092821	53	m	20	l	1	10	6	60	0	stroke	6	3	h_35	h_36	yes	29	low400	pull	29	13	555.928853000187	pull	1038.95504500031	pull	1	4	1348.98226200039	5	1755.44649899985	5	4116.01867800027	6	1401.49323700007	5	1137.69296700002	6	2029.3852750001	29	1.81118470199999	1	14	17	13	10	44	nein	nein
61	pushPullEmp	20151009T092911	53	m	20	l	1	11	1	61	0	sad	1	2	s_3	s_37	no	17	low400	pull	29	13	901.823421999874	pull	1326.04663599987	pull	1	4	1368.00685600019	5	1740.28792200033	3	2038.27279400002	5	1049.60965500004	4	3050.20403699973	4	2946.80889100027	17	1.5283747200001	1	14	17	13	10	44	nein	nein
62	pushPullEmp	20151009T092920	53	m	20	l	1	11	2	62	0	sad	1	2	s_4	s_37	no	17	high800	push	29	13	628.993555999888	push	1164.25938499974	push	1	4	1368.00685600019	5	1740.28792200033	3	2038.27279400002	5	1049.60965500004	4	3050.20403699973	4	2946.80889100027	17	1.5283747200001	1	14	17	13	10	44	nein	nein
63	pushPullEmp	20151009T092927	53	m	20	l	1	11	3	63	0	sad	1	2	s_2	s_37	no	17	high800	push	29	13	701.092414000053	push	1223.28356599983	push	1	4	1368.00685600019	5	1740.28792200033	3	2038.27279400002	5	1049.60965500004	4	3050.20403699973	4	2946.80889100027	17	1.5283747200001	1	14	17	13	10	44	nein	nein
64	pushPullEmp	20151009T092935	53	m	20	l	1	11	4	64	0	sad	1	2	s_1	s_37	no	17	low400	pull	29	13	512.485264000228	pull	994.731815000345	pull	1	4	1368.00685600019	5	1740.28792200033	3	2038.27279400002	5	1049.60965500004	4	3050.20403699973	4	2946.80889100027	17	1.5283747200001	1	14	17	13	10	44	nein	nein
65	pushPullEmp	20151009T092943	53	m	20	l	1	11	5	65	0	sad	1	2	s_6	s_37	no	17	high800	push	29	13	747.456348000313	push	1300.91870100007	push	1	4	1368.00685600019	5	1740.28792200033	3	2038.27279400002	5	1049.60965500004	4	3050.20403699973	4	2946.80889100027	17	1.5283747200001	1	14	17	13	10	44	nein	nein
66	pushPullEmp	20151009T092951	53	m	20	l	1	11	6	66	0	sad	1	2	s_5	s_37	no	17	low400	pull	29	13	550.415955999895	pull	1059.56487600027	pull	1	4	1368.00685600019	5	1740.28792200033	3	2038.27279400002	5	1049.60965500004	4	3050.20403699973	4	2946.80889100027	17	1.5283747200001	1	14	17	13	10	44	nein	nein
67	pushPullEmp	20151009T093041	53	m	20	l	1	12	1	67	0	sad	3	2	s_13	s_15	yes	29	high800	push	29	13	776.95969700026	push	1470.8393930001	push	1	4	1736.47491600013	6	1607.00060699992	3	878.066238999963	4	1983.86229400012	4	1759.91266899973	5	1057.72782399981	29	1.57963805400004	1	14	17	13	10	44	nein	nein
68	pushPullEmp	20151009T093048	53	m	20	l	1	12	2	68	0	sad	3	2	s_17	s_15	yes	29	low400	pull	29	13	702.704098999769	pull	1219.47310699998	pull	1	4	1736.47491600013	6	1607.00060699992	3	878.066238999963	4	1983.86229400012	4	1759.91266899973	5	1057.72782399981	29	1.57963805400004	1	14	17	13	10	44	nein	nein
69	pushPullEmp	20151009T093056	53	m	20	l	1	12	3	69	0	sad	3	2	s_16	s_15	yes	29	low400	pull	29	13	756.623498000048	pull	1203.61098399972	pull	1	4	1736.47491600013	6	1607.00060699992	3	878.066238999963	4	1983.86229400012	4	1759.91266899973	5	1057.72782399981	29	1.57963805400004	1	14	17	13	10	44	nein	nein
70	pushPullEmp	20151009T093104	53	m	20	l	1	12	4	70	0	sad	3	2	s_15	s_15	yes	29	high800	push	29	13	913.491375000016	push	1573.88194299993	push	1	4	1736.47491600013	6	1607.00060699992	3	878.066238999963	4	1983.86229400012	4	1759.91266899973	5	1057.72782399981	29	1.57963805400004	1	14	17	13	10	44	nein	nein
71	pushPullEmp	20151009T093112	53	m	20	l	1	12	5	71	0	sad	3	2	s_14	s_15	yes	29	low400	pull	29	13	514.971513999721	pull	999.189286999903	pull	1	4	1736.47491600013	6	1607.00060699992	3	878.066238999963	4	1983.86229400012	4	1759.91266899973	5	1057.72782399981	29	1.57963805400004	1	14	17	13	10	44	nein	nein
72	pushPullEmp	20151009T093120	53	m	20	l	1	12	6	72	0	sad	3	2	s_18	s_15	yes	29	low400	pull	29	13	822.444574000296	pull	1365.45161800005	pull	1	4	1736.47491600013	6	1607.00060699992	3	878.066238999963	4	1983.86229400012	4	1759.91266899973	5	1057.72782399981	29	1.57963805400004	1	14	17	13	10	44	nein	nein
73	pushPullEmp	20151009T093203	53	m	20	l	1	13	1	73	0	stroke	2	3	h_9	h_8	yes	29	low400	pull	29	13	525.197724000103	pull	1006.0812329999	pull	1	4	1852.94899300015	5	1197.02958499965	3	1472.86119599994	5	2001.24713500009	4	1254.38876700036	5	1501.40584399969	29	1.69729996300021	1	14	17	13	10	44	nein	nein
74	pushPullEmp	20151009T093210	53	m	20	l	1	13	2	74	0	stroke	2	3	h_7	h_8	yes	29	high800	push	29	13	463.172786999716	push	991.691472999813	push	1	4	1852.94899300015	5	1197.02958499965	3	1472.86119599994	5	2001.24713500009	4	1254.38876700036	5	1501.40584399969	29	1.69729996300021	1	14	17	13	10	44	nein	nein
75	pushPullEmp	20151009T093218	53	m	20	l	1	13	3	75	0	stroke	2	3	h_8	h_8	yes	29	high800	push	29	13	515.970831000122	push	1153.3264819999	push	1	4	1852.94899300015	5	1197.02958499965	3	1472.86119599994	5	2001.24713500009	4	1254.38876700036	5	1501.40584399969	29	1.69729996300021	1	14	17	13	10	44	nein	nein
76	pushPullEmp	20151009T093226	53	m	20	l	1	13	4	76	0	stroke	2	3	h_12	h_8	yes	29	low400	pull	29	13	586.532434999644	pull	1079.56564599988	pull	1	4	1852.94899300015	5	1197.02958499965	3	1472.86119599994	5	2001.24713500009	4	1254.38876700036	5	1501.40584399969	29	1.69729996300021	1	14	17	13	10	44	nein	nein
77	pushPullEmp	20151009T093234	53	m	20	l	1	13	5	77	0	stroke	2	3	h_11	h_8	yes	29	high800	push	29	13	706.99044300009	push	1287.03545500012	push	1	4	1852.94899300015	5	1197.02958499965	3	1472.86119599994	5	2001.24713500009	4	1254.38876700036	5	1501.40584399969	29	1.69729996300021	1	14	17	13	10	44	nein	nein
78	pushPullEmp	20151009T093242	53	m	20	l	1	13	6	78	0	stroke	2	3	h_10	h_8	yes	29	low400	pull	29	13	531.814059999855	pull	1096.68219399974	pull	1	4	1852.94899300015	5	1197.02958499965	3	1472.86119599994	5	2001.24713500009	4	1254.38876700036	5	1501.40584399969	29	1.69729996300021	1	14	17	13	10	44	nein	nein
79	pushPullEmp	20151009T093323	53	m	20	l	1	14	1	79	0	stroke	5	3	h_27	h_27	yes	29	high800	push	29	13	1287.65994199996	push	1681.53418300001	push	1	4	1402.74543799978	4	3247.40250000013	3	1644.90542399972	5	1471.99308500012	5	1241.15968800015	5	1717.7521589997	29	2.08214057199984	1	14	17	13	10	44	nein	nein
80	pushPullEmp	20151009T093331	53	m	20	l	1	14	2	80	0	stroke	5	3	h_28	h_27	yes	29	high800	push	29	13	742.167942000018	push	1314.95864500003	push	1	4	1402.74543799978	4	3247.40250000013	3	1644.90542399972	5	1471.99308500012	5	1241.15968800015	5	1717.7521589997	29	2.08214057199984	1	14	17	13	10	44	nein	nein
81	pushPullEmp	20151009T093339	53	m	20	l	1	14	3	81	0	stroke	5	3	h_26	h_27	yes	29	low400	pull	29	13	585.825157999901	pull	1197.90221699996	pull	1	4	1402.74543799978	4	3247.40250000013	3	1644.90542399972	5	1471.99308500012	5	1241.15968800015	5	1717.7521589997	29	2.08214057199984	1	14	17	13	10	44	nein	nein
82	pushPullEmp	20151009T093347	53	m	20	l	1	14	4	82	0	stroke	5	3	h_30	h_27	yes	29	low400	pull	29	13	669.304821000063	pull	1192.62346099968	pull	1	4	1402.74543799978	4	3247.40250000013	3	1644.90542399972	5	1471.99308500012	5	1241.15968800015	5	1717.7521589997	29	2.08214057199984	1	14	17	13	10	44	nein	nein
83	pushPullEmp	20151009T093355	53	m	20	l	1	14	5	83	0	stroke	5	3	h_29	h_27	yes	29	high800	push	29	13	729.557105000007	push	1370.05861199996	push	1	4	1402.74543799978	4	3247.40250000013	3	1644.90542399972	5	1471.99308500012	5	1241.15968800015	5	1717.7521589997	29	2.08214057199984	1	14	17	13	10	44	nein	nein
84	pushPullEmp	20151009T093402	53	m	20	l	1	14	6	84	0	stroke	5	3	h_25	h_27	yes	29	high800	push	29	13	678.365855000156	push	1118.32602499988	push	1	4	1402.74543799978	4	3247.40250000013	3	1644.90542399972	5	1471.99308500012	5	1241.15968800015	5	1717.7521589997	29	2.08214057199984	1	14	17	13	10	44	nein	nein
85	pushPullEmp	20151009T093451	53	m	20	l	1	15	1	85	0	sad	6	2	s_32	s_39	no	17	high800	push	29	13	1283.20393699994	push	1906.44900099995	push	1	4	1628.92696300014	5	1495.83485299991	3	1363.26801399991	5	2486.48584800003	4	1338.96993900044	5	1215.90676300002	17	1.75733683299995	1	14	17	13	10	44	nein	nein
86	pushPullEmp	20151009T093458	53	m	20	l	1	15	2	86	0	sad	6	2	s_34	s_39	no	17	low400	pull	29	13	715.720108000009	pull	1146.28336000042	pull	1	4	1628.92696300014	5	1495.83485299991	3	1363.26801399991	5	2486.48584800003	4	1338.96993900044	5	1215.90676300002	17	1.75733683299995	1	14	17	13	10	44	nein	nein
87	pushPullEmp	20151009T093507	53	m	20	l	1	15	3	87	0	sad	6	2	s_33	s_39	no	17	high800	push	29	13	891.022073000026	push	1467.75604100012	push	1	4	1628.92696300014	5	1495.83485299991	3	1363.26801399991	5	2486.48584800003	4	1338.96993900044	5	1215.90676300002	17	1.75733683299995	1	14	17	13	10	44	nein	nein
88	pushPullEmp	20151009T093515	53	m	20	l	1	15	4	88	0	sad	6	2	s_35	s_39	no	17	low400	pull	29	13	540.122542999943	pull	996.428805999931	pull	1	4	1628.92696300014	5	1495.83485299991	3	1363.26801399991	5	2486.48584800003	4	1338.96993900044	5	1215.90676300002	17	1.75733683299995	1	14	17	13	10	44	nein	nein
89	pushPullEmp	20151009T093523	53	m	20	l	1	15	5	89	0	sad	6	2	s_36	s_39	no	17	low400	pull	29	13	536.730807999997	pull	940.527287999979	pull	1	4	1628.92696300014	5	1495.83485299991	3	1363.26801399991	5	2486.48584800003	4	1338.96993900044	5	1215.90676300002	17	1.75733683299995	1	14	17	13	10	44	nein	nein
90	pushPullEmp	20151009T093530	53	m	20	l	1	15	6	90	0	sad	6	2	s_31	s_39	no	17	high800	push	29	13	507.561236999758	push	946.445847999807	push	1	4	1628.92696300014	5	1495.83485299991	3	1363.26801399991	5	2486.48584800003	4	1338.96993900044	5	1215.90676300002	17	1.75733683299995	1	14	17	13	10	44	nein	nein
91	pushPullEmp	20151009T093612	53	m	20	l	1	16	1	91	0	sad	2	2	s_9	s_38	no	17	low400	pull	29	13	840.633730999893	pull	1246.07608999996	pull	1	5	1252.75743600014	6	2081.43823599994	3	1538.18651500023	4	1628.78716199975	4	834.75155799988	4	961.82967499999	17	1.58936402800009	1	14	17	13	10	44	nein	nein
92	pushPullEmp	20151009T093620	53	m	20	l	1	16	2	92	0	sad	2	2	s_7	s_38	no	17	high800	push	29	13	515.432948999958	push	977.033274999783	push	1	5	1252.75743600014	6	2081.43823599994	3	1538.18651500023	4	1628.78716199975	4	834.75155799988	4	961.82967499999	17	1.58936402800009	1	14	17	13	10	44	nein	nein
93	pushPullEmp	20151009T093628	53	m	20	l	1	16	3	93	0	sad	2	2	s_12	s_38	no	17	low400	pull	29	13	532.515428999981	pull	974.463285000278	pull	1	5	1252.75743600014	6	2081.43823599994	3	1538.18651500023	4	1628.78716199975	4	834.75155799988	4	961.82967499999	17	1.58936402800009	1	14	17	13	10	44	nein	nein
94	pushPullEmp	20151009T093636	53	m	20	l	1	16	4	94	0	sad	2	2	s_11	s_38	no	17	high800	push	29	13	635.451130999721	push	1169.01997999967	push	1	5	1252.75743600014	6	2081.43823599994	3	1538.18651500023	4	1628.78716199975	4	834.75155799988	4	961.82967499999	17	1.58936402800009	1	14	17	13	10	44	nein	nein
95	pushPullEmp	20151009T093644	53	m	20	l	1	16	5	95	0	sad	2	2	s_10	s_38	no	17	high800	push	29	13	-1565.11867199981	pull	1279.4956890001	push	1	5	1252.75743600014	6	2081.43823599994	3	1538.18651500023	4	1628.78716199975	4	834.75155799988	4	961.82967499999	17	1.58936402800009	1	14	17	13	10	44	nein	nein
96	pushPullEmp	20151009T093651	53	m	20	l	1	16	6	96	0	sad	2	2	s_8	s_38	no	17	low400	pull	29	13	519.776706000201	pull	972.190918000095	pull	1	5	1252.75743600014	6	2081.43823599994	3	1538.18651500023	4	1628.78716199975	4	834.75155799988	4	961.82967499999	17	1.58936402800009	1	14	17	13	10	44	nein	nein
97	pushPullEmp	20151009T093733	53	m	20	l	1	17	1	97	0	neutral	6	1	n_32	n_39	no	17	low400	pull	29	13	949.233366999924	pull	1346.50784199983	pull	1	2	861.395049999828	2	2391.90917999986	3	915.225743000065	3	2064.60237200008	2	1621.96841400009	2	3052.52832299993	17	1.5886512940001	1	14	17	13	10	44	nein	nein
98	pushPullEmp	20151009T093741	53	m	20	l	1	17	2	98	0	neutral	6	1	n_31	n_39	no	17	high800	push	29	13	572.374315000052	push	1094.73133300015	push	1	2	861.395049999828	2	2391.90917999986	3	915.225743000065	3	2064.60237200008	2	1621.96841400009	2	3052.52832299993	17	1.5886512940001	1	14	17	13	10	44	nein	nein
99	pushPullEmp	20151009T093749	53	m	20	l	1	17	3	99	0	neutral	6	1	n_33	n_39	no	17	low400	pull	29	13	566.101637000069	pull	1012.53300400013	pull	1	2	861.395049999828	2	2391.90917999986	3	915.225743000065	3	2064.60237200008	2	1621.96841400009	2	3052.52832299993	17	1.5886512940001	1	14	17	13	10	44	nein	nein
100	pushPullEmp	20151009T093757	53	m	20	l	1	17	4	100	0	neutral	6	1	n_34	n_39	no	17	low400	pull	29	13	629.014637000073	pull	1032.68236200018	pull	1	2	861.395049999828	2	2391.90917999986	3	915.225743000065	3	2064.60237200008	2	1621.96841400009	2	3052.52832299993	17	1.5886512940001	1	14	17	13	10	44	nein	nein
101	pushPullEmp	20151009T093804	53	m	20	l	1	17	5	101	0	neutral	6	1	n_36	n_39	no	17	high800	push	29	13	579.088022000273	push	1111.89791600018	push	1	2	861.395049999828	2	2391.90917999986	3	915.225743000065	3	2064.60237200008	2	1621.96841400009	2	3052.52832299993	17	1.5886512940001	1	14	17	13	10	44	nein	nein
102	pushPullEmp	20151009T093812	53	m	20	l	1	17	6	102	0	neutral	6	1	n_35	n_39	no	17	low400	pull	29	13	424.652976000179	pull	849.265452999934	pull	1	2	861.395049999828	2	2391.90917999986	3	915.225743000065	3	2064.60237200008	2	1621.96841400009	2	3052.52832299993	17	1.5886512940001	1	14	17	13	10	44	nein	nein
103	pushPullEmp	20151009T093855	53	m	20	l	1	18	1	103	0	neutral	5	1	n_26	n_38	no	17	low400	pull	29	13	604.200940000173	pull	1007.67763800002	pull	1	2	2229.87472800014	1	1328.29921400025	2	965.271934000157	2	1994.64567999985	1	1843.458543	2	1681.8130089996	17	1.41897988000028	1	14	17	13	10	44	nein	nein
104	pushPullEmp	20151009T093902	53	m	20	l	1	18	2	104	0	neutral	5	1	n_25	n_38	no	17	high800	push	29	13	404.158491000184	push	843.272329000323	push	1	2	2229.87472800014	1	1328.29921400025	2	965.271934000157	2	1994.64567999985	1	1843.458543	2	1681.8130089996	17	1.41897988000028	1	14	17	13	10	44	nein	nein
105	pushPullEmp	20151009T093910	53	m	20	l	1	18	3	105	0	neutral	5	1	n_30	n_38	no	17	low400	pull	29	13	506.686148000066	pull	891.908906999655	pull	1	2	2229.87472800014	1	1328.29921400025	2	965.271934000157	2	1994.64567999985	1	1843.458543	2	1681.8130089996	17	1.41897988000028	1	14	17	13	10	44	nein	nein
106	pushPullEmp	20151009T093917	53	m	20	l	1	18	4	106	0	neutral	5	1	n_28	n_38	no	17	high800	push	29	13	496.036497000096	push	1022.23725500005	push	1	2	2229.87472800014	1	1328.29921400025	2	965.271934000157	2	1994.64567999985	1	1843.458543	2	1681.8130089996	17	1.41897988000028	1	14	17	13	10	44	nein	nein
107	pushPullEmp	20151009T093925	53	m	20	l	1	18	5	107	0	neutral	5	1	n_29	n_38	no	17	high800	push	29	13	498.226167000055	push	888.316339999918	push	1	2	2229.87472800014	1	1328.29921400025	2	965.271934000157	2	1994.64567999985	1	1843.458543	2	1681.8130089996	17	1.41897988000028	1	14	17	13	10	44	nein	nein
108	pushPullEmp	20151009T093932	53	m	20	l	1	18	6	108	0	neutral	5	1	n_27	n_38	no	17	low400	pull	29	13	406.312791000189	pull	769.48496100006	pull	1	2	2229.87472800014	1	1328.29921400025	2	965.271934000157	2	1994.64567999985	1	1843.458543	2	1681.8130089996	17	1.41897988000028	1	14	17	13	10	44	nein	nein
109	pushPullEmp	20151009T094013	53	m	20	l	1	19	1	109	0	stroke	1	3	h_1	h_37	no	17	low400	pull	29	13	662.90476300001	pull	1086.17281399993	pull	1	4	1733.5064429999	6	1414.77750700005	4	1095.21797200023	5	771.606679999877	4	1022.78226899989	4	1725.60160100011	17	2.56709475799971	1	14	17	13	10	44	nein	nein
110	pushPullEmp	20151009T094020	53	m	20	l	1	19	2	110	0	stroke	1	3	h_3	h_37	no	17	low400	pull	29	13	571.973609000295	pull	909.578725000145	pull	1	4	1733.5064429999	6	1414.77750700005	4	1095.21797200023	5	771.606679999877	4	1022.78226899989	4	1725.60160100011	17	2.56709475799971	1	14	17	13	10	44	nein	nein
111	pushPullEmp	20151009T094027	53	m	20	l	1	19	3	111	0	stroke	1	3	h_6	h_37	no	17	high800	push	29	13	-1964.67128900021	push	699.093547999932	push	1	4	1733.5064429999	6	1414.77750700005	4	1095.21797200023	5	771.606679999877	4	1022.78226899989	4	1725.60160100011	17	2.56709475799971	1	14	17	13	10	44	nein	nein
112	pushPullEmp	20151009T094035	53	m	20	l	1	19	4	112	0	stroke	1	3	h_5	h_37	no	17	high800	push	29	13	580.815393000084	push	967.065548999817	push	1	4	1733.5064429999	6	1414.77750700005	4	1095.21797200023	5	771.606679999877	4	1022.78226899989	4	1725.60160100011	17	2.56709475799971	1	14	17	13	10	44	nein	nein
113	pushPullEmp	20151009T094042	53	m	20	l	1	19	5	113	0	stroke	1	3	h_2	h_37	no	17	low400	pull	29	13	499.643806000066	pull	908.364037000254	pull	1	4	1733.5064429999	6	1414.77750700005	4	1095.21797200023	5	771.606679999877	4	1022.78226899989	4	1725.60160100011	17	2.56709475799971	1	14	17	13	10	44	nein	nein
114	pushPullEmp	20151009T094050	53	m	20	l	1	19	6	114	0	stroke	1	3	h_4	h_37	no	17	high800	push	29	13	456.294255999983	push	890.494657000436	push	1	4	1733.5064429999	6	1414.77750700005	4	1095.21797200023	5	771.606679999877	4	1022.78226899989	4	1725.60160100011	17	2.56709475799971	1	14	17	13	10	44	nein	nein
115	pushPullEmp	20151009T094132	53	m	20	l	1	20	1	115	0	stroke	4	3	h_19	h_39	no	17	high800	push	29	13	1097.48044200008	push	1458.58380800003	push	1	5	1050.05087800009	5	1424.54102700003	3	1079.91617499965	5	935.39164699996	4	1259.92028600012	5	2291.97058699992	17	1.61609031099988	1	14	17	13	10	44	nein	nein
116	pushPullEmp	20151009T094139	53	m	20	l	1	20	2	116	0	stroke	4	3	h_24	h_39	no	17	low400	pull	29	13	463.805383000254	pull	762.659870000225	pull	1	5	1050.05087800009	5	1424.54102700003	3	1079.91617499965	5	935.39164699996	4	1259.92028600012	5	2291.97058699992	17	1.61609031099988	1	14	17	13	10	44	nein	nein
117	pushPullEmp	20151009T094147	53	m	20	l	1	20	3	117	0	stroke	4	3	h_20	h_39	no	17	low400	pull	29	13	662.424654999839	pull	1095.0369989999	pull	1	5	1050.05087800009	5	1424.54102700003	3	1079.91617499965	5	935.39164699996	4	1259.92028600012	5	2291.97058699992	17	1.61609031099988	1	14	17	13	10	44	nein	nein
118	pushPullEmp	20151009T094154	53	m	20	l	1	20	4	118	0	stroke	4	3	h_23	h_39	no	17	high800	push	29	13	384.906487000379	push	845.900748000375	push	1	5	1050.05087800009	5	1424.54102700003	3	1079.91617499965	5	935.39164699996	4	1259.92028600012	5	2291.97058699992	17	1.61609031099988	1	14	17	13	10	44	nein	nein
119	pushPullEmp	20151009T094201	53	m	20	l	1	20	5	119	0	stroke	4	3	h_22	h_39	no	17	low400	pull	29	13	617.820295000347	pull	995.79457400012	pull	1	5	1050.05087800009	5	1424.54102700003	3	1079.91617499965	5	935.39164699996	4	1259.92028600012	5	2291.97058699992	17	1.61609031099988	1	14	17	13	10	44	nein	nein
120	pushPullEmp	20151009T094209	53	m	20	l	1	20	6	120	0	stroke	4	3	h_21	h_39	no	17	low400	pull	29	13	668.125211000282	pull	1069.01822300015	pull	1	5	1050.05087800009	5	1424.54102700003	3	1079.91617499965	5	935.39164699996	4	1259.92028600012	5	2291.97058699992	17	1.61609031099988	1	14	17	13	10	44	nein	nein
[truncated: 28 more columns]
