# Supplementary material for: Empathic concern and personal distress depend on situational but not dispositional factors
Source: PLoS One. 2019 Nov 14;14(11):e0225102. doi: 10.1371/journal.pone.0225102 (PMC6855434; doi:10.1371/journal.pone.0225102)
Supplement: S3 File — (ZIP) [file pone.0225102.s004.zip › Results/pushPullEmp_50_avg.txt]

expName	date	vpNum	gender	age	handedness	respMapping	block	trial	trialCount	practice	picType	picBlock	picTypeNum	picName	memPicName	memPicPresent	memPicCorrKey	tone	respDirection	panas1Pos	panas1Neg	movementOnset	movementOnsetDirection	movementOffset	movementOffsetDirection	correct	respKeyTender	respTimeTender	respKeyCompassionate	respTimeCompassionate	respKeyMoved	respTimeMoved	respKeyWorried	respTimeWorried	respKeyDistressed	respTimeDistressed	respKeyAlarmed	respTimeAlarmed	memRespKey	memRespTime	correctMemTask	fs	ec	pt	pd	empathy	pqQ1	pqQ2	panas2Pos
1	pushPullEmp	20151001T111828	50	w	18	r	2	1	1	1	1	practice	2	4	p_7	p_8	yes	29	low400	push	30	13	971.805789999924	push	1387.57110299999	push	1	5	1428.1352810001	3	3842.32644799999	5	1147.46540100009	2	2630.19099899998	2	1693.26518900016	4	3083.80515800013	29	6.74649911899996	1	16	20	16	14	52	ja	ja
2	pushPullEmp	20151001T111836	50	w	18	r	2	1	2	2	1	practice	2	4	p_8	p_8	yes	29	high800	pull	30	13	538.388148000038	pull	964.227452999992	pull	1	5	1428.1352810001	3	3842.32644799999	5	1147.46540100009	2	2630.19099899998	2	1693.26518900016	4	3083.80515800013	29	6.74649911899996	1	16	20	16	14	52	ja	ja
3	pushPullEmp	20151001T111843	50	w	18	r	2	1	3	3	1	practice	2	4	p_10	p_8	yes	29	low400	push	30	13	521.225771999871	push	941.392141999931	push	1	5	1428.1352810001	3	3842.32644799999	5	1147.46540100009	2	2630.19099899998	2	1693.26518900016	4	3083.80515800013	29	6.74649911899996	1	16	20	16	14	52	ja	ja
4	pushPullEmp	20151001T111850	50	w	18	r	2	1	4	4	1	practice	2	4	p_12	p_8	yes	29	high800	pull	30	13	490.714999000038	pull	877.529160000113	pull	1	5	1428.1352810001	3	3842.32644799999	5	1147.46540100009	2	2630.19099899998	2	1693.26518900016	4	3083.80515800013	29	6.74649911899996	1	16	20	16	14	52	ja	ja
5	pushPullEmp	20151001T111858	50	w	18	r	2	1	5	5	1	practice	2	4	p_11	p_8	yes	29	high800	pull	30	13	595.71770099988	pull	1005.8476109999	pull	1	5	1428.1352810001	3	3842.32644799999	5	1147.46540100009	2	2630.19099899998	2	1693.26518900016	4	3083.80515800013	29	6.74649911899996	1	16	20	16	14	52	ja	ja
6	pushPullEmp	20151001T111906	50	w	18	r	2	1	6	6	1	practice	2	4	p_9	p_8	yes	29	high800	pull	30	13	573.877935999784	pull	934.481897999925	pull	1	5	1428.1352810001	3	3842.32644799999	5	1147.46540100009	2	2630.19099899998	2	1693.26518900016	4	3083.80515800013	29	6.74649911899996	1	16	20	16	14	52	ja	ja
7	pushPullEmp	20151001T112002	50	w	18	r	2	2	1	7	1	practice	1	4	p_5	p_13	no	17	low400	push	30	13	690.111295000046	push	1265.10447500014	push	1	2	1914.94405599997	3	1320.46365299993	2	2367.18858499989	3	1666.87552399981	1	2341.91609299978	2	1821.37922599986	17	3.03685366499985	1	16	20	16	14	52	ja	ja
8	pushPullEmp	20151001T112009	50	w	18	r	2	2	2	8	1	practice	1	4	p_6	p_13	no	17	low400	push	30	13	529.269817999993	push	1008.88706500007	push	1	2	1914.94405599997	3	1320.46365299993	2	2367.18858499989	3	1666.87552399981	1	2341.91609299978	2	1821.37922599986	17	3.03685366499985	1	16	20	16	14	52	ja	ja
9	pushPullEmp	20151001T112017	50	w	18	r	2	2	3	9	1	practice	1	4	p_3	p_13	no	17	high800	pull	30	13	482.344111000069	pull	876.168385000123	pull	1	2	1914.94405599997	3	1320.46365299993	2	2367.18858499989	3	1666.87552399981	1	2341.91609299978	2	1821.37922599986	17	3.03685366499985	1	16	20	16	14	52	ja	ja
10	pushPullEmp	20151001T112024	50	w	18	r	2	2	4	10	1	practice	1	4	p_4	p_13	no	17	low400	push	30	13	492.187707999918	push	881.491183999813	push	1	2	1914.94405599997	3	1320.46365299993	2	2367.18858499989	3	1666.87552399981	1	2341.91609299978	2	1821.37922599986	17	3.03685366499985	1	16	20	16	14	52	ja	ja
11	pushPullEmp	20151001T112031	50	w	18	r	2	2	5	11	1	practice	1	4	p_2	p_13	no	17	low400	push	30	13	497.16010300024	push	872.97887099983	push	1	2	1914.94405599997	3	1320.46365299993	2	2367.18858499989	3	1666.87552399981	1	2341.91609299978	2	1821.37922599986	17	3.03685366499985	1	16	20	16	14	52	ja	ja
12	pushPullEmp	20151001T112038	50	w	18	r	2	2	6	12	1	practice	1	4	p_1	p_13	no	17	high800	pull	30	13	423.609903000037	pull	791.644619000275	pull	1	2	1914.94405599997	3	1320.46365299993	2	2367.18858499989	3	1666.87552399981	1	2341.91609299978	2	1821.37922599986	17	3.03685366499985	1	16	20	16	14	52	ja	ja
13	pushPullEmp	20151001T112154	50	w	18	r	2	3	1	13	0	stroke	5	3	h_25	h_25	yes	29	low400	push	30	13	1069.44331000012	push	1538.624272	push	1	5	2218.59250899979	7	976.811645999987	6	1443.01763700014	7	1017.64921799986	6	1820.6924709998	6	1630.97455700017	29	2.54577155200013	1	16	20	16	14	52	ja	ja
14	pushPullEmp	20151001T112201	50	w	18	r	2	3	2	14	0	stroke	5	3	h_27	h_25	yes	29	high800	pull	30	13	517.437397999951	pull	863.533535000082	pull	1	5	2218.59250899979	7	976.811645999987	6	1443.01763700014	7	1017.64921799986	6	1820.6924709998	6	1630.97455700017	29	2.54577155200013	1	16	20	16	14	52	ja	ja
15	pushPullEmp	20151001T112209	50	w	18	r	2	3	3	15	0	stroke	5	3	h_30	h_25	yes	29	high800	pull	30	13	457.042004000054	pull	783.212777000339	pull	1	5	2218.59250899979	7	976.811645999987	6	1443.01763700014	7	1017.64921799986	6	1820.6924709998	6	1630.97455700017	29	2.54577155200013	1	16	20	16	14	52	ja	ja
16	pushPullEmp	20151001T112216	50	w	18	r	2	3	4	16	0	stroke	5	3	h_28	h_25	yes	29	low400	push	30	13	502.225154000011	push	926.481399999924	push	1	5	2218.59250899979	7	976.811645999987	6	1443.01763700014	7	1017.64921799986	6	1820.6924709998	6	1630.97455700017	29	2.54577155200013	1	16	20	16	14	52	ja	ja
17	pushPullEmp	20151001T112224	50	w	18	r	2	3	5	17	0	stroke	5	3	h_26	h_25	yes	29	low400	push	30	13	553.960503000013	push	914.582066000235	push	1	5	2218.59250899979	7	976.811645999987	6	1443.01763700014	7	1017.64921799986	6	1820.6924709998	6	1630.97455700017	29	2.54577155200013	1	16	20	16	14	52	ja	ja
18	pushPullEmp	20151001T112231	50	w	18	r	2	3	6	18	0	stroke	5	3	h_29	h_25	yes	29	high800	pull	30	13	468.526999999885	pull	881.859076000073	pull	1	5	2218.59250899979	7	976.811645999987	6	1443.01763700014	7	1017.64921799986	6	1820.6924709998	6	1630.97455700017	29	2.54577155200013	1	16	20	16	14	52	ja	ja
19	pushPullEmp	20151001T112324	50	w	18	r	2	4	1	19	0	stroke	6	3	h_33	h_32	yes	29	high800	pull	30	13	562.590460999767	pull	1132.37714899979	pull	1	6	4775.50976400016	7	908.518928999911	8	1229.54161500002	7	1456.69050100014	7	1438.09265299979	6	1082.18070700013	29	2.39687836100029	1	16	20	16	14	52	ja	ja
20	pushPullEmp	20151001T112332	50	w	18	r	2	4	2	20	0	stroke	6	3	h_32	h_32	yes	29	low400	push	30	13	880.737994999985	push	1321.87475700003	push	1	6	4775.50976400016	7	908.518928999911	8	1229.54161500002	7	1456.69050100014	7	1438.09265299979	6	1082.18070700013	29	2.39687836100029	1	16	20	16	14	52	ja	ja
21	pushPullEmp	20151001T112340	50	w	18	r	2	4	3	21	0	stroke	6	3	h_31	h_32	yes	29	low400	push	30	13	691.531343000046	push	1128.06754799986	push	1	6	4775.50976400016	7	908.518928999911	8	1229.54161500002	7	1456.69050100014	7	1438.09265299979	6	1082.18070700013	29	2.39687836100029	1	16	20	16	14	52	ja	ja
22	pushPullEmp	20151001T112347	50	w	18	r	2	4	4	22	0	stroke	6	3	h_35	h_32	yes	29	high800	pull	30	13	481.083937000065	pull	827.161751999782	pull	1	6	4775.50976400016	7	908.518928999911	8	1229.54161500002	7	1456.69050100014	7	1438.09265299979	6	1082.18070700013	29	2.39687836100029	1	16	20	16	14	52	ja	ja
23	pushPullEmp	20151001T112355	50	w	18	r	2	4	5	23	0	stroke	6	3	h_34	h_32	yes	29	high800	pull	30	13	471.695194000044	pull	900.159232000173	pull	1	6	4775.50976400016	7	908.518928999911	8	1229.54161500002	7	1456.69050100014	7	1438.09265299979	6	1082.18070700013	29	2.39687836100029	1	16	20	16	14	52	ja	ja
24	pushPullEmp	20151001T112402	50	w	18	r	2	4	6	24	0	stroke	6	3	h_36	h_32	yes	29	low400	push	30	13	492.247994000176	push	962.827175999886	push	1	6	4775.50976400016	7	908.518928999911	8	1229.54161500002	7	1456.69050100014	7	1438.09265299979	6	1082.18070700013	29	2.39687836100029	1	16	20	16	14	52	ja	ja
25	pushPullEmp	20151001T112457	50	w	18	r	2	5	1	25	0	sad	3	2	s_14	s_17	yes	29	low400	push	30	13	610.165580999867	push	1250.10478300014	push	1	5	2720.62906300016	8	664.592638000158	8	1217.807601	7	2095.59856400028	5	3713.55837200008	7	2451.37096500002	29	2.59816318499998	1	16	20	16	14	52	ja	ja
26	pushPullEmp	20151001T112504	50	w	18	r	2	5	2	26	0	sad	3	2	s_15	s_17	yes	29	high800	pull	30	13	458.06323299999	pull	951.677541999885	pull	1	5	2720.62906300016	8	664.592638000158	8	1217.807601	7	2095.59856400028	5	3713.55837200008	7	2451.37096500002	29	2.59816318499998	1	16	20	16	14	52	ja	ja
27	pushPullEmp	20151001T112512	50	w	18	r	2	5	3	27	0	sad	3	2	s_16	s_17	yes	29	high800	pull	30	13	1193.46277200009	pull	1550.7457880002	pull	1	5	2720.62906300016	8	664.592638000158	8	1217.807601	7	2095.59856400028	5	3713.55837200008	7	2451.37096500002	29	2.59816318499998	1	16	20	16	14	52	ja	ja
28	pushPullEmp	20151001T112520	50	w	18	r	2	5	4	28	0	sad	3	2	s_13	s_17	yes	29	low400	push	30	13	542.127243000214	push	961.476553000357	push	1	5	2720.62906300016	8	664.592638000158	8	1217.807601	7	2095.59856400028	5	3713.55837200008	7	2451.37096500002	29	2.59816318499998	1	16	20	16	14	52	ja	ja
29	pushPullEmp	20151001T112528	50	w	18	r	2	5	5	29	0	sad	3	2	s_17	s_17	yes	29	high800	pull	30	13	487.579916000053	pull	884.817626999942	pull	1	5	2720.62906300016	8	664.592638000158	8	1217.807601	7	2095.59856400028	5	3713.55837200008	7	2451.37096500002	29	2.59816318499998	1	16	20	16	14	52	ja	ja
30	pushPullEmp	20151001T112535	50	w	18	r	2	5	6	30	0	sad	3	2	s_18	s_17	yes	29	high800	pull	30	13	522.577593999908	pull	893.3531599997	pull	1	5	2720.62906300016	8	664.592638000158	8	1217.807601	7	2095.59856400028	5	3713.55837200008	7	2451.37096500002	29	2.59816318499998	1	16	20	16	14	52	ja	ja
31	pushPullEmp	20151001T112627	50	w	18	r	2	6	1	31	0	sad	4	2	s_23	s_22	yes	29	low400	push	30	13	796.539511000086	push	1285.61807700008	push	1	8	1833.17526400015	8	1243.04816899985	7	1779.97739700004	7	1942.57920200016	7	1774.73710999993	6	1600.27770700026	29	2.39897179099989	1	16	20	16	14	52	ja	ja
32	pushPullEmp	20151001T112635	50	w	18	r	2	6	2	32	0	sad	4	2	s_24	s_22	yes	29	high800	pull	30	13	453.253705999989	pull	859.361553000374	pull	1	8	1833.17526400015	8	1243.04816899985	7	1779.97739700004	7	1942.57920200016	7	1774.73710999993	6	1600.27770700026	29	2.39897179099989	1	16	20	16	14	52	ja	ja
33	pushPullEmp	20151001T112643	50	w	18	r	2	6	3	33	0	sad	4	2	s_20	s_22	yes	29	high800	pull	30	13	778.472007999975	pull	1158.29749799978	pull	1	8	1833.17526400015	8	1243.04816899985	7	1779.97739700004	7	1942.57920200016	7	1774.73710999993	6	1600.27770700026	29	2.39897179099989	1	16	20	16	14	52	ja	ja
34	pushPullEmp	20151001T112650	50	w	18	r	2	6	4	34	0	sad	4	2	s_22	s_22	yes	29	low400	push	30	13	643.15260399997	push	1150.61415700018	push	1	8	1833.17526400015	8	1243.04816899985	7	1779.97739700004	7	1942.57920200016	7	1774.73710999993	6	1600.27770700026	29	2.39897179099989	1	16	20	16	14	52	ja	ja
35	pushPullEmp	20151001T112658	50	w	18	r	2	6	5	35	0	sad	4	2	s_19	s_22	yes	29	low400	push	30	13	588.614224999816	push	1007.67806599984	push	1	8	1833.17526400015	8	1243.04816899985	7	1779.97739700004	7	1942.57920200016	7	1774.73710999993	6	1600.27770700026	29	2.39897179099989	1	16	20	16	14	52	ja	ja
36	pushPullEmp	20151001T112705	50	w	18	r	2	6	6	36	0	sad	4	2	s_21	s_22	yes	29	high800	pull	30	13	509.303784000058	pull	961.001157000173	pull	1	8	1833.17526400015	8	1243.04816899985	7	1779.97739700004	7	1942.57920200016	7	1774.73710999993	6	1600.27770700026	29	2.39897179099989	1	16	20	16	14	52	ja	ja
37	pushPullEmp	20151001T112748	50	w	18	r	2	7	1	37	0	neutral	1	1	n_4	n_2	yes	29	low400	push	30	13	884.398225000135	push	1378.6915050001	push	1	2	1872.0321400001	2	1068.1534700002	1	1195.66246800014	2	1977.77920899989	1	984.815970999989	2	1121.71363100015	29	2.12398889199994	1	16	20	16	14	52	ja	ja
38	pushPullEmp	20151001T112755	50	w	18	r	2	7	2	38	0	neutral	1	1	n_3	n_2	yes	29	high800	pull	30	13	459.611002000092	pull	868.575016000141	pull	1	2	1872.0321400001	2	1068.1534700002	1	1195.66246800014	2	1977.77920899989	1	984.815970999989	2	1121.71363100015	29	2.12398889199994	1	16	20	16	14	52	ja	ja
39	pushPullEmp	20151001T112802	50	w	18	r	2	7	3	39	0	neutral	1	1	n_6	n_2	yes	29	low400	push	30	13	454.231873000121	push	889.750643999927	push	1	2	1872.0321400001	2	1068.1534700002	1	1195.66246800014	2	1977.77920899989	1	984.815970999989	2	1121.71363100015	29	2.12398889199994	1	16	20	16	14	52	ja	ja
40	pushPullEmp	20151001T112810	50	w	18	r	2	7	4	40	0	neutral	1	1	n_5	n_2	yes	29	high800	pull	30	13	421.171516000053	pull	841.135449000016	pull	1	2	1872.0321400001	2	1068.1534700002	1	1195.66246800014	2	1977.77920899989	1	984.815970999989	2	1121.71363100015	29	2.12398889199994	1	16	20	16	14	52	ja	ja
41	pushPullEmp	20151001T112818	50	w	18	r	2	7	5	41	0	neutral	1	1	n_2	n_2	yes	29	high800	pull	30	13	485.101409000279	pull	862.025280999958	pull	1	2	1872.0321400001	2	1068.1534700002	1	1195.66246800014	2	1977.77920899989	1	984.815970999989	2	1121.71363100015	29	2.12398889199994	1	16	20	16	14	52	ja	ja
42	pushPullEmp	20151001T112826	50	w	18	r	2	7	6	42	0	neutral	1	1	n_1	n_2	yes	29	low400	push	30	13	571.283158999999	push	992.9872130002	push	1	2	1872.0321400001	2	1068.1534700002	1	1195.66246800014	2	1977.77920899989	1	984.815970999989	2	1121.71363100015	29	2.12398889199994	1	16	20	16	14	52	ja	ja
43	pushPullEmp	20151001T112905	50	w	18	r	2	8	1	43	0	neutral	6	1	n_32	n_39	no	17	low400	push	30	13	641.548155999866	push	1075.30439699995	push	1	2	2966.59970300016	2	1563.97352199974	1	1681.195183	2	1260.78613600021	1	1209.69700700016	1	1092.47823499982	17	2.13732636799978	1	16	20	16	14	52	ja	ja
44	pushPullEmp	20151001T112913	50	w	18	r	2	8	2	44	0	neutral	6	1	n_36	n_39	no	17	high800	pull	30	13	452.408826000104	pull	862.310501000233	pull	1	2	2966.59970300016	2	1563.97352199974	1	1681.195183	2	1260.78613600021	1	1209.69700700016	1	1092.47823499982	17	2.13732636799978	1	16	20	16	14	52	ja	ja
45	pushPullEmp	20151001T112921	50	w	18	r	2	8	3	45	0	neutral	6	1	n_33	n_39	no	17	low400	push	30	13	692.923873000273	push	1109.56734200034	push	1	2	2966.59970300016	2	1563.97352199974	1	1681.195183	2	1260.78613600021	1	1209.69700700016	1	1092.47823499982	17	2.13732636799978	1	16	20	16	14	52	ja	ja
46	pushPullEmp	20151001T112929	50	w	18	r	2	8	4	46	0	neutral	6	1	n_34	n_39	no	17	high800	pull	30	13	511.440736000059	pull	998.654763999984	pull	1	2	2966.59970300016	2	1563.97352199974	1	1681.195183	2	1260.78613600021	1	1209.69700700016	1	1092.47823499982	17	2.13732636799978	1	16	20	16	14	52	ja	ja
47	pushPullEmp	20151001T112936	50	w	18	r	2	8	5	47	0	neutral	6	1	n_31	n_39	no	17	low400	push	30	13	510.778086000144	push	940.493422999978	push	1	2	2966.59970300016	2	1563.97352199974	1	1681.195183	2	1260.78613600021	1	1209.69700700016	1	1092.47823499982	17	2.13732636799978	1	16	20	16	14	52	ja	ja
48	pushPullEmp	20151001T112944	50	w	18	r	2	8	6	48	0	neutral	6	1	n_35	n_39	no	17	low400	push	30	13	521.762957999821	push	865.666419999892	push	1	2	2966.59970300016	2	1563.97352199974	1	1681.195183	2	1260.78613600021	1	1209.69700700016	1	1092.47823499982	17	2.13732636799978	1	16	20	16	14	52	ja	ja
49	pushPullEmp	20151001T113029	50	w	18	r	2	9	1	49	0	sad	6	2	s_31	s_39	no	17	low400	push	30	13	545.844983999705	push	960.939286999637	push	1	7	6732.04276399974	8	1213.69405299993	6	2315.64702300011	5	2172.87006499964	5	1171.53420300019	6	1772.1742890003	17	2.27656245700018	1	16	20	16	14	52	ja	ja
50	pushPullEmp	20151001T113037	50	w	18	r	2	9	2	50	0	sad	6	2	s_36	s_39	no	17	high800	pull	30	13	571.838525999832	pull	940.036731000058	pull	1	7	6732.04276399974	8	1213.69405299993	6	2315.64702300011	5	2172.87006499964	5	1171.53420300019	6	1772.1742890003	17	2.27656245700018	1	16	20	16	14	52	ja	ja
51	pushPullEmp	20151001T113044	50	w	18	r	2	9	3	51	0	sad	6	2	s_34	s_39	no	17	low400	push	30	13	451.841005999839	push	958.50958900003	push	1	7	6732.04276399974	8	1213.69405299993	6	2315.64702300011	5	2172.87006499964	5	1171.53420300019	6	1772.1742890003	17	2.27656245700018	1	16	20	16	14	52	ja	ja
52	pushPullEmp	20151001T113051	50	w	18	r	2	9	4	52	0	sad	6	2	s_33	s_39	no	17	low400	push	30	13	792.506604000053	push	1183.55390400013	push	1	7	6732.04276399974	8	1213.69405299993	6	2315.64702300011	5	2172.87006499964	5	1171.53420300019	6	1772.1742890003	17	2.27656245700018	1	16	20	16	14	52	ja	ja
53	pushPullEmp	20151001T113058	50	w	18	r	2	9	5	53	0	sad	6	2	s_35	s_39	no	17	high800	pull	30	13	429.322839000273	pull	781.684246000263	pull	1	7	6732.04276399974	8	1213.69405299993	6	2315.64702300011	5	2172.87006499964	5	1171.53420300019	6	1772.1742890003	17	2.27656245700018	1	16	20	16	14	52	ja	ja
54	pushPullEmp	20151001T113106	50	w	18	r	2	9	6	54	0	sad	6	2	s_32	s_39	no	17	low400	push	30	13	683.907131000367	push	1087.81545400036	push	1	7	6732.04276399974	8	1213.69405299993	6	2315.64702300011	5	2172.87006499964	5	1171.53420300019	6	1772.1742890003	17	2.27656245700018	1	16	20	16	14	52	ja	ja
55	pushPullEmp	20151001T113158	50	w	18	r	2	10	1	55	0	sad	1	2	s_1	s_37	no	17	high800	pull	30	13	672.823005000126	pull	1009.60918600033	pull	1	7	983.381739999913	6	1063.28153000004	7	1308.96708399996	5	948.946624999735	3	2353.57066999995	4	1289.15051900003	17	2.44146000199999	1	16	20	16	14	52	ja	ja
56	pushPullEmp	20151001T113206	50	w	18	r	2	10	2	56	0	sad	1	2	s_6	s_37	no	17	high800	pull	30	13	820.803071000071	pull	1272.57102599999	pull	1	7	983.381739999913	6	1063.28153000004	7	1308.96708399996	5	948.946624999735	3	2353.57066999995	4	1289.15051900003	17	2.44146000199999	1	16	20	16	14	52	ja	ja
57	pushPullEmp	20151001T113214	50	w	18	r	2	10	3	57	0	sad	1	2	s_2	s_37	no	17	low400	push	30	13	589.333585999706	push	1013.47061199986	push	1	7	983.381739999913	6	1063.28153000004	7	1308.96708399996	5	948.946624999735	3	2353.57066999995	4	1289.15051900003	17	2.44146000199999	1	16	20	16	14	52	ja	ja
58	pushPullEmp	20151001T113221	50	w	18	r	2	10	4	58	0	sad	1	2	s_4	s_37	no	17	low400	push	30	13	715.201094999728	push	1126.13009399986	push	1	7	983.381739999913	6	1063.28153000004	7	1308.96708399996	5	948.946624999735	3	2353.57066999995	4	1289.15051900003	17	2.44146000199999	1	16	20	16	14	52	ja	ja
59	pushPullEmp	20151001T113228	50	w	18	r	2	10	5	59	0	sad	1	2	s_5	s_37	no	17	high800	pull	30	13	621.063365999911	pull	1016.51456699993	pull	1	7	983.381739999913	6	1063.28153000004	7	1308.96708399996	5	948.946624999735	3	2353.57066999995	4	1289.15051900003	17	2.44146000199999	1	16	20	16	14	52	ja	ja
60	pushPullEmp	20151001T113235	50	w	18	r	2	10	6	60	0	sad	1	2	s_3	s_37	no	17	low400	push	30	13	482.767294999921	push	919.169040999695	push	1	7	983.381739999913	6	1063.28153000004	7	1308.96708399996	5	948.946624999735	3	2353.57066999995	4	1289.15051900003	17	2.44146000199999	1	16	20	16	14	52	ja	ja
61	pushPullEmp	20151001T113316	50	w	18	r	2	11	1	61	0	neutral	2	1	n_12	n_10	yes	29	high800	pull	30	13	523.009591999951	pull	911.087590999912	pull	1	2	1834.81422800014	2	1635.66083000023	1	1672.30259500002	2	1430.13047699969	1	848.111145000075	2	1418.14265799985	17	2.46887974900028	2	16	20	16	14	52	ja	ja
62	pushPullEmp	20151001T113324	50	w	18	r	2	11	2	62	0	neutral	2	1	n_11	n_10	yes	29	high800	pull	30	13	559.814708999857	pull	976.249807000277	pull	1	2	1834.81422800014	2	1635.66083000023	1	1672.30259500002	2	1430.13047699969	1	848.111145000075	2	1418.14265799985	17	2.46887974900028	2	16	20	16	14	52	ja	ja
63	pushPullEmp	20151001T113331	50	w	18	r	2	11	3	63	0	neutral	2	1	n_10	n_10	yes	29	low400	push	30	13	552.418802000266	push	928.669725000309	push	1	2	1834.81422800014	2	1635.66083000023	1	1672.30259500002	2	1430.13047699969	1	848.111145000075	2	1418.14265799985	17	2.46887974900028	2	16	20	16	14	52	ja	ja
64	pushPullEmp	20151001T113338	50	w	18	r	2	11	4	64	0	neutral	2	1	n_8	n_10	yes	29	high800	pull	30	13	498.588584999998	pull	844.160835999792	pull	1	2	1834.81422800014	2	1635.66083000023	1	1672.30259500002	2	1430.13047699969	1	848.111145000075	2	1418.14265799985	17	2.46887974900028	2	16	20	16	14	52	ja	ja
65	pushPullEmp	20151001T113347	50	w	18	r	2	11	5	65	0	neutral	2	1	n_7	n_10	yes	29	low400	push	30	13	986.853554000281	push	1446.04634999985	push	1	2	1834.81422800014	2	1635.66083000023	1	1672.30259500002	2	1430.13047699969	1	848.111145000075	2	1418.14265799985	17	2.46887974900028	2	16	20	16	14	52	ja	ja
66	pushPullEmp	20151001T113354	50	w	18	r	2	11	6	66	0	neutral	2	1	n_9	n_10	yes	29	high800	pull	30	13	484.426897999929	pull	857.923675000056	pull	1	2	1834.81422800014	2	1635.66083000023	1	1672.30259500002	2	1430.13047699969	1	848.111145000075	2	1418.14265799985	17	2.46887974900028	2	16	20	16	14	52	ja	ja
67	pushPullEmp	20151001T113436	50	w	18	r	2	12	1	67	0	neutral	5	1	n_29	n_38	no	17	low400	push	30	13	655.644594999903	push	1081.91228600015	push	1	2	2119.2991339999	4	1934.8720590001	3	1247.85829599978	2	1072.60820900001	1	955.610900000011	2	1246.29962600011	17	2.0936243899996	1	16	20	16	14	52	ja	ja
68	pushPullEmp	20151001T113443	50	w	18	r	2	12	2	68	0	neutral	5	1	n_25	n_38	no	17	high800	pull	30	13	445.18065299997	pull	870.459697000006	pull	1	2	2119.2991339999	4	1934.8720590001	3	1247.85829599978	2	1072.60820900001	1	955.610900000011	2	1246.29962600011	17	2.0936243899996	1	16	20	16	14	52	ja	ja
69	pushPullEmp	20151001T113451	50	w	18	r	2	12	3	69	0	neutral	5	1	n_28	n_38	no	17	low400	push	30	13	446.721750000146	push	970.295008000088	push	1	2	2119.2991339999	4	1934.8720590001	3	1247.85829599978	2	1072.60820900001	1	955.610900000011	2	1246.29962600011	17	2.0936243899996	1	16	20	16	14	52	ja	ja
70	pushPullEmp	20151001T113458	50	w	18	r	2	12	4	70	0	neutral	5	1	n_27	n_38	no	17	high800	pull	30	13	477.07537100005	pull	886.175238999935	pull	1	2	2119.2991339999	4	1934.8720590001	3	1247.85829599978	2	1072.60820900001	1	955.610900000011	2	1246.29962600011	17	2.0936243899996	1	16	20	16	14	52	ja	ja
71	pushPullEmp	20151001T113506	50	w	18	r	2	12	5	71	0	neutral	5	1	n_30	n_38	no	17	high800	pull	30	13	579.377601000127	pull	987.813008000197	pull	1	2	2119.2991339999	4	1934.8720590001	3	1247.85829599978	2	1072.60820900001	1	955.610900000011	2	1246.29962600011	17	2.0936243899996	1	16	20	16	14	52	ja	ja
72	pushPullEmp	20151001T113513	50	w	18	r	2	12	6	72	0	neutral	5	1	n_26	n_38	no	17	low400	push	30	13	432.965869999956	push	802.985521999839	push	1	2	2119.2991339999	4	1934.8720590001	3	1247.85829599978	2	1072.60820900001	1	955.610900000011	2	1246.29962600011	17	2.0936243899996	1	16	20	16	14	52	ja	ja
73	pushPullEmp	20151001T113554	50	w	18	r	2	13	1	73	0	stroke	3	3	h_14	h_38	no	17	low400	push	30	13	616.192327999765	push	1005.77852399975	push	1	5	1896.59005699968	6	2611.20954100033	7	1959.84376800016	6	1146.33472900005	6	1760.11649499969	7	1026.93978400021	17	3.69326117699984	1	16	20	16	14	52	ja	ja
74	pushPullEmp	20151001T113602	50	w	18	r	2	13	2	74	0	stroke	3	3	h_17	h_38	no	17	high800	pull	30	13	422.515003000266	pull	789.521170000266	pull	1	5	1896.59005699968	6	2611.20954100033	7	1959.84376800016	6	1146.33472900005	6	1760.11649499969	7	1026.93978400021	17	3.69326117699984	1	16	20	16	14	52	ja	ja
75	pushPullEmp	20151001T113609	50	w	18	r	2	13	3	75	0	stroke	3	3	h_18	h_38	no	17	low400	push	30	13	500.738202000415	push	885.333415000427	push	1	5	1896.59005699968	6	2611.20954100033	7	1959.84376800016	6	1146.33472900005	6	1760.11649499969	7	1026.93978400021	17	3.69326117699984	1	16	20	16	14	52	ja	ja
76	pushPullEmp	20151001T113616	50	w	18	r	2	13	4	76	0	stroke	3	3	h_16	h_38	no	17	high800	pull	30	13	471.351365000013	pull	866.392987000021	pull	1	5	1896.59005699968	6	2611.20954100033	7	1959.84376800016	6	1146.33472900005	6	1760.11649499969	7	1026.93978400021	17	3.69326117699984	1	16	20	16	14	52	ja	ja
77	pushPullEmp	20151001T113623	50	w	18	r	2	13	5	77	0	stroke	3	3	h_15	h_38	no	17	high800	pull	30	13	469.591373999814	pull	852.555820000001	pull	1	5	1896.59005699968	6	2611.20954100033	7	1959.84376800016	6	1146.33472900005	6	1760.11649499969	7	1026.93978400021	17	3.69326117699984	1	16	20	16	14	52	ja	ja
78	pushPullEmp	20151001T113630	50	w	18	r	2	13	6	78	0	stroke	3	3	h_13	h_38	no	17	low400	push	30	13	640.706523999943	push	1129.3458670001	push	1	5	1896.59005699968	6	2611.20954100033	7	1959.84376800016	6	1146.33472900005	6	1760.11649499969	7	1026.93978400021	17	3.69326117699984	1	16	20	16	14	52	ja	ja
79	pushPullEmp	20151001T113717	50	w	18	r	2	14	1	79	0	stroke	2	3	h_9	h_11	yes	29	low400	push	30	13	1212.51372499985	push	1670.51203900003	push	1	7	1072.93264500004	7	1287.94877300015	6	1309.56876600021	8	1230.32394900019	7	1308.61364799966	7	3960.59870399995	29	3.57991925700026	1	16	20	16	14	52	ja	ja
80	pushPullEmp	20151001T113725	50	w	18	r	2	14	2	80	0	stroke	2	3	h_8	h_11	yes	29	high800	pull	30	13	908.636863000178	pull	1313.68033299996	pull	1	7	1072.93264500004	7	1287.94877300015	6	1309.56876600021	8	1230.32394900019	7	1308.61364799966	7	3960.59870399995	29	3.57991925700026	1	16	20	16	14	52	ja	ja
81	pushPullEmp	20151001T113734	50	w	18	r	2	14	3	81	0	stroke	2	3	h_11	h_11	yes	29	high800	pull	30	13	479.177410000015	pull	854.983353999709	pull	1	7	1072.93264500004	7	1287.94877300015	6	1309.56876600021	8	1230.32394900019	7	1308.61364799966	7	3960.59870399995	29	3.57991925700026	1	16	20	16	14	52	ja	ja
82	pushPullEmp	20151001T113743	50	w	18	r	2	14	4	82	0	stroke	2	3	h_7	h_11	yes	29	low400	push	30	13	475.2007549997	push	845.277692999938	push	1	7	1072.93264500004	7	1287.94877300015	6	1309.56876600021	8	1230.32394900019	7	1308.61364799966	7	3960.59870399995	29	3.57991925700026	1	16	20	16	14	52	ja	ja
83	pushPullEmp	20151001T113751	50	w	18	r	2	14	5	83	0	stroke	2	3	h_10	h_11	yes	29	high800	pull	30	13	633.562294000152	push	1133.74082700021	pull	1	7	1072.93264500004	7	1287.94877300015	6	1309.56876600021	8	1230.32394900019	7	1308.61364799966	7	3960.59870399995	29	3.57991925700026	1	16	20	16	14	52	ja	ja
84	pushPullEmp	20151001T113758	50	w	18	r	2	14	6	84	0	stroke	2	3	h_12	h_11	yes	29	low400	push	30	13	428.311168999997	push	856.40220199987	push	1	7	1072.93264500004	7	1287.94877300015	6	1309.56876600021	8	1230.32394900019	7	1308.61364799966	7	3960.59870399995	29	3.57991925700026	1	16	20	16	14	52	ja	ja
85	pushPullEmp	20151001T113850	50	w	18	r	2	15	1	85	0	sad	5	2	s_30	s_30	yes	29	high800	pull	30	13	804.121435000321	pull	1176.13125200003	pull	1	7	1239.7645369997	8	1533.78307200001	7	1042.37695799975	6	2219.84058999988	7	1832.02476699989	7	1199.6411959999	29	2.54129922499988	1	16	20	16	14	52	ja	ja
86	pushPullEmp	20151001T113858	50	w	18	r	2	15	2	86	0	sad	5	2	s_26	s_30	yes	29	high800	pull	30	13	524.784778999769	pull	909.317175000164	pull	1	7	1239.7645369997	8	1533.78307200001	7	1042.37695799975	6	2219.84058999988	7	1832.02476699989	7	1199.6411959999	29	2.54129922499988	1	16	20	16	14	52	ja	ja
87	pushPullEmp	20151001T113905	50	w	18	r	2	15	3	87	0	sad	5	2	s_27	s_30	yes	29	low400	push	30	13	394.041205000012	push	774.200388999707	push	1	7	1239.7645369997	8	1533.78307200001	7	1042.37695799975	6	2219.84058999988	7	1832.02476699989	7	1199.6411959999	29	2.54129922499988	1	16	20	16	14	52	ja	ja
88	pushPullEmp	20151001T113913	50	w	18	r	2	15	4	88	0	sad	5	2	s_28	s_30	yes	29	high800	pull	30	13	366.139051999999	pull	698.35825600001	pull	1	7	1239.7645369997	8	1533.78307200001	7	1042.37695799975	6	2219.84058999988	7	1832.02476699989	7	1199.6411959999	29	2.54129922499988	1	16	20	16	14	52	ja	ja
89	pushPullEmp	20151001T113920	50	w	18	r	2	15	5	89	0	sad	5	2	s_29	s_30	yes	29	high800	pull	30	13	567.322248999862	pull	924.119273999968	pull	1	7	1239.7645369997	8	1533.78307200001	7	1042.37695799975	6	2219.84058999988	7	1832.02476699989	7	1199.6411959999	29	2.54129922499988	1	16	20	16	14	52	ja	ja
90	pushPullEmp	20151001T113928	50	w	18	r	2	15	6	90	0	sad	5	2	s_25	s_30	yes	29	low400	push	30	13	562.931737999956	push	982.306703000271	push	1	7	1239.7645369997	8	1533.78307200001	7	1042.37695799975	6	2219.84058999988	7	1832.02476699989	7	1199.6411959999	29	2.54129922499988	1	16	20	16	14	52	ja	ja
91	pushPullEmp	20151001T114014	50	w	18	r	2	16	1	91	0	sad	2	2	s_9	s_38	no	17	low400	push	30	13	786.353284000033	push	1199.47502499997	push	1	6	1533.01310799998	7	954.696797999986	7	1703.15054799994	7	977.812726999673	5	2023.23716599994	4	1508.75946099995	17	2.9039439219996	1	16	20	16	14	52	ja	ja
92	pushPullEmp	20151001T114022	50	w	18	r	2	16	2	92	0	sad	2	2	s_12	s_38	no	17	high800	pull	30	13	428.420494999798	pull	831.343873999984	pull	1	6	1533.01310799998	7	954.696797999986	7	1703.15054799994	7	977.812726999673	5	2023.23716599994	4	1508.75946099995	17	2.9039439219996	1	16	20	16	14	52	ja	ja
93	pushPullEmp	20151001T114030	50	w	18	r	2	16	3	93	0	sad	2	2	s_8	s_38	no	17	low400	push	30	13	536.832558000133	push	909.008551000061	push	1	6	1533.01310799998	7	954.696797999986	7	1703.15054799994	7	977.812726999673	5	2023.23716599994	4	1508.75946099995	17	2.9039439219996	1	16	20	16	14	52	ja	ja
94	pushPullEmp	20151001T114037	50	w	18	r	2	16	4	94	0	sad	2	2	s_10	s_38	no	17	low400	push	30	13	551.821018000173	push	912.150423000076	push	1	6	1533.01310799998	7	954.696797999986	7	1703.15054799994	7	977.812726999673	5	2023.23716599994	4	1508.75946099995	17	2.9039439219996	1	16	20	16	14	52	ja	ja
95	pushPullEmp	20151001T114044	50	w	18	r	2	16	5	95	0	sad	2	2	s_11	s_38	no	17	high800	pull	30	13	521.080938999698	pull	910.089338999664	pull	1	6	1533.01310799998	7	954.696797999986	7	1703.15054799994	7	977.812726999673	5	2023.23716599994	4	1508.75946099995	17	2.9039439219996	1	16	20	16	14	52	ja	ja
96	pushPullEmp	20151001T114052	50	w	18	r	2	16	6	96	0	sad	2	2	s_7	s_38	no	17	low400	push	30	13	606.969649999977	push	999.918168000117	push	1	6	1533.01310799998	7	954.696797999986	7	1703.15054799994	7	977.812726999673	5	2023.23716599994	4	1508.75946099995	17	2.9039439219996	1	16	20	16	14	52	ja	ja
97	pushPullEmp	20151001T114136	50	w	18	r	2	17	1	97	0	stroke	4	3	h_19	h_39	no	17	high800	pull	30	13	517.390598999649	pull	910.619157000023	pull	1	6	1319.91832999984	6	2146.06895099996	6	1338.59698800006	5	1665.55349100008	5	1849.96004300001	6	1094.72873000004	17	2.35660719099997	1	16	20	16	14	52	ja	ja
98	pushPullEmp	20151001T114144	50	w	18	r	2	17	2	98	0	stroke	4	3	h_21	h_39	no	17	low400	push	30	13	441.110720999954	push	899.055994999893	push	1	6	1319.91832999984	6	2146.06895099996	6	1338.59698800006	5	1665.55349100008	5	1849.96004300001	6	1094.72873000004	17	2.35660719099997	1	16	20	16	14	52	ja	ja
99	pushPullEmp	20151001T114151	50	w	18	r	2	17	3	99	0	stroke	4	3	h_23	h_39	no	17	high800	pull	30	13	447.113799000206	pull	891.573962000009	pull	1	6	1319.91832999984	6	2146.06895099996	6	1338.59698800006	5	1665.55349100008	5	1849.96004300001	6	1094.72873000004	17	2.35660719099997	1	16	20	16	14	52	ja	ja
100	pushPullEmp	20151001T114158	50	w	18	r	2	17	4	100	0	stroke	4	3	h_24	h_39	no	17	low400	push	30	13	483.165170999953	push	858.9624909999	push	1	6	1319.91832999984	6	2146.06895099996	6	1338.59698800006	5	1665.55349100008	5	1849.96004300001	6	1094.72873000004	17	2.35660719099997	1	16	20	16	14	52	ja	ja
101	pushPullEmp	20151001T114205	50	w	18	r	2	17	5	101	0	stroke	4	3	h_20	h_39	no	17	high800	pull	30	13	454.976060999892	pull	847.672332000097	pull	1	6	1319.91832999984	6	2146.06895099996	6	1338.59698800006	5	1665.55349100008	5	1849.96004300001	6	1094.72873000004	17	2.35660719099997	1	16	20	16	14	52	ja	ja
102	pushPullEmp	20151001T114212	50	w	18	r	2	17	6	102	0	stroke	4	3	h_22	h_39	no	17	high800	pull	30	13	469.177232999849	pull	835.036593000135	pull	1	6	1319.91832999984	6	2146.06895099996	6	1338.59698800006	5	1665.55349100008	5	1849.96004300001	6	1094.72873000004	17	2.35660719099997	1	16	20	16	14	52	ja	ja
103	pushPullEmp	20151001T114258	50	w	18	r	2	18	1	103	0	stroke	1	3	h_1	h_37	no	17	low400	push	30	13	769.557100999809	push	1161.42545399987	push	1	5	1904.74916599987	6	1373.93646299961	6	1207.88101300013	7	2043.72243099988	7	888.937319999968	7	973.052665000068	17	3.54294153599994	1	16	20	16	14	52	ja	ja
104	pushPullEmp	20151001T114305	50	w	18	r	2	18	2	104	0	stroke	1	3	h_5	h_37	no	17	high800	pull	30	13	438.741278000274	pull	842.110398000026	pull	1	5	1904.74916599987	6	1373.93646299961	6	1207.88101300013	7	2043.72243099988	7	888.937319999968	7	973.052665000068	17	3.54294153599994	1	16	20	16	14	52	ja	ja
105	pushPullEmp	20151001T114312	50	w	18	r	2	18	3	105	0	stroke	1	3	h_4	h_37	no	17	low400	push	30	13	615.29958499987	push	1047.70281599995	push	1	5	1904.74916599987	6	1373.93646299961	6	1207.88101300013	7	2043.72243099988	7	888.937319999968	7	973.052665000068	17	3.54294153599994	1	16	20	16	14	52	ja	ja
106	pushPullEmp	20151001T114320	50	w	18	r	2	18	4	106	0	stroke	1	3	h_6	h_37	no	17	high800	pull	30	13	485.229022000003	pull	831.699447999999	pull	1	5	1904.74916599987	6	1373.93646299961	6	1207.88101300013	7	2043.72243099988	7	888.937319999968	7	973.052665000068	17	3.54294153599994	1	16	20	16	14	52	ja	ja
107	pushPullEmp	20151001T114327	50	w	18	r	2	18	5	107	0	stroke	1	3	h_2	h_37	no	17	low400	push	30	13	724.298423000055	push	1118.86674000005	push	1	5	1904.74916599987	6	1373.93646299961	6	1207.88101300013	7	2043.72243099988	7	888.937319999968	7	973.052665000068	17	3.54294153599994	1	16	20	16	14	52	ja	ja
108	pushPullEmp	20151001T114334	50	w	18	r	2	18	6	108	0	stroke	1	3	h_3	h_37	no	17	low400	push	30	13	621.840816000149	push	1038.83099999974	push	1	5	1904.74916599987	6	1373.93646299961	6	1207.88101300013	7	2043.72243099988	7	888.937319999968	7	973.052665000068	17	3.54294153599994	1	16	20	16	14	52	ja	ja
109	pushPullEmp	20151001T114418	50	w	18	r	2	19	1	109	0	neutral	4	1	n_24	n_37	no	17	low400	push	30	13	564.224330000234	push	967.071953000304	push	1	2	1385.01104199986	3	1837.74807500004	2	1507.15256300009	1	1260.20714200013	2	1385.0943450002	2	2450.13473299969	17	2.23629522400006	1	16	20	16	14	52	ja	ja
110	pushPullEmp	20151001T114425	50	w	18	r	2	19	2	110	0	neutral	4	1	n_21	n_37	no	17	high800	pull	30	13	452.780955000326	pull	809.408945999967	pull	1	2	1385.01104199986	3	1837.74807500004	2	1507.15256300009	1	1260.20714200013	2	1385.0943450002	2	2450.13473299969	17	2.23629522400006	1	16	20	16	14	52	ja	ja
111	pushPullEmp	20151001T114432	50	w	18	r	2	19	3	111	0	neutral	4	1	n_20	n_37	no	17	low400	push	30	13	477.576584000057	push	893.405993999844	push	1	2	1385.01104199986	3	1837.74807500004	2	1507.15256300009	1	1260.20714200013	2	1385.0943450002	2	2450.13473299969	17	2.23629522400006	1	16	20	16	14	52	ja	ja
112	pushPullEmp	20151001T114439	50	w	18	r	2	19	4	112	0	neutral	4	1	n_22	n_37	no	17	low400	push	30	13	543.706319999823	push	951.986952000065	push	1	2	1385.01104199986	3	1837.74807500004	2	1507.15256300009	1	1260.20714200013	2	1385.0943450002	2	2450.13473299969	17	2.23629522400006	1	16	20	16	14	52	ja	ja
113	pushPullEmp	20151001T114447	50	w	18	r	2	19	5	113	0	neutral	4	1	n_19	n_37	no	17	high800	pull	30	13	430.681833999737	pull	785.188507000024	pull	1	2	1385.01104199986	3	1837.74807500004	2	1507.15256300009	1	1260.20714200013	2	1385.0943450002	2	2450.13473299969	17	2.23629522400006	1	16	20	16	14	52	ja	ja
114	pushPullEmp	20151001T114454	50	w	18	r	2	19	6	114	0	neutral	4	1	n_23	n_37	no	17	high800	pull	30	13	460.101928999738	pull	794.856685999894	pull	1	2	1385.01104199986	3	1837.74807500004	2	1507.15256300009	1	1260.20714200013	2	1385.0943450002	2	2450.13473299969	17	2.23629522400006	1	16	20	16	14	52	ja	ja
115	pushPullEmp	20151001T114537	50	w	18	r	2	20	1	115	0	neutral	3	1	n_13	n_17	yes	29	low400	push	30	13	759.035275999944	push	1176.72098800004	push	1	4	2565.7016680002	3	2877.10365899966	4	2393.55229100011	2	1198.68609300011	3	1431.15629699969	1	958.270383999661	29	2.63492946699989	1	16	20	16	14	52	ja	ja
116	pushPullEmp	20151001T114544	50	w	18	r	2	20	2	116	0	neutral	3	1	n_15	n_17	yes	29	high800	pull	30	13	394.99202199966	pull	718.908801999878	pull	1	4	2565.7016680002	3	2877.10365899966	4	2393.55229100011	2	1198.68609300011	3	1431.15629699969	1	958.270383999661	29	2.63492946699989	1	16	20	16	14	52	ja	ja
117	pushPullEmp	20151001T114551	50	w	18	r	2	20	3	117	0	neutral	3	1	n_14	n_17	yes	29	low400	push	30	13	558.146983999999	push	944.28181099975	push	1	4	2565.7016680002	3	2877.10365899966	4	2393.55229100011	2	1198.68609300011	3	1431.15629699969	1	958.270383999661	29	2.63492946699989	1	16	20	16	14	52	ja	ja
118	pushPullEmp	20151001T114559	50	w	18	r	2	20	4	118	0	neutral	3	1	n_17	n_17	yes	29	low400	push	30	13	642.876658000096	push	1085.23963200003	push	1	4	2565.7016680002	3	2877.10365899966	4	2393.55229100011	2	1198.68609300011	3	1431.15629699969	1	958.270383999661	29	2.63492946699989	1	16	20	16	14	52	ja	ja
119	pushPullEmp	20151001T114606	50	w	18	r	2	20	5	119	0	neutral	3	1	n_18	n_17	yes	29	high800	pull	30	13	452.900931000026	pull	789.440852999727	pull	1	4	2565.7016680002	3	2877.10365899966	4	2393.55229100011	2	1198.68609300011	3	1431.15629699969	1	958.270383999661	29	2.63492946699989	1	16	20	16	14	52	ja	ja
120	pushPullEmp	20151001T114613	50	w	18	r	2	20	6	120	0	neutral	3	1	n_16	n_17	yes	29	high800	pull	30	13	480.189809999847	pull	818.370856999882	pull	1	4	2565.7016680002	3	2877.10365899966	4	2393.55229100011	2	1198.68609300011	3	1431.15629699969	1	958.270383999661	29	2.63492946699989	1	16	20	16	14	52	ja	ja
[truncated: 28 more columns]
