# Supplementary material for: Empathic concern and personal distress depend on situational but not dispositional factors
Source: PLoS One. 2019 Nov 14;14(11):e0225102. doi: 10.1371/journal.pone.0225102 (PMC6855434; doi:10.1371/journal.pone.0225102)
Supplement: S3 File — (ZIP) [file pone.0225102.s004.zip › Results/pushPullEmp_51_avg.txt]

expName	date	vpNum	gender	age	handedness	respMapping	block	trial	trialCount	practice	picType	picBlock	picTypeNum	picName	memPicName	memPicPresent	memPicCorrKey	tone	respDirection	panas1Pos	panas1Neg	movementOnset	movementOnsetDirection	movementOffset	movementOffsetDirection	correct	respKeyTender	respTimeTender	respKeyCompassionate	respTimeCompassionate	respKeyMoved	respTimeMoved	respKeyWorried	respTimeWorried	respKeyDistressed	respTimeDistressed	respKeyAlarmed	respTimeAlarmed	memRespKey	memRespTime	correctMemTask	fs	ec	pt	pd	empathy	pqQ1	pqQ2	panas2Pos
1	pushPullEmp	20151002T124231	51	w	33	r	1	1	1	1	1	practice	2	4	p_9	p_10	yes	29	low400	pull	21	10	765.468731999983	pull	1195.0639389999	pull	1	1	10557.7506349998	1	3183.02662800011	1	1516.97859800015	1	1575.16579599996	1	1200.07118299986	1	1556.56842200005	29	4.17799748200014	1	12	16	18	8	46	ja	nein
2	pushPullEmp	20151002T124239	51	w	33	r	1	1	2	2	1	practice	2	4	p_12	p_10	yes	29	low400	pull	21	10	667.351395000016	pull	1109.45397899996	pull	1	1	10557.7506349998	1	3183.02662800011	1	1516.97859800015	1	1575.16579599996	1	1200.07118299986	1	1556.56842200005	29	4.17799748200014	1	12	16	18	8	46	ja	nein
3	pushPullEmp	20151002T124247	51	w	33	r	1	1	3	3	1	practice	2	4	p_11	p_10	yes	29	high800	push	21	10	888.194395000122	push	1618.64963100002	push	1	1	10557.7506349998	1	3183.02662800011	1	1516.97859800015	1	1575.16579599996	1	1200.07118299986	1	1556.56842200005	29	4.17799748200014	1	12	16	18	8	46	ja	nein
4	pushPullEmp	20151002T124256	51	w	33	r	1	1	4	4	1	practice	2	4	p_8	p_10	yes	29	high800	push	21	10	565.971933999985	push	1139.82444400004	push	1	1	10557.7506349998	1	3183.02662800011	1	1516.97859800015	1	1575.16579599996	1	1200.07118299986	1	1556.56842200005	29	4.17799748200014	1	12	16	18	8	46	ja	nein
5	pushPullEmp	20151002T124304	51	w	33	r	1	1	5	5	1	practice	2	4	p_7	p_10	yes	29	low400	pull	21	10	609.991838999898	pull	1167.09670199985	pull	1	1	10557.7506349998	1	3183.02662800011	1	1516.97859800015	1	1575.16579599996	1	1200.07118299986	1	1556.56842200005	29	4.17799748200014	1	12	16	18	8	46	ja	nein
6	pushPullEmp	20151002T124312	51	w	33	r	1	1	6	6	1	practice	2	4	p_10	p_10	yes	29	low400	pull	21	10	716.639862999846	pull	1254.39070400001	pull	1	1	10557.7506349998	1	3183.02662800011	1	1516.97859800015	1	1575.16579599996	1	1200.07118299986	1	1556.56842200005	29	4.17799748200014	1	12	16	18	8	46	ja	nein
7	pushPullEmp	20151002T124421	51	w	33	r	1	2	1	7	1	practice	1	4	p_2	p_13	no	17	high800	push	21	10	841.085910000042	push	1442.86452600009	push	1	1	906.881440000006	1	2316.00876800007	1	997.847046000061	1	1748.36688300002	1	2766.652905	1	1020.41709300011	17	2.51227819199994	1	12	16	18	8	46	ja	nein
8	pushPullEmp	20151002T124428	51	w	33	r	1	2	2	8	1	practice	1	4	p_1	p_13	no	17	high800	push	21	10	627.457049000081	push	1346.90041899999	push	1	1	906.881440000006	1	2316.00876800007	1	997.847046000061	1	1748.36688300002	1	2766.652905	1	1020.41709300011	17	2.51227819199994	1	12	16	18	8	46	ja	nein
9	pushPullEmp	20151002T124435	51	w	33	r	1	2	3	9	1	practice	1	4	p_5	p_13	no	17	low400	pull	21	10	542.453195000102	pull	1173.96566900002	pull	1	1	906.881440000006	1	2316.00876800007	1	997.847046000061	1	1748.36688300002	1	2766.652905	1	1020.41709300011	17	2.51227819199994	1	12	16	18	8	46	ja	nein
10	pushPullEmp	20151002T124443	51	w	33	r	1	2	4	10	1	practice	1	4	p_3	p_13	no	17	high800	push	21	10	609.058461999964	push	1412.05974999987	push	1	1	906.881440000006	1	2316.00876800007	1	997.847046000061	1	1748.36688300002	1	2766.652905	1	1020.41709300011	17	2.51227819199994	1	12	16	18	8	46	ja	nein
11	pushPullEmp	20151002T124450	51	w	33	r	1	2	5	11	1	practice	1	4	p_6	p_13	no	17	low400	pull	21	10	566.698482000087	pull	1162.16080000013	pull	1	1	906.881440000006	1	2316.00876800007	1	997.847046000061	1	1748.36688300002	1	2766.652905	1	1020.41709300011	17	2.51227819199994	1	12	16	18	8	46	ja	nein
12	pushPullEmp	20151002T124458	51	w	33	r	1	2	6	12	1	practice	1	4	p_4	p_13	no	17	high800	push	21	10	776.928333999947	push	1519.81637499996	push	1	1	906.881440000006	1	2316.00876800007	1	997.847046000061	1	1748.36688300002	1	2766.652905	1	1020.41709300011	17	2.51227819199994	1	12	16	18	8	46	ja	nein
13	pushPullEmp	20151002T124555	51	w	33	r	1	3	1	13	0	sad	5	2	s_25	s_25	yes	29	high800	push	21	10	894.698517999908	push	1379.08683600004	push	1	3	1385.98253800001	3	1409.24976099996	2	3699.87487200001	1	1363.56676700007	1	1076.04532299979	1	1001.29731900006	29	2.36090981000007	1	12	16	18	8	46	ja	nein
14	pushPullEmp	20151002T124603	51	w	33	r	1	3	2	14	0	sad	5	2	s_27	s_25	yes	29	high800	push	21	10	593.782114999887	push	1095.84768899986	push	1	3	1385.98253800001	3	1409.24976099996	2	3699.87487200001	1	1363.56676700007	1	1076.04532299979	1	1001.29731900006	29	2.36090981000007	1	12	16	18	8	46	ja	nein
15	pushPullEmp	20151002T124610	51	w	33	r	1	3	3	15	0	sad	5	2	s_26	s_25	yes	29	low400	pull	21	10	658.435783999839	pull	1256.09318699992	pull	1	3	1385.98253800001	3	1409.24976099996	2	3699.87487200001	1	1363.56676700007	1	1076.04532299979	1	1001.29731900006	29	2.36090981000007	1	12	16	18	8	46	ja	nein
16	pushPullEmp	20151002T124619	51	w	33	r	1	3	4	16	0	sad	5	2	s_29	s_25	yes	29	high800	push	21	10	539.548889000211	push	1073.28817300013	push	1	3	1385.98253800001	3	1409.24976099996	2	3699.87487200001	1	1363.56676700007	1	1076.04532299979	1	1001.29731900006	29	2.36090981000007	1	12	16	18	8	46	ja	nein
17	pushPullEmp	20151002T124626	51	w	33	r	1	3	5	17	0	sad	5	2	s_28	s_25	yes	29	high800	push	21	10	671.464803000054	push	1154.81695900019	push	1	3	1385.98253800001	3	1409.24976099996	2	3699.87487200001	1	1363.56676700007	1	1076.04532299979	1	1001.29731900006	29	2.36090981000007	1	12	16	18	8	46	ja	nein
18	pushPullEmp	20151002T124635	51	w	33	r	1	3	6	18	0	sad	5	2	s_30	s_25	yes	29	low400	pull	21	10	966.990607999951	pull	1518.07190399984	pull	1	3	1385.98253800001	3	1409.24976099996	2	3699.87487200001	1	1363.56676700007	1	1076.04532299979	1	1001.29731900006	29	2.36090981000007	1	12	16	18	8	46	ja	nein
19	pushPullEmp	20151002T124724	51	w	33	r	1	4	1	19	0	sad	6	2	s_31	s_39	no	17	high800	push	21	10	-2020.14064399998	pull	1303.64172899988	push	1	3	1111.53381999998	3	1324.62732300019	2	1382.83195700001	1	1121.91640399988	1	645.415219999904	1	1803.62188100003	17	3.92279978500005	1	12	16	18	8	46	ja	nein
20	pushPullEmp	20151002T124733	51	w	33	r	1	4	2	20	0	sad	6	2	s_32	s_39	no	17	low400	pull	21	10	566.349096000162	pull	1086.98473100012	pull	1	3	1111.53381999998	3	1324.62732300019	2	1382.83195700001	1	1121.91640399988	1	645.415219999904	1	1803.62188100003	17	3.92279978500005	1	12	16	18	8	46	ja	nein
21	pushPullEmp	20151002T124740	51	w	33	r	1	4	3	21	0	sad	6	2	s_34	s_39	no	17	high800	push	21	10	746.491208000047	push	1354.44903800008	push	1	3	1111.53381999998	3	1324.62732300019	2	1382.83195700001	1	1121.91640399988	1	645.415219999904	1	1803.62188100003	17	3.92279978500005	1	12	16	18	8	46	ja	nein
22	pushPullEmp	20151002T124748	51	w	33	r	1	4	4	22	0	sad	6	2	s_35	s_39	no	17	low400	pull	21	10	651.487897000043	pull	1205.25086299984	pull	1	3	1111.53381999998	3	1324.62732300019	2	1382.83195700001	1	1121.91640399988	1	645.415219999904	1	1803.62188100003	17	3.92279978500005	1	12	16	18	8	46	ja	nein
23	pushPullEmp	20151002T124755	51	w	33	r	1	4	5	23	0	sad	6	2	s_33	s_39	no	17	high800	push	21	10	863.729012999878	push	1376.96141899992	push	1	3	1111.53381999998	3	1324.62732300019	2	1382.83195700001	1	1121.91640399988	1	645.415219999904	1	1803.62188100003	17	3.92279978500005	1	12	16	18	8	46	ja	nein
24	pushPullEmp	20151002T124804	51	w	33	r	1	4	6	24	0	sad	6	2	s_36	s_39	no	17	low400	pull	21	10	801.314198000071	pull	1214.5306369999	pull	1	3	1111.53381999998	3	1324.62732300019	2	1382.83195700001	1	1121.91640399988	1	645.415219999904	1	1803.62188100003	17	3.92279978500005	1	12	16	18	8	46	ja	nein
25	pushPullEmp	20151002T124847	51	w	33	r	1	5	1	25	0	neutral	1	1	n_6	n_3	yes	29	low400	pull	21	10	853.119494999968	pull	1298.3566739998	pull	1	1	646.194925000145	1	1924.26338900009	1	611.122008999928	1	664.219256000024	1	845.769235000034	1	531.974601999991	29	3.19751936299986	1	12	16	18	8	46	ja	nein
26	pushPullEmp	20151002T124854	51	w	33	r	1	5	2	26	0	neutral	1	1	n_5	n_3	yes	29	high800	push	21	10	582.718895000089	push	1167.11842400003	push	1	1	646.194925000145	1	1924.26338900009	1	611.122008999928	1	664.219256000024	1	845.769235000034	1	531.974601999991	29	3.19751936299986	1	12	16	18	8	46	ja	nein
27	pushPullEmp	20151002T124902	51	w	33	r	1	5	3	27	0	neutral	1	1	n_1	n_3	yes	29	low400	pull	21	10	564.874599000044	pull	991.438888000042	pull	1	1	646.194925000145	1	1924.26338900009	1	611.122008999928	1	664.219256000024	1	845.769235000034	1	531.974601999991	29	3.19751936299986	1	12	16	18	8	46	ja	nein
28	pushPullEmp	20151002T124910	51	w	33	r	1	5	4	28	0	neutral	1	1	n_4	n_3	yes	29	high800	push	21	10	1366.52423999986	push	1791.94129599987	push	1	1	646.194925000145	1	1924.26338900009	1	611.122008999928	1	664.219256000024	1	845.769235000034	1	531.974601999991	29	3.19751936299986	1	12	16	18	8	46	ja	nein
29	pushPullEmp	20151002T124918	51	w	33	r	1	5	5	29	0	neutral	1	1	n_3	n_3	yes	29	low400	pull	21	10	626.601207999878	pull	1082.19766400007	pull	1	1	646.194925000145	1	1924.26338900009	1	611.122008999928	1	664.219256000024	1	845.769235000034	1	531.974601999991	29	3.19751936299986	1	12	16	18	8	46	ja	nein
30	pushPullEmp	20151002T124926	51	w	33	r	1	5	6	30	0	neutral	1	1	n_2	n_3	yes	29	low400	pull	21	10	563.806728000012	pull	960.367375999889	pull	1	1	646.194925000145	1	1924.26338900009	1	611.122008999928	1	664.219256000024	1	845.769235000034	1	531.974601999991	29	3.19751936299986	1	12	16	18	8	46	ja	nein
31	pushPullEmp	20151002T125007	51	w	33	r	1	6	1	31	0	neutral	3	1	n_18	n_15	yes	29	high800	push	21	10	732.796473999864	push	1306.39640900004	push	1	1	354.041801999983	1	298.023741999941	1	759.046013999978	1	1519.94947000003	1	293.912128000102	1	456.250633000082	29	2.37867058500001	1	12	16	18	8	46	ja	nein
32	pushPullEmp	20151002T125014	51	w	33	r	1	6	2	32	0	neutral	3	1	n_16	n_15	yes	29	high800	push	21	10	576.672673999932	push	1049.60502699997	push	1	1	354.041801999983	1	298.023741999941	1	759.046013999978	1	1519.94947000003	1	293.912128000102	1	456.250633000082	29	2.37867058500001	1	12	16	18	8	46	ja	nein
33	pushPullEmp	20151002T125021	51	w	33	r	1	6	3	33	0	neutral	3	1	n_14	n_15	yes	29	low400	pull	21	10	708.475314000116	pull	1086.21813100001	pull	1	1	354.041801999983	1	298.023741999941	1	759.046013999978	1	1519.94947000003	1	293.912128000102	1	456.250633000082	29	2.37867058500001	1	12	16	18	8	46	ja	nein
34	pushPullEmp	20151002T125029	51	w	33	r	1	6	4	34	0	neutral	3	1	n_15	n_15	yes	29	low400	pull	21	10	612.091009999976	pull	1068.17764799996	pull	1	1	354.041801999983	1	298.023741999941	1	759.046013999978	1	1519.94947000003	1	293.912128000102	1	456.250633000082	29	2.37867058500001	1	12	16	18	8	46	ja	nein
35	pushPullEmp	20151002T125037	51	w	33	r	1	6	5	35	0	neutral	3	1	n_13	n_15	yes	29	high800	push	21	10	665.551356000018	push	1195.93466299998	push	1	1	354.041801999983	1	298.023741999941	1	759.046013999978	1	1519.94947000003	1	293.912128000102	1	456.250633000082	29	2.37867058500001	1	12	16	18	8	46	ja	nein
36	pushPullEmp	20151002T125044	51	w	33	r	1	6	6	36	0	neutral	3	1	n_17	n_15	yes	29	high800	push	21	10	684.846388999977	push	1088.50072200005	push	1	1	354.041801999983	1	298.023741999941	1	759.046013999978	1	1519.94947000003	1	293.912128000102	1	456.250633000082	29	2.37867058500001	1	12	16	18	8	46	ja	nein
37	pushPullEmp	20151002T125123	51	w	33	r	1	7	1	37	0	stroke	4	3	h_19	h_39	no	17	low400	pull	21	10	887.904235000045	pull	1346.427047	pull	1	2	916.473478000171	2	894.954958999961	2	804.098164000152	1	3308.73364699983	1	1102.72162799993	1	723.978399000089	17	2.26804205200006	1	12	16	18	8	46	ja	nein
38	pushPullEmp	20151002T125130	51	w	33	r	1	7	2	38	0	stroke	4	3	h_21	h_39	no	17	low400	pull	21	10	654.601886999993	pull	1051.30472400001	pull	1	2	916.473478000171	2	894.954958999961	2	804.098164000152	1	3308.73364699983	1	1102.72162799993	1	723.978399000089	17	2.26804205200006	1	12	16	18	8	46	ja	nein
39	pushPullEmp	20151002T125138	51	w	33	r	1	7	3	39	0	stroke	4	3	h_24	h_39	no	17	high800	push	21	10	668.718051999898	push	1176.5823119998	push	1	2	916.473478000171	2	894.954958999961	2	804.098164000152	1	3308.73364699983	1	1102.72162799993	1	723.978399000089	17	2.26804205200006	1	12	16	18	8	46	ja	nein
40	pushPullEmp	20151002T125145	51	w	33	r	1	7	4	40	0	stroke	4	3	h_20	h_39	no	17	high800	push	21	10	674.281904000125	push	1187.45088700014	push	1	2	916.473478000171	2	894.954958999961	2	804.098164000152	1	3308.73364699983	1	1102.72162799993	1	723.978399000089	17	2.26804205200006	1	12	16	18	8	46	ja	nein
41	pushPullEmp	20151002T125153	51	w	33	r	1	7	5	41	0	stroke	4	3	h_22	h_39	no	17	low400	pull	21	10	710.415826999977	pull	1210.00248699995	pull	1	2	916.473478000171	2	894.954958999961	2	804.098164000152	1	3308.73364699983	1	1102.72162799993	1	723.978399000089	17	2.26804205200006	1	12	16	18	8	46	ja	nein
42	pushPullEmp	20151002T125200	51	w	33	r	1	7	6	42	0	stroke	4	3	h_23	h_39	no	17	low400	pull	21	10	532.197448000128	pull	970.416770000023	pull	1	2	916.473478000171	2	894.954958999961	2	804.098164000152	1	3308.73364699983	1	1102.72162799993	1	723.978399000089	17	2.26804205200006	1	12	16	18	8	46	ja	nein
43	pushPullEmp	20151002T125244	51	w	33	r	1	8	1	43	0	stroke	6	3	h_32	h_32	yes	29	high800	push	21	10	856.69305800009	pull	1342.65156700015	pull	2	2	641.440870999986	2	1099.23974399999	2	1977.76006599997	1	1423.09760399985	2	1232.33252499995	1	653.194428999996	29	2.43231458900004	1	12	16	18	8	46	ja	nein
44	pushPullEmp	20151002T125252	51	w	33	r	1	8	2	44	0	stroke	6	3	h_35	h_32	yes	29	high800	push	21	10	618.432259000068	push	1038.59613700011	push	1	2	641.440870999986	2	1099.23974399999	2	1977.76006599997	1	1423.09760399985	2	1232.33252499995	1	653.194428999996	29	2.43231458900004	1	12	16	18	8	46	ja	nein
45	pushPullEmp	20151002T125259	51	w	33	r	1	8	3	45	0	stroke	6	3	h_31	h_32	yes	29	low400	pull	21	10	550.88342999998	pull	1044.09495299988	pull	1	2	641.440870999986	2	1099.23974399999	2	1977.76006599997	1	1423.09760399985	2	1232.33252499995	1	653.194428999996	29	2.43231458900004	1	12	16	18	8	46	ja	nein
46	pushPullEmp	20151002T125307	51	w	33	r	1	8	4	46	0	stroke	6	3	h_33	h_32	yes	29	high800	push	21	10	641.879628000088	push	1116.76167999997	push	1	2	641.440870999986	2	1099.23974399999	2	1977.76006599997	1	1423.09760399985	2	1232.33252499995	1	653.194428999996	29	2.43231458900004	1	12	16	18	8	46	ja	nein
47	pushPullEmp	20151002T125314	51	w	33	r	1	8	5	47	0	stroke	6	3	h_36	h_32	yes	29	high800	push	21	10	515.21111	push	962.119058999979	push	1	2	641.440870999986	2	1099.23974399999	2	1977.76006599997	1	1423.09760399985	2	1232.33252499995	1	653.194428999996	29	2.43231458900004	1	12	16	18	8	46	ja	nein
48	pushPullEmp	20151002T125321	51	w	33	r	1	8	6	48	0	stroke	6	3	h_34	h_32	yes	29	low400	pull	21	10	577.59059100006	pull	947.840144999944	pull	1	2	641.440870999986	2	1099.23974399999	2	1977.76006599997	1	1423.09760399985	2	1232.33252499995	1	653.194428999996	29	2.43231458900004	1	12	16	18	8	46	ja	nein
49	pushPullEmp	20151002T125401	51	w	33	r	1	9	1	49	0	neutral	6	1	n_36	n_39	no	17	low400	pull	21	10	738.047750999958	pull	1207.74936200008	pull	1	1	490.455871999984	1	1614.82700099987	1	1294.96138700006	1	397.003030000178	1	484.052839000015	1	519.454809000081	17	1.82707941900003	1	12	16	18	8	46	ja	nein
50	pushPullEmp	20151002T125410	51	w	33	r	1	9	2	50	0	neutral	6	1	n_33	n_39	no	17	high800	push	21	10	618.435324999955	push	1148.29632399995	push	1	1	490.455871999984	1	1614.82700099987	1	1294.96138700006	1	397.003030000178	1	484.052839000015	1	519.454809000081	17	1.82707941900003	1	12	16	18	8	46	ja	nein
51	pushPullEmp	20151002T125418	51	w	33	r	1	9	3	51	0	neutral	6	1	n_34	n_39	no	17	low400	pull	21	10	872.677695999873	pull	1393.10728999988	pull	1	1	490.455871999984	1	1614.82700099987	1	1294.96138700006	1	397.003030000178	1	484.052839000015	1	519.454809000081	17	1.82707941900003	1	12	16	18	8	46	ja	nein
52	pushPullEmp	20151002T125425	51	w	33	r	1	9	4	52	0	neutral	6	1	n_35	n_39	no	17	high800	push	21	10	712.448409000084	push	1253.83778800015	push	1	1	490.455871999984	1	1614.82700099987	1	1294.96138700006	1	397.003030000178	1	484.052839000015	1	519.454809000081	17	1.82707941900003	1	12	16	18	8	46	ja	nein
53	pushPullEmp	20151002T125433	51	w	33	r	1	9	5	53	0	neutral	6	1	n_31	n_39	no	17	low400	pull	21	10	659.305153999985	pull	1142.49701300003	pull	1	1	490.455871999984	1	1614.82700099987	1	1294.96138700006	1	397.003030000178	1	484.052839000015	1	519.454809000081	17	1.82707941900003	1	12	16	18	8	46	ja	nein
54	pushPullEmp	20151002T125440	51	w	33	r	1	9	6	54	0	neutral	6	1	n_32	n_39	no	17	high800	push	21	10	630.375266999981	push	1172.32271299998	push	1	1	490.455871999984	1	1614.82700099987	1	1294.96138700006	1	397.003030000178	1	484.052839000015	1	519.454809000081	17	1.82707941900003	1	12	16	18	8	46	ja	nein
55	pushPullEmp	20151002T125517	51	w	33	r	1	10	1	55	0	neutral	5	1	n_25	n_38	no	17	high800	push	21	10	754.645837000069	push	1262.45511700002	push	1	1	392.983170000207	1	1392.26143900032	1	601.158628000121	1	555.608635000226	1	336.365700999977	1	306.842765000056	17	2.58968781400017	1	12	16	18	8	46	ja	nein
56	pushPullEmp	20151002T125525	51	w	33	r	1	10	2	56	0	neutral	5	1	n_30	n_38	no	17	low400	pull	21	10	646.050588000075	pull	1044.05567800004	pull	1	1	392.983170000207	1	1392.26143900032	1	601.158628000121	1	555.608635000226	1	336.365700999977	1	306.842765000056	17	2.58968781400017	1	12	16	18	8	46	ja	nein
57	pushPullEmp	20151002T125532	51	w	33	r	1	10	3	57	0	neutral	5	1	n_26	n_38	no	17	low400	pull	21	10	652.253228000158	pull	1086.42128699976	pull	1	1	392.983170000207	1	1392.26143900032	1	601.158628000121	1	555.608635000226	1	336.365700999977	1	306.842765000056	17	2.58968781400017	1	12	16	18	8	46	ja	nein
58	pushPullEmp	20151002T125539	51	w	33	r	1	10	4	58	0	neutral	5	1	n_28	n_38	no	17	high800	push	21	10	700.65261099999	push	1330.01101900036	push	1	1	392.983170000207	1	1392.26143900032	1	601.158628000121	1	555.608635000226	1	336.365700999977	1	306.842765000056	17	2.58968781400017	1	12	16	18	8	46	ja	nein
59	pushPullEmp	20151002T125547	51	w	33	r	1	10	5	59	0	neutral	5	1	n_27	n_38	no	17	high800	push	21	10	519.54213199986	push	997.00311200002	push	1	1	392.983170000207	1	1392.26143900032	1	601.158628000121	1	555.608635000226	1	336.365700999977	1	306.842765000056	17	2.58968781400017	1	12	16	18	8	46	ja	nein
60	pushPullEmp	20151002T125555	51	w	33	r	1	10	6	60	0	neutral	5	1	n_29	n_38	no	17	low400	pull	21	10	573.351473999835	pull	1119.53169900001	pull	1	1	392.983170000207	1	1392.26143900032	1	601.158628000121	1	555.608635000226	1	336.365700999977	1	306.842765000056	17	2.58968781400017	1	12	16	18	8	46	ja	nein
61	pushPullEmp	20151002T125637	51	w	33	r	1	11	1	61	0	sad	4	2	s_24	s_22	yes	29	high800	push	21	10	1024.91645099992	push	1573.32789300001	push	1	3	2457.27325000007	3	806.371409999883	3	1347.6387300002	2	1274.33174199996	2	1677.3508680003	1	998.585162999916	17	1.91871858200011	2	12	16	18	8	46	ja	nein
62	pushPullEmp	20151002T125645	51	w	33	r	1	11	2	62	0	sad	4	2	s_19	s_22	yes	29	low400	pull	21	10	601.019079000347	pull	1134.83237900037	pull	1	3	2457.27325000007	3	806.371409999883	3	1347.6387300002	2	1274.33174199996	2	1677.3508680003	1	998.585162999916	17	1.91871858200011	2	12	16	18	8	46	ja	nein
63	pushPullEmp	20151002T125652	51	w	33	r	1	11	3	63	0	sad	4	2	s_22	s_22	yes	29	low400	pull	21	10	525.177960999921	pull	1068.7605539998	pull	1	3	2457.27325000007	3	806.371409999883	3	1347.6387300002	2	1274.33174199996	2	1677.3508680003	1	998.585162999916	17	1.91871858200011	2	12	16	18	8	46	ja	nein
64	pushPullEmp	20151002T125659	51	w	33	r	1	11	4	64	0	sad	4	2	s_21	s_22	yes	29	high800	push	21	10	760.007635999846	push	1306.67161899999	push	1	3	2457.27325000007	3	806.371409999883	3	1347.6387300002	2	1274.33174199996	2	1677.3508680003	1	998.585162999916	17	1.91871858200011	2	12	16	18	8	46	ja	nein
65	pushPullEmp	20151002T125708	51	w	33	r	1	11	5	65	0	sad	4	2	s_20	s_22	yes	29	low400	pull	21	10	657.646884000205	pull	1138.16029899988	pull	1	3	2457.27325000007	3	806.371409999883	3	1347.6387300002	2	1274.33174199996	2	1677.3508680003	1	998.585162999916	17	1.91871858200011	2	12	16	18	8	46	ja	nein
66	pushPullEmp	20151002T125715	51	w	33	r	1	11	6	66	0	sad	4	2	s_23	s_22	yes	29	high800	push	21	10	739.269772000265	push	1400.05160700012	push	1	3	2457.27325000007	3	806.371409999883	3	1347.6387300002	2	1274.33174199996	2	1677.3508680003	1	998.585162999916	17	1.91871858200011	2	12	16	18	8	46	ja	nein
67	pushPullEmp	20151002T125801	51	w	33	r	1	12	1	67	0	sad	3	2	s_14	s_15	yes	29	low400	pull	21	10	754.342369999998	pull	1321.46648299986	pull	1	2	2115.0510880002	2	753.078324999933	2	617.780593999669	1	841.895293000107	1	708.922861999781	1	795.581586000026	29	2.36629867900001	1	12	16	18	8	46	ja	nein
68	pushPullEmp	20151002T125809	51	w	33	r	1	12	2	68	0	sad	3	2	s_16	s_15	yes	29	low400	pull	21	10	571.170527000144	pull	1033.59390199976	pull	1	2	2115.0510880002	2	753.078324999933	2	617.780593999669	1	841.895293000107	1	708.922861999781	1	795.581586000026	29	2.36629867900001	1	12	16	18	8	46	ja	nein
69	pushPullEmp	20151002T125817	51	w	33	r	1	12	3	69	0	sad	3	2	s_18	s_15	yes	29	high800	push	21	10	867.58587500015	push	1331.71073500023	push	1	2	2115.0510880002	2	753.078324999933	2	617.780593999669	1	841.895293000107	1	708.922861999781	1	795.581586000026	29	2.36629867900001	1	12	16	18	8	46	ja	nein
70	pushPullEmp	20151002T125825	51	w	33	r	1	12	4	70	0	sad	3	2	s_13	s_15	yes	29	low400	pull	21	10	631.226041000336	pull	1169.36548800039	pull	1	2	2115.0510880002	2	753.078324999933	2	617.780593999669	1	841.895293000107	1	708.922861999781	1	795.581586000026	29	2.36629867900001	1	12	16	18	8	46	ja	nein
71	pushPullEmp	20151002T125832	51	w	33	r	1	12	5	71	0	sad	3	2	s_15	s_15	yes	29	low400	pull	21	10	715.509442000079	pull	1134.722676	pull	1	2	2115.0510880002	2	753.078324999933	2	617.780593999669	1	841.895293000107	1	708.922861999781	1	795.581586000026	29	2.36629867900001	1	12	16	18	8	46	ja	nein
72	pushPullEmp	20151002T125840	51	w	33	r	1	12	6	72	0	sad	3	2	s_17	s_15	yes	29	high800	push	21	10	494.80699399974	push	1075.95154700003	push	1	2	2115.0510880002	2	753.078324999933	2	617.780593999669	1	841.895293000107	1	708.922861999781	1	795.581586000026	29	2.36629867900001	1	12	16	18	8	46	ja	nein
73	pushPullEmp	20151002T125918	51	w	33	r	1	13	1	73	0	stroke	3	3	h_15	h_38	no	17	low400	pull	21	10	696.617945999951	pull	1166.25336200002	pull	1	2	1149.74822300019	3	854.475772000114	2	1434.89715899977	2	1920.56239299973	1	1064.74443700017	3	974.888568000097	17	2.09593811900004	1	12	16	18	8	46	ja	nein
74	pushPullEmp	20151002T125926	51	w	33	r	1	13	2	74	0	stroke	3	3	h_13	h_38	no	17	high800	push	21	10	553.707675000263	push	1119.82456300039	push	1	2	1149.74822300019	3	854.475772000114	2	1434.89715899977	2	1920.56239299973	1	1064.74443700017	3	974.888568000097	17	2.09593811900004	1	12	16	18	8	46	ja	nein
75	pushPullEmp	20151002T125934	51	w	33	r	1	13	3	75	0	stroke	3	3	h_14	h_38	no	17	high800	push	21	10	733.322800000067	push	1178.05524700027	push	1	2	1149.74822300019	3	854.475772000114	2	1434.89715899977	2	1920.56239299973	1	1064.74443700017	3	974.888568000097	17	2.09593811900004	1	12	16	18	8	46	ja	nein
76	pushPullEmp	20151002T125941	51	w	33	r	1	13	4	76	0	stroke	3	3	h_17	h_38	no	17	low400	pull	21	10	630.594937999926	pull	1074.32545699985	pull	1	2	1149.74822300019	3	854.475772000114	2	1434.89715899977	2	1920.56239299973	1	1064.74443700017	3	974.888568000097	17	2.09593811900004	1	12	16	18	8	46	ja	nein
77	pushPullEmp	20151002T125950	51	w	33	r	1	13	5	77	0	stroke	3	3	h_16	h_38	no	17	high800	push	21	10	552.555456999817	push	1059.32335899968	push	1	2	1149.74822300019	3	854.475772000114	2	1434.89715899977	2	1920.56239299973	1	1064.74443700017	3	974.888568000097	17	2.09593811900004	1	12	16	18	8	46	ja	nein
78	pushPullEmp	20151002T125957	51	w	33	r	1	13	6	78	0	stroke	3	3	h_18	h_38	no	17	low400	pull	21	10	520.465106000192	pull	989.629402999872	pull	1	2	1149.74822300019	3	854.475772000114	2	1434.89715899977	2	1920.56239299973	1	1064.74443700017	3	974.888568000097	17	2.09593811900004	1	12	16	18	8	46	ja	nein
79	pushPullEmp	20151002T130039	51	w	33	r	1	14	1	79	0	stroke	5	3	h_25	h_29	yes	29	high800	push	21	10	860.821285000024	push	1336.05066300025	push	1	2	746.829171000172	2	2510.37047799991	3	3037.49254899958	2	801.431082999898	2	1056.20028099975	2	1319.10891899997	29	2.3338868740002	1	12	16	18	8	46	ja	nein
80	pushPullEmp	20151002T130047	51	w	33	r	1	14	2	80	0	stroke	5	3	h_27	h_29	yes	29	high800	push	21	10	558.511939000146	push	961.389494000177	push	1	2	746.829171000172	2	2510.37047799991	3	3037.49254899958	2	801.431082999898	2	1056.20028099975	2	1319.10891899997	29	2.3338868740002	1	12	16	18	8	46	ja	nein
81	pushPullEmp	20151002T130054	51	w	33	r	1	14	3	81	0	stroke	5	3	h_30	h_29	yes	29	low400	pull	21	10	709.217052000284	pull	1179.08633000009	pull	1	2	746.829171000172	2	2510.37047799991	3	3037.49254899958	2	801.431082999898	2	1056.20028099975	2	1319.10891899997	29	2.3338868740002	1	12	16	18	8	46	ja	nein
82	pushPullEmp	20151002T130101	51	w	33	r	1	14	4	82	0	stroke	5	3	h_28	h_29	yes	29	low400	pull	21	10	538.002429999873	pull	939.24102299989	pull	1	2	746.829171000172	2	2510.37047799991	3	3037.49254899958	2	801.431082999898	2	1056.20028099975	2	1319.10891899997	29	2.3338868740002	1	12	16	18	8	46	ja	nein
83	pushPullEmp	20151002T130108	51	w	33	r	1	14	5	83	0	stroke	5	3	h_26	h_29	yes	29	high800	push	21	10	728.716800999933	push	1186.54338899992	push	1	2	746.829171000172	2	2510.37047799991	3	3037.49254899958	2	801.431082999898	2	1056.20028099975	2	1319.10891899997	29	2.3338868740002	1	12	16	18	8	46	ja	nein
84	pushPullEmp	20151002T130116	51	w	33	r	1	14	6	84	0	stroke	5	3	h_29	h_29	yes	29	low400	pull	21	10	683.283081999984	pull	1170.83849399988	pull	1	2	746.829171000172	2	2510.37047799991	3	3037.49254899958	2	801.431082999898	2	1056.20028099975	2	1319.10891899997	29	2.3338868740002	1	12	16	18	8	46	ja	nein
85	pushPullEmp	20151002T130200	51	w	33	r	1	15	1	85	0	sad	1	2	s_6	s_37	no	17	high800	push	21	10	704.037477000024	push	1136.65081999998	push	1	3	1033.21915599963	2	708.152264000091	2	4075.6789320003	2	895.835900000293	2	717.555452999932	2	808.684141999947	29	2.19267928199997	2	12	16	18	8	46	ja	nein
86	pushPullEmp	20151002T130208	51	w	33	r	1	15	2	86	0	sad	1	2	s_3	s_37	no	17	low400	pull	21	10	682.680672000155	pull	1165.66423000004	pull	1	3	1033.21915599963	2	708.152264000091	2	4075.6789320003	2	895.835900000293	2	717.555452999932	2	808.684141999947	29	2.19267928199997	2	12	16	18	8	46	ja	nein
87	pushPullEmp	20151002T130215	51	w	33	r	1	15	3	87	0	sad	1	2	s_1	s_37	no	17	low400	pull	21	10	513.486598999956	pull	1179.90562299984	pull	1	3	1033.21915599963	2	708.152264000091	2	4075.6789320003	2	895.835900000293	2	717.555452999932	2	808.684141999947	29	2.19267928199997	2	12	16	18	8	46	ja	nein
88	pushPullEmp	20151002T130223	51	w	33	r	1	15	4	88	0	sad	1	2	s_2	s_37	no	17	high800	push	21	10	884.348327000069	push	1355.03932600007	push	1	3	1033.21915599963	2	708.152264000091	2	4075.6789320003	2	895.835900000293	2	717.555452999932	2	808.684141999947	29	2.19267928199997	2	12	16	18	8	46	ja	nein
89	pushPullEmp	20151002T130230	51	w	33	r	1	15	5	89	0	sad	1	2	s_5	s_37	no	17	high800	push	21	10	593.647113000159	push	1072.32806600025	push	1	3	1033.21915599963	2	708.152264000091	2	4075.6789320003	2	895.835900000293	2	717.555452999932	2	808.684141999947	29	2.19267928199997	2	12	16	18	8	46	ja	nein
90	pushPullEmp	20151002T130238	51	w	33	r	1	15	6	90	0	sad	1	2	s_4	s_37	no	17	low400	pull	21	10	617.227139000173	pull	1179.19109100022	pull	1	3	1033.21915599963	2	708.152264000091	2	4075.6789320003	2	895.835900000293	2	717.555452999932	2	808.684141999947	29	2.19267928199997	2	12	16	18	8	46	ja	nein
91	pushPullEmp	20151002T130325	51	w	33	r	1	16	1	91	0	sad	2	2	s_12	s_38	no	17	low400	pull	21	10	625.434369000075	pull	1181.83234600004	pull	1	2	1792.61905500016	2	662.642862999746	2	1036.93029800024	1	1197.14983199992	1	838.025468000069	1	770.997887999783	17	1.82816513900025	1	12	16	18	8	46	ja	nein
92	pushPullEmp	20151002T130333	51	w	33	r	1	16	2	92	0	sad	2	2	s_11	s_38	no	17	high800	push	21	10	630.941586999943	push	1218.59576699979	push	1	2	1792.61905500016	2	662.642862999746	2	1036.93029800024	1	1197.14983199992	1	838.025468000069	1	770.997887999783	17	1.82816513900025	1	12	16	18	8	46	ja	nein
93	pushPullEmp	20151002T130341	51	w	33	r	1	16	3	93	0	sad	2	2	s_8	s_38	no	17	low400	pull	21	10	862.380613000259	pull	1336.62913300021	pull	1	2	1792.61905500016	2	662.642862999746	2	1036.93029800024	1	1197.14983199992	1	838.025468000069	1	770.997887999783	17	1.82816513900025	1	12	16	18	8	46	ja	nein
94	pushPullEmp	20151002T130349	51	w	33	r	1	16	4	94	0	sad	2	2	s_7	s_38	no	17	low400	pull	21	10	530.324934000309	pull	935.991167000229	pull	1	2	1792.61905500016	2	662.642862999746	2	1036.93029800024	1	1197.14983199992	1	838.025468000069	1	770.997887999783	17	1.82816513900025	1	12	16	18	8	46	ja	nein
95	pushPullEmp	20151002T130356	51	w	33	r	1	16	5	95	0	sad	2	2	s_10	s_38	no	17	high800	push	21	10	614.967833000108	push	1106.62480499998	push	1	2	1792.61905500016	2	662.642862999746	2	1036.93029800024	1	1197.14983199992	1	838.025468000069	1	770.997887999783	17	1.82816513900025	1	12	16	18	8	46	ja	nein
96	pushPullEmp	20151002T130404	51	w	33	r	1	16	6	96	0	sad	2	2	s_9	s_38	no	17	high800	push	21	10	600.475868999936	push	1018.41055999996	push	1	2	1792.61905500016	2	662.642862999746	2	1036.93029800024	1	1197.14983199992	1	838.025468000069	1	770.997887999783	17	1.82816513900025	1	12	16	18	8	46	ja	nein
97	pushPullEmp	20151002T130442	51	w	33	r	1	17	1	97	0	neutral	2	1	n_12	n_8	yes	29	low400	pull	21	10	664.650776999773	pull	1100.17090799975	pull	1	1	989.673560000028	1	2926.60266300027	1	1014.69726400001	1	612.529031000122	1	677.944420000131	1	605.775766000079	29	2.43636894499969	1	12	16	18	8	46	ja	nein
98	pushPullEmp	20151002T130450	51	w	33	r	1	17	2	98	0	neutral	2	1	n_10	n_8	yes	29	high800	push	21	10	472.990269999973	push	899.733748999897	push	1	1	989.673560000028	1	2926.60266300027	1	1014.69726400001	1	612.529031000122	1	677.944420000131	1	605.775766000079	29	2.43636894499969	1	12	16	18	8	46	ja	nein
99	pushPullEmp	20151002T130457	51	w	33	r	1	17	3	99	0	neutral	2	1	n_7	n_8	yes	29	high800	push	21	10	604.743209000029	push	1050.85464300019	push	1	1	989.673560000028	1	2926.60266300027	1	1014.69726400001	1	612.529031000122	1	677.944420000131	1	605.775766000079	29	2.43636894499969	1	12	16	18	8	46	ja	nein
100	pushPullEmp	20151002T130505	51	w	33	r	1	17	4	100	0	neutral	2	1	n_11	n_8	yes	29	low400	pull	21	10	503.080627999774	pull	982.169283999705	pull	1	1	989.673560000028	1	2926.60266300027	1	1014.69726400001	1	612.529031000122	1	677.944420000131	1	605.775766000079	29	2.43636894499969	1	12	16	18	8	46	ja	nein
101	pushPullEmp	20151002T130512	51	w	33	r	1	17	5	101	0	neutral	2	1	n_9	n_8	yes	29	low400	pull	21	10	527.350166999739	pull	1053.03652300002	pull	1	1	989.673560000028	1	2926.60266300027	1	1014.69726400001	1	612.529031000122	1	677.944420000131	1	605.775766000079	29	2.43636894499969	1	12	16	18	8	46	ja	nein
102	pushPullEmp	20151002T130519	51	w	33	r	1	17	6	102	0	neutral	2	1	n_8	n_8	yes	29	high800	push	21	10	513.120852999582	push	994.199082999676	push	1	1	989.673560000028	1	2926.60266300027	1	1014.69726400001	1	612.529031000122	1	677.944420000131	1	605.775766000079	29	2.43636894499969	1	12	16	18	8	46	ja	nein
103	pushPullEmp	20151002T130559	51	w	33	r	1	18	1	103	0	neutral	4	1	n_24	n_37	no	17	low400	pull	21	10	878.197595000373	pull	1539.96157800005	pull	1	1	1117.51328199989	1	1079.44217100021	1	1984.19790400021	1	679.417730000296	1	656.687756999872	1	587.899521000054	17	1.64507158800006	1	12	16	18	8	46	ja	nein
104	pushPullEmp	20151002T130607	51	w	33	r	1	18	2	104	0	neutral	4	1	n_21	n_37	no	17	high800	push	21	10	595.297044999919	push	1112.03786899987	push	1	1	1117.51328199989	1	1079.44217100021	1	1984.19790400021	1	679.417730000296	1	656.687756999872	1	587.899521000054	17	1.64507158800006	1	12	16	18	8	46	ja	nein
105	pushPullEmp	20151002T130615	51	w	33	r	1	18	3	105	0	neutral	4	1	n_20	n_37	no	17	high800	push	21	10	650.767667000153	push	1108.73508100015	push	1	1	1117.51328199989	1	1079.44217100021	1	1984.19790400021	1	679.417730000296	1	656.687756999872	1	587.899521000054	17	1.64507158800006	1	12	16	18	8	46	ja	nein
106	pushPullEmp	20151002T130622	51	w	33	r	1	18	4	106	0	neutral	4	1	n_22	n_37	no	17	low400	pull	21	10	657.294428999743	pull	1172.1777609997	pull	1	1	1117.51328199989	1	1079.44217100021	1	1984.19790400021	1	679.417730000296	1	656.687756999872	1	587.899521000054	17	1.64507158800006	1	12	16	18	8	46	ja	nein
107	pushPullEmp	20151002T130630	51	w	33	r	1	18	5	107	0	neutral	4	1	n_23	n_37	no	17	high800	push	21	10	962.704521999607	push	1426.14265299981	push	1	1	1117.51328199989	1	1079.44217100021	1	1984.19790400021	1	679.417730000296	1	656.687756999872	1	587.899521000054	17	1.64507158800006	1	12	16	18	8	46	ja	nein
108	pushPullEmp	20151002T130639	51	w	33	r	1	18	6	108	0	neutral	4	1	n_19	n_37	no	17	low400	pull	21	10	553.626984000042	pull	1136.65613400017	pull	1	1	1117.51328199989	1	1079.44217100021	1	1984.19790400021	1	679.417730000296	1	656.687756999872	1	587.899521000054	17	1.64507158800006	1	12	16	18	8	46	ja	nein
109	pushPullEmp	20151002T130717	51	w	33	r	1	19	1	109	0	stroke	2	3	h_7	h_7	yes	29	high800	push	21	10	754.959590000093	push	1200.32987799969	push	1	3	681.924122000055	2	1769.67260499987	3	683.085908999601	1	1177.15506199966	2	2990.94501700029	1	1067.96111199992	17	2.24775138999985	2	12	16	18	8	46	ja	nein
110	pushPullEmp	20151002T130724	51	w	33	r	1	19	2	110	0	stroke	2	3	h_11	h_7	yes	29	low400	pull	21	10	433.914824000003	pull	894.344490999974	pull	1	3	681.924122000055	2	1769.67260499987	3	683.085908999601	1	1177.15506199966	2	2990.94501700029	1	1067.96111199992	17	2.24775138999985	2	12	16	18	8	46	ja	nein
111	pushPullEmp	20151002T130732	51	w	33	r	1	19	3	111	0	stroke	2	3	h_8	h_7	yes	29	high800	push	21	10	763.209210000085	push	1140.00931999983	push	1	3	681.924122000055	2	1769.67260499987	3	683.085908999601	1	1177.15506199966	2	2990.94501700029	1	1067.96111199992	17	2.24775138999985	2	12	16	18	8	46	ja	nein
112	pushPullEmp	20151002T130739	51	w	33	r	1	19	4	112	0	stroke	2	3	h_10	h_7	yes	29	low400	pull	21	10	490.946536999814	pull	915.224730000005	pull	1	3	681.924122000055	2	1769.67260499987	3	683.085908999601	1	1177.15506199966	2	2990.94501700029	1	1067.96111199992	17	2.24775138999985	2	12	16	18	8	46	ja	nein
113	pushPullEmp	20151002T130747	51	w	33	r	1	19	5	113	0	stroke	2	3	h_9	h_7	yes	29	low400	pull	21	10	570.466172000219	pull	1018.17860800029	pull	1	3	681.924122000055	2	1769.67260499987	3	683.085908999601	1	1177.15506199966	2	2990.94501700029	1	1067.96111199992	17	2.24775138999985	2	12	16	18	8	46	ja	nein
114	pushPullEmp	20151002T130754	51	w	33	r	1	19	6	114	0	stroke	2	3	h_12	h_7	yes	29	high800	push	21	10	455.235384999814	push	994.628443000129	push	1	3	681.924122000055	2	1769.67260499987	3	683.085908999601	1	1177.15506199966	2	2990.94501700029	1	1067.96111199992	17	2.24775138999985	2	12	16	18	8	46	ja	nein
115	pushPullEmp	20151002T130837	51	w	33	r	1	20	1	115	0	stroke	1	3	h_2	h_37	no	17	low400	pull	21	10	639.380521000116	pull	1035.15416199989	pull	1	2	2122.00426999971	2	847.207442000126	2	1228.27173099995	1	1551.20341999964	1	1406.94136699994	1	730.683394000152	17	1.55722061400002	1	12	16	18	8	46	ja	nein
116	pushPullEmp	20151002T130845	51	w	33	r	1	20	2	116	0	stroke	1	3	h_1	h_37	no	17	high800	push	21	10	506.075785999954	push	940.210907999997	push	1	2	2122.00426999971	2	847.207442000126	2	1228.27173099995	1	1551.20341999964	1	1406.94136699994	1	730.683394000152	17	1.55722061400002	1	12	16	18	8	46	ja	nein
117	pushPullEmp	20151002T130852	51	w	33	r	1	20	3	117	0	stroke	1	3	h_5	h_37	no	17	high800	push	21	10	474.55638899999	push	895.627162000328	push	1	2	2122.00426999971	2	847.207442000126	2	1228.27173099995	1	1551.20341999964	1	1406.94136699994	1	730.683394000152	17	1.55722061400002	1	12	16	18	8	46	ja	nein
118	pushPullEmp	20151002T130900	51	w	33	r	1	20	4	118	0	stroke	1	3	h_3	h_37	no	17	low400	pull	21	10	633.914809999718	pull	1107.4389069996	pull	1	2	2122.00426999971	2	847.207442000126	2	1228.27173099995	1	1551.20341999964	1	1406.94136699994	1	730.683394000152	17	1.55722061400002	1	12	16	18	8	46	ja	nein
119	pushPullEmp	20151002T130907	51	w	33	r	1	20	5	119	0	stroke	1	3	h_6	h_37	no	17	high800	push	21	10	677.689259999719	push	1046.42850899982	push	1	2	2122.00426999971	2	847.207442000126	2	1228.27173099995	1	1551.20341999964	1	1406.94136699994	1	730.683394000152	17	1.55722061400002	1	12	16	18	8	46	ja	nein
120	pushPullEmp	20151002T130915	51	w	33	r	1	20	6	120	0	stroke	1	3	h_4	h_37	no	17	low400	pull	21	10	808.571891999582	pull	1161.94938499973	pull	1	2	2122.00426999971	2	847.207442000126	2	1228.27173099995	1	1551.20341999964	1	1406.94136699994	1	730.683394000152	17	1.55722061400002	1	12	16	18	8	46	ja	nein
[truncated: 28 more columns]
