# Supplementary material for: Empathic concern and personal distress depend on situational but not dispositional factors
Source: PLoS One. 2019 Nov 14;14(11):e0225102. doi: 10.1371/journal.pone.0225102 (PMC6855434; doi:10.1371/journal.pone.0225102)
Supplement: S3 File — (ZIP) [file pone.0225102.s004.zip › Results/pushPullEmp_58_avg.txt]

expName	date	vpNum	gender	age	handedness	respMapping	block	trial	trialCount	practice	picType	picBlock	picTypeNum	picName	memPicName	memPicPresent	memPicCorrKey	tone	respDirection	panas1Pos	panas1Neg	movementOnset	movementOnsetDirection	movementOffset	movementOffsetDirection	correct	respKeyTender	respTimeTender	respKeyCompassionate	respTimeCompassionate	respKeyMoved	respTimeMoved	respKeyWorried	respTimeWorried	respKeyDistressed	respTimeDistressed	respKeyAlarmed	respTimeAlarmed	memRespKey	memRespTime	correctMemTask	fs	ec	pt	pd	empathy	pqQ1	pqQ2	panas2Pos
1	pushPullEmp	20151012T110749	58	w	19	l	2	1	1	1	1	practice	2	4	p_8	p_10	yes	29	high800	pull	17	10	994.248120000302	pull	1352.84009699968	pull	1	1	4269.82183499968	1	1475.99291200004	1	1547.96595399966	1	1822.18831999944	1	824.694597999951	1	1348.30281700033	29	4.00168631699944	1	11	17	14	8	42	ja	nein
2	pushPullEmp	20151012T110756	58	w	19	l	2	1	2	2	1	practice	2	4	p_9	p_10	yes	29	high800	pull	17	10	567.60314300016	pull	874.88405899956	pull	1	1	4269.82183499968	1	1475.99291200004	1	1547.96595399966	1	1822.18831999944	1	824.694597999951	1	1348.30281700033	29	4.00168631699944	1	11	17	14	8	42	ja	nein
3	pushPullEmp	20151012T110804	58	w	19	l	2	1	3	3	1	practice	2	4	p_12	p_10	yes	29	low400	push	17	10	1480.68965799949	push	1810.97865599996	push	1	1	4269.82183499968	1	1475.99291200004	1	1547.96595399966	1	1822.18831999944	1	824.694597999951	1	1348.30281700033	29	4.00168631699944	1	11	17	14	8	42	ja	nein
4	pushPullEmp	20151012T110812	58	w	19	l	2	1	4	4	1	practice	2	4	p_10	p_10	yes	29	low400	push	17	10	675.140571000047	push	979.837411000408	push	1	1	4269.82183499968	1	1475.99291200004	1	1547.96595399966	1	1822.18831999944	1	824.694597999951	1	1348.30281700033	29	4.00168631699944	1	11	17	14	8	42	ja	nein
5	pushPullEmp	20151012T110820	58	w	19	l	2	1	5	5	1	practice	2	4	p_7	p_10	yes	29	high800	pull	17	10	606.267928000198	pull	879.764606000099	pull	1	1	4269.82183499968	1	1475.99291200004	1	1547.96595399966	1	1822.18831999944	1	824.694597999951	1	1348.30281700033	29	4.00168631699944	1	11	17	14	8	42	ja	nein
6	pushPullEmp	20151012T110827	58	w	19	l	2	1	6	6	1	practice	2	4	p_11	p_10	yes	29	high800	pull	17	10	609.434936999496	pull	947.550056999607	pull	1	1	4269.82183499968	1	1475.99291200004	1	1547.96595399966	1	1822.18831999944	1	824.694597999951	1	1348.30281700033	29	4.00168631699944	1	11	17	14	8	42	ja	nein
7	pushPullEmp	20151012T110917	58	w	19	l	2	2	1	7	1	practice	1	4	p_6	p_13	no	17	low400	push	17	10	694.217598999676	push	1057.49867299972	push	1	1	420.923185999527	1	904.387049000434	1	470.161674000337	1	1765.39373399919	1	499.795714000356	1	716.132976000154	17	2.52140310200048	1	11	17	14	8	42	ja	nein
8	pushPullEmp	20151012T110924	58	w	19	l	2	2	2	8	1	practice	1	4	p_4	p_13	no	17	high800	pull	17	10	479.542810000457	pull	773.883035000727	pull	1	1	420.923185999527	1	904.387049000434	1	470.161674000337	1	1765.39373399919	1	499.795714000356	1	716.132976000154	17	2.52140310200048	1	11	17	14	8	42	ja	nein
9	pushPullEmp	20151012T110931	58	w	19	l	2	2	3	9	1	practice	1	4	p_1	p_13	no	17	low400	push	17	10	452.619823999958	push	753.639449000621	push	1	1	420.923185999527	1	904.387049000434	1	470.161674000337	1	1765.39373399919	1	499.795714000356	1	716.132976000154	17	2.52140310200048	1	11	17	14	8	42	ja	nein
10	pushPullEmp	20151012T110939	58	w	19	l	2	2	4	10	1	practice	1	4	p_2	p_13	no	17	low400	push	17	10	675.671852000349	push	996.999226000597	push	1	1	420.923185999527	1	904.387049000434	1	470.161674000337	1	1765.39373399919	1	499.795714000356	1	716.132976000154	17	2.52140310200048	1	11	17	14	8	42	ja	nein
11	pushPullEmp	20151012T110946	58	w	19	l	2	2	5	11	1	practice	1	4	p_3	p_13	no	17	high800	pull	17	10	594.182896000035	pull	838.311629999822	pull	1	1	420.923185999527	1	904.387049000434	1	470.161674000337	1	1765.39373399919	1	499.795714000356	1	716.132976000154	17	2.52140310200048	1	11	17	14	8	42	ja	nein
12	pushPullEmp	20151012T110953	58	w	19	l	2	2	6	12	1	practice	1	4	p_5	p_13	no	17	low400	push	17	10	657.207467999186	push	957.998578999948	push	1	1	420.923185999527	1	904.387049000434	1	470.161674000337	1	1765.39373399919	1	499.795714000356	1	716.132976000154	17	2.52140310200048	1	11	17	14	8	42	ja	nein
13	pushPullEmp	20151012T111045	58	w	19	l	2	3	1	13	0	sad	2	2	s_8	s_38	no	17	low400	push	17	10	991.331007000146	push	1361.49246499968	push	1	2	1058.62448199969	5	1786.44648200043	3	2922.68691200024	1	1193.37934400028	1	1627.2778600005	1	1136.15804500023	17	2.79463059499994	1	11	17	14	8	42	ja	nein
14	pushPullEmp	20151012T111052	58	w	19	l	2	3	2	14	0	sad	2	2	s_10	s_38	no	17	low400	push	17	10	878.455594999949	push	1221.42037399983	push	1	2	1058.62448199969	5	1786.44648200043	3	2922.68691200024	1	1193.37934400028	1	1627.2778600005	1	1136.15804500023	17	2.79463059499994	1	11	17	14	8	42	ja	nein
15	pushPullEmp	20151012T111100	58	w	19	l	2	3	3	15	0	sad	2	2	s_7	s_38	no	17	high800	pull	17	10	598.240891999812	pull	933.775095999299	pull	1	2	1058.62448199969	5	1786.44648200043	3	2922.68691200024	1	1193.37934400028	1	1627.2778600005	1	1136.15804500023	17	2.79463059499994	1	11	17	14	8	42	ja	nein
16	pushPullEmp	20151012T111107	58	w	19	l	2	3	4	16	0	sad	2	2	s_11	s_38	no	17	low400	push	17	10	541.220466999519	push	890.708928999928	push	1	2	1058.62448199969	5	1786.44648200043	3	2922.68691200024	1	1193.37934400028	1	1627.2778600005	1	1136.15804500023	17	2.79463059499994	1	11	17	14	8	42	ja	nein
17	pushPullEmp	20151012T111114	58	w	19	l	2	3	5	17	0	sad	2	2	s_12	s_38	no	17	high800	pull	17	10	611.754092000505	pull	964.164934000204	pull	1	2	1058.62448199969	5	1786.44648200043	3	2922.68691200024	1	1193.37934400028	1	1627.2778600005	1	1136.15804500023	17	2.79463059499994	1	11	17	14	8	42	ja	nein
18	pushPullEmp	20151012T111121	58	w	19	l	2	3	6	18	0	sad	2	2	s_9	s_38	no	17	high800	pull	17	10	552.223288999907	pull	903.411614000201	pull	1	2	1058.62448199969	5	1786.44648200043	3	2922.68691200024	1	1193.37934400028	1	1627.2778600005	1	1136.15804500023	17	2.79463059499994	1	11	17	14	8	42	ja	nein
19	pushPullEmp	20151012T111212	58	w	19	l	2	4	1	19	0	sad	3	2	s_16	s_18	yes	29	low400	push	17	10	727.944847999519	push	1052.41814799966	push	1	4	1156.57244100021	5	2251.7918780004	3	1330.5622150001	4	2062.69120899924	1	1060.97748499997	1	1915.33105299914	29	3.6868993220005	1	11	17	14	8	42	ja	nein
20	pushPullEmp	20151012T111220	58	w	19	l	2	4	2	20	0	sad	3	2	s_14	s_18	yes	29	low400	push	17	10	810.65518499993	push	1161.25696499996	push	1	4	1156.57244100021	5	2251.7918780004	3	1330.5622150001	4	2062.69120899924	1	1060.97748499997	1	1915.33105299914	29	3.6868993220005	1	11	17	14	8	42	ja	nein
21	pushPullEmp	20151012T111227	58	w	19	l	2	4	3	21	0	sad	3	2	s_18	s_18	yes	29	high800	pull	17	10	556.116229000603	pull	890.912259000383	pull	1	4	1156.57244100021	5	2251.7918780004	3	1330.5622150001	4	2062.69120899924	1	1060.97748499997	1	1915.33105299914	29	3.6868993220005	1	11	17	14	8	42	ja	nein
22	pushPullEmp	20151012T111234	58	w	19	l	2	4	4	22	0	sad	3	2	s_17	s_18	yes	29	low400	push	17	10	890.443222999333	push	1295.80712699963	push	1	4	1156.57244100021	5	2251.7918780004	3	1330.5622150001	4	2062.69120899924	1	1060.97748499997	1	1915.33105299914	29	3.6868993220005	1	11	17	14	8	42	ja	nein
23	pushPullEmp	20151012T111241	58	w	19	l	2	4	5	23	0	sad	3	2	s_15	s_18	yes	29	high800	pull	17	10	602.574835000363	pull	926.615641000448	pull	1	4	1156.57244100021	5	2251.7918780004	3	1330.5622150001	4	2062.69120899924	1	1060.97748499997	1	1915.33105299914	29	3.6868993220005	1	11	17	14	8	42	ja	nein
24	pushPullEmp	20151012T111249	58	w	19	l	2	4	6	24	0	sad	3	2	s_13	s_18	yes	29	low400	push	17	10	650.105599000293	push	1022.56180100003	push	1	4	1156.57244100021	5	2251.7918780004	3	1330.5622150001	4	2062.69120899924	1	1060.97748499997	1	1915.33105299914	29	3.6868993220005	1	11	17	14	8	42	ja	nein
25	pushPullEmp	20151012T111338	58	w	19	l	2	5	1	25	0	neutral	1	1	n_4	n_5	yes	29	high800	pull	17	10	959.586974999278	pull	1227.09562899954	pull	1	1	1635.63742499991	1	1436.8002580004	1	519.829566999761	1	467.209047999859	1	416.965751999669	1	841.843307999625	29	2.03257735500029	1	11	17	14	8	42	ja	nein
26	pushPullEmp	20151012T111345	58	w	19	l	2	5	2	26	0	neutral	1	1	n_6	n_5	yes	29	low400	push	17	10	636.484480000334	push	1033.32302200063	push	1	1	1635.63742499991	1	1436.8002580004	1	519.829566999761	1	467.209047999859	1	416.965751999669	1	841.843307999625	29	2.03257735500029	1	11	17	14	8	42	ja	nein
27	pushPullEmp	20151012T111352	58	w	19	l	2	5	3	27	0	neutral	1	1	n_2	n_5	yes	29	low400	push	17	10	694.272549999463	push	1045.16654299924	push	1	1	1635.63742499991	1	1436.8002580004	1	519.829566999761	1	467.209047999859	1	416.965751999669	1	841.843307999625	29	2.03257735500029	1	11	17	14	8	42	ja	nein
28	pushPullEmp	20151012T111359	58	w	19	l	2	5	4	28	0	neutral	1	1	n_1	n_5	yes	29	high800	pull	17	10	624.887607000441	pull	963.60233400001	pull	1	1	1635.63742499991	1	1436.8002580004	1	519.829566999761	1	467.209047999859	1	416.965751999669	1	841.843307999625	29	2.03257735500029	1	11	17	14	8	42	ja	nein
29	pushPullEmp	20151012T111407	58	w	19	l	2	5	5	29	0	neutral	1	1	n_3	n_5	yes	29	high800	pull	17	10	672.516558000192	push	1086.18162600042	push	2	1	1635.63742499991	1	1436.8002580004	1	519.829566999761	1	467.209047999859	1	416.965751999669	1	841.843307999625	29	2.03257735500029	1	11	17	14	8	42	ja	nein
30	pushPullEmp	20151012T111414	58	w	19	l	2	5	6	30	0	neutral	1	1	n_5	n_5	yes	29	low400	push	17	10	1306.14047700044	push	1716.30351000011	push	1	1	1635.63742499991	1	1436.8002580004	1	519.829566999761	1	467.209047999859	1	416.965751999669	1	841.843307999625	29	2.03257735500029	1	11	17	14	8	42	ja	nein
31	pushPullEmp	20151012T111457	58	w	19	l	2	6	1	31	0	neutral	2	1	n_12	n_12	yes	29	high800	pull	17	10	1516.8931700003	push	1868.30128100003	push	2	1	354.06139800034	1	1784.16056700007	1	632.784137999806	1	349.514915999862	1	358.546806000049	1	416.992849999588	29	2.392067623	1	11	17	14	8	42	ja	nein
32	pushPullEmp	20151012T111505	58	w	19	l	2	6	2	32	0	neutral	2	1	n_10	n_12	yes	29	low400	push	17	10	755.723813000353	push	1170.07960700003	push	1	1	354.06139800034	1	1784.16056700007	1	632.784137999806	1	349.514915999862	1	358.546806000049	1	416.992849999588	29	2.392067623	1	11	17	14	8	42	ja	nein
33	pushPullEmp	20151012T111512	58	w	19	l	2	6	3	33	0	neutral	2	1	n_8	n_12	yes	29	low400	push	17	10	-2211.97125399967	pull	899.649384000535	push	1	1	354.06139800034	1	1784.16056700007	1	632.784137999806	1	349.514915999862	1	358.546806000049	1	416.992849999588	29	2.392067623	1	11	17	14	8	42	ja	nein
34	pushPullEmp	20151012T111519	58	w	19	l	2	6	4	34	0	neutral	2	1	n_7	n_12	yes	29	high800	pull	17	10	664.816575000354	pull	988.711064999829	pull	1	1	354.06139800034	1	1784.16056700007	1	632.784137999806	1	349.514915999862	1	358.546806000049	1	416.992849999588	29	2.392067623	1	11	17	14	8	42	ja	nein
35	pushPullEmp	20151012T111527	58	w	19	l	2	6	5	35	0	neutral	2	1	n_11	n_12	yes	29	high800	pull	17	10	811.7568080005	pull	1133.67224300044	pull	1	1	354.06139800034	1	1784.16056700007	1	632.784137999806	1	349.514915999862	1	358.546806000049	1	416.992849999588	29	2.392067623	1	11	17	14	8	42	ja	nein
36	pushPullEmp	20151012T111535	58	w	19	l	2	6	6	36	0	neutral	2	1	n_9	n_12	yes	29	low400	push	17	10	638.599988999777	push	1071.59500999922	push	1	1	354.06139800034	1	1784.16056700007	1	632.784137999806	1	349.514915999862	1	358.546806000049	1	416.992849999588	29	2.392067623	1	11	17	14	8	42	ja	nein
37	pushPullEmp	20151012T111615	58	w	19	l	2	7	1	37	0	sad	1	2	s_2	s_37	no	17	high800	pull	17	10	1472.88386999944	pull	1813.62198099951	pull	1	5	1384.37382699976	4	1879.61957300013	4	2001.60273199981	2	2361.40137500024	1	1751.27710400011	2	2428.54204099967	17	2.22799407799994	1	11	17	14	8	42	ja	nein
38	pushPullEmp	20151012T111623	58	w	19	l	2	7	2	38	0	sad	1	2	s_6	s_37	no	17	low400	push	17	10	1176.99820900007	push	1527.27914800026	push	1	5	1384.37382699976	4	1879.61957300013	4	2001.60273199981	2	2361.40137500024	1	1751.27710400011	2	2428.54204099967	17	2.22799407799994	1	11	17	14	8	42	ja	nein
39	pushPullEmp	20151012T111631	58	w	19	l	2	7	3	39	0	sad	1	2	s_1	s_37	no	17	low400	push	17	10	884.160177000107	push	1270.42114999959	push	1	5	1384.37382699976	4	1879.61957300013	4	2001.60273199981	2	2361.40137500024	1	1751.27710400011	2	2428.54204099967	17	2.22799407799994	1	11	17	14	8	42	ja	nein
40	pushPullEmp	20151012T111638	58	w	19	l	2	7	4	40	0	sad	1	2	s_4	s_37	no	17	high800	pull	17	10	766.22191999932	pull	1153.4457559993	pull	1	5	1384.37382699976	4	1879.61957300013	4	2001.60273199981	2	2361.40137500024	1	1751.27710400011	2	2428.54204099967	17	2.22799407799994	1	11	17	14	8	42	ja	nein
41	pushPullEmp	20151012T111646	58	w	19	l	2	7	5	41	0	sad	1	2	s_3	s_37	no	17	high800	pull	17	10	791.524585000028	pull	1161.63373800019	pull	1	5	1384.37382699976	4	1879.61957300013	4	2001.60273199981	2	2361.40137500024	1	1751.27710400011	2	2428.54204099967	17	2.22799407799994	1	11	17	14	8	42	ja	nein
42	pushPullEmp	20151012T111653	58	w	19	l	2	7	6	42	0	sad	1	2	s_5	s_37	no	17	low400	push	17	10	873.315118999817	push	1293.32849999981	push	1	5	1384.37382699976	4	1879.61957300013	4	2001.60273199981	2	2361.40137500024	1	1751.27710400011	2	2428.54204099967	17	2.22799407799994	1	11	17	14	8	42	ja	nein
43	pushPullEmp	20151012T111742	58	w	19	l	2	8	1	43	0	sad	5	2	s_26	s_30	yes	29	low400	push	17	10	830.904785000101	push	1209.34973900087	push	1	4	1342.15343799951	5	1081.69638699928	5	1694.45934600026	1	1239.74907299998	1	471.583532000295	1	1651.11996799988	29	2.29412540199974	1	11	17	14	8	42	ja	nein
44	pushPullEmp	20151012T111750	58	w	19	l	2	8	2	44	0	sad	5	2	s_28	s_30	yes	29	high800	pull	17	10	672.752873000514	pull	1028.20419800062	pull	1	4	1342.15343799951	5	1081.69638699928	5	1694.45934600026	1	1239.74907299998	1	471.583532000295	1	1651.11996799988	29	2.29412540199974	1	11	17	14	8	42	ja	nein
45	pushPullEmp	20151012T111757	58	w	19	l	2	8	3	45	0	sad	5	2	s_29	s_30	yes	29	high800	pull	17	10	664.234464999827	pull	971.440193999915	pull	1	4	1342.15343799951	5	1081.69638699928	5	1694.45934600026	1	1239.74907299998	1	471.583532000295	1	1651.11996799988	29	2.29412540199974	1	11	17	14	8	42	ja	nein
46	pushPullEmp	20151012T111806	58	w	19	l	2	8	4	46	0	sad	5	2	s_27	s_30	yes	29	low400	push	17	10	1830.52718900024	push	2197.63786300053	push	3	4	1342.15343799951	5	1081.69638699928	5	1694.45934600026	1	1239.74907299998	1	471.583532000295	1	1651.11996799988	29	2.29412540199974	1	11	17	14	8	42	ja	nein
47	pushPullEmp	20151012T111813	58	w	19	l	2	8	5	47	0	sad	5	2	s_30	s_30	yes	29	high800	pull	17	10	657.023359000144	pull	974.876671000042	pull	1	4	1342.15343799951	5	1081.69638699928	5	1694.45934600026	1	1239.74907299998	1	471.583532000295	1	1651.11996799988	29	2.29412540199974	1	11	17	14	8	42	ja	nein
48	pushPullEmp	20151012T111820	58	w	19	l	2	8	6	48	0	sad	5	2	s_25	s_30	yes	29	low400	push	17	10	1037.87744199972	push	1355.49332199944	push	1	4	1342.15343799951	5	1081.69638699928	5	1694.45934600026	1	1239.74907299998	1	471.583532000295	1	1651.11996799988	29	2.29412540199974	1	11	17	14	8	42	ja	nein
49	pushPullEmp	20151012T111901	58	w	19	l	2	9	1	49	0	stroke	1	3	h_6	h_37	no	17	high800	pull	17	10	1979.59283799981	pull	2264.94593199994	pull	3	2	1909.01036200012	4	3207.41917400028	4	1343.34409199982	3	1418.71153299962	2	1980.39315200003	6	1138.51587499994	17	2.13713338800062	1	11	17	14	8	42	ja	nein
50	pushPullEmp	20151012T111908	58	w	19	l	2	9	2	50	0	stroke	1	3	h_5	h_37	no	17	low400	push	17	10	555.746964000107	push	889.662525999782	push	1	2	1909.01036200012	4	3207.41917400028	4	1343.34409199982	3	1418.71153299962	2	1980.39315200003	6	1138.51587499994	17	2.13713338800062	1	11	17	14	8	42	ja	nein
51	pushPullEmp	20151012T111916	58	w	19	l	2	9	3	51	0	stroke	1	3	h_1	h_37	no	17	high800	pull	17	10	505.538229999824	pull	846.733259999477	pull	1	2	1909.01036200012	4	3207.41917400028	4	1343.34409199982	3	1418.71153299962	2	1980.39315200003	6	1138.51587499994	17	2.13713338800062	1	11	17	14	8	42	ja	nein
52	pushPullEmp	20151012T111923	58	w	19	l	2	9	4	52	0	stroke	1	3	h_4	h_37	no	17	low400	push	17	10	596.936965999797	push	1030.36203299971	push	1	2	1909.01036200012	4	3207.41917400028	4	1343.34409199982	3	1418.71153299962	2	1980.39315200003	6	1138.51587499994	17	2.13713338800062	1	11	17	14	8	42	ja	nein
53	pushPullEmp	20151012T111931	58	w	19	l	2	9	5	53	0	stroke	1	3	h_3	h_37	no	17	high800	pull	17	10	611.35395499978	pull	985.969061999735	pull	1	2	1909.01036200012	4	3207.41917400028	4	1343.34409199982	3	1418.71153299962	2	1980.39315200003	6	1138.51587499994	17	2.13713338800062	1	11	17	14	8	42	ja	nein
54	pushPullEmp	20151012T111938	58	w	19	l	2	9	6	54	0	stroke	1	3	h_2	h_37	no	17	low400	push	17	10	496.895755999598	push	831.98467900011	push	1	2	1909.01036200012	4	3207.41917400028	4	1343.34409199982	3	1418.71153299962	2	1980.39315200003	6	1138.51587499994	17	2.13713338800062	1	11	17	14	8	42	ja	nein
55	pushPullEmp	20151012T112023	58	w	19	l	2	10	1	55	0	stroke	6	3	h_33	h_33	yes	29	low400	push	17	10	1050.19938199974	push	1373.70117799936	push	1	1	1994.42720200022	4	1393.00196899967	3	1086.28293299989	6	1448.9565899994	3	1347.71493799963	5	1076.71149999987	29	2.18684558699988	1	11	17	14	8	42	ja	nein
56	pushPullEmp	20151012T112031	58	w	19	l	2	10	2	56	0	stroke	6	3	h_32	h_33	yes	29	high800	pull	17	10	524.080831000087	pull	854.34237399941	pull	1	1	1994.42720200022	4	1393.00196899967	3	1086.28293299989	6	1448.9565899994	3	1347.71493799963	5	1076.71149999987	29	2.18684558699988	1	11	17	14	8	42	ja	nein
57	pushPullEmp	20151012T112039	58	w	19	l	2	10	3	57	0	stroke	6	3	h_36	h_33	yes	29	low400	push	17	10	836.044826999663	push	1212.60067600006	push	1	1	1994.42720200022	4	1393.00196899967	3	1086.28293299989	6	1448.9565899994	3	1347.71493799963	5	1076.71149999987	29	2.18684558699988	1	11	17	14	8	42	ja	nein
58	pushPullEmp	20151012T112046	58	w	19	l	2	10	4	58	0	stroke	6	3	h_31	h_33	yes	29	low400	push	17	10	965.619054000243	push	1294.54820700023	push	1	1	1994.42720200022	4	1393.00196899967	3	1086.28293299989	6	1448.9565899994	3	1347.71493799963	5	1076.71149999987	29	2.18684558699988	1	11	17	14	8	42	ja	nein
59	pushPullEmp	20151012T112053	58	w	19	l	2	10	5	59	0	stroke	6	3	h_34	h_33	yes	29	high800	pull	17	10	940.705850999919	pull	1293.21333199944	pull	1	1	1994.42720200022	4	1393.00196899967	3	1086.28293299989	6	1448.9565899994	3	1347.71493799963	5	1076.71149999987	29	2.18684558699988	1	11	17	14	8	42	ja	nein
60	pushPullEmp	20151012T112100	58	w	19	l	2	10	6	60	0	stroke	6	3	h_35	h_33	yes	29	high800	pull	17	10	491.880460000066	pull	859.978812000809	pull	1	1	1994.42720200022	4	1393.00196899967	3	1086.28293299989	6	1448.9565899994	3	1347.71493799963	5	1076.71149999987	29	2.18684558699988	1	11	17	14	8	42	ja	nein
61	pushPullEmp	20151012T112141	58	w	19	l	2	11	1	61	0	neutral	6	1	n_33	n_39	no	17	high800	pull	17	10	717.953881999965	pull	1070.93350999992	pull	1	1	271.633609999299	1	696.307021000393	1	1517.70659500016	1	306.917031000012	1	301.960703999612	1	288.571025000238	17	2.36460289600018	1	11	17	14	8	42	ja	nein
62	pushPullEmp	20151012T112148	58	w	19	l	2	11	2	62	0	neutral	6	1	n_31	n_39	no	17	high800	pull	17	10	576.975791000317	pull	879.736204000532	pull	1	1	271.633609999299	1	696.307021000393	1	1517.70659500016	1	306.917031000012	1	301.960703999612	1	288.571025000238	17	2.36460289600018	1	11	17	14	8	42	ja	nein
63	pushPullEmp	20151012T112155	58	w	19	l	2	11	3	63	0	neutral	6	1	n_34	n_39	no	17	low400	push	17	10	529.813914999868	push	842.199534999854	push	1	1	271.633609999299	1	696.307021000393	1	1517.70659500016	1	306.917031000012	1	301.960703999612	1	288.571025000238	17	2.36460289600018	1	11	17	14	8	42	ja	nein
64	pushPullEmp	20151012T112203	58	w	19	l	2	11	4	64	0	neutral	6	1	n_36	n_39	no	17	high800	pull	17	10	597.180837000546	pull	893.165756000693	pull	1	1	271.633609999299	1	696.307021000393	1	1517.70659500016	1	306.917031000012	1	301.960703999612	1	288.571025000238	17	2.36460289600018	1	11	17	14	8	42	ja	nein
65	pushPullEmp	20151012T112210	58	w	19	l	2	11	5	65	0	neutral	6	1	n_35	n_39	no	17	high800	pull	17	10	-1922.36881399974	pull	853.16945299958	pull	1	1	271.633609999299	1	696.307021000393	1	1517.70659500016	1	306.917031000012	1	301.960703999612	1	288.571025000238	17	2.36460289600018	1	11	17	14	8	42	ja	nein
66	pushPullEmp	20151012T112218	58	w	19	l	2	11	6	66	0	neutral	6	1	n_32	n_39	no	17	low400	push	17	10	642.310679000118	push	1022.1099449994	push	1	1	271.633609999299	1	696.307021000393	1	1517.70659500016	1	306.917031000012	1	301.960703999612	1	288.571025000238	17	2.36460289600018	1	11	17	14	8	42	ja	nein
67	pushPullEmp	20151012T112253	58	w	19	l	2	12	1	67	0	neutral	5	1	n_26	n_38	no	17	low400	push	17	10	960.479062999984	push	1274.73819799969	push	1	1	399.221942000622	1	286.18102999917	1	344.730816000265	1	517.506579999463	1	396.438463999402	1	564.138781000111	17	2.43976996800029	1	11	17	14	8	42	ja	nein
68	pushPullEmp	20151012T112301	58	w	19	l	2	12	2	68	0	neutral	5	1	n_27	n_38	no	17	high800	pull	17	10	531.896123000573	pull	845.320068000641	pull	1	1	399.221942000622	1	286.18102999917	1	344.730816000265	1	517.506579999463	1	396.438463999402	1	564.138781000111	17	2.43976996800029	1	11	17	14	8	42	ja	nein
69	pushPullEmp	20151012T112309	58	w	19	l	2	12	3	69	0	neutral	5	1	n_28	n_38	no	17	low400	push	17	10	1356.13703699992	push	1715.17933200003	push	1	1	399.221942000622	1	286.18102999917	1	344.730816000265	1	517.506579999463	1	396.438463999402	1	564.138781000111	17	2.43976996800029	1	11	17	14	8	42	ja	nein
70	pushPullEmp	20151012T112317	58	w	19	l	2	12	4	70	0	neutral	5	1	n_29	n_38	no	17	low400	push	17	10	854.502424000093	push	1163.75355499975	push	1	1	399.221942000622	1	286.18102999917	1	344.730816000265	1	517.506579999463	1	396.438463999402	1	564.138781000111	17	2.43976996800029	1	11	17	14	8	42	ja	nein
71	pushPullEmp	20151012T112324	58	w	19	l	2	12	5	71	0	neutral	5	1	n_30	n_38	no	17	high800	pull	17	10	495.377770999861	pull	877.36432200027	pull	1	1	399.221942000622	1	286.18102999917	1	344.730816000265	1	517.506579999463	1	396.438463999402	1	564.138781000111	17	2.43976996800029	1	11	17	14	8	42	ja	nein
72	pushPullEmp	20151012T112332	58	w	19	l	2	12	6	72	0	neutral	5	1	n_25	n_38	no	17	low400	push	17	10	955.266739999483	push	1258.77284099998	push	1	1	399.221942000622	1	286.18102999917	1	344.730816000265	1	517.506579999463	1	396.438463999402	1	564.138781000111	17	2.43976996800029	1	11	17	14	8	42	ja	nein
73	pushPullEmp	20151012T112410	58	w	19	l	2	13	1	73	0	sad	4	2	s_22	s_21	yes	29	high800	pull	17	10	682.050612999665	pull	1014.64399300028	pull	1	4	1345.54560400011	5	1553.36031500065	6	2091.6010130004	2	2261.73875899985	1	1725.39543499988	1	2047.28449899994	29	5.34118774800027	1	11	17	14	8	42	ja	nein
74	pushPullEmp	20151012T112418	58	w	19	l	2	13	2	74	0	sad	4	2	s_21	s_21	yes	29	low400	push	17	10	638.964241999318	push	967.493638000022	push	1	4	1345.54560400011	5	1553.36031500065	6	2091.6010130004	2	2261.73875899985	1	1725.39543499988	1	2047.28449899994	29	5.34118774800027	1	11	17	14	8	42	ja	nein
75	pushPullEmp	20151012T112425	58	w	19	l	2	13	3	75	0	sad	4	2	s_23	s_21	yes	29	low400	push	17	10	749.322347999514	push	1072.68737499988	push	1	4	1345.54560400011	5	1553.36031500065	6	2091.6010130004	2	2261.73875899985	1	1725.39543499988	1	2047.28449899994	29	5.34118774800027	1	11	17	14	8	42	ja	nein
76	pushPullEmp	20151012T112432	58	w	19	l	2	13	4	76	0	sad	4	2	s_24	s_21	yes	29	high800	pull	17	10	547.710828000461	pull	893.435676000379	pull	1	4	1345.54560400011	5	1553.36031500065	6	2091.6010130004	2	2261.73875899985	1	1725.39543499988	1	2047.28449899994	29	5.34118774800027	1	11	17	14	8	42	ja	nein
77	pushPullEmp	20151012T112439	58	w	19	l	2	13	5	77	0	sad	4	2	s_20	s_21	yes	29	high800	pull	17	10	-1693.4421090001	pull	963.731231999991	pull	1	4	1345.54560400011	5	1553.36031500065	6	2091.6010130004	2	2261.73875899985	1	1725.39543499988	1	2047.28449899994	29	5.34118774800027	1	11	17	14	8	42	ja	nein
78	pushPullEmp	20151012T112447	58	w	19	l	2	13	6	78	0	sad	4	2	s_19	s_21	yes	29	low400	push	17	10	814.077843000727	push	1193.15066099999	push	1	4	1345.54560400011	5	1553.36031500065	6	2091.6010130004	2	2261.73875899985	1	1725.39543499988	1	2047.28449899994	29	5.34118774800027	1	11	17	14	8	42	ja	nein
79	pushPullEmp	20151012T112537	58	w	19	l	2	14	1	79	0	sad	6	2	s_33	s_39	no	17	low400	push	17	10	1093.09490299993	push	1362.77322299984	push	1	5	922.942889000296	5	1436.65095899996	4	1253.24302499939	1	1448.24678899931	1	845.352737000212	1	1594.66841500034	17	2.34655848800048	1	11	17	14	8	42	ja	nein
80	pushPullEmp	20151012T112545	58	w	19	l	2	14	2	80	0	sad	6	2	s_31	s_39	no	17	high800	pull	17	10	538.637308999663	pull	859.750906999674	pull	1	5	922.942889000296	5	1436.65095899996	4	1253.24302499939	1	1448.24678899931	1	845.352737000212	1	1594.66841500034	17	2.34655848800048	1	11	17	14	8	42	ja	nein
81	pushPullEmp	20151012T112552	58	w	19	l	2	14	3	81	0	sad	6	2	s_34	s_39	no	17	high800	pull	17	10	593.353845000209	pull	937.295271999872	pull	1	5	922.942889000296	5	1436.65095899996	4	1253.24302499939	1	1448.24678899931	1	845.352737000212	1	1594.66841500034	17	2.34655848800048	1	11	17	14	8	42	ja	nein
82	pushPullEmp	20151012T112559	58	w	19	l	2	14	4	82	0	sad	6	2	s_32	s_39	no	17	low400	push	17	10	569.905129999919	push	911.853980000255	push	1	5	922.942889000296	5	1436.65095899996	4	1253.24302499939	1	1448.24678899931	1	845.352737000212	1	1594.66841500034	17	2.34655848800048	1	11	17	14	8	42	ja	nein
83	pushPullEmp	20151012T112607	58	w	19	l	2	14	5	83	0	sad	6	2	s_35	s_39	no	17	high800	pull	17	10	505.328401000137	pull	848.422350000059	pull	1	5	922.942889000296	5	1436.65095899996	4	1253.24302499939	1	1448.24678899931	1	845.352737000212	1	1594.66841500034	17	2.34655848800048	1	11	17	14	8	42	ja	nein
84	pushPullEmp	20151012T112614	58	w	19	l	2	14	6	84	0	sad	6	2	s_36	s_39	no	17	high800	pull	17	10	549.570333000091	pull	832.148910000185	pull	1	5	922.942889000296	5	1436.65095899996	4	1253.24302499939	1	1448.24678899931	1	845.352737000212	1	1594.66841500034	17	2.34655848800048	1	11	17	14	8	42	ja	nein
85	pushPullEmp	20151012T112655	58	w	19	l	2	15	1	85	0	stroke	2	3	h_11	h_7	yes	29	low400	push	17	10	563.158858000752	push	876.559270000034	push	1	3	1135.04224999997	3	1752.62069400014	2	1313.93439199928	4	2108.83736600044	4	996.20427300033	5	893.376109999735	29	1.76942471999973	1	11	17	14	8	42	ja	nein
86	pushPullEmp	20151012T112703	58	w	19	l	2	15	2	86	0	stroke	2	3	h_7	h_7	yes	29	high800	pull	17	10	620.936397000449	pull	979.405633000468	pull	1	3	1135.04224999997	3	1752.62069400014	2	1313.93439199928	4	2108.83736600044	4	996.20427300033	5	893.376109999735	29	1.76942471999973	1	11	17	14	8	42	ja	nein
87	pushPullEmp	20151012T112710	58	w	19	l	2	15	3	87	0	stroke	2	3	h_12	h_7	yes	29	low400	push	17	10	592.260052000805	push	1003.90204999995	push	1	3	1135.04224999997	3	1752.62069400014	2	1313.93439199928	4	2108.83736600044	4	996.20427300033	5	893.376109999735	29	1.76942471999973	1	11	17	14	8	42	ja	nein
88	pushPullEmp	20151012T112717	58	w	19	l	2	15	4	88	0	stroke	2	3	h_8	h_7	yes	29	high800	pull	17	10	792.697746000253	pull	1138.80155199977	pull	1	3	1135.04224999997	3	1752.62069400014	2	1313.93439199928	4	2108.83736600044	4	996.20427300033	5	893.376109999735	29	1.76942471999973	1	11	17	14	8	42	ja	nein
89	pushPullEmp	20151012T112725	58	w	19	l	2	15	5	89	0	stroke	2	3	h_9	h_7	yes	29	low400	push	17	10	669.129451999746	push	1061.35147500036	push	1	3	1135.04224999997	3	1752.62069400014	2	1313.93439199928	4	2108.83736600044	4	996.20427300033	5	893.376109999735	29	1.76942471999973	1	11	17	14	8	42	ja	nein
90	pushPullEmp	20151012T112733	58	w	19	l	2	15	6	90	0	stroke	2	3	h_10	h_7	yes	29	high800	pull	17	10	941.511029999972	pull	1254.41803699989	pull	1	3	1135.04224999997	3	1752.62069400014	2	1313.93439199928	4	2108.83736600044	4	996.20427300033	5	893.376109999735	29	1.76942471999973	1	11	17	14	8	42	ja	nein
91	pushPullEmp	20151012T112816	58	w	19	l	2	16	1	91	0	stroke	5	3	h_28	h_29	yes	29	low400	push	17	10	589.78198299963	push	895.210966999803	push	1	4	1114.36603899983	2	1449.04717899954	1	1534.4871870002	6	1136.55066399951	5	1333.63899200049	5	1046.65935699995	29	2.99621643200044	1	11	17	14	8	42	ja	nein
92	pushPullEmp	20151012T112823	58	w	19	l	2	16	2	92	0	stroke	5	3	h_25	h_29	yes	29	high800	pull	17	10	551.099424999738	pull	923.465089000165	pull	1	4	1114.36603899983	2	1449.04717899954	1	1534.4871870002	6	1136.55066399951	5	1333.63899200049	5	1046.65935699995	29	2.99621643200044	1	11	17	14	8	42	ja	nein
93	pushPullEmp	20151012T112831	58	w	19	l	2	16	3	93	0	stroke	5	3	h_29	h_29	yes	29	high800	pull	17	10	-897.881773999979	push	1635.87479800015	push	2	4	1114.36603899983	2	1449.04717899954	1	1534.4871870002	6	1136.55066399951	5	1333.63899200049	5	1046.65935699995	29	2.99621643200044	1	11	17	14	8	42	ja	nein
94	pushPullEmp	20151012T112838	58	w	19	l	2	16	4	94	0	stroke	5	3	h_26	h_29	yes	29	low400	push	17	10	1026.71030000025	push	1361.65044800023	push	1	4	1114.36603899983	2	1449.04717899954	1	1534.4871870002	6	1136.55066399951	5	1333.63899200049	5	1046.65935699995	29	2.99621643200044	1	11	17	14	8	42	ja	nein
95	pushPullEmp	20151012T112846	58	w	19	l	2	16	5	95	0	stroke	5	3	h_30	h_29	yes	29	low400	push	17	10	758.777050000281	push	1108.03596300037	push	1	4	1114.36603899983	2	1449.04717899954	1	1534.4871870002	6	1136.55066399951	5	1333.63899200049	5	1046.65935699995	29	2.99621643200044	1	11	17	14	8	42	ja	nein
96	pushPullEmp	20151012T112853	58	w	19	l	2	16	6	96	0	stroke	5	3	h_27	h_29	yes	29	high800	pull	17	10	569.061808000588	pull	911.045013000039	pull	1	4	1114.36603899983	2	1449.04717899954	1	1534.4871870002	6	1136.55066399951	5	1333.63899200049	5	1046.65935699995	29	2.99621643200044	1	11	17	14	8	42	ja	nein
97	pushPullEmp	20151012T112933	58	w	19	l	2	17	1	97	0	neutral	4	1	n_20	n_37	no	17	low400	push	17	10	815.755454999911	push	1159.16548100004	push	1	1	695.239532000414	1	745.234766000067	1	552.058176999708	1	556.369971999629	1	156.262720000086	1	398.994934000257	17	2.15555207700072	1	11	17	14	8	42	ja	nein
98	pushPullEmp	20151012T112940	58	w	19	l	2	17	2	98	0	neutral	4	1	n_21	n_37	no	17	high800	pull	17	10	510.60903699918	pull	886.005742999354	pull	1	1	695.239532000414	1	745.234766000067	1	552.058176999708	1	556.369971999629	1	156.262720000086	1	398.994934000257	17	2.15555207700072	1	11	17	14	8	42	ja	nein
99	pushPullEmp	20151012T112948	58	w	19	l	2	17	3	99	0	neutral	4	1	n_23	n_37	no	17	low400	push	17	10	958.792391000206	push	1296.27896800037	push	1	1	695.239532000414	1	745.234766000067	1	552.058176999708	1	556.369971999629	1	156.262720000086	1	398.994934000257	17	2.15555207700072	1	11	17	14	8	42	ja	nein
100	pushPullEmp	20151012T112955	58	w	19	l	2	17	4	100	0	neutral	4	1	n_22	n_37	no	17	high800	pull	17	10	565.938388999806	pull	888.157004999906	pull	1	1	695.239532000414	1	745.234766000067	1	552.058176999708	1	556.369971999629	1	156.262720000086	1	398.994934000257	17	2.15555207700072	1	11	17	14	8	42	ja	nein
101	pushPullEmp	20151012T113003	58	w	19	l	2	17	5	101	0	neutral	4	1	n_19	n_37	no	17	high800	pull	17	10	780.314477999222	pull	1113.05789799926	pull	1	1	695.239532000414	1	745.234766000067	1	552.058176999708	1	556.369971999629	1	156.262720000086	1	398.994934000257	17	2.15555207700072	1	11	17	14	8	42	ja	nein
102	pushPullEmp	20151012T113010	58	w	19	l	2	17	6	102	0	neutral	4	1	n_24	n_37	no	17	low400	push	17	10	644.714710999418	push	980.308758999949	push	1	1	695.239532000414	1	745.234766000067	1	552.058176999708	1	556.369971999629	1	156.262720000086	1	398.994934000257	17	2.15555207700072	1	11	17	14	8	42	ja	nein
103	pushPullEmp	20151012T113046	58	w	19	l	2	18	1	103	0	neutral	3	1	n_13	n_13	yes	29	high800	pull	17	10	906.461085999676	pull	1233.54028899949	pull	1	1	274.802011999782	1	272.459588999482	1	303.851761999795	1	616.313068000636	1	302.625336000347	1	348.334968999552	29	2.08000885799993	1	11	17	14	8	42	ja	nein
104	pushPullEmp	20151012T113053	58	w	19	l	2	18	2	104	0	neutral	3	1	n_14	n_13	yes	29	low400	push	17	10	727.943701999815	push	1074.12015199962	push	1	1	274.802011999782	1	272.459588999482	1	303.851761999795	1	616.313068000636	1	302.625336000347	1	348.334968999552	29	2.08000885799993	1	11	17	14	8	42	ja	nein
105	pushPullEmp	20151012T113101	58	w	19	l	2	18	3	105	0	neutral	3	1	n_17	n_13	yes	29	high800	pull	17	10	547.799787999887	pull	903.383017999753	pull	1	1	274.802011999782	1	272.459588999482	1	303.851761999795	1	616.313068000636	1	302.625336000347	1	348.334968999552	29	2.08000885799993	1	11	17	14	8	42	ja	nein
106	pushPullEmp	20151012T113108	58	w	19	l	2	18	4	106	0	neutral	3	1	n_16	n_13	yes	29	low400	push	17	10	852.585113999638	push	1156.46472199963	push	1	1	274.802011999782	1	272.459588999482	1	303.851761999795	1	616.313068000636	1	302.625336000347	1	348.334968999552	29	2.08000885799993	1	11	17	14	8	42	ja	nein
107	pushPullEmp	20151012T113116	58	w	19	l	2	18	5	107	0	neutral	3	1	n_15	n_13	yes	29	high800	pull	17	10	974.467031000022	pull	1377.41041200014	pull	1	1	274.802011999782	1	272.459588999482	1	303.851761999795	1	616.313068000636	1	302.625336000347	1	348.334968999552	29	2.08000885799993	1	11	17	14	8	42	ja	nein
108	pushPullEmp	20151012T113123	58	w	19	l	2	18	6	108	0	neutral	3	1	n_18	n_13	yes	29	low400	push	17	10	719.105197000208	push	1124.32700299985	push	1	1	274.802011999782	1	272.459588999482	1	303.851761999795	1	616.313068000636	1	302.625336000347	1	348.334968999552	29	2.08000885799993	1	11	17	14	8	42	ja	nein
109	pushPullEmp	20151012T113156	58	w	19	l	2	19	1	109	0	stroke	3	3	h_15	h_38	no	17	low400	push	17	10	799.854497000415	push	1142.39969200014	push	1	2	1344.63399100059	4	1167.73208199993	2	1708.01499899972	6	900.082795999879	3	1200.57976499993	5	1162.55284500039	17	1.93638362300044	1	11	17	14	8	42	ja	nein
110	pushPullEmp	20151012T113204	58	w	19	l	2	19	2	110	0	stroke	3	3	h_14	h_38	no	17	high800	pull	17	10	656.297512000383	pull	1007.4177130008	pull	1	2	1344.63399100059	4	1167.73208199993	2	1708.01499899972	6	900.082795999879	3	1200.57976499993	5	1162.55284500039	17	1.93638362300044	1	11	17	14	8	42	ja	nein
111	pushPullEmp	20151012T113211	58	w	19	l	2	19	3	111	0	stroke	3	3	h_17	h_38	no	17	low400	push	17	10	835.604443000288	push	1262.51577600042	push	1	2	1344.63399100059	4	1167.73208199993	2	1708.01499899972	6	900.082795999879	3	1200.57976499993	5	1162.55284500039	17	1.93638362300044	1	11	17	14	8	42	ja	nein
112	pushPullEmp	20151012T113219	58	w	19	l	2	19	4	112	0	stroke	3	3	h_13	h_38	no	17	high800	pull	17	10	731.943242999572	pull	1121.05930700009	pull	1	2	1344.63399100059	4	1167.73208199993	2	1708.01499899972	6	900.082795999879	3	1200.57976499993	5	1162.55284500039	17	1.93638362300044	1	11	17	14	8	42	ja	nein
113	pushPullEmp	20151012T113227	58	w	19	l	2	19	5	113	0	stroke	3	3	h_16	h_38	no	17	high800	pull	17	10	701.909817000436	pull	996.019280000022	pull	1	2	1344.63399100059	4	1167.73208199993	2	1708.01499899972	6	900.082795999879	3	1200.57976499993	5	1162.55284500039	17	1.93638362300044	1	11	17	14	8	42	ja	nein
114	pushPullEmp	20151012T113234	58	w	19	l	2	19	6	114	0	stroke	3	3	h_18	h_38	no	17	low400	push	17	10	704.376452999786	push	1050.43591899983	push	1	2	1344.63399100059	4	1167.73208199993	2	1708.01499899972	6	900.082795999879	3	1200.57976499993	5	1162.55284500039	17	1.93638362300044	1	11	17	14	8	42	ja	nein
115	pushPullEmp	20151012T113315	58	w	19	l	2	20	1	115	0	stroke	4	3	h_19	h_39	no	17	low400	push	17	10	575.35061500028	push	870.627758000301	push	1	2	809.448078999594	3	2296.59517800064	2	1693.37318499947	5	1274.76560600007	3	1121.37484499999	6	930.172510000375	17	1.78927939299956	1	11	17	14	8	42	ja	nein
116	pushPullEmp	20151012T113322	58	w	19	l	2	20	2	116	0	stroke	4	3	h_23	h_39	no	17	high800	pull	17	10	522.802227999913	pull	816.623618000544	pull	1	2	809.448078999594	3	2296.59517800064	2	1693.37318499947	5	1274.76560600007	3	1121.37484499999	6	930.172510000375	17	1.78927939299956	1	11	17	14	8	42	ja	nein
117	pushPullEmp	20151012T113329	58	w	19	l	2	20	3	117	0	stroke	4	3	h_21	h_39	no	17	high800	pull	17	10	721.739659000472	pull	1040.96545900038	pull	1	2	809.448078999594	3	2296.59517800064	2	1693.37318499947	5	1274.76560600007	3	1121.37484499999	6	930.172510000375	17	1.78927939299956	1	11	17	14	8	42	ja	nein
118	pushPullEmp	20151012T113337	58	w	19	l	2	20	4	118	0	stroke	4	3	h_24	h_39	no	17	low400	push	17	10	860.257260999882	push	1197.60920100007	push	1	2	809.448078999594	3	2296.59517800064	2	1693.37318499947	5	1274.76560600007	3	1121.37484499999	6	930.172510000375	17	1.78927939299956	1	11	17	14	8	42	ja	nein
119	pushPullEmp	20151012T113344	58	w	19	l	2	20	5	119	0	stroke	4	3	h_22	h_39	no	17	low400	push	17	10	563.021510999424	push	885.732139999964	push	1	2	809.448078999594	3	2296.59517800064	2	1693.37318499947	5	1274.76560600007	3	1121.37484499999	6	930.172510000375	17	1.78927939299956	1	11	17	14	8	42	ja	nein
120	pushPullEmp	20151012T113352	58	w	19	l	2	20	6	120	0	stroke	4	3	h_20	h_39	no	17	high800	pull	17	10	759.234681000024	pull	1075.64221599962	pull	1	2	809.448078999594	3	2296.59517800064	2	1693.37318499947	5	1274.76560600007	3	1121.37484499999	6	930.172510000375	17	1.78927939299956	1	11	17	14	8	42	ja	nein
[truncated: 28 more columns]
