# Supplementary material for: Empathic concern and personal distress depend on situational but not dispositional factors
Source: PLoS One. 2019 Nov 14;14(11):e0225102. doi: 10.1371/journal.pone.0225102 (PMC6855434; doi:10.1371/journal.pone.0225102)
Supplement: S3 File — (ZIP) [file pone.0225102.s004.zip › Results/pushPullEmp_4_avg.txt]

expName	date	vpNum	gender	age	handedness	respMapping	block	trial	trialCount	practice	picType	picBlock	picTypeNum	picName	memPicName	memPicPresent	memPicCorrKey	tone	respDirection	panas1Pos	panas1Neg	movementOnset	movementOnsetDirection	movementOffset	movementOffsetDirection	correct	respKeyTender	respTimeTender	respKeyCompassionate	respTimeCompassionate	respKeyMoved	respTimeMoved	respKeyWorried	respTimeWorried	respKeyDistressed	respTimeDistressed	respKeyAlarmed	respTimeAlarmed	memRespKey	memRespTime	correctMemTask	fs	ec	pt	pd	empathy	pqQ1	pqQ2	panas2Pos
1	pushPullEmp	20150804T164938	4	m	35	r	2	1	1	1	1	practice	2	4	p_8	p_12	yes	29	low400	push	28	13	919.983720001444	push	1488.94202399807	push	1	4	1907.25522200228	6	2153.95130400066	5	1274.98189799735	1	6820.53226599965	1	2997.02696399982	1	1094.74845500154	29	3.14708353999958	1	10	15	13	12	38	ja	nein
2	pushPullEmp	20150804T164949	4	m	35	r	2	1	2	2	1	practice	2	4	p_11	p_12	yes	29	high800	pull	28	13	630.797263001208	pull	1204.58643200173	pull	1	4	1907.25522200228	6	2153.95130400066	5	1274.98189799735	1	6820.53226599965	1	2997.02696399982	1	1094.74845500154	29	3.14708353999958	1	10	15	13	12	38	ja	nein
3	pushPullEmp	20150804T164956	4	m	35	r	2	1	3	3	1	practice	2	4	p_10	p_12	yes	29	high800	pull	28	13	670.934771001252	pull	1244.52960599874	pull	1	4	1907.25522200228	6	2153.95130400066	5	1274.98189799735	1	6820.53226599965	1	2997.02696399982	1	1094.74845500154	29	3.14708353999958	1	10	15	13	12	38	ja	nein
4	pushPullEmp	20150804T165004	4	m	35	r	2	1	4	4	1	practice	2	4	p_9	p_12	yes	29	high800	pull	28	13	563.533897998539	pull	1159.7833980007	pull	1	4	1907.25522200228	6	2153.95130400066	5	1274.98189799735	1	6820.53226599965	1	2997.02696399982	1	1094.74845500154	29	3.14708353999958	1	10	15	13	12	38	ja	nein
5	pushPullEmp	20150804T165011	4	m	35	r	2	1	5	5	1	practice	2	4	p_7	p_12	yes	29	low400	push	28	13	598.845045001217	push	1359.85698699995	push	1	4	1907.25522200228	6	2153.95130400066	5	1274.98189799735	1	6820.53226599965	1	2997.02696399982	1	1094.74845500154	29	3.14708353999958	1	10	15	13	12	38	ja	nein
6	pushPullEmp	20150804T165019	4	m	35	r	2	1	6	6	1	practice	2	4	p_12	p_12	yes	29	high800	pull	28	13	520.757763998408	pull	1097.7980109991	pull	1	4	1907.25522200228	6	2153.95130400066	5	1274.98189799735	1	6820.53226599965	1	2997.02696399982	1	1094.74845500154	29	3.14708353999958	1	10	15	13	12	38	ja	nein
7	pushPullEmp	20150804T165117	4	m	35	r	2	2	1	7	1	practice	1	4	p_1	p_13	no	17	low400	push	28	13	989.636637997435	push	1725.54126499683	push	1	6	2499.4487360018	7	1300.16573299872	5	1100.37041100077	1	2480.16687400013	1	1544.08486999819	1	769.948304001446	17	3.04206646199964	1	10	15	13	12	38	ja	nein
8	pushPullEmp	20150804T165124	4	m	35	r	2	2	2	8	1	practice	1	4	p_3	p_13	no	17	low400	push	28	13	655.325747003488	push	1292.97444900233	push	1	6	2499.4487360018	7	1300.16573299872	5	1100.37041100077	1	2480.16687400013	1	1544.08486999819	1	769.948304001446	17	3.04206646199964	1	10	15	13	12	38	ja	nein
9	pushPullEmp	20150804T165132	4	m	35	r	2	2	3	9	1	practice	1	4	p_6	p_13	no	17	low400	push	28	13	674.676816000196	push	1379.72259000081	push	1	6	2499.4487360018	7	1300.16573299872	5	1100.37041100077	1	2480.16687400013	1	1544.08486999819	1	769.948304001446	17	3.04206646199964	1	10	15	13	12	38	ja	nein
10	pushPullEmp	20150804T165139	4	m	35	r	2	2	4	10	1	practice	1	4	p_2	p_13	no	17	high800	pull	28	13	-1151.71657799976	pull	1266.0351129988	pull	1	6	2499.4487360018	7	1300.16573299872	5	1100.37041100077	1	2480.16687400013	1	1544.08486999819	1	769.948304001446	17	3.04206646199964	1	10	15	13	12	38	ja	nein
11	pushPullEmp	20150804T165147	4	m	35	r	2	2	5	11	1	practice	1	4	p_5	p_13	no	17	low400	push	28	13	824.390897999459	push	1529.52184899832	push	1	6	2499.4487360018	7	1300.16573299872	5	1100.37041100077	1	2480.16687400013	1	1544.08486999819	1	769.948304001446	17	3.04206646199964	1	10	15	13	12	38	ja	nein
12	pushPullEmp	20150804T165155	4	m	35	r	2	2	6	12	1	practice	1	4	p_4	p_13	no	17	high800	pull	28	13	518.997631998791	pull	1201.92915499763	pull	1	6	2499.4487360018	7	1300.16573299872	5	1100.37041100077	1	2480.16687400013	1	1544.08486999819	1	769.948304001446	17	3.04206646199964	1	10	15	13	12	38	ja	nein
13	pushPullEmp	20150804T165244	4	m	35	r	2	3	1	13	0	neutral	6	1	n_36	n_39	no	17	low400	push	28	13	1316.17198100057	push	2107.06312399916	push	3	6	2892.33972000147	7	1231.82980199999	5	1982.27838200182	1	839.846194001439	1	1074.71842499945	1	1260.69859899872	17	2.13289195600009	1	10	15	13	12	38	ja	nein
14	pushPullEmp	20150804T165251	4	m	35	r	2	3	2	14	0	neutral	6	1	n_34	n_39	no	17	low400	push	28	13	524.428797000932	push	845.799433001142	push	1	6	2892.33972000147	7	1231.82980199999	5	1982.27838200182	1	839.846194001439	1	1074.71842499945	1	1260.69859899872	17	2.13289195600009	1	10	15	13	12	38	ja	nein
15	pushPullEmp	20150804T165258	4	m	35	r	2	3	3	15	0	neutral	6	1	n_35	n_39	no	17	high800	pull	28	13	438.435909999389	pull	797.296272000385	pull	1	6	2892.33972000147	7	1231.82980199999	5	1982.27838200182	1	839.846194001439	1	1074.71842499945	1	1260.69859899872	17	2.13289195600009	1	10	15	13	12	38	ja	nein
16	pushPullEmp	20150804T165305	4	m	35	r	2	3	4	16	0	neutral	6	1	n_33	n_39	no	17	high800	pull	28	13	1097.2266719972	push	1400.64044399958	push	2	6	2892.33972000147	7	1231.82980199999	5	1982.27838200182	1	839.846194001439	1	1074.71842499945	1	1260.69859899872	17	2.13289195600009	1	10	15	13	12	38	ja	nein
17	pushPullEmp	20150804T165314	4	m	35	r	2	3	5	17	0	neutral	6	1	n_31	n_39	no	17	low400	push	28	13	2078.55895599903	push	2430.73363299744	push	3	6	2892.33972000147	7	1231.82980199999	5	1982.27838200182	1	839.846194001439	1	1074.71842499945	1	1260.69859899872	17	2.13289195600009	1	10	15	13	12	38	ja	nein
18	pushPullEmp	20150804T165321	4	m	35	r	2	3	6	18	0	neutral	6	1	n_32	n_39	no	17	high800	pull	28	13	598.302532001166	push	938.70154500028	push	2	6	2892.33972000147	7	1231.82980199999	5	1982.27838200182	1	839.846194001439	1	1074.71842499945	1	1260.69859899872	17	2.13289195600009	1	10	15	13	12	38	ja	nein
19	pushPullEmp	20150804T165439	4	m	35	r	2	4	1	19	0	neutral	3	1	n_17	n_13	yes	29	low400	push	28	13	481.047639997181	pull	1085.08923399777	push	1	6	1305.60351399981	6	1474.7302049982	5	1144.1320619997	1	2021.46075600103	1	1594.49806200064	1	634.627316998376	29	2.73816121399796	1	10	15	13	12	38	ja	nein
20	pushPullEmp	20150804T165446	4	m	35	r	2	4	2	20	0	neutral	3	1	n_13	n_13	yes	29	low400	push	28	13	520.559843999858	push	839.959957999876	push	1	6	1305.60351399981	6	1474.7302049982	5	1144.1320619997	1	2021.46075600103	1	1594.49806200064	1	634.627316998376	29	2.73816121399796	1	10	15	13	12	38	ja	nein
21	pushPullEmp	20150804T165453	4	m	35	r	2	4	3	21	0	neutral	3	1	n_16	n_13	yes	29	high800	pull	28	13	494.108510999562	pull	793.140916000179	pull	1	6	1305.60351399981	6	1474.7302049982	5	1144.1320619997	1	2021.46075600103	1	1594.49806200064	1	634.627316998376	29	2.73816121399796	1	10	15	13	12	38	ja	nein
22	pushPullEmp	20150804T165500	4	m	35	r	2	4	4	22	0	neutral	3	1	n_18	n_13	yes	29	low400	push	28	13	745.067069000565	push	1074.13795300008	push	1	6	1305.60351399981	6	1474.7302049982	5	1144.1320619997	1	2021.46075600103	1	1594.49806200064	1	634.627316998376	29	2.73816121399796	1	10	15	13	12	38	ja	nein
23	pushPullEmp	20150804T165507	4	m	35	r	2	4	5	23	0	neutral	3	1	n_15	n_13	yes	29	high800	pull	28	13	586.776300998376	pull	909.185882998921	pull	1	6	1305.60351399981	6	1474.7302049982	5	1144.1320619997	1	2021.46075600103	1	1594.49806200064	1	634.627316998376	29	2.73816121399796	1	10	15	13	12	38	ja	nein
24	pushPullEmp	20150804T165514	4	m	35	r	2	4	6	24	0	neutral	3	1	n_14	n_13	yes	29	low400	push	28	13	726.525376000704	push	1242.98896000173	push	1	6	1305.60351399981	6	1474.7302049982	5	1144.1320619997	1	2021.46075600103	1	1594.49806200064	1	634.627316998376	29	2.73816121399796	1	10	15	13	12	38	ja	nein
25	pushPullEmp	20150804T165556	4	m	35	r	2	5	1	25	0	stroke	2	3	h_9	h_11	yes	29	high800	pull	28	13	719.628000001539	push	1233.4489220001	push	2	1	730.982820001373	6	1175.17789199701	6	1716.84569599893	1	1556.6715069981	1	1135.26573500349	1	1221.57644199979	29	2.14956744300071	1	10	15	13	12	38	ja	nein
26	pushPullEmp	20150804T165603	4	m	35	r	2	5	2	26	0	stroke	2	3	h_12	h_11	yes	29	low400	push	28	13	536.169276000583	push	1033.18875700177	push	1	1	730.982820001373	6	1175.17789199701	6	1716.84569599893	1	1556.6715069981	1	1135.26573500349	1	1221.57644199979	29	2.14956744300071	1	10	15	13	12	38	ja	nein
27	pushPullEmp	20150804T165610	4	m	35	r	2	5	3	27	0	stroke	2	3	h_8	h_11	yes	29	high800	pull	28	13	509.461494001589	pull	940.984012001427	pull	1	1	730.982820001373	6	1175.17789199701	6	1716.84569599893	1	1556.6715069981	1	1135.26573500349	1	1221.57644199979	29	2.14956744300071	1	10	15	13	12	38	ja	nein
28	pushPullEmp	20150804T165617	4	m	35	r	2	5	4	28	0	stroke	2	3	h_10	h_11	yes	29	low400	push	28	13	578.049139002454	push	1079.38205899982	push	1	1	730.982820001373	6	1175.17789199701	6	1716.84569599893	1	1556.6715069981	1	1135.26573500349	1	1221.57644199979	29	2.14956744300071	1	10	15	13	12	38	ja	nein
29	pushPullEmp	20150804T165625	4	m	35	r	2	5	5	29	0	stroke	2	3	h_7	h_11	yes	29	low400	push	28	13	574.613480002066	push	1080.07181200001	push	1	1	730.982820001373	6	1175.17789199701	6	1716.84569599893	1	1556.6715069981	1	1135.26573500349	1	1221.57644199979	29	2.14956744300071	1	10	15	13	12	38	ja	nein
30	pushPullEmp	20150804T165632	4	m	35	r	2	5	6	30	0	stroke	2	3	h_11	h_11	yes	29	high800	pull	28	13	490.053602999164	pull	885.722452999384	pull	1	1	730.982820001373	6	1175.17789199701	6	1716.84569599893	1	1556.6715069981	1	1135.26573500349	1	1221.57644199979	29	2.14956744300071	1	10	15	13	12	38	ja	nein
31	pushPullEmp	20150804T165711	4	m	35	r	2	6	1	31	0	stroke	1	3	h_3	h_37	no	17	low400	push	28	13	937.835756997927	push	1386.07452599838	push	1	6	2174.08948299999	7	2441.26995700208	6	1836.44579599786	1	2066.01650300217	1	957.509022002341	1	647.893627003214	17	2.06316033599796	1	10	15	13	12	38	ja	nein
32	pushPullEmp	20150804T165718	4	m	35	r	2	6	2	32	0	stroke	1	3	h_4	h_37	no	17	high800	pull	28	13	459.115050001041	pull	1013.40755199917	pull	1	6	2174.08948299999	7	2441.26995700208	6	1836.44579599786	1	2066.01650300217	1	957.509022002341	1	647.893627003214	17	2.06316033599796	1	10	15	13	12	38	ja	nein
33	pushPullEmp	20150804T165725	4	m	35	r	2	6	3	33	0	stroke	1	3	h_6	h_37	no	17	low400	push	28	13	728.737145002815	push	1187.64102900139	push	1	6	2174.08948299999	7	2441.26995700208	6	1836.44579599786	1	2066.01650300217	1	957.509022002341	1	647.893627003214	17	2.06316033599796	1	10	15	13	12	38	ja	nein
34	pushPullEmp	20150804T165732	4	m	35	r	2	6	4	34	0	stroke	1	3	h_1	h_37	no	17	high800	pull	28	13	485.727127000137	pull	1001.41540200173	pull	1	6	2174.08948299999	7	2441.26995700208	6	1836.44579599786	1	2066.01650300217	1	957.509022002341	1	647.893627003214	17	2.06316033599796	1	10	15	13	12	38	ja	nein
35	pushPullEmp	20150804T165740	4	m	35	r	2	6	5	35	0	stroke	1	3	h_5	h_37	no	17	high800	pull	28	13	635.840325997473	pull	1193.44821499827	pull	1	6	2174.08948299999	7	2441.26995700208	6	1836.44579599786	1	2066.01650300217	1	957.509022002341	1	647.893627003214	17	2.06316033599796	1	10	15	13	12	38	ja	nein
36	pushPullEmp	20150804T165747	4	m	35	r	2	6	6	36	0	stroke	1	3	h_2	h_37	no	17	low400	push	28	13	601.624145000533	push	1080.15851000062	push	1	6	2174.08948299999	7	2441.26995700208	6	1836.44579599786	1	2066.01650300217	1	957.509022002341	1	647.893627003214	17	2.06316033599796	1	10	15	13	12	38	ja	nein
37	pushPullEmp	20150804T165832	4	m	35	r	2	7	1	37	0	sad	4	2	s_23	s_21	yes	29	high800	pull	28	13	801.281907001685	pull	1388.12693700209	pull	1	8	1267.6331770017	8	1871.1902219984	6	1641.68992200212	2	2094.59321299801	2	2199.50401200185	1	1333.4908350007	29	2.16106232600214	1	10	15	13	12	38	ja	nein
38	pushPullEmp	20150804T165839	4	m	35	r	2	7	2	38	0	sad	4	2	s_20	s_21	yes	29	low400	push	28	13	471.746959002194	push	986.170803999703	push	1	8	1267.6331770017	8	1871.1902219984	6	1641.68992200212	2	2094.59321299801	2	2199.50401200185	1	1333.4908350007	29	2.16106232600214	1	10	15	13	12	38	ja	nein
39	pushPullEmp	20150804T165846	4	m	35	r	2	7	3	39	0	sad	4	2	s_21	s_21	yes	29	high800	pull	28	13	471.964605999237	pull	1039.79348800101	pull	1	8	1267.6331770017	8	1871.1902219984	6	1641.68992200212	2	2094.59321299801	2	2199.50401200185	1	1333.4908350007	29	2.16106232600214	1	10	15	13	12	38	ja	nein
40	pushPullEmp	20150804T165854	4	m	35	r	2	7	4	40	0	sad	4	2	s_24	s_21	yes	29	low400	push	28	13	884.676151999069	push	1414.7195659999	push	1	8	1267.6331770017	8	1871.1902219984	6	1641.68992200212	2	2094.59321299801	2	2199.50401200185	1	1333.4908350007	29	2.16106232600214	1	10	15	13	12	38	ja	nein
41	pushPullEmp	20150804T165901	4	m	35	r	2	7	5	41	0	sad	4	2	s_22	s_21	yes	29	high800	pull	28	13	488.035453002434	pull	1045.41379599969	pull	1	8	1267.6331770017	8	1871.1902219984	6	1641.68992200212	2	2094.59321299801	2	2199.50401200185	1	1333.4908350007	29	2.16106232600214	1	10	15	13	12	38	ja	nein
42	pushPullEmp	20150804T165908	4	m	35	r	2	7	6	42	0	sad	4	2	s_19	s_21	yes	29	low400	push	28	13	543.506525001139	push	1089.38236300208	push	1	8	1267.6331770017	8	1871.1902219984	6	1641.68992200212	2	2094.59321299801	2	2199.50401200185	1	1333.4908350007	29	2.16106232600214	1	10	15	13	12	38	ja	nein
43	pushPullEmp	20150804T165954	4	m	35	r	2	8	1	43	0	sad	6	2	s_36	s_39	no	17	low400	push	28	13	794.726573999564	push	1459.52610899904	push	1	7	1648.12458699816	7	1851.73670299991	7	2065.69529400076	1	2119.46952699873	2	1052.93224799971	2	2132.54973600124	17	2.31681990300058	1	10	15	13	12	38	ja	nein
44	pushPullEmp	20150804T170002	4	m	35	r	2	8	2	44	0	sad	6	2	s_33	s_39	no	17	high800	pull	28	13	681.976715000113	pull	1296.03049599892	pull	1	7	1648.12458699816	7	1851.73670299991	7	2065.69529400076	1	2119.46952699873	2	1052.93224799971	2	2132.54973600124	17	2.31681990300058	1	10	15	13	12	38	ja	nein
45	pushPullEmp	20150804T170009	4	m	35	r	2	8	3	45	0	sad	6	2	s_32	s_39	no	17	low400	push	28	13	520.429078001034	push	1100.76780300267	push	1	7	1648.12458699816	7	1851.73670299991	7	2065.69529400076	1	2119.46952699873	2	1052.93224799971	2	2132.54973600124	17	2.31681990300058	1	10	15	13	12	38	ja	nein
46	pushPullEmp	20150804T170016	4	m	35	r	2	8	4	46	0	sad	6	2	s_34	s_39	no	17	high800	pull	28	13	482.325694002706	pull	1140.53355600036	pull	1	7	1648.12458699816	7	1851.73670299991	7	2065.69529400076	1	2119.46952699873	2	1052.93224799971	2	2132.54973600124	17	2.31681990300058	1	10	15	13	12	38	ja	nein
47	pushPullEmp	20150804T170024	4	m	35	r	2	8	5	47	0	sad	6	2	s_31	s_39	no	17	high800	pull	28	13	840.001570998429	pull	1302.05311399812	pull	1	7	1648.12458699816	7	1851.73670299991	7	2065.69529400076	1	2119.46952699873	2	1052.93224799971	2	2132.54973600124	17	2.31681990300058	1	10	15	13	12	38	ja	nein
48	pushPullEmp	20150804T170031	4	m	35	r	2	8	6	48	0	sad	6	2	s_35	s_39	no	17	low400	push	28	13	607.844388999278	push	1223.47599100167	push	1	7	1648.12458699816	7	1851.73670299991	7	2065.69529400076	1	2119.46952699873	2	1052.93224799971	2	2132.54973600124	17	2.31681990300058	1	10	15	13	12	38	ja	nein
49	pushPullEmp	20150804T170115	4	m	35	r	2	9	1	49	0	neutral	1	1	n_1	n_1	yes	29	high800	pull	28	13	644.153090000444	pull	1332.17949599869	pull	1	3	1779.57455999785	4	3059.79427499915	3	1176.86464299913	1	1186.62175999998	1	1126.49620899901	2	1704.47298699946	29	1.90699426200081	1	10	15	13	12	38	ja	nein
50	pushPullEmp	20150804T170123	4	m	35	r	2	9	2	50	0	neutral	1	1	n_4	n_1	yes	29	high800	pull	28	13	730.710292001371	pull	1272.61828600158	pull	1	3	1779.57455999785	4	3059.79427499915	3	1176.86464299913	1	1186.62175999998	1	1126.49620899901	2	1704.47298699946	29	1.90699426200081	1	10	15	13	12	38	ja	nein
51	pushPullEmp	20150804T170130	4	m	35	r	2	9	3	51	0	neutral	1	1	n_6	n_1	yes	29	low400	push	28	13	866.627190003172	push	1453.73595200301	push	1	3	1779.57455999785	4	3059.79427499915	3	1176.86464299913	1	1186.62175999998	1	1126.49620899901	2	1704.47298699946	29	1.90699426200081	1	10	15	13	12	38	ja	nein
52	pushPullEmp	20150804T170138	4	m	35	r	2	9	4	52	0	neutral	1	1	n_5	n_1	yes	29	high800	pull	28	13	480.171286998375	pull	1074.64228300058	pull	1	3	1779.57455999785	4	3059.79427499915	3	1176.86464299913	1	1186.62175999998	1	1126.49620899901	2	1704.47298699946	29	1.90699426200081	1	10	15	13	12	38	ja	nein
53	pushPullEmp	20150804T170145	4	m	35	r	2	9	5	53	0	neutral	1	1	n_2	n_1	yes	29	high800	pull	28	13	844.970214001776	push	1383.30039500154	push	2	3	1779.57455999785	4	3059.79427499915	3	1176.86464299913	1	1186.62175999998	1	1126.49620899901	2	1704.47298699946	29	1.90699426200081	1	10	15	13	12	38	ja	nein
54	pushPullEmp	20150804T170153	4	m	35	r	2	9	6	54	0	neutral	1	1	n_3	n_1	yes	29	low400	push	28	13	984.730841998593	push	1466.71886400064	push	1	3	1779.57455999785	4	3059.79427499915	3	1176.86464299913	1	1186.62175999998	1	1126.49620899901	2	1704.47298699946	29	1.90699426200081	1	10	15	13	12	38	ja	nein
55	pushPullEmp	20150804T170234	4	m	35	r	2	10	1	55	0	neutral	4	1	n_21	n_37	no	17	high800	pull	28	13	698.440889998077	pull	1388.46049999766	pull	1	3	1237.37334399993	3	1245.50055600048	4	1427.10665900086	1	1114.74108999755	1	1131.13061799959	1	836.026494001999	17	2.1162217380006	1	10	15	13	12	38	ja	nein
56	pushPullEmp	20150804T170242	4	m	35	r	2	10	2	56	0	neutral	4	1	n_24	n_37	no	17	low400	push	28	13	654.544931999117	push	1211.41040399641	push	1	3	1237.37334399993	3	1245.50055600048	4	1427.10665900086	1	1114.74108999755	1	1131.13061799959	1	836.026494001999	17	2.1162217380006	1	10	15	13	12	38	ja	nein
57	pushPullEmp	20150804T170250	4	m	35	r	2	10	3	57	0	neutral	4	1	n_20	n_37	no	17	high800	pull	28	13	1045.78282700013	pull	1663.29578500072	pull	1	3	1237.37334399993	3	1245.50055600048	4	1427.10665900086	1	1114.74108999755	1	1131.13061799959	1	836.026494001999	17	2.1162217380006	1	10	15	13	12	38	ja	nein
58	pushPullEmp	20150804T170257	4	m	35	r	2	10	4	58	0	neutral	4	1	n_23	n_37	no	17	high800	pull	28	13	539.37984599825	pull	1076.29790699785	pull	1	3	1237.37334399993	3	1245.50055600048	4	1427.10665900086	1	1114.74108999755	1	1131.13061799959	1	836.026494001999	17	2.1162217380006	1	10	15	13	12	38	ja	nein
59	pushPullEmp	20150804T170304	4	m	35	r	2	10	5	59	0	neutral	4	1	n_22	n_37	no	17	low400	push	28	13	672.526913999609	push	1200.65648400021	push	1	3	1237.37334399993	3	1245.50055600048	4	1427.10665900086	1	1114.74108999755	1	1131.13061799959	1	836.026494001999	17	2.1162217380006	1	10	15	13	12	38	ja	nein
60	pushPullEmp	20150804T170312	4	m	35	r	2	10	6	60	0	neutral	4	1	n_19	n_37	no	17	low400	push	28	13	785.828775001486	push	1439.95898800049	push	1	3	1237.37334399993	3	1245.50055600048	4	1427.10665900086	1	1114.74108999755	1	1131.13061799959	1	836.026494001999	17	2.1162217380006	1	10	15	13	12	38	ja	nein
61	pushPullEmp	20150804T170351	4	m	35	r	2	11	1	61	0	stroke	6	3	h_31	h_35	yes	29	high800	pull	28	13	799.818810001743	push	1637.75060700107	pull	1	3	1069.73579199985	6	1808.1750809979	5	990.796621998015	2	1733.1228410003	1	1116.06269200274	5	1629.61796900345	29	2.5412170640011	1	10	15	13	12	38	ja	nein
62	pushPullEmp	20150804T170358	4	m	35	r	2	11	2	62	0	stroke	6	3	h_35	h_35	yes	29	low400	push	28	13	691.674009997863	push	1194.78556199747	push	1	3	1069.73579199985	6	1808.1750809979	5	990.796621998015	2	1733.1228410003	1	1116.06269200274	5	1629.61796900345	29	2.5412170640011	1	10	15	13	12	38	ja	nein
63	pushPullEmp	20150804T170405	4	m	35	r	2	11	3	63	0	stroke	6	3	h_34	h_35	yes	29	high800	pull	28	13	511.420655001624	pull	1061.80177899942	pull	1	3	1069.73579199985	6	1808.1750809979	5	990.796621998015	2	1733.1228410003	1	1116.06269200274	5	1629.61796900345	29	2.5412170640011	1	10	15	13	12	38	ja	nein
64	pushPullEmp	20150804T170413	4	m	35	r	2	11	4	64	0	stroke	6	3	h_32	h_35	yes	29	high800	pull	28	13	548.885769999382	pull	1169.65799499949	pull	1	3	1069.73579199985	6	1808.1750809979	5	990.796621998015	2	1733.1228410003	1	1116.06269200274	5	1629.61796900345	29	2.5412170640011	1	10	15	13	12	38	ja	nein
65	pushPullEmp	20150804T170420	4	m	35	r	2	11	5	65	0	stroke	6	3	h_33	h_35	yes	29	low400	push	28	13	698.946280000091	push	1509.0705829997	push	1	3	1069.73579199985	6	1808.1750809979	5	990.796621998015	2	1733.1228410003	1	1116.06269200274	5	1629.61796900345	29	2.5412170640011	1	10	15	13	12	38	ja	nein
66	pushPullEmp	20150804T170428	4	m	35	r	2	11	6	66	0	stroke	6	3	h_36	h_35	yes	29	high800	pull	28	13	588.207626998046	pull	1182.53713999991	pull	1	3	1069.73579199985	6	1808.1750809979	5	990.796621998015	2	1733.1228410003	1	1116.06269200274	5	1629.61796900345	29	2.5412170640011	1	10	15	13	12	38	ja	nein
67	pushPullEmp	20150804T170510	4	m	35	r	2	12	1	67	0	stroke	5	3	h_25	h_26	yes	29	low400	push	28	13	680.953435999167	push	1615.86702899795	push	1	3	1620.15240899927	6	851.936891998776	3	1102.65713300032	2	1053.48256399884	1	1706.60909100116	2	1537.5899890023	29	1.92260033999992	1	10	15	13	12	38	ja	nein
68	pushPullEmp	20150804T170518	4	m	35	r	2	12	2	68	0	stroke	5	3	h_26	h_26	yes	29	low400	push	28	13	822.708775001141	push	1678.20325500279	push	1	3	1620.15240899927	6	851.936891998776	3	1102.65713300032	2	1053.48256399884	1	1706.60909100116	2	1537.5899890023	29	1.92260033999992	1	10	15	13	12	38	ja	nein
69	pushPullEmp	20150804T170525	4	m	35	r	2	12	3	69	0	stroke	5	3	h_27	h_26	yes	29	high800	pull	28	13	509.822849001561	pull	1153.72373199998	pull	1	3	1620.15240899927	6	851.936891998776	3	1102.65713300032	2	1053.48256399884	1	1706.60909100116	2	1537.5899890023	29	1.92260033999992	1	10	15	13	12	38	ja	nein
70	pushPullEmp	20150804T170533	4	m	35	r	2	12	4	70	0	stroke	5	3	h_30	h_26	yes	29	low400	push	28	13	828.535195002682	push	1513.94913800241	push	1	3	1620.15240899927	6	851.936891998776	3	1102.65713300032	2	1053.48256399884	1	1706.60909100116	2	1537.5899890023	29	1.92260033999992	1	10	15	13	12	38	ja	nein
71	pushPullEmp	20150804T170541	4	m	35	r	2	12	5	71	0	stroke	5	3	h_28	h_26	yes	29	low400	push	28	13	670.908450999268	push	1341.20195099866	push	1	3	1620.15240899927	6	851.936891998776	3	1102.65713300032	2	1053.48256399884	1	1706.60909100116	2	1537.5899890023	29	1.92260033999992	1	10	15	13	12	38	ja	nein
72	pushPullEmp	20150804T170548	4	m	35	r	2	12	6	72	0	stroke	5	3	h_29	h_26	yes	29	high800	pull	28	13	843.380834000418	pull	1357.14951099988	pull	1	3	1620.15240899927	6	851.936891998776	3	1102.65713300032	2	1053.48256399884	1	1706.60909100116	2	1537.5899890023	29	1.92260033999992	1	10	15	13	12	38	ja	nein
73	pushPullEmp	20150804T170632	4	m	35	r	2	13	1	73	0	sad	5	2	s_26	s_26	yes	29	low400	push	28	13	744.227435999259	push	1441.98750099813	push	1	7	1655.12157700141	6	1106.91503600174	2	1048.09124900203	1	2414.85708700202	1	1646.13643999837	1	1325.18635000088	29	1.84449985500032	1	10	15	13	12	38	ja	nein
74	pushPullEmp	20150804T170640	4	m	35	r	2	13	2	74	0	sad	5	2	s_28	s_26	yes	29	high800	pull	28	13	733.848711002182	pull	1395.87603699995	pull	1	7	1655.12157700141	6	1106.91503600174	2	1048.09124900203	1	2414.85708700202	1	1646.13643999837	1	1325.18635000088	29	1.84449985500032	1	10	15	13	12	38	ja	nein
75	pushPullEmp	20150804T170647	4	m	35	r	2	13	3	75	0	sad	5	2	s_30	s_26	yes	29	low400	push	28	13	584.641582000477	push	1160.99593200022	push	1	7	1655.12157700141	6	1106.91503600174	2	1048.09124900203	1	2414.85708700202	1	1646.13643999837	1	1325.18635000088	29	1.84449985500032	1	10	15	13	12	38	ja	nein
76	pushPullEmp	20150804T170654	4	m	35	r	2	13	4	76	0	sad	5	2	s_27	s_26	yes	29	high800	pull	28	13	512.58435500029	pull	1017.35181000084	pull	1	7	1655.12157700141	6	1106.91503600174	2	1048.09124900203	1	2414.85708700202	1	1646.13643999837	1	1325.18635000088	29	1.84449985500032	1	10	15	13	12	38	ja	nein
77	pushPullEmp	20150804T170702	4	m	35	r	2	13	5	77	0	sad	5	2	s_29	s_26	yes	29	high800	pull	28	13	683.759506001574	pull	1242.09687500034	pull	1	7	1655.12157700141	6	1106.91503600174	2	1048.09124900203	1	2414.85708700202	1	1646.13643999837	1	1325.18635000088	29	1.84449985500032	1	10	15	13	12	38	ja	nein
78	pushPullEmp	20150804T170709	4	m	35	r	2	13	6	78	0	sad	5	2	s_25	s_26	yes	29	low400	push	28	13	746.429753998498	push	1340.65709399813	push	1	7	1655.12157700141	6	1106.91503600174	2	1048.09124900203	1	2414.85708700202	1	1646.13643999837	1	1325.18635000088	29	1.84449985500032	1	10	15	13	12	38	ja	nein
79	pushPullEmp	20150804T170753	4	m	35	r	2	14	1	79	0	sad	2	2	s_7	s_38	no	17	low400	push	28	13	1022.23270200091	push	1715.02441500241	push	1	6	661.479282996879	6	990.103439999075	5	1060.04027499876	2	1210.59165599945	1	1708.08794899858	1	2191.71323899718	17	1.97746385799837	1	10	15	13	12	38	ja	nein
80	pushPullEmp	20150804T170800	4	m	35	r	2	14	2	80	0	sad	2	2	s_10	s_38	no	17	high800	pull	28	13	491.030247997609	pull	1202.11306599877	pull	1	6	661.479282996879	6	990.103439999075	5	1060.04027499876	2	1210.59165599945	1	1708.08794899858	1	2191.71323899718	17	1.97746385799837	1	10	15	13	12	38	ja	nein
81	pushPullEmp	20150804T170808	4	m	35	r	2	14	3	81	0	sad	2	2	s_8	s_38	no	17	high800	pull	28	13	616.26294800124	pull	1181.66375300178	pull	1	6	661.479282996879	6	990.103439999075	5	1060.04027499876	2	1210.59165599945	1	1708.08794899858	1	2191.71323899718	17	1.97746385799837	1	10	15	13	12	38	ja	nein
82	pushPullEmp	20150804T170815	4	m	35	r	2	14	4	82	0	sad	2	2	s_12	s_38	no	17	low400	push	28	13	582.813333999278	push	1319.32467999932	push	1	6	661.479282996879	6	990.103439999075	5	1060.04027499876	2	1210.59165599945	1	1708.08794899858	1	2191.71323899718	17	1.97746385799837	1	10	15	13	12	38	ja	nein
83	pushPullEmp	20150804T170822	4	m	35	r	2	14	5	83	0	sad	2	2	s_9	s_38	no	17	high800	pull	28	13	573.618765002611	pull	1037.68328100239	pull	1	6	661.479282996879	6	990.103439999075	5	1060.04027499876	2	1210.59165599945	1	1708.08794899858	1	2191.71323899718	17	1.97746385799837	1	10	15	13	12	38	ja	nein
84	pushPullEmp	20150804T170831	4	m	35	r	2	14	6	84	0	sad	2	2	s_11	s_38	no	17	low400	push	28	13	1274.49333499922	push	2009.51060899993	push	3	6	661.479282996879	6	990.103439999075	5	1060.04027499876	2	1210.59165599945	1	1708.08794899858	1	2191.71323899718	17	1.97746385799837	1	10	15	13	12	38	ja	nein
85	pushPullEmp	20150804T170910	4	m	35	r	2	15	1	85	0	neutral	5	1	n_30	n_38	no	17	high800	pull	28	13	555.1833169983	pull	1331.28255099917	pull	1	2	2911.89068899985	2	1523.9827080004	2	1188.00215399824	1	1000.50274299792	1	1976.10257000269	1	744.987237001624	17	2.24688009500096	1	10	15	13	12	38	ja	nein
86	pushPullEmp	20150804T170917	4	m	35	r	2	15	2	86	0	neutral	5	1	n_26	n_38	no	17	low400	push	28	13	511.560784000612	push	1048.3181260014	push	1	2	2911.89068899985	2	1523.9827080004	2	1188.00215399824	1	1000.50274299792	1	1976.10257000269	1	744.987237001624	17	2.24688009500096	1	10	15	13	12	38	ja	nein
87	pushPullEmp	20150804T170925	4	m	35	r	2	15	3	87	0	neutral	5	1	n_28	n_38	no	17	high800	pull	28	13	445.703086999245	pull	1052.61413500132	pull	1	2	2911.89068899985	2	1523.9827080004	2	1188.00215399824	1	1000.50274299792	1	1976.10257000269	1	744.987237001624	17	2.24688009500096	1	10	15	13	12	38	ja	nein
88	pushPullEmp	20150804T170932	4	m	35	r	2	15	4	88	0	neutral	5	1	n_25	n_38	no	17	high800	pull	28	13	794.552006001439	pull	1392.42611799939	pull	1	2	2911.89068899985	2	1523.9827080004	2	1188.00215399824	1	1000.50274299792	1	1976.10257000269	1	744.987237001624	17	2.24688009500096	1	10	15	13	12	38	ja	nein
89	pushPullEmp	20150804T170939	4	m	35	r	2	15	5	89	0	neutral	5	1	n_29	n_38	no	17	low400	push	28	13	514.959397000785	push	911.35805599959	push	1	2	2911.89068899985	2	1523.9827080004	2	1188.00215399824	1	1000.50274299792	1	1976.10257000269	1	744.987237001624	17	2.24688009500096	1	10	15	13	12	38	ja	nein
90	pushPullEmp	20150804T170947	4	m	35	r	2	15	6	90	0	neutral	5	1	n_27	n_38	no	17	high800	pull	28	13	471.365336997318	pull	1085.42386200052	pull	1	2	2911.89068899985	2	1523.9827080004	2	1188.00215399824	1	1000.50274299792	1	1976.10257000269	1	744.987237001624	17	2.24688009500096	1	10	15	13	12	38	ja	nein
91	pushPullEmp	20150804T171027	4	m	35	r	2	16	1	91	0	neutral	2	1	n_8	n_10	yes	29	low400	push	28	13	575.308668997721	push	1138.24790699739	push	1	2	407.863358999748	3	1424.47065200031	3	1058.85489799766	1	1243.2655770026	2	1387.84004499757	1	601.508482002828	17	1.82426513099927	2	10	15	13	12	38	ja	nein
92	pushPullEmp	20150804T171034	4	m	35	r	2	16	2	92	0	neutral	2	1	n_7	n_10	yes	29	low400	push	28	13	710.566019998718	push	1193.00963600026	push	1	2	407.863358999748	3	1424.47065200031	3	1058.85489799766	1	1243.2655770026	2	1387.84004499757	1	601.508482002828	17	1.82426513099927	2	10	15	13	12	38	ja	nein
93	pushPullEmp	20150804T171041	4	m	35	r	2	16	3	93	0	neutral	2	1	n_10	n_10	yes	29	high800	pull	28	13	376.69124799766	pull	777.440181001002	pull	1	2	407.863358999748	3	1424.47065200031	3	1058.85489799766	1	1243.2655770026	2	1387.84004499757	1	601.508482002828	17	1.82426513099927	2	10	15	13	12	38	ja	nein
94	pushPullEmp	20150804T171048	4	m	35	r	2	16	4	94	0	neutral	2	1	n_11	n_10	yes	29	low400	push	28	13	511.820328999311	push	926.155179999914	push	1	2	407.863358999748	3	1424.47065200031	3	1058.85489799766	1	1243.2655770026	2	1387.84004499757	1	601.508482002828	17	1.82426513099927	2	10	15	13	12	38	ja	nein
95	pushPullEmp	20150804T171055	4	m	35	r	2	16	5	95	0	neutral	2	1	n_12	n_10	yes	29	high800	pull	28	13	432.973444002419	pull	822.355894003413	pull	1	2	407.863358999748	3	1424.47065200031	3	1058.85489799766	1	1243.2655770026	2	1387.84004499757	1	601.508482002828	17	1.82426513099927	2	10	15	13	12	38	ja	nein
96	pushPullEmp	20150804T171103	4	m	35	r	2	16	6	96	0	neutral	2	1	n_9	n_10	yes	29	low400	push	28	13	547.292226997437	push	1103.31499300001	push	1	2	407.863358999748	3	1424.47065200031	3	1058.85489799766	1	1243.2655770026	2	1387.84004499757	1	601.508482002828	17	1.82426513099927	2	10	15	13	12	38	ja	nein
97	pushPullEmp	20150804T171141	4	m	35	r	2	17	1	97	0	stroke	4	3	h_23	h_39	no	17	high800	pull	28	13	656.938211002038	pull	1405.28117400309	pull	1	4	1118.63510299736	3	1913.73183500036	4	673.46862499835	2	1099.35290200156	1	1052.18899100146	2	1579.43266000075	17	2.40075245199841	1	10	15	13	12	38	ja	nein
98	pushPullEmp	20150804T171149	4	m	35	r	2	17	2	98	0	stroke	4	3	h_22	h_39	no	17	low400	push	28	13	684.461847001425	push	1304.83099200056	push	1	4	1118.63510299736	3	1913.73183500036	4	673.46862499835	2	1099.35290200156	1	1052.18899100146	2	1579.43266000075	17	2.40075245199841	1	10	15	13	12	38	ja	nein
99	pushPullEmp	20150804T171157	4	m	35	r	2	17	3	99	0	stroke	4	3	h_21	h_39	no	17	high800	pull	28	13	1444.39483500071	pull	2031.27517499786	pull	3	4	1118.63510299736	3	1913.73183500036	4	673.46862499835	2	1099.35290200156	1	1052.18899100146	2	1579.43266000075	17	2.40075245199841	1	10	15	13	12	38	ja	nein
100	pushPullEmp	20150804T171204	4	m	35	r	2	17	4	100	0	stroke	4	3	h_20	h_39	no	17	low400	push	28	13	661.150523999007	push	1163.03422699921	push	1	4	1118.63510299736	3	1913.73183500036	4	673.46862499835	2	1099.35290200156	1	1052.18899100146	2	1579.43266000075	17	2.40075245199841	1	10	15	13	12	38	ja	nein
101	pushPullEmp	20150804T171211	4	m	35	r	2	17	5	101	0	stroke	4	3	h_24	h_39	no	17	low400	push	28	13	588.22996299871	push	1086.2989599985	push	1	4	1118.63510299736	3	1913.73183500036	4	673.46862499835	2	1099.35290200156	1	1052.18899100146	2	1579.43266000075	17	2.40075245199841	1	10	15	13	12	38	ja	nein
102	pushPullEmp	20150804T171219	4	m	35	r	2	17	6	102	0	stroke	4	3	h_19	h_39	no	17	high800	pull	28	13	526.228339999652	pull	1041.71484000006	pull	1	4	1118.63510299736	3	1913.73183500036	4	673.46862499835	2	1099.35290200156	1	1052.18899100146	2	1579.43266000075	17	2.40075245199841	1	10	15	13	12	38	ja	nein
103	pushPullEmp	20150804T171256	4	m	35	r	2	18	1	103	0	stroke	3	3	h_17	h_38	no	17	low400	push	28	13	498.543573000759	push	1050.09648200151	push	1	2	787.981572997523	2	1730.75627500293	2	1772.7138429982	2	956.870813999558	1	1036.87525799978	3	2006.13281199912	17	1.94003382799929	1	10	15	13	12	38	ja	nein
104	pushPullEmp	20150804T171304	4	m	35	r	2	18	2	104	0	stroke	3	3	h_16	h_38	no	17	high800	pull	28	13	642.935220002371	pull	1131.16516600287	pull	1	2	787.981572997523	2	1730.75627500293	2	1772.7138429982	2	956.870813999558	1	1036.87525799978	3	2006.13281199912	17	1.94003382799929	1	10	15	13	12	38	ja	nein
105	pushPullEmp	20150804T171311	4	m	35	r	2	18	3	105	0	stroke	3	3	h_13	h_38	no	17	high800	pull	28	13	480.931820998085	pull	927.426414999791	pull	1	2	787.981572997523	2	1730.75627500293	2	1772.7138429982	2	956.870813999558	1	1036.87525799978	3	2006.13281199912	17	1.94003382799929	1	10	15	13	12	38	ja	nein
106	pushPullEmp	20150804T171318	4	m	35	r	2	18	4	106	0	stroke	3	3	h_14	h_38	no	17	low400	push	28	13	780.902689001872	push	1257.80962800045	push	1	2	787.981572997523	2	1730.75627500293	2	1772.7138429982	2	956.870813999558	1	1036.87525799978	3	2006.13281199912	17	1.94003382799929	1	10	15	13	12	38	ja	nein
107	pushPullEmp	20150804T171325	4	m	35	r	2	18	5	107	0	stroke	3	3	h_18	h_38	no	17	high800	pull	28	13	394.935380000679	pull	885.113030998473	pull	1	2	787.981572997523	2	1730.75627500293	2	1772.7138429982	2	956.870813999558	1	1036.87525799978	3	2006.13281199912	17	1.94003382799929	1	10	15	13	12	38	ja	nein
108	pushPullEmp	20150804T171332	4	m	35	r	2	18	6	108	0	stroke	3	3	h_15	h_38	no	17	low400	push	28	13	643.031953000289	push	1069.71850299972	push	1	2	787.981572997523	2	1730.75627500293	2	1772.7138429982	2	956.870813999558	1	1036.87525799978	3	2006.13281199912	17	1.94003382799929	1	10	15	13	12	38	ja	nein
109	pushPullEmp	20150804T171412	4	m	35	r	2	19	1	109	0	sad	1	2	s_2	s_37	no	17	low400	push	28	13	689.154644998169	push	1188.21416300064	push	1	6	1559.83195500085	6	1684.13722699916	7	862.14462299904	3	1200.61821600029	3	1516.95870699768	2	1104.06678299842	17	2.37203525199948	1	10	15	13	12	38	ja	nein
110	pushPullEmp	20150804T171419	4	m	35	r	2	19	2	110	0	sad	1	2	s_1	s_37	no	17	high800	pull	28	13	373.377287999669	pull	778.434525999823	pull	1	6	1559.83195500085	6	1684.13722699916	7	862.14462299904	3	1200.61821600029	3	1516.95870699768	2	1104.06678299842	17	2.37203525199948	1	10	15	13	12	38	ja	nein
111	pushPullEmp	20150804T171426	4	m	35	r	2	19	3	111	0	sad	1	2	s_5	s_37	no	17	high800	pull	28	13	530.059755997267	pull	926.925006998412	pull	1	6	1559.83195500085	6	1684.13722699916	7	862.14462299904	3	1200.61821600029	3	1516.95870699768	2	1104.06678299842	17	2.37203525199948	1	10	15	13	12	38	ja	nein
112	pushPullEmp	20150804T171433	4	m	35	r	2	19	4	112	0	sad	1	2	s_4	s_37	no	17	low400	push	28	13	622.278057998599	push	1223.94815400123	push	1	6	1559.83195500085	6	1684.13722699916	7	862.14462299904	3	1200.61821600029	3	1516.95870699768	2	1104.06678299842	17	2.37203525199948	1	10	15	13	12	38	ja	nein
113	pushPullEmp	20150804T171440	4	m	35	r	2	19	5	113	0	sad	1	2	s_6	s_37	no	17	high800	pull	28	13	444.468390999536	pull	1034.87453899914	pull	1	6	1559.83195500085	6	1684.13722699916	7	862.14462299904	3	1200.61821600029	3	1516.95870699768	2	1104.06678299842	17	2.37203525199948	1	10	15	13	12	38	ja	nein
114	pushPullEmp	20150804T171448	4	m	35	r	2	19	6	114	0	sad	1	2	s_3	s_37	no	17	low400	push	28	13	525.796445998916	push	1174.49596699871	push	1	6	1559.83195500085	6	1684.13722699916	7	862.14462299904	3	1200.61821600029	3	1516.95870699768	2	1104.06678299842	17	2.37203525199948	1	10	15	13	12	38	ja	nein
115	pushPullEmp	20150804T171533	4	m	35	r	2	20	1	115	0	sad	3	2	s_15	s_18	yes	29	high800	pull	28	13	636.085280998581	pull	1357.7639770002	pull	1	6	697.825037997973	6	678.445307999937	5	1318.90926599954	2	1780.25223000077	2	1817.48255800267	3	1323.74061299925	17	2.38287770500028	2	10	15	13	12	38	ja	nein
116	pushPullEmp	20150804T171540	4	m	35	r	2	20	2	116	0	sad	3	2	s_18	s_18	yes	29	low400	push	28	13	504.428225001087	push	1011.12836499952	push	1	6	697.825037997973	6	678.445307999937	5	1318.90926599954	2	1780.25223000077	2	1817.48255800267	3	1323.74061299925	17	2.38287770500028	2	10	15	13	12	38	ja	nein
117	pushPullEmp	20150804T171547	4	m	35	r	2	20	3	117	0	sad	3	2	s_13	s_18	yes	29	high800	pull	28	13	394.974911999365	pull	907.788435000024	pull	1	6	697.825037997973	6	678.445307999937	5	1318.90926599954	2	1780.25223000077	2	1817.48255800267	3	1323.74061299925	17	2.38287770500028	2	10	15	13	12	38	ja	nein
118	pushPullEmp	20150804T171554	4	m	35	r	2	20	4	118	0	sad	3	2	s_14	s_18	yes	29	low400	push	28	13	469.064372998109	push	1041.93881800064	push	1	6	697.825037997973	6	678.445307999937	5	1318.90926599954	2	1780.25223000077	2	1817.48255800267	3	1323.74061299925	17	2.38287770500028	2	10	15	13	12	38	ja	nein
119	pushPullEmp	20150804T171601	4	m	35	r	2	20	5	119	0	sad	3	2	s_16	s_18	yes	29	high800	pull	28	13	400.576965998975	pull	900.21580200037	pull	1	6	697.825037997973	6	678.445307999937	5	1318.90926599954	2	1780.25223000077	2	1817.48255800267	3	1323.74061299925	17	2.38287770500028	2	10	15	13	12	38	ja	nein
120	pushPullEmp	20150804T171609	4	m	35	r	2	20	6	120	0	sad	3	2	s_17	s_18	yes	29	low400	push	28	13	701.426032999123	push	1269.32241100015	push	1	6	697.825037997973	6	678.445307999937	5	1318.90926599954	2	1780.25223000077	2	1817.48255800267	3	1323.74061299925	17	2.38287770500028	2	10	15	13	12	38	ja	nein
[truncated: 28 more columns]
