# Supplementary material for: Empathic concern and personal distress depend on situational but not dispositional factors
Source: PLoS One. 2019 Nov 14;14(11):e0225102. doi: 10.1371/journal.pone.0225102 (PMC6855434; doi:10.1371/journal.pone.0225102)
Supplement: S3 File — (ZIP) [file pone.0225102.s004.zip › Results/pushPullEmp_49_avg.txt]

expName	date	vpNum	gender	age	handedness	respMapping	block	trial	trialCount	practice	picType	picBlock	picTypeNum	picName	memPicName	memPicPresent	memPicCorrKey	tone	respDirection	panas1Pos	panas1Neg	movementOnset	movementOnsetDirection	movementOffset	movementOffsetDirection	correct	respKeyTender	respTimeTender	respKeyCompassionate	respTimeCompassionate	respKeyMoved	respTimeMoved	respKeyWorried	respTimeWorried	respKeyDistressed	respTimeDistressed	respKeyAlarmed	respTimeAlarmed	memRespKey	memRespTime	correctMemTask	fs	ec	pt	pd	empathy	pqQ1	pqQ2	panas2Pos
1	pushPullEmp	20150930T141431	49	w	26	l	1	1	1	1	1	practice	2	4	p_7	p_9	yes	29	low400	pull	16	14	922.152509000312	pull	1231.69338300127	pull	1	1	2026.09980600027	1	1426.4254539994	1	1412.4968390006	2	2111.58380900088	2	3852.66329000115	2	1695.88937899971	29	3.64903853599935	1	10	15	18	17	43	ja	nein
2	pushPullEmp	20150930T141439	49	w	26	l	1	1	2	2	1	practice	2	4	p_8	p_9	yes	29	high800	push	16	14	718.258157999007	push	1110.89518799861	push	1	1	2026.09980600027	1	1426.4254539994	1	1412.4968390006	2	2111.58380900088	2	3852.66329000115	2	1695.88937899971	29	3.64903853599935	1	10	15	18	17	43	ja	nein
3	pushPullEmp	20150930T141446	49	w	26	l	1	1	3	3	1	practice	2	4	p_10	p_9	yes	29	low400	pull	16	14	749.89400700097	pull	1064.12151000141	pull	1	1	2026.09980600027	1	1426.4254539994	1	1412.4968390006	2	2111.58380900088	2	3852.66329000115	2	1695.88937899971	29	3.64903853599935	1	10	15	18	17	43	ja	nein
4	pushPullEmp	20150930T141454	49	w	26	l	1	1	4	4	1	practice	2	4	p_12	p_9	yes	29	high800	push	16	14	627.079281998595	push	955.494818000152	push	1	1	2026.09980600027	1	1426.4254539994	1	1412.4968390006	2	2111.58380900088	2	3852.66329000115	2	1695.88937899971	29	3.64903853599935	1	10	15	18	17	43	ja	nein
5	pushPullEmp	20150930T141502	49	w	26	l	1	1	5	5	1	practice	2	4	p_11	p_9	yes	29	high800	push	16	14	765.039868999433	push	1092.93303699915	push	1	1	2026.09980600027	1	1426.4254539994	1	1412.4968390006	2	2111.58380900088	2	3852.66329000115	2	1695.88937899971	29	3.64903853599935	1	10	15	18	17	43	ja	nein
6	pushPullEmp	20150930T141509	49	w	26	l	1	1	6	6	1	practice	2	4	p_9	p_9	yes	29	high800	push	16	14	678.904927000171	push	1026.66082400092	push	1	1	2026.09980600027	1	1426.4254539994	1	1412.4968390006	2	2111.58380900088	2	3852.66329000115	2	1695.88937899971	29	3.64903853599935	1	10	15	18	17	43	ja	nein
7	pushPullEmp	20150930T141603	49	w	26	l	1	2	1	7	1	practice	1	4	p_5	p_13	no	17	low400	pull	16	14	732.157849000127	pull	1145.62331999978	pull	1	1	832.039418999557	1	1616.79981799898	1	873.74378000095	2	3910.67096199913	2	942.793795000398	2	885.653094999725	17	2.83427122399917	1	10	15	18	17	43	ja	nein
8	pushPullEmp	20150930T141610	49	w	26	l	1	2	2	8	1	practice	1	4	p_6	p_13	no	17	low400	pull	16	14	640.042198999145	pull	1013.92267999916	pull	1	1	832.039418999557	1	1616.79981799898	1	873.74378000095	2	3910.67096199913	2	942.793795000398	2	885.653094999725	17	2.83427122399917	1	10	15	18	17	43	ja	nein
9	pushPullEmp	20150930T141619	49	w	26	l	1	2	3	9	1	practice	1	4	p_3	p_13	no	17	high800	push	16	14	647.731964000835	push	1046.72713800128	push	1	1	832.039418999557	1	1616.79981799898	1	873.74378000095	2	3910.67096199913	2	942.793795000398	2	885.653094999725	17	2.83427122399917	1	10	15	18	17	43	ja	nein
10	pushPullEmp	20150930T141626	49	w	26	l	1	2	4	10	1	practice	1	4	p_4	p_13	no	17	low400	pull	16	14	617.970847000019	pull	954.86871499916	pull	1	1	832.039418999557	1	1616.79981799898	1	873.74378000095	2	3910.67096199913	2	942.793795000398	2	885.653094999725	17	2.83427122399917	1	10	15	18	17	43	ja	nein
11	pushPullEmp	20150930T141634	49	w	26	l	1	2	5	11	1	practice	1	4	p_2	p_13	no	17	low400	pull	16	14	577.514291000014	pull	906.819990999182	pull	1	1	832.039418999557	1	1616.79981799898	1	873.74378000095	2	3910.67096199913	2	942.793795000398	2	885.653094999725	17	2.83427122399917	1	10	15	18	17	43	ja	nein
12	pushPullEmp	20150930T141642	49	w	26	l	1	2	6	12	1	practice	1	4	p_1	p_13	no	17	high800	push	16	14	650.177362999879	push	1094.98126800018	push	1	1	832.039418999557	1	1616.79981799898	1	873.74378000095	2	3910.67096199913	2	942.793795000398	2	885.653094999725	17	2.83427122399917	1	10	15	18	17	43	ja	nein
13	pushPullEmp	20150930T141730	49	w	26	l	1	3	1	13	0	stroke	5	3	h_25	h_27	yes	29	low400	pull	16	14	957.190423000706	pull	1339.76775999973	pull	1	1	1072.87458000064	1	934.798702999615	1	595.005903000128	2	1752.77803499921	2	953.025388000242	2	821.004871000696	29	3.39634043800106	1	10	15	18	17	43	ja	nein
14	pushPullEmp	20150930T141737	49	w	26	l	1	3	2	14	0	stroke	5	3	h_27	h_27	yes	29	high800	push	16	14	692.391727000635	push	1040.51294700103	push	1	1	1072.87458000064	1	934.798702999615	1	595.005903000128	2	1752.77803499921	2	953.025388000242	2	821.004871000696	29	3.39634043800106	1	10	15	18	17	43	ja	nein
15	pushPullEmp	20150930T141744	49	w	26	l	1	3	3	15	0	stroke	5	3	h_30	h_27	yes	29	high800	push	16	14	635.370637000146	push	956.379860000292	push	1	1	1072.87458000064	1	934.798702999615	1	595.005903000128	2	1752.77803499921	2	953.025388000242	2	821.004871000696	29	3.39634043800106	1	10	15	18	17	43	ja	nein
16	pushPullEmp	20150930T141751	49	w	26	l	1	3	4	16	0	stroke	5	3	h_28	h_27	yes	29	low400	pull	16	14	665.891364999974	pull	975.973507999792	pull	1	1	1072.87458000064	1	934.798702999615	1	595.005903000128	2	1752.77803499921	2	953.025388000242	2	821.004871000696	29	3.39634043800106	1	10	15	18	17	43	ja	nein
17	pushPullEmp	20150930T141758	49	w	26	l	1	3	5	17	0	stroke	5	3	h_26	h_27	yes	29	low400	pull	16	14	562.635457000695	pull	877.445187000674	pull	1	1	1072.87458000064	1	934.798702999615	1	595.005903000128	2	1752.77803499921	2	953.025388000242	2	821.004871000696	29	3.39634043800106	1	10	15	18	17	43	ja	nein
18	pushPullEmp	20150930T141805	49	w	26	l	1	3	6	18	0	stroke	5	3	h_29	h_27	yes	29	high800	push	16	14	574.957741000006	push	932.490084999998	push	1	1	1072.87458000064	1	934.798702999615	1	595.005903000128	2	1752.77803499921	2	953.025388000242	2	821.004871000696	29	3.39634043800106	1	10	15	18	17	43	ja	nein
19	pushPullEmp	20150930T141846	49	w	26	l	1	4	1	19	0	stroke	6	3	h_33	h_33	yes	29	high800	push	16	14	557.314609000154	push	910.666423999923	push	1	1	916.053167000427	1	847.444478000398	1	1632.98657399901	2	727.759455001433	2	991.719870000452	2	750.498907998917	29	2.36846041900026	1	10	15	18	17	43	ja	nein
20	pushPullEmp	20150930T141853	49	w	26	l	1	4	2	20	0	stroke	6	3	h_32	h_33	yes	29	low400	pull	16	14	713.941123999466	pull	1053.88915999982	pull	1	1	916.053167000427	1	847.444478000398	1	1632.98657399901	2	727.759455001433	2	991.719870000452	2	750.498907998917	29	2.36846041900026	1	10	15	18	17	43	ja	nein
21	pushPullEmp	20150930T141900	49	w	26	l	1	4	3	21	0	stroke	6	3	h_31	h_33	yes	29	low400	pull	16	14	630.846090000981	pull	974.915702999264	pull	1	1	916.053167000427	1	847.444478000398	1	1632.98657399901	2	727.759455001433	2	991.719870000452	2	750.498907998917	29	2.36846041900026	1	10	15	18	17	43	ja	nein
22	pushPullEmp	20150930T141907	49	w	26	l	1	4	4	22	0	stroke	6	3	h_35	h_33	yes	29	high800	push	16	14	668.858787999037	push	1013.71151799968	push	1	1	916.053167000427	1	847.444478000398	1	1632.98657399901	2	727.759455001433	2	991.719870000452	2	750.498907998917	29	2.36846041900026	1	10	15	18	17	43	ja	nein
23	pushPullEmp	20150930T141914	49	w	26	l	1	4	5	23	0	stroke	6	3	h_34	h_33	yes	29	high800	push	16	14	735.13977399953	push	1055.91907100016	push	1	1	916.053167000427	1	847.444478000398	1	1632.98657399901	2	727.759455001433	2	991.719870000452	2	750.498907998917	29	2.36846041900026	1	10	15	18	17	43	ja	nein
24	pushPullEmp	20150930T141921	49	w	26	l	1	4	6	24	0	stroke	6	3	h_36	h_33	yes	29	low400	pull	16	14	579.762374999613	pull	887.1841909996	pull	1	1	916.053167000427	1	847.444478000398	1	1632.98657399901	2	727.759455001433	2	991.719870000452	2	750.498907998917	29	2.36846041900026	1	10	15	18	17	43	ja	nein
25	pushPullEmp	20150930T142004	49	w	26	l	1	5	1	25	0	sad	3	2	s_14	s_14	yes	29	low400	pull	16	14	675.588548000524	pull	1056.14813100045	pull	1	1	1390.4825059999	1	874.006731000918	1	403.078078999897	1	309.001428000556	1	535.081751000689	1	417.689695999798	29	1.75129465700047	1	10	15	18	17	43	ja	nein
26	pushPullEmp	20150930T142011	49	w	26	l	1	5	2	26	0	sad	3	2	s_15	s_14	yes	29	high800	push	16	14	566.359160001302	push	863.025422001447	push	1	1	1390.4825059999	1	874.006731000918	1	403.078078999897	1	309.001428000556	1	535.081751000689	1	417.689695999798	29	1.75129465700047	1	10	15	18	17	43	ja	nein
27	pushPullEmp	20150930T142018	49	w	26	l	1	5	3	27	0	sad	3	2	s_16	s_14	yes	29	high800	push	16	14	561.653297001001	push	897.206090999432	push	1	1	1390.4825059999	1	874.006731000918	1	403.078078999897	1	309.001428000556	1	535.081751000689	1	417.689695999798	29	1.75129465700047	1	10	15	18	17	43	ja	nein
28	pushPullEmp	20150930T142025	49	w	26	l	1	5	4	28	0	sad	3	2	s_13	s_14	yes	29	low400	pull	16	14	571.601217000629	pull	893.739319	pull	1	1	1390.4825059999	1	874.006731000918	1	403.078078999897	1	309.001428000556	1	535.081751000689	1	417.689695999798	29	1.75129465700047	1	10	15	18	17	43	ja	nein
29	pushPullEmp	20150930T142032	49	w	26	l	1	5	5	29	0	sad	3	2	s_17	s_14	yes	29	high800	push	16	14	562.916453999496	push	879.571017000562	push	1	1	1390.4825059999	1	874.006731000918	1	403.078078999897	1	309.001428000556	1	535.081751000689	1	417.689695999798	29	1.75129465700047	1	10	15	18	17	43	ja	nein
30	pushPullEmp	20150930T142039	49	w	26	l	1	5	6	30	0	sad	3	2	s_18	s_14	yes	29	high800	push	16	14	494.327216999503	push	824.027993999247	push	1	1	1390.4825059999	1	874.006731000918	1	403.078078999897	1	309.001428000556	1	535.081751000689	1	417.689695999798	29	1.75129465700047	1	10	15	18	17	43	ja	nein
31	pushPullEmp	20150930T142118	49	w	26	l	1	6	1	31	0	sad	4	2	s_23	s_19	yes	29	low400	pull	16	14	693.427613999011	pull	1027.9575279991	pull	1	1	354.81762299969	1	401.424906000102	1	399.954217000413	1	457.687947000522	1	356.881875000909	1	1042.97561000021	29	2.40940818300078	1	10	15	18	17	43	ja	nein
32	pushPullEmp	20150930T142125	49	w	26	l	1	6	2	32	0	sad	4	2	s_24	s_19	yes	29	high800	push	16	14	919.568158001406	push	1254.74171900087	push	1	1	354.81762299969	1	401.424906000102	1	399.954217000413	1	457.687947000522	1	356.881875000909	1	1042.97561000021	29	2.40940818300078	1	10	15	18	17	43	ja	nein
33	pushPullEmp	20150930T142132	49	w	26	l	1	6	3	33	0	sad	4	2	s_20	s_19	yes	29	high800	push	16	14	479.545032999231	push	815.904653999387	push	1	1	354.81762299969	1	401.424906000102	1	399.954217000413	1	457.687947000522	1	356.881875000909	1	1042.97561000021	29	2.40940818300078	1	10	15	18	17	43	ja	nein
34	pushPullEmp	20150930T142139	49	w	26	l	1	6	4	34	0	sad	4	2	s_22	s_19	yes	29	low400	pull	16	14	458.070986999592	pull	769.774004999708	pull	1	1	354.81762299969	1	401.424906000102	1	399.954217000413	1	457.687947000522	1	356.881875000909	1	1042.97561000021	29	2.40940818300078	1	10	15	18	17	43	ja	nein
35	pushPullEmp	20150930T142146	49	w	26	l	1	6	5	35	0	sad	4	2	s_19	s_19	yes	29	low400	pull	16	14	-1983.71187799846	pull	840.104469001133	pull	1	1	354.81762299969	1	401.424906000102	1	399.954217000413	1	457.687947000522	1	356.881875000909	1	1042.97561000021	29	2.40940818300078	1	10	15	18	17	43	ja	nein
36	pushPullEmp	20150930T142154	49	w	26	l	1	6	6	36	0	sad	4	2	s_21	s_19	yes	29	high800	push	16	14	446.104858000472	push	797.259343001206	push	1	1	354.81762299969	1	401.424906000102	1	399.954217000413	1	457.687947000522	1	356.881875000909	1	1042.97561000021	29	2.40940818300078	1	10	15	18	17	43	ja	nein
37	pushPullEmp	20150930T142228	49	w	26	l	1	7	1	37	0	neutral	1	1	n_4	n_4	yes	29	low400	pull	16	14	750.576322999317	pull	1080.53854599994	pull	1	1	451.449088999652	1	359.071961998779	1	337.858160000906	1	364.780148998761	1	1421.14498599949	1	330.774353999004	29	1.85574172000088	1	10	15	18	17	43	ja	nein
38	pushPullEmp	20150930T142235	49	w	26	l	1	7	2	38	0	neutral	1	1	n_3	n_4	yes	29	high800	push	16	14	603.718836001353	push	924.66334800054	push	1	1	451.449088999652	1	359.071961998779	1	337.858160000906	1	364.780148998761	1	1421.14498599949	1	330.774353999004	29	1.85574172000088	1	10	15	18	17	43	ja	nein
39	pushPullEmp	20150930T142242	49	w	26	l	1	7	3	39	0	neutral	1	1	n_6	n_4	yes	29	low400	pull	16	14	520.234827000517	pull	828.102324000705	pull	1	1	451.449088999652	1	359.071961998779	1	337.858160000906	1	364.780148998761	1	1421.14498599949	1	330.774353999004	29	1.85574172000088	1	10	15	18	17	43	ja	nein
40	pushPullEmp	20150930T142249	49	w	26	l	1	7	4	40	0	neutral	1	1	n_5	n_4	yes	29	high800	push	16	14	536.820354999785	push	877.721800000567	push	1	1	451.449088999652	1	359.071961998779	1	337.858160000906	1	364.780148998761	1	1421.14498599949	1	330.774353999004	29	1.85574172000088	1	10	15	18	17	43	ja	nein
41	pushPullEmp	20150930T142256	49	w	26	l	1	7	5	41	0	neutral	1	1	n_2	n_4	yes	29	high800	push	16	14	621.744969000341	push	961.944248999411	push	1	1	451.449088999652	1	359.071961998779	1	337.858160000906	1	364.780148998761	1	1421.14498599949	1	330.774353999004	29	1.85574172000088	1	10	15	18	17	43	ja	nein
42	pushPullEmp	20150930T142303	49	w	26	l	1	7	6	42	0	neutral	1	1	n_1	n_4	yes	29	low400	pull	16	14	683.761499999586	pull	1019.87323999956	pull	1	1	451.449088999652	1	359.071961998779	1	337.858160000906	1	364.780148998761	1	1421.14498599949	1	330.774353999004	29	1.85574172000088	1	10	15	18	17	43	ja	nein
43	pushPullEmp	20150930T142338	49	w	26	l	1	8	1	43	0	neutral	6	1	n_32	n_39	no	17	low400	pull	16	14	589.114725000996	pull	953.501276999901	pull	1	1	273.648438000237	1	411.152163000224	1	248.110593000092	1	1210.55660899947	1	1.17933199908293	1	1.09450299896707	17	2.24363742800051	1	10	15	18	17	43	ja	nein
44	pushPullEmp	20150930T142346	49	w	26	l	1	8	2	44	0	neutral	6	1	n_36	n_39	no	17	high800	push	16	14	523.108117001248	push	867.409470000784	push	1	1	273.648438000237	1	411.152163000224	1	248.110593000092	1	1210.55660899947	1	1.17933199908293	1	1.09450299896707	17	2.24363742800051	1	10	15	18	17	43	ja	nein
45	pushPullEmp	20150930T142353	49	w	26	l	1	8	3	45	0	neutral	6	1	n_33	n_39	no	17	low400	pull	16	14	544.189690000261	pull	842.295584000662	pull	1	1	273.648438000237	1	411.152163000224	1	248.110593000092	1	1210.55660899947	1	1.17933199908293	1	1.09450299896707	17	2.24363742800051	1	10	15	18	17	43	ja	nein
46	pushPullEmp	20150930T142400	49	w	26	l	1	8	4	46	0	neutral	6	1	n_34	n_39	no	17	high800	push	16	14	509.391496000811	push	852.238263000894	push	1	1	273.648438000237	1	411.152163000224	1	248.110593000092	1	1210.55660899947	1	1.17933199908293	1	1.09450299896707	17	2.24363742800051	1	10	15	18	17	43	ja	nein
47	pushPullEmp	20150930T142407	49	w	26	l	1	8	5	47	0	neutral	6	1	n_31	n_39	no	17	low400	pull	16	14	677.596536000536	pull	1056.35206299969	pull	1	1	273.648438000237	1	411.152163000224	1	248.110593000092	1	1210.55660899947	1	1.17933199908293	1	1.09450299896707	17	2.24363742800051	1	10	15	18	17	43	ja	nein
48	pushPullEmp	20150930T142414	49	w	26	l	1	8	6	48	0	neutral	6	1	n_35	n_39	no	17	low400	pull	16	14	633.623654998795	pull	1005.48876700041	pull	1	1	273.648438000237	1	411.152163000224	1	248.110593000092	1	1210.55660899947	1	1.17933199908293	1	1.09450299896707	17	2.24363742800051	1	10	15	18	17	43	ja	nein
49	pushPullEmp	20150930T142451	49	w	26	l	1	9	1	49	0	sad	6	2	s_31	s_39	no	17	low400	pull	16	14	642.61699500012	pull	1003.15047699869	pull	1	1	1134.81067800058	1	288.774052000008	1	244.732490000388	1	246.196882999357	1	309.340865000195	1	271.633028998622	17	2.29012634600076	1	10	15	18	17	43	ja	nein
50	pushPullEmp	20150930T142459	49	w	26	l	1	9	2	50	0	sad	6	2	s_36	s_39	no	17	high800	push	16	14	590.380462999135	push	967.26948899898	push	1	1	1134.81067800058	1	288.774052000008	1	244.732490000388	1	246.196882999357	1	309.340865000195	1	271.633028998622	17	2.29012634600076	1	10	15	18	17	43	ja	nein
51	pushPullEmp	20150930T142506	49	w	26	l	1	9	3	51	0	sad	6	2	s_34	s_39	no	17	low400	pull	16	14	668.454937999835	pull	1010.61561900051	pull	1	1	1134.81067800058	1	288.774052000008	1	244.732490000388	1	246.196882999357	1	309.340865000195	1	271.633028998622	17	2.29012634600076	1	10	15	18	17	43	ja	nein
52	pushPullEmp	20150930T142513	49	w	26	l	1	9	4	52	0	sad	6	2	s_33	s_39	no	17	low400	pull	16	14	593.370067000345	pull	925.772339001109	pull	1	1	1134.81067800058	1	288.774052000008	1	244.732490000388	1	246.196882999357	1	309.340865000195	1	271.633028998622	17	2.29012634600076	1	10	15	18	17	43	ja	nein
53	pushPullEmp	20150930T142520	49	w	26	l	1	9	5	53	0	sad	6	2	s_35	s_39	no	17	high800	push	16	14	509.852557000457	push	849.703805998914	push	1	1	1134.81067800058	1	288.774052000008	1	244.732490000388	1	246.196882999357	1	309.340865000195	1	271.633028998622	17	2.29012634600076	1	10	15	18	17	43	ja	nein
54	pushPullEmp	20150930T142527	49	w	26	l	1	9	6	54	0	sad	6	2	s_32	s_39	no	17	low400	pull	16	14	508.951893999532	pull	881.862380999431	pull	1	1	1134.81067800058	1	288.774052000008	1	244.732490000388	1	246.196882999357	1	309.340865000195	1	271.633028998622	17	2.29012634600076	1	10	15	18	17	43	ja	nein
55	pushPullEmp	20150930T142602	49	w	26	l	1	10	1	55	0	sad	1	2	s_1	s_37	no	17	high800	push	16	14	839.678865998692	push	1209.29203799945	push	1	1	317.154278000089	1	458.03571200122	1	489.179857000636	1	316.23602000036	1	143.89271500113	1	377.013899998929	17	1.9901944029989	1	10	15	18	17	43	ja	nein
56	pushPullEmp	20150930T142609	49	w	26	l	1	10	2	56	0	sad	1	2	s_6	s_37	no	17	high800	push	16	14	589.666325001715	push	921.486700000358	push	1	1	317.154278000089	1	458.03571200122	1	489.179857000636	1	316.23602000036	1	143.89271500113	1	377.013899998929	17	1.9901944029989	1	10	15	18	17	43	ja	nein
57	pushPullEmp	20150930T142616	49	w	26	l	1	10	3	57	0	sad	1	2	s_2	s_37	no	17	low400	pull	16	14	702.461836000002	pull	1039.35836300014	pull	1	1	317.154278000089	1	458.03571200122	1	489.179857000636	1	316.23602000036	1	143.89271500113	1	377.013899998929	17	1.9901944029989	1	10	15	18	17	43	ja	nein
58	pushPullEmp	20150930T142623	49	w	26	l	1	10	4	58	0	sad	1	2	s_4	s_37	no	17	low400	pull	16	14	559.691216999548	pull	915.719622999954	pull	1	1	317.154278000089	1	458.03571200122	1	489.179857000636	1	316.23602000036	1	143.89271500113	1	377.013899998929	17	1.9901944029989	1	10	15	18	17	43	ja	nein
59	pushPullEmp	20150930T142631	49	w	26	l	1	10	5	59	0	sad	1	2	s_5	s_37	no	17	high800	push	16	14	565.70934200054	push	935.118181999409	push	1	1	317.154278000089	1	458.03571200122	1	489.179857000636	1	316.23602000036	1	143.89271500113	1	377.013899998929	17	1.9901944029989	1	10	15	18	17	43	ja	nein
60	pushPullEmp	20150930T142638	49	w	26	l	1	10	6	60	0	sad	1	2	s_3	s_37	no	17	low400	pull	16	14	585.973649999782	pull	953.836516998403	pull	1	1	317.154278000089	1	458.03571200122	1	489.179857000636	1	316.23602000036	1	143.89271500113	1	377.013899998929	17	1.9901944029989	1	10	15	18	17	43	ja	nein
61	pushPullEmp	20150930T142712	49	w	26	l	1	11	1	61	0	neutral	2	1	n_12	n_11	yes	29	high800	push	16	14	838.783447000722	push	1259.68138299989	push	1	1	68.1539779998275	1	454.772942999625	1	790.311861001101	1	355.191094000475	1	452.80876400102	1	421.625977000076	29	2.18905450900093	1	10	15	18	17	43	ja	nein
62	pushPullEmp	20150930T142719	49	w	26	l	1	11	2	62	0	neutral	2	1	n_11	n_11	yes	29	high800	push	16	14	603.277380999207	push	994.75597900062	push	1	1	68.1539779998275	1	454.772942999625	1	790.311861001101	1	355.191094000475	1	452.80876400102	1	421.625977000076	29	2.18905450900093	1	10	15	18	17	43	ja	nein
63	pushPullEmp	20150930T142726	49	w	26	l	1	11	3	63	0	neutral	2	1	n_10	n_11	yes	29	low400	pull	16	14	602.112219000541	pull	984.560994999905	pull	1	1	68.1539779998275	1	454.772942999625	1	790.311861001101	1	355.191094000475	1	452.80876400102	1	421.625977000076	29	2.18905450900093	1	10	15	18	17	43	ja	nein
64	pushPullEmp	20150930T142733	49	w	26	l	1	11	4	64	0	neutral	2	1	n_8	n_11	yes	29	high800	push	16	14	735.271127000378	push	1145.98198300053	push	1	1	68.1539779998275	1	454.772942999625	1	790.311861001101	1	355.191094000475	1	452.80876400102	1	421.625977000076	29	2.18905450900093	1	10	15	18	17	43	ja	nein
65	pushPullEmp	20150930T142741	49	w	26	l	1	11	5	65	0	neutral	2	1	n_7	n_11	yes	29	low400	pull	16	14	575.234287999687	pull	956.062364000085	pull	1	1	68.1539779998275	1	454.772942999625	1	790.311861001101	1	355.191094000475	1	452.80876400102	1	421.625977000076	29	2.18905450900093	1	10	15	18	17	43	ja	nein
66	pushPullEmp	20150930T142748	49	w	26	l	1	11	6	66	0	neutral	2	1	n_9	n_11	yes	29	high800	push	16	14	534.589758000337	push	975.14942500068	push	1	1	68.1539779998275	1	454.772942999625	1	790.311861001101	1	355.191094000475	1	452.80876400102	1	421.625977000076	29	2.18905450900093	1	10	15	18	17	43	ja	nein
67	pushPullEmp	20150930T142821	49	w	26	l	1	12	1	67	0	neutral	5	1	n_29	n_38	no	17	low400	pull	16	14	546.744430000108	pull	921.001875000802	pull	1	1	323.877742999684	1	313.122262001343	1	455.069158000697	1	328.094256999975	1	382.05068500065	1	350.474114999088	17	1.67410213300172	1	10	15	18	17	43	ja	nein
68	pushPullEmp	20150930T142829	49	w	26	l	1	12	2	68	0	neutral	5	1	n_25	n_38	no	17	high800	push	16	14	536.370048000303	push	875.122068001569	push	1	1	323.877742999684	1	313.122262001343	1	455.069158000697	1	328.094256999975	1	382.05068500065	1	350.474114999088	17	1.67410213300172	1	10	15	18	17	43	ja	nein
69	pushPullEmp	20150930T142837	49	w	26	l	1	12	3	69	0	neutral	5	1	n_28	n_38	no	17	low400	pull	16	14	556.807773999826	pull	876.971136000866	pull	1	1	323.877742999684	1	313.122262001343	1	455.069158000697	1	328.094256999975	1	382.05068500065	1	350.474114999088	17	1.67410213300172	1	10	15	18	17	43	ja	nein
70	pushPullEmp	20150930T142844	49	w	26	l	1	12	4	70	0	neutral	5	1	n_27	n_38	no	17	high800	push	16	14	568.528413999142	push	918.992828998948	push	1	1	323.877742999684	1	313.122262001343	1	455.069158000697	1	328.094256999975	1	382.05068500065	1	350.474114999088	17	1.67410213300172	1	10	15	18	17	43	ja	nein
71	pushPullEmp	20150930T142851	49	w	26	l	1	12	5	71	0	neutral	5	1	n_30	n_38	no	17	high800	push	16	14	569.256705998763	push	920.158627998811	push	1	1	323.877742999684	1	313.122262001343	1	455.069158000697	1	328.094256999975	1	382.05068500065	1	350.474114999088	17	1.67410213300172	1	10	15	18	17	43	ja	nein
72	pushPullEmp	20150930T142858	49	w	26	l	1	12	6	72	0	neutral	5	1	n_26	n_38	no	17	low400	pull	16	14	522.464971999289	pull	896.674901999068	pull	1	1	323.877742999684	1	313.122262001343	1	455.069158000697	1	328.094256999975	1	382.05068500065	1	350.474114999088	17	1.67410213300172	1	10	15	18	17	43	ja	nein
73	pushPullEmp	20150930T142930	49	w	26	l	1	13	1	73	0	stroke	3	3	h_14	h_38	no	17	low400	pull	16	14	759.536014999961	pull	1146.68532000096	pull	1	1	479.991529000472	1	330.55294299993	1	1.1422740008129	1	358.625000000757	1	247.888353000235	1	0.963881000643596	17	1.81820203900133	1	10	15	18	17	43	ja	nein
74	pushPullEmp	20150930T142937	49	w	26	l	1	13	2	74	0	stroke	3	3	h_17	h_38	no	17	high800	push	16	14	530.760288001038	push	869.948230000664	push	1	1	479.991529000472	1	330.55294299993	1	1.1422740008129	1	358.625000000757	1	247.888353000235	1	0.963881000643596	17	1.81820203900133	1	10	15	18	17	43	ja	nein
75	pushPullEmp	20150930T142944	49	w	26	l	1	13	3	75	0	stroke	3	3	h_18	h_38	no	17	low400	pull	16	14	510.589087000772	pull	841.37809100037	pull	1	1	479.991529000472	1	330.55294299993	1	1.1422740008129	1	358.625000000757	1	247.888353000235	1	0.963881000643596	17	1.81820203900133	1	10	15	18	17	43	ja	nein
76	pushPullEmp	20150930T142951	49	w	26	l	1	13	4	76	0	stroke	3	3	h_16	h_38	no	17	high800	push	16	14	613.206159999303	push	1004.62490799974	push	1	1	479.991529000472	1	330.55294299993	1	1.1422740008129	1	358.625000000757	1	247.888353000235	1	0.963881000643596	17	1.81820203900133	1	10	15	18	17	43	ja	nein
77	pushPullEmp	20150930T142958	49	w	26	l	1	13	5	77	0	stroke	3	3	h_15	h_38	no	17	high800	push	16	14	566.733010001262	push	929.40566300138	push	1	1	479.991529000472	1	330.55294299993	1	1.1422740008129	1	358.625000000757	1	247.888353000235	1	0.963881000643596	17	1.81820203900133	1	10	15	18	17	43	ja	nein
78	pushPullEmp	20150930T143005	49	w	26	l	1	13	6	78	0	stroke	3	3	h_13	h_38	no	17	low400	pull	16	14	572.222384999899	pull	952.497073999533	pull	1	1	479.991529000472	1	330.55294299993	1	1.1422740008129	1	358.625000000757	1	247.888353000235	1	0.963881000643596	17	1.81820203900133	1	10	15	18	17	43	ja	nein
79	pushPullEmp	20150930T143037	49	w	26	l	1	14	1	79	0	stroke	2	3	h_9	h_12	yes	29	low400	pull	16	14	594.681959000198	pull	950.102810001525	pull	1	1	1.12488799823041	1	252.101174999552	1	1.11371300044993	1	427.835993999906	1	1.22480599929986	1	1.20851000065159	29	2.29957088300034	1	10	15	18	17	43	ja	nein
80	pushPullEmp	20150930T143044	49	w	26	l	1	14	2	80	0	stroke	2	3	h_8	h_12	yes	29	high800	push	16	14	582.022801999192	push	960.406383998707	push	1	1	1.12488799823041	1	252.101174999552	1	1.11371300044993	1	427.835993999906	1	1.22480599929986	1	1.20851000065159	29	2.29957088300034	1	10	15	18	17	43	ja	nein
81	pushPullEmp	20150930T143051	49	w	26	l	1	14	3	81	0	stroke	2	3	h_11	h_12	yes	29	high800	push	16	14	531.033281998229	push	888.176199999274	push	1	1	1.12488799823041	1	252.101174999552	1	1.11371300044993	1	427.835993999906	1	1.22480599929986	1	1.20851000065159	29	2.29957088300034	1	10	15	18	17	43	ja	nein
82	pushPullEmp	20150930T143059	49	w	26	l	1	14	4	82	0	stroke	2	3	h_7	h_12	yes	29	low400	pull	16	14	590.534318999838	pull	929.389743000778	pull	1	1	1.12488799823041	1	252.101174999552	1	1.11371300044993	1	427.835993999906	1	1.22480599929986	1	1.20851000065159	29	2.29957088300034	1	10	15	18	17	43	ja	nein
83	pushPullEmp	20150930T143106	49	w	26	l	1	14	5	83	0	stroke	2	3	h_10	h_12	yes	29	high800	push	16	14	-1155.31331099839	pull	925.431059001203	push	1	1	1.12488799823041	1	252.101174999552	1	1.11371300044993	1	427.835993999906	1	1.22480599929986	1	1.20851000065159	29	2.29957088300034	1	10	15	18	17	43	ja	nein
84	pushPullEmp	20150930T143113	49	w	26	l	1	14	6	84	0	stroke	2	3	h_12	h_12	yes	29	low400	pull	16	14	622.558000000121	pull	979.566443001298	pull	1	1	1.12488799823041	1	252.101174999552	1	1.11371300044993	1	427.835993999906	1	1.22480599929986	1	1.20851000065159	29	2.29957088300034	1	10	15	18	17	43	ja	nein
85	pushPullEmp	20150930T143147	49	w	26	l	1	15	1	85	0	sad	5	2	s_30	s_27	yes	29	high800	push	16	14	626.348044000319	push	992.68625599971	push	1	1	1.22567400103435	1	1.09038899972802	1	117.261842000516	1	471.831200999077	1	1.07559800017043	1	1.18956900041667	29	1.94728378500076	1	10	15	18	17	43	ja	nein
86	pushPullEmp	20150930T143154	49	w	26	l	1	15	2	86	0	sad	5	2	s_26	s_27	yes	29	high800	push	16	14	834.042493000088	push	1159.01907900014	push	1	1	1.22567400103435	1	1.09038899972802	1	117.261842000516	1	471.831200999077	1	1.07559800017043	1	1.18956900041667	29	1.94728378500076	1	10	15	18	17	43	ja	nein
87	pushPullEmp	20150930T143201	49	w	26	l	1	15	3	87	0	sad	5	2	s_27	s_27	yes	29	low400	pull	16	14	511.942129999923	pull	865.805868000578	pull	1	1	1.22567400103435	1	1.09038899972802	1	117.261842000516	1	471.831200999077	1	1.07559800017043	1	1.18956900041667	29	1.94728378500076	1	10	15	18	17	43	ja	nein
88	pushPullEmp	20150930T143208	49	w	26	l	1	15	4	88	0	sad	5	2	s_28	s_27	yes	29	high800	push	16	14	458.661922000218	push	782.126227000233	push	1	1	1.22567400103435	1	1.09038899972802	1	117.261842000516	1	471.831200999077	1	1.07559800017043	1	1.18956900041667	29	1.94728378500076	1	10	15	18	17	43	ja	nein
89	pushPullEmp	20150930T143215	49	w	26	l	1	15	5	89	0	sad	5	2	s_29	s_27	yes	29	high800	push	16	14	623.265291999909	push	932.725144000055	push	1	1	1.22567400103435	1	1.09038899972802	1	117.261842000516	1	471.831200999077	1	1.07559800017043	1	1.18956900041667	29	1.94728378500076	1	10	15	18	17	43	ja	nein
90	pushPullEmp	20150930T143222	49	w	26	l	1	15	6	90	0	sad	5	2	s_25	s_27	yes	29	low400	pull	16	14	578.54664099896	pull	916.140808999538	pull	1	1	1.22567400103435	1	1.09038899972802	1	117.261842000516	1	471.831200999077	1	1.07559800017043	1	1.18956900041667	29	1.94728378500076	1	10	15	18	17	43	ja	nein
91	pushPullEmp	20150930T143254	49	w	26	l	1	16	1	91	0	sad	2	2	s_9	s_38	no	17	low400	pull	16	14	470.554730999429	pull	812.906194999305	pull	1	1	1.22626300071715	1	1.15684800039162	1	5.46440899961453	1	1.22193900097045	1	407.837506998476	1	314.373445000456	17	1.92032809699958	1	10	15	18	17	43	ja	nein
92	pushPullEmp	20150930T143300	49	w	26	l	1	16	2	92	0	sad	2	2	s_12	s_38	no	17	high800	push	16	14	443.771139999517	push	802.890215999359	push	1	1	1.22626300071715	1	1.15684800039162	1	5.46440899961453	1	1.22193900097045	1	407.837506998476	1	314.373445000456	17	1.92032809699958	1	10	15	18	17	43	ja	nein
93	pushPullEmp	20150930T143308	49	w	26	l	1	16	3	93	0	sad	2	2	s_8	s_38	no	17	low400	pull	16	14	527.873877999198	pull	851.577348999243	pull	1	1	1.22626300071715	1	1.15684800039162	1	5.46440899961453	1	1.22193900097045	1	407.837506998476	1	314.373445000456	17	1.92032809699958	1	10	15	18	17	43	ja	nein
94	pushPullEmp	20150930T143315	49	w	26	l	1	16	4	94	0	sad	2	2	s_10	s_38	no	17	low400	pull	16	14	517.780344999759	pull	849.934508999562	pull	1	1	1.22626300071715	1	1.15684800039162	1	5.46440899961453	1	1.22193900097045	1	407.837506998476	1	314.373445000456	17	1.92032809699958	1	10	15	18	17	43	ja	nein
95	pushPullEmp	20150930T143322	49	w	26	l	1	16	5	95	0	sad	2	2	s_11	s_38	no	17	high800	push	16	14	583.107394998573	push	964.1489329998	push	1	1	1.22626300071715	1	1.15684800039162	1	5.46440899961453	1	1.22193900097045	1	407.837506998476	1	314.373445000456	17	1.92032809699958	1	10	15	18	17	43	ja	nein
96	pushPullEmp	20150930T143329	49	w	26	l	1	16	6	96	0	sad	2	2	s_7	s_38	no	17	low400	pull	16	14	572.835482999726	pull	920.992063000886	pull	1	1	1.22626300071715	1	1.15684800039162	1	5.46440899961453	1	1.22193900097045	1	407.837506998476	1	314.373445000456	17	1.92032809699958	1	10	15	18	17	43	ja	nein
97	pushPullEmp	20150930T143400	49	w	26	l	1	17	1	97	0	stroke	4	3	h_19	h_39	no	17	high800	push	16	14	665.791856000287	push	995.762810999513	push	1	1	1.19824799912749	1	403.088897999623	1	1.18853200001467	1	1.11264599945571	1	370.854872999189	1	222.215497000434	17	1.58805913099968	1	10	15	18	17	43	ja	nein
98	pushPullEmp	20150930T143407	49	w	26	l	1	17	2	98	0	stroke	4	3	h_21	h_39	no	17	low400	pull	16	14	530.741124998807	pull	879.357315999281	pull	1	1	1.19824799912749	1	403.088897999623	1	1.18853200001467	1	1.11264599945571	1	370.854872999189	1	222.215497000434	17	1.58805913099968	1	10	15	18	17	43	ja	nein
99	pushPullEmp	20150930T143415	49	w	26	l	1	17	3	99	0	stroke	4	3	h_23	h_39	no	17	high800	push	16	14	519.345434001574	push	847.475553001554	push	1	1	1.19824799912749	1	403.088897999623	1	1.18853200001467	1	1.11264599945571	1	370.854872999189	1	222.215497000434	17	1.58805913099968	1	10	15	18	17	43	ja	nein
100	pushPullEmp	20150930T143422	49	w	26	l	1	17	4	100	0	stroke	4	3	h_24	h_39	no	17	low400	pull	16	14	563.305189999577	pull	875.567869999126	pull	1	1	1.19824799912749	1	403.088897999623	1	1.18853200001467	1	1.11264599945571	1	370.854872999189	1	222.215497000434	17	1.58805913099968	1	10	15	18	17	43	ja	nein
101	pushPullEmp	20150930T143429	49	w	26	l	1	17	5	101	0	stroke	4	3	h_20	h_39	no	17	high800	push	16	14	-2055.00109700108	pull	866.686509999345	push	1	1	1.19824799912749	1	403.088897999623	1	1.18853200001467	1	1.11264599945571	1	370.854872999189	1	222.215497000434	17	1.58805913099968	1	10	15	18	17	43	ja	nein
102	pushPullEmp	20150930T143436	49	w	26	l	1	17	6	102	0	stroke	4	3	h_22	h_39	no	17	high800	push	16	14	496.611789000875	push	847.61199399973	push	1	1	1.19824799912749	1	403.088897999623	1	1.18853200001467	1	1.11264599945571	1	370.854872999189	1	222.215497000434	17	1.58805913099968	1	10	15	18	17	43	ja	nein
103	pushPullEmp	20150930T143506	49	w	26	l	1	18	1	103	0	stroke	1	3	h_1	h_37	no	17	low400	pull	16	14	550.553718000723	pull	863.833794000224	pull	1	1	372.289449000164	1	1.17324099846883	1	1.19012600043789	1	300.520774000688	1	1.18787800056452	1	441.39302000076	17	2.17801711200082	1	10	15	18	17	43	ja	nein
104	pushPullEmp	20150930T143513	49	w	26	l	1	18	2	104	0	stroke	1	3	h_5	h_37	no	17	high800	push	16	14	531.83241600082	push	854.259780001579	push	1	1	372.289449000164	1	1.17324099846883	1	1.19012600043789	1	300.520774000688	1	1.18787800056452	1	441.39302000076	17	2.17801711200082	1	10	15	18	17	43	ja	nein
105	pushPullEmp	20150930T143521	49	w	26	l	1	18	3	105	0	stroke	1	3	h_4	h_37	no	17	low400	pull	16	14	645.476812999827	pull	974.45357099887	pull	1	1	372.289449000164	1	1.17324099846883	1	1.19012600043789	1	300.520774000688	1	1.18787800056452	1	441.39302000076	17	2.17801711200082	1	10	15	18	17	43	ja	nein
106	pushPullEmp	20150930T143528	49	w	26	l	1	18	4	106	0	stroke	1	3	h_6	h_37	no	17	high800	push	16	14	-1766.46001900069	pull	897.021644000532	push	1	1	372.289449000164	1	1.17324099846883	1	1.19012600043789	1	300.520774000688	1	1.18787800056452	1	441.39302000076	17	2.17801711200082	1	10	15	18	17	43	ja	nein
107	pushPullEmp	20150930T143535	49	w	26	l	1	18	5	107	0	stroke	1	3	h_2	h_37	no	17	low400	pull	16	14	551.596219999628	pull	897.428728999221	pull	1	1	372.289449000164	1	1.17324099846883	1	1.19012600043789	1	300.520774000688	1	1.18787800056452	1	441.39302000076	17	2.17801711200082	1	10	15	18	17	43	ja	nein
108	pushPullEmp	20150930T143542	49	w	26	l	1	18	6	108	0	stroke	1	3	h_3	h_37	no	17	low400	pull	16	14	553.858440001117	pull	874.161345999804	pull	1	1	372.289449000164	1	1.17324099846883	1	1.19012600043789	1	300.520774000688	1	1.18787800056452	1	441.39302000076	17	2.17801711200082	1	10	15	18	17	43	ja	nein
109	pushPullEmp	20150930T143612	49	w	26	l	1	19	1	109	0	neutral	4	1	n_24	n_37	no	17	low400	pull	16	14	504.475031998576	pull	840.151571998926	pull	1	1	1.11483600085194	1	1.06991500069853	1	1.25112900059321	1	317.074905000482	1	1.20045699986804	1	1.12151100074698	17	2.00276617000054	1	10	15	18	17	43	ja	nein
110	pushPullEmp	20150930T143619	49	w	26	l	1	19	2	110	0	neutral	4	1	n_21	n_37	no	17	high800	push	16	14	459.492513999867	push	775.068007999726	push	1	1	1.11483600085194	1	1.06991500069853	1	1.25112900059321	1	317.074905000482	1	1.20045699986804	1	1.12151100074698	17	2.00276617000054	1	10	15	18	17	43	ja	nein
111	pushPullEmp	20150930T143626	49	w	26	l	1	19	3	111	0	neutral	4	1	n_20	n_37	no	17	low400	pull	16	14	576.092624001016	pull	924.858714000133	pull	1	1	1.11483600085194	1	1.06991500069853	1	1.25112900059321	1	317.074905000482	1	1.20045699986804	1	1.12151100074698	17	2.00276617000054	1	10	15	18	17	43	ja	nein
112	pushPullEmp	20150930T143633	49	w	26	l	1	19	4	112	0	neutral	4	1	n_22	n_37	no	17	low400	pull	16	14	528.846396998328	pull	893.973569999711	pull	1	1	1.11483600085194	1	1.06991500069853	1	1.25112900059321	1	317.074905000482	1	1.20045699986804	1	1.12151100074698	17	2.00276617000054	1	10	15	18	17	43	ja	nein
113	pushPullEmp	20150930T143641	49	w	26	l	1	19	5	113	0	neutral	4	1	n_19	n_37	no	17	high800	push	16	14	565.160698000094	push	940.640620000617	push	1	1	1.11483600085194	1	1.06991500069853	1	1.25112900059321	1	317.074905000482	1	1.20045699986804	1	1.12151100074698	17	2.00276617000054	1	10	15	18	17	43	ja	nein
114	pushPullEmp	20150930T143648	49	w	26	l	1	19	6	114	0	neutral	4	1	n_23	n_37	no	17	high800	push	16	14	512.11760599936	push	875.577665999212	push	1	1	1.11483600085194	1	1.06991500069853	1	1.25112900059321	1	317.074905000482	1	1.20045699986804	1	1.12151100074698	17	2.00276617000054	1	10	15	18	17	43	ja	nein
115	pushPullEmp	20150930T143718	49	w	26	l	1	20	1	115	0	neutral	3	1	n_13	n_13	yes	29	low400	pull	16	14	537.136236999781	pull	867.860262999879	pull	1	1	1.19617500058666	1	256.041912998626	1	305.560061999131	1	1.19375400026911	1	1.09943700044823	1	126.623902000574	29	1.78272603000005	1	10	15	18	17	43	ja	nein
116	pushPullEmp	20150930T143725	49	w	26	l	1	20	2	116	0	neutral	3	1	n_15	n_13	yes	29	high800	push	16	14	825.240946999751	push	1123.36613999933	push	1	1	1.19617500058666	1	256.041912998626	1	305.560061999131	1	1.19375400026911	1	1.09943700044823	1	126.623902000574	29	1.78272603000005	1	10	15	18	17	43	ja	nein
117	pushPullEmp	20150930T143732	49	w	26	l	1	20	3	117	0	neutral	3	1	n_14	n_13	yes	29	low400	pull	16	14	556.488710998659	pull	894.109080999537	pull	1	1	1.19617500058666	1	256.041912998626	1	305.560061999131	1	1.19375400026911	1	1.09943700044823	1	126.623902000574	29	1.78272603000005	1	10	15	18	17	43	ja	nein
118	pushPullEmp	20150930T143739	49	w	26	l	1	20	4	118	0	neutral	3	1	n_17	n_13	yes	29	low400	pull	16	14	470.872532000707	pull	813.14310099979	pull	1	1	1.19617500058666	1	256.041912998626	1	305.560061999131	1	1.19375400026911	1	1.09943700044823	1	126.623902000574	29	1.78272603000005	1	10	15	18	17	43	ja	nein
119	pushPullEmp	20150930T143746	49	w	26	l	1	20	5	119	0	neutral	3	1	n_18	n_13	yes	29	high800	push	16	14	615.145741999077	push	917.958150000122	push	1	1	1.19617500058666	1	256.041912998626	1	305.560061999131	1	1.19375400026911	1	1.09943700044823	1	126.623902000574	29	1.78272603000005	1	10	15	18	17	43	ja	nein
120	pushPullEmp	20150930T143753	49	w	26	l	1	20	6	120	0	neutral	3	1	n_16	n_13	yes	29	high800	push	16	14	-1738.39340700115	pull	813.572558000582	push	1	1	1.19617500058666	1	256.041912998626	1	305.560061999131	1	1.19375400026911	1	1.09943700044823	1	126.623902000574	29	1.78272603000005	1	10	15	18	17	43	ja	nein
[truncated: 28 more columns]
