# Supplementary material for: Empathic concern and personal distress depend on situational but not dispositional factors
Source: PLoS One. 2019 Nov 14;14(11):e0225102. doi: 10.1371/journal.pone.0225102 (PMC6855434; doi:10.1371/journal.pone.0225102)
Supplement: S3 File — (ZIP) [file pone.0225102.s004.zip › Results/pushPullEmp_45_avg.txt]

expName	date	vpNum	gender	age	handedness	respMapping	block	trial	trialCount	practice	picType	picBlock	picTypeNum	picName	memPicName	memPicPresent	memPicCorrKey	tone	respDirection	panas1Pos	panas1Neg	movementOnset	movementOnsetDirection	movementOffset	movementOffsetDirection	correct	respKeyTender	respTimeTender	respKeyCompassionate	respTimeCompassionate	respKeyMoved	respTimeMoved	respKeyWorried	respTimeWorried	respKeyDistressed	respTimeDistressed	respKeyAlarmed	respTimeAlarmed	memRespKey	memRespTime	correctMemTask	fs	ec	pt	pd	empathy	pqQ1	pqQ2	panas2Pos
1	pushPullEmp	20150922T130749	45	m	22	r	1	1	1	1	1	practice	2	4	p_8	p_7	yes	29	high800	push	25	11	994.783128000752	push	1368.22178100029	push	1	2	6148.41052100019	1	3851.75229800006	1	8790.58643000099	1	6699.54155600135	1	1646.45398299945	2	1820.08138700076	29	3.6353772729999	1	16	10	10	8	36	ja	nein
2	pushPullEmp	20150922T130756	45	m	22	r	1	1	2	2	1	practice	2	4	p_7	p_7	yes	29	low400	pull	25	11	522.516100999477	pull	876.557816999688	pull	1	2	6148.41052100019	1	3851.75229800006	1	8790.58643000099	1	6699.54155600135	1	1646.45398299945	2	1820.08138700076	29	3.6353772729999	1	16	10	10	8	36	ja	nein
3	pushPullEmp	20150922T130804	45	m	22	r	1	1	3	3	1	practice	2	4	p_11	p_7	yes	29	high800	push	25	11	561.953993999035	push	912.339135999995	push	1	2	6148.41052100019	1	3851.75229800006	1	8790.58643000099	1	6699.54155600135	1	1646.45398299945	2	1820.08138700076	29	3.6353772729999	1	16	10	10	8	36	ja	nein
4	pushPullEmp	20150922T130816	45	m	22	r	1	1	4	4	1	practice	2	4	p_9	p_7	yes	29	high800	push	25	11	239.556579998956	pull	1064.54683899856	push	1	2	6148.41052100019	1	3851.75229800006	1	8790.58643000099	1	6699.54155600135	1	1646.45398299945	2	1820.08138700076	29	3.6353772729999	1	16	10	10	8	36	ja	nein
5	pushPullEmp	20150922T130823	45	m	22	r	1	1	5	5	1	practice	2	4	p_10	p_7	yes	29	low400	pull	25	11	756.813045999574	pull	1018.23854799941	pull	1	2	6148.41052100019	1	3851.75229800006	1	8790.58643000099	1	6699.54155600135	1	1646.45398299945	2	1820.08138700076	29	3.6353772729999	1	16	10	10	8	36	ja	nein
6	pushPullEmp	20150922T130830	45	m	22	r	1	1	6	6	1	practice	2	4	p_12	p_7	yes	29	low400	pull	25	11	-38.9617229999858	pull	500.78918300035	pull	1	2	6148.41052100019	1	3851.75229800006	1	8790.58643000099	1	6699.54155600135	1	1646.45398299945	2	1820.08138700076	29	3.6353772729999	1	16	10	10	8	36	ja	nein
7	pushPullEmp	20150922T130955	45	m	22	r	1	2	1	7	1	practice	1	4	p_3	p_13	no	17	low400	pull	25	11	1137.16671499929	push	1641.40297500085	pull	1	1	1271.71484899918	1	5142.84471399878	1	1213.11706000051	1	1299.95018699992	1	1012.45066000047	1	6474.31638800117	17	3.26842456600025	1	16	10	10	8	36	ja	nein
8	pushPullEmp	20150922T131002	45	m	22	r	1	2	2	8	1	practice	1	4	p_1	p_13	no	17	low400	pull	25	11	503.292897998908	pull	809.928077999648	pull	1	1	1271.71484899918	1	5142.84471399878	1	1213.11706000051	1	1299.95018699992	1	1012.45066000047	1	6474.31638800117	17	3.26842456600025	1	16	10	10	8	36	ja	nein
9	pushPullEmp	20150922T131010	45	m	22	r	1	2	3	9	1	practice	1	4	p_2	p_13	no	17	high800	push	25	11	542.671850001469	push	890.103210001442	push	1	1	1271.71484899918	1	5142.84471399878	1	1213.11706000051	1	1299.95018699992	1	1012.45066000047	1	6474.31638800117	17	3.26842456600025	1	16	10	10	8	36	ja	nein
10	pushPullEmp	20150922T131018	45	m	22	r	1	2	4	10	1	practice	1	4	p_5	p_13	no	17	high800	push	25	11	627.55317399872	push	963.856538998996	push	1	1	1271.71484899918	1	5142.84471399878	1	1213.11706000051	1	1299.95018699992	1	1012.45066000047	1	6474.31638800117	17	3.26842456600025	1	16	10	10	8	36	ja	nein
11	pushPullEmp	20150922T131025	45	m	22	r	1	2	5	11	1	practice	1	4	p_6	p_13	no	17	low400	pull	25	11	547.418476998544	pull	866.80984599964	pull	1	1	1271.71484899918	1	5142.84471399878	1	1213.11706000051	1	1299.95018699992	1	1012.45066000047	1	6474.31638800117	17	3.26842456600025	1	16	10	10	8	36	ja	nein
12	pushPullEmp	20150922T131033	45	m	22	r	1	2	6	12	1	practice	1	4	p_4	p_13	no	17	high800	push	25	11	620.701092001473	push	963.13002199975	push	1	1	1271.71484899918	1	5142.84471399878	1	1213.11706000051	1	1299.95018699992	1	1012.45066000047	1	6474.31638800117	17	3.26842456600025	1	16	10	10	8	36	ja	nein
13	pushPullEmp	20150922T131138	45	m	22	r	1	3	1	13	0	neutral	2	1	n_10	n_9	yes	29	high800	push	25	11	812.523596000872	push	1221.84112100088	push	1	1	877.105455001583	1	3406.12394399977	1	888.404369999989	2	1390.08172300055	1	2687.26851700012	1	2569.34128400098	29	4.61202021299869	1	16	10	10	8	36	ja	nein
14	pushPullEmp	20150922T131145	45	m	22	r	1	3	2	14	0	neutral	2	1	n_11	n_9	yes	29	low400	pull	25	11	715.573318000068	pull	1093.56614700057	pull	1	1	877.105455001583	1	3406.12394399977	1	888.404369999989	2	1390.08172300055	1	2687.26851700012	1	2569.34128400098	29	4.61202021299869	1	16	10	10	8	36	ja	nein
15	pushPullEmp	20150922T131154	45	m	22	r	1	3	3	15	0	neutral	2	1	n_8	n_9	yes	29	high800	push	25	11	744.17696699957	push	1138.86486200054	push	1	1	877.105455001583	1	3406.12394399977	1	888.404369999989	2	1390.08172300055	1	2687.26851700012	1	2569.34128400098	29	4.61202021299869	1	16	10	10	8	36	ja	nein
16	pushPullEmp	20150922T131202	45	m	22	r	1	3	4	16	0	neutral	2	1	n_12	n_9	yes	29	low400	pull	25	11	778.963070000013	pull	1234.40417199991	pull	1	1	877.105455001583	1	3406.12394399977	1	888.404369999989	2	1390.08172300055	1	2687.26851700012	1	2569.34128400098	29	4.61202021299869	1	16	10	10	8	36	ja	nein
17	pushPullEmp	20150922T131210	45	m	22	r	1	3	5	17	0	neutral	2	1	n_9	n_9	yes	29	high800	push	25	11	716.45998099928	push	1153.83680899948	push	1	1	877.105455001583	1	3406.12394399977	1	888.404369999989	2	1390.08172300055	1	2687.26851700012	1	2569.34128400098	29	4.61202021299869	1	16	10	10	8	36	ja	nein
18	pushPullEmp	20150922T131217	45	m	22	r	1	3	6	18	0	neutral	2	1	n_7	n_9	yes	29	low400	pull	25	11	737.92899800092	pull	1155.59459400093	pull	1	1	877.105455001583	1	3406.12394399977	1	888.404369999989	2	1390.08172300055	1	2687.26851700012	1	2569.34128400098	29	4.61202021299869	1	16	10	10	8	36	ja	nein
19	pushPullEmp	20150922T131308	45	m	22	r	1	4	1	19	0	neutral	5	1	n_27	n_38	no	17	high800	push	25	11	790.294156999953	push	1319.69122199996	push	1	1	1909.44396300074	1	3837.64375399915	1	2274.20988800077	1	2296.08749799991	1	1231.86473600072	1	1158.11006400145	17	4.07182376000128	1	16	10	10	8	36	ja	nein
20	pushPullEmp	20150922T131316	45	m	22	r	1	4	2	20	0	neutral	5	1	n_26	n_38	no	17	high800	push	25	11	772.338069999823	push	1147.82103599908	push	1	1	1909.44396300074	1	3837.64375399915	1	2274.20988800077	1	2296.08749799991	1	1231.86473600072	1	1158.11006400145	17	4.07182376000128	1	16	10	10	8	36	ja	nein
21	pushPullEmp	20150922T131323	45	m	22	r	1	4	3	21	0	neutral	5	1	n_28	n_38	no	17	low400	pull	25	11	739.454446001313	pull	1109.9486990016	pull	1	1	1909.44396300074	1	3837.64375399915	1	2274.20988800077	1	2296.08749799991	1	1231.86473600072	1	1158.11006400145	17	4.07182376000128	1	16	10	10	8	36	ja	nein
22	pushPullEmp	20150922T131331	45	m	22	r	1	4	4	22	0	neutral	5	1	n_25	n_38	no	17	high800	push	25	11	987.791320999648	push	1422.92964800011	push	1	1	1909.44396300074	1	3837.64375399915	1	2274.20988800077	1	2296.08749799991	1	1231.86473600072	1	1158.11006400145	17	4.07182376000128	1	16	10	10	8	36	ja	nein
23	pushPullEmp	20150922T131340	45	m	22	r	1	4	5	23	0	neutral	5	1	n_29	n_38	no	17	high800	push	25	11	941.907577999795	push	1380.2287210011	push	1	1	1909.44396300074	1	3837.64375399915	1	2274.20988800077	1	2296.08749799991	1	1231.86473600072	1	1158.11006400145	17	4.07182376000128	1	16	10	10	8	36	ja	nein
24	pushPullEmp	20150922T131347	45	m	22	r	1	4	6	24	0	neutral	5	1	n_30	n_38	no	17	low400	pull	25	11	937.48968600003	pull	1346.6709409996	pull	1	1	1909.44396300074	1	3837.64375399915	1	2274.20988800077	1	2296.08749799991	1	1231.86473600072	1	1158.11006400145	17	4.07182376000128	1	16	10	10	8	36	ja	nein
25	pushPullEmp	20150922T131444	45	m	22	r	1	5	1	25	0	sad	4	2	s_21	s_21	yes	29	low400	pull	25	11	1020.03326000077	pull	1480.2531610013	pull	1	3	3581.14567899975	4	3167.50734699963	2	6915.84358299951	2	3721.95123300116	1	1583.86692400018	1	1330.05709099962	29	3.07527360499989	1	16	10	10	8	36	ja	nein
26	pushPullEmp	20150922T131452	45	m	22	r	1	5	2	26	0	sad	4	2	s_24	s_21	yes	29	low400	pull	25	11	1049.62810500081	pull	1550.95004300063	pull	1	3	3581.14567899975	4	3167.50734699963	2	6915.84358299951	2	3721.95123300116	1	1583.86692400018	1	1330.05709099962	29	3.07527360499989	1	16	10	10	8	36	ja	nein
27	pushPullEmp	20150922T131500	45	m	22	r	1	5	3	27	0	sad	4	2	s_20	s_21	yes	29	high800	push	25	11	664.438554001303	push	1096.81113600082	push	1	3	3581.14567899975	4	3167.50734699963	2	6915.84358299951	2	3721.95123300116	1	1583.86692400018	1	1330.05709099962	29	3.07527360499989	1	16	10	10	8	36	ja	nein
28	pushPullEmp	20150922T131508	45	m	22	r	1	5	4	28	0	sad	4	2	s_23	s_21	yes	29	low400	pull	25	11	794.193151999119	pull	1179.42550899998	pull	1	3	3581.14567899975	4	3167.50734699963	2	6915.84358299951	2	3721.95123300116	1	1583.86692400018	1	1330.05709099962	29	3.07527360499989	1	16	10	10	8	36	ja	nein
29	pushPullEmp	20150922T131516	45	m	22	r	1	5	5	29	0	sad	4	2	s_19	s_21	yes	29	high800	push	25	11	808.932302000452	push	1223.86860800098	push	1	3	3581.14567899975	4	3167.50734699963	2	6915.84358299951	2	3721.95123300116	1	1583.86692400018	1	1330.05709099962	29	3.07527360499989	1	16	10	10	8	36	ja	nein
30	pushPullEmp	20150922T131523	45	m	22	r	1	5	6	30	0	sad	4	2	s_22	s_21	yes	29	low400	pull	25	11	613.522411999933	pull	1000.86579000081	pull	1	3	3581.14567899975	4	3167.50734699963	2	6915.84358299951	2	3721.95123300116	1	1583.86692400018	1	1330.05709099962	29	3.07527360499989	1	16	10	10	8	36	ja	nein
31	pushPullEmp	20150922T131635	45	m	22	r	1	6	1	31	0	sad	2	2	s_11	s_38	no	17	high800	push	25	11	2185.13784899974	push	2701.32159600021	push	3	3	6221.03497100034	6	5665.52140800013	4	5778.07833299994	1	2357.96778499935	1	1483.05617500046	2	3406.24699399996	17	4.52689885399923	1	16	10	10	8	36	ja	nein
32	pushPullEmp	20150922T131642	45	m	22	r	1	6	2	32	0	sad	2	2	s_9	s_38	no	17	high800	push	25	11	594.006332000485	push	908.25897500063	push	1	3	6221.03497100034	6	5665.52140800013	4	5778.07833299994	1	2357.96778499935	1	1483.05617500046	2	3406.24699399996	17	4.52689885399923	1	16	10	10	8	36	ja	nein
33	pushPullEmp	20150922T131650	45	m	22	r	1	6	3	33	0	sad	2	2	s_8	s_38	no	17	low400	pull	25	11	552.98285300078	pull	956.911264001159	pull	1	3	6221.03497100034	6	5665.52140800013	4	5778.07833299994	1	2357.96778499935	1	1483.05617500046	2	3406.24699399996	17	4.52689885399923	1	16	10	10	8	36	ja	nein
34	pushPullEmp	20150922T131658	45	m	22	r	1	6	4	34	0	sad	2	2	s_7	s_38	no	17	low400	pull	25	11	725.848128999933	pull	1140.51818700034	pull	1	3	6221.03497100034	6	5665.52140800013	4	5778.07833299994	1	2357.96778499935	1	1483.05617500046	2	3406.24699399996	17	4.52689885399923	1	16	10	10	8	36	ja	nein
35	pushPullEmp	20150922T131707	45	m	22	r	1	6	5	35	0	sad	2	2	s_12	s_38	no	17	high800	push	25	11	1068.3961959993	push	1506.54101899898	push	1	3	6221.03497100034	6	5665.52140800013	4	5778.07833299994	1	2357.96778499935	1	1483.05617500046	2	3406.24699399996	17	4.52689885399923	1	16	10	10	8	36	ja	nein
36	pushPullEmp	20150922T131714	45	m	22	r	1	6	6	36	0	sad	2	2	s_10	s_38	no	17	low400	pull	25	11	662.463994001067	pull	992.328256000386	pull	1	3	6221.03497100034	6	5665.52140800013	4	5778.07833299994	1	2357.96778499935	1	1483.05617500046	2	3406.24699399996	17	4.52689885399923	1	16	10	10	8	36	ja	nein
37	pushPullEmp	20150922T131822	45	m	22	r	1	7	1	37	0	stroke	6	3	h_31	h_31	yes	29	high800	push	25	11	1121.06949700076	push	1468.00789000129	push	1	2	9131.57290500021	2	4384.97147899943	2	3790.15643399907	4	4028.03232100086	2	3678.87639199944	4	5359.1848190008	29	4.26783593800064	1	16	10	10	8	36	ja	nein
38	pushPullEmp	20150922T131830	45	m	22	r	1	7	2	38	0	stroke	6	3	h_32	h_31	yes	29	low400	pull	25	11	668.724212998612	pull	995.814891998933	pull	1	2	9131.57290500021	2	4384.97147899943	2	3790.15643399907	4	4028.03232100086	2	3678.87639199944	4	5359.1848190008	29	4.26783593800064	1	16	10	10	8	36	ja	nein
39	pushPullEmp	20150922T131838	45	m	22	r	1	7	3	39	0	stroke	6	3	h_34	h_31	yes	29	high800	push	25	11	785.008912000994	push	1062.90180000076	push	1	2	9131.57290500021	2	4384.97147899943	2	3790.15643399907	4	4028.03232100086	2	3678.87639199944	4	5359.1848190008	29	4.26783593800064	1	16	10	10	8	36	ja	nein
40	pushPullEmp	20150922T131846	45	m	22	r	1	7	4	40	0	stroke	6	3	h_35	h_31	yes	29	high800	push	25	11	596.324680999809	push	903.633224998979	push	1	2	9131.57290500021	2	4384.97147899943	2	3790.15643399907	4	4028.03232100086	2	3678.87639199944	4	5359.1848190008	29	4.26783593800064	1	16	10	10	8	36	ja	nein
41	pushPullEmp	20150922T131853	45	m	22	r	1	7	5	41	0	stroke	6	3	h_33	h_31	yes	29	low400	pull	25	11	608.1604230011	pull	968.053986000887	pull	1	2	9131.57290500021	2	4384.97147899943	2	3790.15643399907	4	4028.03232100086	2	3678.87639199944	4	5359.1848190008	29	4.26783593800064	1	16	10	10	8	36	ja	nein
42	pushPullEmp	20150922T131901	45	m	22	r	1	7	6	42	0	stroke	6	3	h_36	h_31	yes	29	low400	pull	25	11	901.982737000551	pull	1256.99199999993	pull	1	2	9131.57290500021	2	4384.97147899943	2	3790.15643399907	4	4028.03232100086	2	3678.87639199944	4	5359.1848190008	29	4.26783593800064	1	16	10	10	8	36	ja	nein
43	pushPullEmp	20150922T132013	45	m	22	r	1	8	1	43	0	stroke	5	3	h_29	h_26	yes	29	high800	push	25	11	762.350540999047	push	1256.07036099953	push	1	1	3098.67129399936	3	1701.5217090011	1	2034.22530699936	4	4070.24902199919	2	6323.62164699953	4	2236.20773000039	29	4.45670329799941	1	16	10	10	8	36	ja	nein
44	pushPullEmp	20150922T132021	45	m	22	r	1	8	2	44	0	stroke	5	3	h_26	h_26	yes	29	low400	pull	25	11	1272.53675100028	pull	1630.57571099953	pull	1	1	3098.67129399936	3	1701.5217090011	1	2034.22530699936	4	4070.24902199919	2	6323.62164699953	4	2236.20773000039	29	4.45670329799941	1	16	10	10	8	36	ja	nein
45	pushPullEmp	20150922T132029	45	m	22	r	1	8	3	45	0	stroke	5	3	h_27	h_26	yes	29	high800	push	25	11	679.794396000128	push	1015.1394279993	push	1	1	3098.67129399936	3	1701.5217090011	1	2034.22530699936	4	4070.24902199919	2	6323.62164699953	4	2236.20773000039	29	4.45670329799941	1	16	10	10	8	36	ja	nein
46	pushPullEmp	20150922T132037	45	m	22	r	1	8	4	46	0	stroke	5	3	h_25	h_26	yes	29	low400	pull	25	11	668.243272000022	pull	1080.81388399942	pull	1	1	3098.67129399936	3	1701.5217090011	1	2034.22530699936	4	4070.24902199919	2	6323.62164699953	4	2236.20773000039	29	4.45670329799941	1	16	10	10	8	36	ja	nein
47	pushPullEmp	20150922T132045	45	m	22	r	1	8	5	47	0	stroke	5	3	h_30	h_26	yes	29	high800	push	25	11	622.006815000626	push	927.481801000889	push	1	1	3098.67129399936	3	1701.5217090011	1	2034.22530699936	4	4070.24902199919	2	6323.62164699953	4	2236.20773000039	29	4.45670329799941	1	16	10	10	8	36	ja	nein
48	pushPullEmp	20150922T132053	45	m	22	r	1	8	6	48	0	stroke	5	3	h_28	h_26	yes	29	low400	pull	25	11	582.887788999054	pull	852.442530999819	pull	1	1	3098.67129399936	3	1701.5217090011	1	2034.22530699936	4	4070.24902199919	2	6323.62164699953	4	2236.20773000039	29	4.45670329799941	1	16	10	10	8	36	ja	nein
49	pushPullEmp	20150922T132149	45	m	22	r	1	9	1	49	0	neutral	3	1	n_16	n_13	yes	29	low400	pull	25	11	779.893609999912	pull	1171.65943500104	pull	1	1	1059.99127299947	1	2942.42737100103	1	3910.20730899982	2	5302.70553199989	2	1817.83934899977	2	1835.57294999991	29	2.44257859900063	1	16	10	10	8	36	ja	nein
50	pushPullEmp	20150922T132157	45	m	22	r	1	9	2	50	0	neutral	3	1	n_17	n_13	yes	29	high800	push	25	11	658.941848999646	push	991.149916000111	push	1	1	1059.99127299947	1	2942.42737100103	1	3910.20730899982	2	5302.70553199989	2	1817.83934899977	2	1835.57294999991	29	2.44257859900063	1	16	10	10	8	36	ja	nein
51	pushPullEmp	20150922T132205	45	m	22	r	1	9	3	51	0	neutral	3	1	n_18	n_13	yes	29	low400	pull	25	11	662.009124999808	pull	965.839416000657	pull	1	1	1059.99127299947	1	2942.42737100103	1	3910.20730899982	2	5302.70553199989	2	1817.83934899977	2	1835.57294999991	29	2.44257859900063	1	16	10	10	8	36	ja	nein
52	pushPullEmp	20150922T132212	45	m	22	r	1	9	4	52	0	neutral	3	1	n_15	n_13	yes	29	low400	pull	25	11	778.705773999609	pull	1151.80215999942	pull	1	1	1059.99127299947	1	2942.42737100103	1	3910.20730899982	2	5302.70553199989	2	1817.83934899977	2	1835.57294999991	29	2.44257859900063	1	16	10	10	8	36	ja	nein
53	pushPullEmp	20150922T132220	45	m	22	r	1	9	5	53	0	neutral	3	1	n_13	n_13	yes	29	high800	push	25	11	730.591221999115	push	1095.54853099972	push	1	1	1059.99127299947	1	2942.42737100103	1	3910.20730899982	2	5302.70553199989	2	1817.83934899977	2	1835.57294999991	29	2.44257859900063	1	16	10	10	8	36	ja	nein
54	pushPullEmp	20150922T132228	45	m	22	r	1	9	6	54	0	neutral	3	1	n_14	n_13	yes	29	high800	push	25	11	701.58057999934	push	1042.07920700092	push	1	1	1059.99127299947	1	2942.42737100103	1	3910.20730899982	2	5302.70553199989	2	1817.83934899977	2	1835.57294999991	29	2.44257859900063	1	16	10	10	8	36	ja	nein
55	pushPullEmp	20150922T132322	45	m	22	r	1	10	1	55	0	neutral	4	1	n_22	n_37	no	17	low400	pull	25	11	1045.04215899881	pull	1390.06049199936	pull	1	1	2791.51778599953	1	1849.16059300122	1	4574.37220500105	2	2317.22664200061	1	7132.27510800061	2	1291.56568899998	17	2.78429321300064	1	16	10	10	8	36	ja	nein
56	pushPullEmp	20150922T132330	45	m	22	r	1	10	2	56	0	neutral	4	1	n_19	n_37	no	17	low400	pull	25	11	694.054400000008	pull	1047.46518799866	pull	1	1	2791.51778599953	1	1849.16059300122	1	4574.37220500105	2	2317.22664200061	1	7132.27510800061	2	1291.56568899998	17	2.78429321300064	1	16	10	10	8	36	ja	nein
57	pushPullEmp	20150922T132337	45	m	22	r	1	10	3	57	0	neutral	4	1	n_21	n_37	no	17	high800	push	25	11	661.442635998246	push	974.953547999467	push	1	1	2791.51778599953	1	1849.16059300122	1	4574.37220500105	2	2317.22664200061	1	7132.27510800061	2	1291.56568899998	17	2.78429321300064	1	16	10	10	8	36	ja	nein
58	pushPullEmp	20150922T132345	45	m	22	r	1	10	4	58	0	neutral	4	1	n_20	n_37	no	17	low400	pull	25	11	690.814515998572	pull	1092.40670499901	pull	1	1	2791.51778599953	1	1849.16059300122	1	4574.37220500105	2	2317.22664200061	1	7132.27510800061	2	1291.56568899998	17	2.78429321300064	1	16	10	10	8	36	ja	nein
59	pushPullEmp	20150922T132353	45	m	22	r	1	10	5	59	0	neutral	4	1	n_23	n_37	no	17	high800	push	25	11	701.107220999897	push	1073.64281100045	push	1	1	2791.51778599953	1	1849.16059300122	1	4574.37220500105	2	2317.22664200061	1	7132.27510800061	2	1291.56568899998	17	2.78429321300064	1	16	10	10	8	36	ja	nein
60	pushPullEmp	20150922T132400	45	m	22	r	1	10	6	60	0	neutral	4	1	n_24	n_37	no	17	low400	pull	25	11	684.481231998783	pull	1059.4256309988	pull	1	1	2791.51778599953	1	1849.16059300122	1	4574.37220500105	2	2317.22664200061	1	7132.27510800061	2	1291.56568899998	17	2.78429321300064	1	16	10	10	8	36	ja	nein
61	pushPullEmp	20150922T132457	45	m	22	r	1	11	1	61	0	sad	1	2	s_4	s_37	no	17	low400	pull	25	11	888.00954700046	pull	1287.16048499983	pull	1	3	2497.4339700002	7	2629.97642600021	4	10290.2219879998	3	3605.74772499967	3	6026.69872000115	3	5852.6791029999	17	4.50390297100057	1	16	10	10	8	36	ja	nein
62	pushPullEmp	20150922T132504	45	m	22	r	1	11	2	62	0	sad	1	2	s_2	s_37	no	17	high800	push	25	11	812.229940999809	push	1202.00224000028	push	1	3	2497.4339700002	7	2629.97642600021	4	10290.2219879998	3	3605.74772499967	3	6026.69872000115	3	5852.6791029999	17	4.50390297100057	1	16	10	10	8	36	ja	nein
63	pushPullEmp	20150922T132512	45	m	22	r	1	11	3	63	0	sad	1	2	s_6	s_37	no	17	low400	pull	25	11	542.38474099939	pull	865.767140999291	pull	1	3	2497.4339700002	7	2629.97642600021	4	10290.2219879998	3	3605.74772499967	3	6026.69872000115	3	5852.6791029999	17	4.50390297100057	1	16	10	10	8	36	ja	nein
64	pushPullEmp	20150922T132519	45	m	22	r	1	11	4	64	0	sad	1	2	s_3	s_37	no	17	high800	push	25	11	567.673609998456	push	931.805166000122	push	1	3	2497.4339700002	7	2629.97642600021	4	10290.2219879998	3	3605.74772499967	3	6026.69872000115	3	5852.6791029999	17	4.50390297100057	1	16	10	10	8	36	ja	nein
65	pushPullEmp	20150922T132526	45	m	22	r	1	11	5	65	0	sad	1	2	s_5	s_37	no	17	high800	push	25	11	540.980012000437	push	880.859227999172	push	1	3	2497.4339700002	7	2629.97642600021	4	10290.2219879998	3	3605.74772499967	3	6026.69872000115	3	5852.6791029999	17	4.50390297100057	1	16	10	10	8	36	ja	nein
66	pushPullEmp	20150922T132534	45	m	22	r	1	11	6	66	0	sad	1	2	s_1	s_37	no	17	low400	pull	25	11	726.133782001038	pull	1122.48066099992	pull	1	3	2497.4339700002	7	2629.97642600021	4	10290.2219879998	3	3605.74772499967	3	6026.69872000115	3	5852.6791029999	17	4.50390297100057	1	16	10	10	8	36	ja	nein
67	pushPullEmp	20150922T132647	45	m	22	r	1	12	1	67	0	sad	5	2	s_26	s_29	yes	29	high800	push	25	11	1108.94830799912	push	1450.0469049995	push	1	2	2174.43013000047	4	7477.39675599951	2	1690.50519399934	5	2800.75681499875	4	2422.48254500009	5	5594.02739600046	17	3.03846001499915	2	16	10	10	8	36	ja	nein
68	pushPullEmp	20150922T132655	45	m	22	r	1	12	2	68	0	sad	5	2	s_29	s_29	yes	29	high800	push	25	11	534.926294999925	push	812.457557001428	push	1	2	2174.43013000047	4	7477.39675599951	2	1690.50519399934	5	2800.75681499875	4	2422.48254500009	5	5594.02739600046	17	3.03846001499915	2	16	10	10	8	36	ja	nein
69	pushPullEmp	20150922T132703	45	m	22	r	1	12	3	69	0	sad	5	2	s_30	s_29	yes	29	low400	pull	25	11	608.066177000073	pull	1053.34665300041	pull	1	2	2174.43013000047	4	7477.39675599951	2	1690.50519399934	5	2800.75681499875	4	2422.48254500009	5	5594.02739600046	17	3.03846001499915	2	16	10	10	8	36	ja	nein
70	pushPullEmp	20150922T132711	45	m	22	r	1	12	4	70	0	sad	5	2	s_27	s_29	yes	29	low400	pull	25	11	821.826220998541	pull	1138.80089599943	pull	1	2	2174.43013000047	4	7477.39675599951	2	1690.50519399934	5	2800.75681499875	4	2422.48254500009	5	5594.02739600046	17	3.03846001499915	2	16	10	10	8	36	ja	nein
71	pushPullEmp	20150922T132719	45	m	22	r	1	12	5	71	0	sad	5	2	s_25	s_29	yes	29	high800	push	25	11	682.835287999595	push	970.745105999711	push	1	2	2174.43013000047	4	7477.39675599951	2	1690.50519399934	5	2800.75681499875	4	2422.48254500009	5	5594.02739600046	17	3.03846001499915	2	16	10	10	8	36	ja	nein
72	pushPullEmp	20150922T132727	45	m	22	r	1	12	6	72	0	sad	5	2	s_28	s_29	yes	29	low400	pull	25	11	-1421.55801300114	pull	999.876959999805	pull	1	2	2174.43013000047	4	7477.39675599951	2	1690.50519399934	5	2800.75681499875	4	2422.48254500009	5	5594.02739600046	17	3.03846001499915	2	16	10	10	8	36	ja	nein
73	pushPullEmp	20150922T132824	45	m	22	r	1	13	1	73	0	stroke	4	3	h_24	h_39	no	17	high800	push	25	11	980.758570997845	push	1271.52360700084	push	1	2	2938.71415300237	4	2741.9610600009	2	2652.49055000095	7	5386.00545499867	5	1941.22939299996	6	8752.40932599991	17	3.58750097000302	1	16	10	10	8	36	ja	nein
74	pushPullEmp	20150922T132832	45	m	22	r	1	13	2	74	0	stroke	4	3	h_20	h_39	no	17	high800	push	25	11	503.244601996703	push	869.209758998186	push	1	2	2938.71415300237	4	2741.9610600009	2	2652.49055000095	7	5386.00545499867	5	1941.22939299996	6	8752.40932599991	17	3.58750097000302	1	16	10	10	8	36	ja	nein
75	pushPullEmp	20150922T132839	45	m	22	r	1	13	3	75	0	stroke	4	3	h_21	h_39	no	17	low400	pull	25	11	484.888347003201	pull	752.82558200261	pull	1	2	2938.71415300237	4	2741.9610600009	2	2652.49055000095	7	5386.00545499867	5	1941.22939299996	6	8752.40932599991	17	3.58750097000302	1	16	10	10	8	36	ja	nein
76	pushPullEmp	20150922T132847	45	m	22	r	1	13	4	76	0	stroke	4	3	h_19	h_39	no	17	high800	push	25	11	683.865649002546	push	963.133598000131	push	1	2	2938.71415300237	4	2741.9610600009	2	2652.49055000095	7	5386.00545499867	5	1941.22939299996	6	8752.40932599991	17	3.58750097000302	1	16	10	10	8	36	ja	nein
77	pushPullEmp	20150922T132854	45	m	22	r	1	13	5	77	0	stroke	4	3	h_23	h_39	no	17	high800	push	25	11	614.715241000435	push	906.354232999642	push	1	2	2938.71415300237	4	2741.9610600009	2	2652.49055000095	7	5386.00545499867	5	1941.22939299996	6	8752.40932599991	17	3.58750097000302	1	16	10	10	8	36	ja	nein
78	pushPullEmp	20150922T132901	45	m	22	r	1	13	6	78	0	stroke	4	3	h_22	h_39	no	17	low400	pull	25	11	790.307774000306	pull	1106.80430100102	pull	1	2	2938.71415300237	4	2741.9610600009	2	2652.49055000095	7	5386.00545499867	5	1941.22939299996	6	8752.40932599991	17	3.58750097000302	1	16	10	10	8	36	ja	nein
79	pushPullEmp	20150922T133001	45	m	22	r	1	14	1	79	0	stroke	1	3	h_1	h_37	no	17	low400	pull	25	11	658.381681000814	pull	938.936236000794	pull	1	2	3032.27356199932	4	3846.67515200272	1	3530.03828599685	7	4432.7135320018	6	5024.61233400027	7	3253.21556999916	17	4.30373009300092	1	16	10	10	8	36	ja	nein
80	pushPullEmp	20150922T133008	45	m	22	r	1	14	2	80	0	stroke	1	3	h_4	h_37	no	17	high800	push	25	11	381.379452998866	push	704.500557999476	push	1	2	3032.27356199932	4	3846.67515200272	1	3530.03828599685	7	4432.7135320018	6	5024.61233400027	7	3253.21556999916	17	4.30373009300092	1	16	10	10	8	36	ja	nein
81	pushPullEmp	20150922T133016	45	m	22	r	1	14	3	81	0	stroke	1	3	h_6	h_37	no	17	high800	push	25	11	642.613179002074	push	909.751048001344	push	1	2	3032.27356199932	4	3846.67515200272	1	3530.03828599685	7	4432.7135320018	6	5024.61233400027	7	3253.21556999916	17	4.30373009300092	1	16	10	10	8	36	ja	nein
82	pushPullEmp	20150922T133023	45	m	22	r	1	14	4	82	0	stroke	1	3	h_2	h_37	no	17	low400	pull	25	11	477.201636999875	pull	769.019588001451	pull	1	2	3032.27356199932	4	3846.67515200272	1	3530.03828599685	7	4432.7135320018	6	5024.61233400027	7	3253.21556999916	17	4.30373009300092	1	16	10	10	8	36	ja	nein
83	pushPullEmp	20150922T133031	45	m	22	r	1	14	5	83	0	stroke	1	3	h_5	h_37	no	17	low400	pull	25	11	805.592709001852	pull	1088.89434200237	pull	1	2	3032.27356199932	4	3846.67515200272	1	3530.03828599685	7	4432.7135320018	6	5024.61233400027	7	3253.21556999916	17	4.30373009300092	1	16	10	10	8	36	ja	nein
84	pushPullEmp	20150922T133038	45	m	22	r	1	14	6	84	0	stroke	1	3	h_3	h_37	no	17	high800	push	25	11	444.481278001447	push	796.903591002163	push	1	2	3032.27356199932	4	3846.67515200272	1	3530.03828599685	7	4432.7135320018	6	5024.61233400027	7	3253.21556999916	17	4.30373009300092	1	16	10	10	8	36	ja	nein
85	pushPullEmp	20150922T133142	45	m	22	r	1	15	1	85	0	sad	3	2	s_18	s_18	yes	29	high800	push	25	11	981.654255999776	push	1365.05657799676	push	1	3	2683.09888099975	6	4328.8881490007	4	3766.39127700037	3	2921.34380700008	2	3502.05702099993	2	125.11181300215	29	3.95937066600163	1	16	10	10	8	36	ja	nein
86	pushPullEmp	20150922T133150	45	m	22	r	1	15	2	86	0	sad	3	2	s_17	s_18	yes	29	low400	pull	25	11	753.490598999226	pull	1213.88549899671	pull	1	3	2683.09888099975	6	4328.8881490007	4	3766.39127700037	3	2921.34380700008	2	3502.05702099993	2	125.11181300215	29	3.95937066600163	1	16	10	10	8	36	ja	nein
87	pushPullEmp	20150922T133157	45	m	22	r	1	15	3	87	0	sad	3	2	s_15	s_18	yes	29	low400	pull	25	11	628.479350000503	pull	1003.98348300101	pull	1	3	2683.09888099975	6	4328.8881490007	4	3766.39127700037	3	2921.34380700008	2	3502.05702099993	2	125.11181300215	29	3.95937066600163	1	16	10	10	8	36	ja	nein
88	pushPullEmp	20150922T133206	45	m	22	r	1	15	4	88	0	sad	3	2	s_14	s_18	yes	29	high800	push	25	11	747.329387001722	push	1073.41135600209	push	1	3	2683.09888099975	6	4328.8881490007	4	3766.39127700037	3	2921.34380700008	2	3502.05702099993	2	125.11181300215	29	3.95937066600163	1	16	10	10	8	36	ja	nein
89	pushPullEmp	20150922T133213	45	m	22	r	1	15	5	89	0	sad	3	2	s_13	s_18	yes	29	high800	push	25	11	599.365327000764	push	932.624780000973	push	1	3	2683.09888099975	6	4328.8881490007	4	3766.39127700037	3	2921.34380700008	2	3502.05702099993	2	125.11181300215	29	3.95937066600163	1	16	10	10	8	36	ja	nein
90	pushPullEmp	20150922T133221	45	m	22	r	1	15	6	90	0	sad	3	2	s_16	s_18	yes	29	low400	pull	25	11	600.375442000659	pull	912.810586999403	pull	1	3	2683.09888099975	6	4328.8881490007	4	3766.39127700037	3	2921.34380700008	2	3502.05702099993	2	125.11181300215	29	3.95937066600163	1	16	10	10	8	36	ja	nein
91	pushPullEmp	20150922T133322	45	m	22	r	1	16	1	91	0	sad	6	2	s_31	s_39	no	17	high800	push	25	11	657.407152996806	push	1006.4459549968	push	1	3	1583.9199309994	5	2614.42734199954	2	2736.68456900123	2	2258.9114830007	2	2184.23072699807	1	3630.38715500079	17	2.0867275749988	1	16	10	10	8	36	ja	nein
92	pushPullEmp	20150922T133330	45	m	22	r	1	16	2	92	0	sad	6	2	s_33	s_39	no	17	high800	push	25	11	587.454130002181	push	963.727429002058	push	1	3	1583.9199309994	5	2614.42734199954	2	2736.68456900123	2	2258.9114830007	2	2184.23072699807	1	3630.38715500079	17	2.0867275749988	1	16	10	10	8	36	ja	nein
93	pushPullEmp	20150922T133337	45	m	22	r	1	16	3	93	0	sad	6	2	s_35	s_39	no	17	low400	pull	25	11	582.678648001893	pull	896.835615999298	pull	1	3	1583.9199309994	5	2614.42734199954	2	2736.68456900123	2	2258.9114830007	2	2184.23072699807	1	3630.38715500079	17	2.0867275749988	1	16	10	10	8	36	ja	nein
94	pushPullEmp	20150922T133345	45	m	22	r	1	16	4	94	0	sad	6	2	s_34	s_39	no	17	high800	push	25	11	749.429210000817	push	1105.02449999956	push	1	3	1583.9199309994	5	2614.42734199954	2	2736.68456900123	2	2258.9114830007	2	2184.23072699807	1	3630.38715500079	17	2.0867275749988	1	16	10	10	8	36	ja	nein
95	pushPullEmp	20150922T133353	45	m	22	r	1	16	5	95	0	sad	6	2	s_32	s_39	no	17	low400	pull	25	11	660.498368996836	pull	1067.07065799774	pull	1	3	1583.9199309994	5	2614.42734199954	2	2736.68456900123	2	2258.9114830007	2	2184.23072699807	1	3630.38715500079	17	2.0867275749988	1	16	10	10	8	36	ja	nein
96	pushPullEmp	20150922T133401	45	m	22	r	1	16	6	96	0	sad	6	2	s_36	s_39	no	17	high800	push	25	11	1404.24368300126	push	1691.06963099955	push	1	3	1583.9199309994	5	2614.42734199954	2	2736.68456900123	2	2258.9114830007	2	2184.23072699807	1	3630.38715500079	17	2.0867275749988	1	16	10	10	8	36	ja	nein
97	pushPullEmp	20150922T133452	45	m	22	r	1	17	1	97	0	neutral	6	1	n_33	n_39	no	17	high800	push	25	11	880.728308998281	push	1143.62070999696	push	1	1	968.023330999131	1	2485.05152700091	1	1360.653705	2	1882.10212099875	2	2727.43421799896	1	4320.56562499929	17	2.5490614219998	1	16	10	10	8	36	ja	nein
98	pushPullEmp	20150922T133459	45	m	22	r	1	17	2	98	0	neutral	6	1	n_32	n_39	no	17	high800	push	25	11	748.234623998433	push	1014.13333999779	push	1	1	968.023330999131	1	2485.05152700091	1	1360.653705	2	1882.10212099875	2	2727.43421799896	1	4320.56562499929	17	2.5490614219998	1	16	10	10	8	36	ja	nein
99	pushPullEmp	20150922T133506	45	m	22	r	1	17	3	99	0	neutral	6	1	n_36	n_39	no	17	low400	pull	25	11	703.553533002472	pull	1017.16740000038	pull	1	1	968.023330999131	1	2485.05152700091	1	1360.653705	2	1882.10212099875	2	2727.43421799896	1	4320.56562499929	17	2.5490614219998	1	16	10	10	8	36	ja	nein
100	pushPullEmp	20150922T133514	45	m	22	r	1	17	4	100	0	neutral	6	1	n_35	n_39	no	17	low400	pull	25	11	624.510733999254	pull	931.431257998251	pull	1	1	968.023330999131	1	2485.05152700091	1	1360.653705	2	1882.10212099875	2	2727.43421799896	1	4320.56562499929	17	2.5490614219998	1	16	10	10	8	36	ja	nein
101	pushPullEmp	20150922T133522	45	m	22	r	1	17	5	101	0	neutral	6	1	n_31	n_39	no	17	high800	push	25	11	827.843738999334	push	1212.84124899769	push	1	1	968.023330999131	1	2485.05152700091	1	1360.653705	2	1882.10212099875	2	2727.43421799896	1	4320.56562499929	17	2.5490614219998	1	16	10	10	8	36	ja	nein
102	pushPullEmp	20150922T133529	45	m	22	r	1	17	6	102	0	neutral	6	1	n_34	n_39	no	17	low400	pull	25	11	562.870446999616	pull	896.350456001121	pull	1	1	968.023330999131	1	2485.05152700091	1	1360.653705	2	1882.10212099875	2	2727.43421799896	1	4320.56562499929	17	2.5490614219998	1	16	10	10	8	36	ja	nein
103	pushPullEmp	20150922T133613	45	m	22	r	1	18	1	103	0	neutral	1	1	n_5	n_5	yes	29	high800	push	25	11	485.430632000207	push	760.714289000025	push	1	1	906.422412997927	1	808.73290800082	1	1818.1874869988	2	3915.98908500237	2	2629.52837400007	1	2201.37479099867	17	5.57500398399861	2	16	10	10	8	36	ja	nein
104	pushPullEmp	20150922T133621	45	m	22	r	1	18	2	104	0	neutral	1	1	n_6	n_5	yes	29	low400	pull	25	11	519.810873999726	pull	796.909653999232	pull	1	1	906.422412997927	1	808.73290800082	1	1818.1874869988	2	3915.98908500237	2	2629.52837400007	1	2201.37479099867	17	5.57500398399861	2	16	10	10	8	36	ja	nein
105	pushPullEmp	20150922T133628	45	m	22	r	1	18	3	105	0	neutral	1	1	n_3	n_5	yes	29	high800	push	25	11	678.959535001311	push	1015.82984800127	push	1	1	906.422412997927	1	808.73290800082	1	1818.1874869988	2	3915.98908500237	2	2629.52837400007	1	2201.37479099867	17	5.57500398399861	2	16	10	10	8	36	ja	nein
106	pushPullEmp	20150922T133635	45	m	22	r	1	18	4	106	0	neutral	1	1	n_2	n_5	yes	29	low400	pull	25	11	614.508206002123	pull	960.494038000528	pull	1	1	906.422412997927	1	808.73290800082	1	1818.1874869988	2	3915.98908500237	2	2629.52837400007	1	2201.37479099867	17	5.57500398399861	2	16	10	10	8	36	ja	nein
107	pushPullEmp	20150922T133643	45	m	22	r	1	18	5	107	0	neutral	1	1	n_1	n_5	yes	29	high800	push	25	11	649.706611001515	push	923.588239001314	push	1	1	906.422412997927	1	808.73290800082	1	1818.1874869988	2	3915.98908500237	2	2629.52837400007	1	2201.37479099867	17	5.57500398399861	2	16	10	10	8	36	ja	nein
108	pushPullEmp	20150922T133650	45	m	22	r	1	18	6	108	0	neutral	1	1	n_4	n_5	yes	29	low400	pull	25	11	542.607130001765	pull	820.838374001236	pull	1	1	906.422412997927	1	808.73290800082	1	1818.1874869988	2	3915.98908500237	2	2629.52837400007	1	2201.37479099867	17	5.57500398399861	2	16	10	10	8	36	ja	nein
109	pushPullEmp	20150922T133739	45	m	22	r	1	19	1	109	0	stroke	3	3	h_13	h_38	no	17	low400	pull	25	11	757.604796998639	pull	1039.89355000056	pull	1	3	4132.0574579986	2	2609.90253899945	1	8230.28417499881	5	3726.51953400054	5	2306.67098699996	6	2173.38765000022	17	2.16531176900025	1	16	10	10	8	36	ja	nein
110	pushPullEmp	20150922T133747	45	m	22	r	1	19	2	110	0	stroke	3	3	h_17	h_38	no	17	high800	push	25	11	835.355604001146	push	1116.10327899971	push	1	3	4132.0574579986	2	2609.90253899945	1	8230.28417499881	5	3726.51953400054	5	2306.67098699996	6	2173.38765000022	17	2.16531176900025	1	16	10	10	8	36	ja	nein
111	pushPullEmp	20150922T133755	45	m	22	r	1	19	3	111	0	stroke	3	3	h_14	h_38	no	17	low400	pull	25	11	733.30407299989	pull	1042.98427999936	pull	1	3	4132.0574579986	2	2609.90253899945	1	8230.28417499881	5	3726.51953400054	5	2306.67098699996	6	2173.38765000022	17	2.16531176900025	1	16	10	10	8	36	ja	nein
112	pushPullEmp	20150922T133802	45	m	22	r	1	19	4	112	0	stroke	3	3	h_16	h_38	no	17	high800	push	25	11	593.007542999956	push	924.493745001499	push	1	3	4132.0574579986	2	2609.90253899945	1	8230.28417499881	5	3726.51953400054	5	2306.67098699996	6	2173.38765000022	17	2.16531176900025	1	16	10	10	8	36	ja	nein
113	pushPullEmp	20150922T133809	45	m	22	r	1	19	5	113	0	stroke	3	3	h_15	h_38	no	17	low400	pull	25	11	409.028467997909	pull	693.636415998393	pull	1	3	4132.0574579986	2	2609.90253899945	1	8230.28417499881	5	3726.51953400054	5	2306.67098699996	6	2173.38765000022	17	2.16531176900025	1	16	10	10	8	36	ja	nein
114	pushPullEmp	20150922T133817	45	m	22	r	1	19	6	114	0	stroke	3	3	h_18	h_38	no	17	low400	pull	25	11	637.347224000114	pull	925.805788999132	pull	1	3	4132.0574579986	2	2609.90253899945	1	8230.28417499881	5	3726.51953400054	5	2306.67098699996	6	2173.38765000022	17	2.16531176900025	1	16	10	10	8	36	ja	nein
115	pushPullEmp	20150922T133912	45	m	22	r	1	20	1	115	0	stroke	2	3	h_11	h_7	yes	29	high800	push	25	11	689.995395000238	push	964.616978001373	push	1	1	2042.70622900003	2	4028.48121300121	1	3449.15841699913	4	5527.96217200012	3	3191.21946500309	5	1666.80266999902	17	2.9010346340001	2	16	10	10	8	36	ja	nein
116	pushPullEmp	20150922T133919	45	m	22	r	1	20	2	116	0	stroke	2	3	h_7	h_7	yes	29	low400	pull	25	11	681.701542001159	pull	1108.33719100183	pull	1	1	2042.70622900003	2	4028.48121300121	1	3449.15841699913	4	5527.96217200012	3	3191.21946500309	5	1666.80266999902	17	2.9010346340001	2	16	10	10	8	36	ja	nein
117	pushPullEmp	20150922T133927	45	m	22	r	1	20	3	117	0	stroke	2	3	h_12	h_7	yes	29	high800	push	25	11	612.439492000092	push	885.19272400238	push	1	1	2042.70622900003	2	4028.48121300121	1	3449.15841699913	4	5527.96217200012	3	3191.21946500309	5	1666.80266999902	17	2.9010346340001	2	16	10	10	8	36	ja	nein
118	pushPullEmp	20150922T133935	45	m	22	r	1	20	4	118	0	stroke	2	3	h_10	h_7	yes	29	high800	push	25	11	1000.71612799991	push	1318.95817500015	push	1	1	2042.70622900003	2	4028.48121300121	1	3449.15841699913	4	5527.96217200012	3	3191.21946500309	5	1666.80266999902	17	2.9010346340001	2	16	10	10	8	36	ja	nein
119	pushPullEmp	20150922T133942	45	m	22	r	1	20	5	119	0	stroke	2	3	h_8	h_7	yes	29	low400	pull	25	11	604.639993997698	pull	912.18253399973	pull	1	1	2042.70622900003	2	4028.48121300121	1	3449.15841699913	4	5527.96217200012	3	3191.21946500309	5	1666.80266999902	17	2.9010346340001	2	16	10	10	8	36	ja	nein
120	pushPullEmp	20150922T133950	45	m	22	r	1	20	6	120	0	stroke	2	3	h_9	h_7	yes	29	low400	pull	25	11	580.71580600072	pull	881.672698999959	pull	1	1	2042.70622900003	2	4028.48121300121	1	3449.15841699913	4	5527.96217200012	3	3191.21946500309	5	1666.80266999902	17	2.9010346340001	2	16	10	10	8	36	ja	nein
[truncated: 28 more columns]
