# Supplementary material for: Empathic concern and personal distress depend on situational but not dispositional factors
Source: PLoS One. 2019 Nov 14;14(11):e0225102. doi: 10.1371/journal.pone.0225102 (PMC6855434; doi:10.1371/journal.pone.0225102)
Supplement: S3 File — (ZIP) [file pone.0225102.s004.zip › Results/pushPullEmp_46_avg.txt]

expName	date	vpNum	gender	age	handedness	respMapping	block	trial	trialCount	practice	picType	picBlock	picTypeNum	picName	memPicName	memPicPresent	memPicCorrKey	tone	respDirection	panas1Pos	panas1Neg	movementOnset	movementOnsetDirection	movementOffset	movementOffsetDirection	correct	respKeyTender	respTimeTender	respKeyCompassionate	respTimeCompassionate	respKeyMoved	respTimeMoved	respKeyWorried	respTimeWorried	respKeyDistressed	respTimeDistressed	respKeyAlarmed	respTimeAlarmed	memRespKey	memRespTime	correctMemTask	fs	ec	pt	pd	empathy	pqQ1	pqQ2	panas2Pos
1	pushPullEmp	20150922T142151	46	w	29	r	2	1	1	1	1	practice	2	4	p_8	p_11	yes	29	high800	pull	23	11	1263.8070649977	pull	1555.35463199925	pull	1	2	1461.19447299861	4	2971.67509599967	2	1491.5137090029	1	2414.54082400014	1	1790.54732100121	1	5067.94457000069	29	4.55485776000205	1	13	14	14	12	41	ja	nein
2	pushPullEmp	20150922T142159	46	w	29	r	2	1	2	2	1	practice	2	4	p_7	p_11	yes	29	low400	push	23	11	-1838.69886399832	pull	794.070104001847	push	1	2	1461.19447299861	4	2971.67509599967	2	1491.5137090029	1	2414.54082400014	1	1790.54732100121	1	5067.94457000069	29	4.55485776000205	1	13	14	14	12	41	ja	nein
3	pushPullEmp	20150922T142207	46	w	29	r	2	1	3	3	1	practice	2	4	p_11	p_11	yes	29	high800	pull	23	11	709.928113002505	pull	931.110510001716	pull	1	2	1461.19447299861	4	2971.67509599967	2	1491.5137090029	1	2414.54082400014	1	1790.54732100121	1	5067.94457000069	29	4.55485776000205	1	13	14	14	12	41	ja	nein
4	pushPullEmp	20150922T142215	46	w	29	r	2	1	4	4	1	practice	2	4	p_9	p_11	yes	29	high800	pull	23	11	496.849777998141	pull	744.937241996813	pull	1	2	1461.19447299861	4	2971.67509599967	2	1491.5137090029	1	2414.54082400014	1	1790.54732100121	1	5067.94457000069	29	4.55485776000205	1	13	14	14	12	41	ja	nein
5	pushPullEmp	20150922T142222	46	w	29	r	2	1	5	5	1	practice	2	4	p_10	p_11	yes	29	low400	push	23	11	500.546486999956	push	784.700578001211	push	1	2	1461.19447299861	4	2971.67509599967	2	1491.5137090029	1	2414.54082400014	1	1790.54732100121	1	5067.94457000069	29	4.55485776000205	1	13	14	14	12	41	ja	nein
6	pushPullEmp	20150922T142231	46	w	29	r	2	1	6	6	1	practice	2	4	p_12	p_11	yes	29	low400	push	23	11	853.17174000293	pull	1099.78827000223	pull	2	2	1461.19447299861	4	2971.67509599967	2	1491.5137090029	1	2414.54082400014	1	1790.54732100121	1	5067.94457000069	29	4.55485776000205	1	13	14	14	12	41	ja	nein
7	pushPullEmp	20150922T142334	46	w	29	r	2	2	1	7	1	practice	1	4	p_3	p_13	no	17	low400	push	23	11	1339.51822899972	pull	1565.38010400173	pull	2	1	727.109535000636	1	938.715292999404	1	2269.12839299985	1	2128.06229399939	1	2456.96592600143	1	3389.46104000206	17	2.09136933799891	1	13	14	14	12	41	ja	nein
8	pushPullEmp	20150922T142342	46	w	29	r	2	2	2	8	1	practice	1	4	p_1	p_13	no	17	low400	push	23	11	682.57948800156	push	981.828860002774	push	1	1	727.109535000636	1	938.715292999404	1	2269.12839299985	1	2128.06229399939	1	2456.96592600143	1	3389.46104000206	17	2.09136933799891	1	13	14	14	12	41	ja	nein
9	pushPullEmp	20150922T142349	46	w	29	r	2	2	3	9	1	practice	1	4	p_2	p_13	no	17	high800	pull	23	11	554.17265800052	pull	796.425020001247	pull	1	1	727.109535000636	1	938.715292999404	1	2269.12839299985	1	2128.06229399939	1	2456.96592600143	1	3389.46104000206	17	2.09136933799891	1	13	14	14	12	41	ja	nein
10	pushPullEmp	20150922T142357	46	w	29	r	2	2	4	10	1	practice	1	4	p_5	p_13	no	17	high800	pull	23	11	565.411480997369	pull	809.910710998025	pull	1	1	727.109535000636	1	938.715292999404	1	2269.12839299985	1	2128.06229399939	1	2456.96592600143	1	3389.46104000206	17	2.09136933799891	1	13	14	14	12	41	ja	nein
11	pushPullEmp	20150922T142405	46	w	29	r	2	2	5	11	1	practice	1	4	p_6	p_13	no	17	low400	push	23	11	606.923579997878	push	910.546109999908	push	1	1	727.109535000636	1	938.715292999404	1	2269.12839299985	1	2128.06229399939	1	2456.96592600143	1	3389.46104000206	17	2.09136933799891	1	13	14	14	12	41	ja	nein
12	pushPullEmp	20150922T142412	46	w	29	r	2	2	6	12	1	practice	1	4	p_4	p_13	no	17	high800	pull	23	11	780.258711997798	pull	1016.00523399893	pull	1	1	727.109535000636	1	938.715292999404	1	2269.12839299985	1	2128.06229399939	1	2456.96592600143	1	3389.46104000206	17	2.09136933799891	1	13	14	14	12	41	ja	nein
13	pushPullEmp	20150922T142503	46	w	29	r	2	3	1	13	0	neutral	2	1	n_10	n_10	yes	29	high800	pull	23	11	921.67857800005	pull	1190.10026999886	pull	1	1	2530.88982799818	1	634.400708000612	1	264.697081998747	1	577.386012002535	1	290.223889001936	1	591.660283000238	29	2.51570611599891	1	13	14	14	12	41	ja	nein
14	pushPullEmp	20150922T142511	46	w	29	r	2	3	2	14	0	neutral	2	1	n_11	n_10	yes	29	low400	push	23	11	828.401808997209	push	1096.84869999829	push	1	1	2530.88982799818	1	634.400708000612	1	264.697081998747	1	577.386012002535	1	290.223889001936	1	591.660283000238	29	2.51570611599891	1	13	14	14	12	41	ja	nein
15	pushPullEmp	20150922T142518	46	w	29	r	2	3	3	15	0	neutral	2	1	n_8	n_10	yes	29	high800	pull	23	11	704.770046001504	pull	960.938617000356	pull	1	1	2530.88982799818	1	634.400708000612	1	264.697081998747	1	577.386012002535	1	290.223889001936	1	591.660283000238	29	2.51570611599891	1	13	14	14	12	41	ja	nein
16	pushPullEmp	20150922T142526	46	w	29	r	2	3	4	16	0	neutral	2	1	n_12	n_10	yes	29	low400	push	23	11	1073.74501800162	push	1419.22285400081	push	1	1	2530.88982799818	1	634.400708000612	1	264.697081998747	1	577.386012002535	1	290.223889001936	1	591.660283000238	29	2.51570611599891	1	13	14	14	12	41	ja	nein
17	pushPullEmp	20150922T142534	46	w	29	r	2	3	5	17	0	neutral	2	1	n_9	n_10	yes	29	high800	pull	23	11	881.812882001104	pull	1148.53937000124	pull	1	1	2530.88982799818	1	634.400708000612	1	264.697081998747	1	577.386012002535	1	290.223889001936	1	591.660283000238	29	2.51570611599891	1	13	14	14	12	41	ja	nein
18	pushPullEmp	20150922T142542	46	w	29	r	2	3	6	18	0	neutral	2	1	n_7	n_10	yes	29	low400	push	23	11	945.08789999882	push	1266.10622800136	push	1	1	2530.88982799818	1	634.400708000612	1	264.697081998747	1	577.386012002535	1	290.223889001936	1	591.660283000238	29	2.51570611599891	1	13	14	14	12	41	ja	nein
19	pushPullEmp	20150922T142620	46	w	29	r	2	4	1	19	0	neutral	5	1	n_27	n_38	no	17	high800	pull	23	11	617.82056200091	pull	846.787491001218	pull	1	1	2241.46213600034	1	431.487996000214	1	336.119594001502	1	340.95737700045	1	406.683940997027	1	1270.78542100207	17	2.42006687700268	1	13	14	14	12	41	ja	nein
20	pushPullEmp	20150922T142628	46	w	29	r	2	4	2	20	0	neutral	5	1	n_26	n_38	no	17	high800	pull	23	11	800.731567999814	pull	1060.64506299945	pull	1	1	2241.46213600034	1	431.487996000214	1	336.119594001502	1	340.95737700045	1	406.683940997027	1	1270.78542100207	17	2.42006687700268	1	13	14	14	12	41	ja	nein
21	pushPullEmp	20150922T142635	46	w	29	r	2	4	3	21	0	neutral	5	1	n_28	n_38	no	17	low400	push	23	11	-1149.12211499986	push	941.536133002141	push	1	1	2241.46213600034	1	431.487996000214	1	336.119594001502	1	340.95737700045	1	406.683940997027	1	1270.78542100207	17	2.42006687700268	1	13	14	14	12	41	ja	nein
22	pushPullEmp	20150922T142644	46	w	29	r	2	4	4	22	0	neutral	5	1	n_25	n_38	no	17	high800	pull	23	11	600.995749998314	pull	905.03537899995	pull	1	1	2241.46213600034	1	431.487996000214	1	336.119594001502	1	340.95737700045	1	406.683940997027	1	1270.78542100207	17	2.42006687700268	1	13	14	14	12	41	ja	nein
23	pushPullEmp	20150922T142651	46	w	29	r	2	4	5	23	0	neutral	5	1	n_29	n_38	no	17	high800	pull	23	11	549.139852998342	pull	822.212683999969	pull	1	1	2241.46213600034	1	431.487996000214	1	336.119594001502	1	340.95737700045	1	406.683940997027	1	1270.78542100207	17	2.42006687700268	1	13	14	14	12	41	ja	nein
24	pushPullEmp	20150922T142659	46	w	29	r	2	4	6	24	0	neutral	5	1	n_30	n_38	no	17	low400	push	23	11	827.954136998305	push	1101.63953899872	push	1	1	2241.46213600034	1	431.487996000214	1	336.119594001502	1	340.95737700045	1	406.683940997027	1	1270.78542100207	17	2.42006687700268	1	13	14	14	12	41	ja	nein
25	pushPullEmp	20150922T142747	46	w	29	r	2	5	1	25	0	sad	4	2	s_21	s_24	yes	29	low400	push	23	11	1676.39247800192	push	1943.27020100111	push	1	2	1069.10552399859	3	1245.74766799924	2	956.726395997975	1	978.027042998292	1	947.44300900129	1	2006.33473699781	29	2.17444378599976	1	13	14	14	12	41	ja	nein
26	pushPullEmp	20150922T142756	46	w	29	r	2	5	2	26	0	sad	4	2	s_24	s_24	yes	29	low400	push	23	11	2528.54937799787	push	2758.57796799976	push	3	2	1069.10552399859	3	1245.74766799924	2	956.726395997975	1	978.027042998292	1	947.44300900129	1	2006.33473699781	29	2.17444378599976	1	13	14	14	12	41	ja	nein
27	pushPullEmp	20150922T142803	46	w	29	r	2	5	3	27	0	sad	4	2	s_20	s_24	yes	29	high800	pull	23	11	383.92182599919	pull	625.235769001942	pull	1	2	1069.10552399859	3	1245.74766799924	2	956.726395997975	1	978.027042998292	1	947.44300900129	1	2006.33473699781	29	2.17444378599976	1	13	14	14	12	41	ja	nein
28	pushPullEmp	20150922T142810	46	w	29	r	2	5	4	28	0	sad	4	2	s_23	s_24	yes	29	low400	push	23	11	596.967029002262	push	880.728488001187	push	1	2	1069.10552399859	3	1245.74766799924	2	956.726395997975	1	978.027042998292	1	947.44300900129	1	2006.33473699781	29	2.17444378599976	1	13	14	14	12	41	ja	nein
29	pushPullEmp	20150922T142817	46	w	29	r	2	5	5	29	0	sad	4	2	s_19	s_24	yes	29	high800	pull	23	11	727.531180999998	pull	966.912441002118	pull	1	2	1069.10552399859	3	1245.74766799924	2	956.726395997975	1	978.027042998292	1	947.44300900129	1	2006.33473699781	29	2.17444378599976	1	13	14	14	12	41	ja	nein
30	pushPullEmp	20150922T142825	46	w	29	r	2	5	6	30	0	sad	4	2	s_22	s_24	yes	29	low400	push	23	11	1110.75662200083	push	1325.14478299991	push	1	2	1069.10552399859	3	1245.74766799924	2	956.726395997975	1	978.027042998292	1	947.44300900129	1	2006.33473699781	29	2.17444378599976	1	13	14	14	12	41	ja	nein
31	pushPullEmp	20150922T142910	46	w	29	r	2	6	1	31	0	sad	2	2	s_11	s_38	no	17	high800	pull	23	11	783.818219998968	pull	1012.08853899839	pull	1	2	1321.58962500034	3	1321.27266299722	1	2845.53040700121	2	1580.68101499885	1	1132.05295200169	1	957.778602998587	17	2.29182785699959	1	13	14	14	12	41	ja	nein
32	pushPullEmp	20150922T142917	46	w	29	r	2	6	2	32	0	sad	2	2	s_9	s_38	no	17	high800	pull	23	11	484.540574997372	pull	746.000761998293	pull	1	2	1321.58962500034	3	1321.27266299722	1	2845.53040700121	2	1580.68101499885	1	1132.05295200169	1	957.778602998587	17	2.29182785699959	1	13	14	14	12	41	ja	nein
33	pushPullEmp	20150922T142925	46	w	29	r	2	6	3	33	0	sad	2	2	s_8	s_38	no	17	low400	push	23	11	497.342474001111	push	754.39745000322	push	1	2	1321.58962500034	3	1321.27266299722	1	2845.53040700121	2	1580.68101499885	1	1132.05295200169	1	957.778602998587	17	2.29182785699959	1	13	14	14	12	41	ja	nein
34	pushPullEmp	20150922T142932	46	w	29	r	2	6	4	34	0	sad	2	2	s_7	s_38	no	17	low400	push	23	11	471.683078000846	push	783.698548001761	push	1	2	1321.58962500034	3	1321.27266299722	1	2845.53040700121	2	1580.68101499885	1	1132.05295200169	1	957.778602998587	17	2.29182785699959	1	13	14	14	12	41	ja	nein
35	pushPullEmp	20150922T142940	46	w	29	r	2	6	5	35	0	sad	2	2	s_12	s_38	no	17	high800	pull	23	11	623.546738998702	pull	904.676629000169	pull	1	2	1321.58962500034	3	1321.27266299722	1	2845.53040700121	2	1580.68101499885	1	1132.05295200169	1	957.778602998587	17	2.29182785699959	1	13	14	14	12	41	ja	nein
36	pushPullEmp	20150922T142948	46	w	29	r	2	6	6	36	0	sad	2	2	s_10	s_38	no	17	low400	push	23	11	738.776342000259	push	1004.48332599908	push	1	2	1321.58962500034	3	1321.27266299722	1	2845.53040700121	2	1580.68101499885	1	1132.05295200169	1	957.778602998587	17	2.29182785699959	1	13	14	14	12	41	ja	nein
37	pushPullEmp	20150922T143031	46	w	29	r	2	7	1	37	0	stroke	6	3	h_31	h_36	yes	29	high800	pull	23	11	953.911621999287	pull	1192.73999599944	pull	1	2	1413.61230099938	2	1031.03772100076	1	844.691832000535	2	1005.46841799951	1	722.8155039993	2	2246.89986199883	17	1.90872976900209	2	13	14	14	12	41	ja	nein
38	pushPullEmp	20150922T143038	46	w	29	r	2	7	2	38	0	stroke	6	3	h_32	h_36	yes	29	low400	push	23	11	455.554863997444	push	732.172454997548	push	1	2	1413.61230099938	2	1031.03772100076	1	844.691832000535	2	1005.46841799951	1	722.8155039993	2	2246.89986199883	17	1.90872976900209	2	13	14	14	12	41	ja	nein
39	pushPullEmp	20150922T143045	46	w	29	r	2	7	3	39	0	stroke	6	3	h_34	h_36	yes	29	high800	pull	23	11	560.616017002147	pull	820.437339002936	pull	1	2	1413.61230099938	2	1031.03772100076	1	844.691832000535	2	1005.46841799951	1	722.8155039993	2	2246.89986199883	17	1.90872976900209	2	13	14	14	12	41	ja	nein
40	pushPullEmp	20150922T143053	46	w	29	r	2	7	4	40	0	stroke	6	3	h_35	h_36	yes	29	high800	pull	23	11	639.463632999541	pull	879.079968001752	pull	1	2	1413.61230099938	2	1031.03772100076	1	844.691832000535	2	1005.46841799951	1	722.8155039993	2	2246.89986199883	17	1.90872976900209	2	13	14	14	12	41	ja	nein
41	pushPullEmp	20150922T143100	46	w	29	r	2	7	5	41	0	stroke	6	3	h_33	h_36	yes	29	low400	push	23	11	650.15426599994	push	949.920239999396	push	1	2	1413.61230099938	2	1031.03772100076	1	844.691832000535	2	1005.46841799951	1	722.8155039993	2	2246.89986199883	17	1.90872976900209	2	13	14	14	12	41	ja	nein
42	pushPullEmp	20150922T143108	46	w	29	r	2	7	6	42	0	stroke	6	3	h_36	h_36	yes	29	low400	push	23	11	782.26596499997	push	1142.14156100104	push	1	2	1413.61230099938	2	1031.03772100076	1	844.691832000535	2	1005.46841799951	1	722.8155039993	2	2246.89986199883	17	1.90872976900209	2	13	14	14	12	41	ja	nein
43	pushPullEmp	20150922T143150	46	w	29	r	2	8	1	43	0	stroke	5	3	h_29	h_27	yes	29	high800	pull	23	11	1381.49679600185	pull	1648.99517200259	pull	1	1	641.066520001914	2	918.209497001953	1	425.080039996828	1	642.362024002068	1	664.560959998198	1	633.525145000021	29	2.5864585340023	1	13	14	14	12	41	ja	nein
44	pushPullEmp	20150922T143157	46	w	29	r	2	8	2	44	0	stroke	5	3	h_26	h_27	yes	29	low400	push	23	11	570.7883879976	push	855.851666000381	push	1	1	641.066520001914	2	918.209497001953	1	425.080039996828	1	642.362024002068	1	664.560959998198	1	633.525145000021	29	2.5864585340023	1	13	14	14	12	41	ja	nein
45	pushPullEmp	20150922T143204	46	w	29	r	2	8	3	45	0	stroke	5	3	h_27	h_27	yes	29	high800	pull	23	11	588.262505999301	pull	847.310672996973	pull	1	1	641.066520001914	2	918.209497001953	1	425.080039996828	1	642.362024002068	1	664.560959998198	1	633.525145000021	29	2.5864585340023	1	13	14	14	12	41	ja	nein
46	pushPullEmp	20150922T143212	46	w	29	r	2	8	4	46	0	stroke	5	3	h_25	h_27	yes	29	low400	push	23	11	810.59968100008	push	1065.18210099885	push	1	1	641.066520001914	2	918.209497001953	1	425.080039996828	1	642.362024002068	1	664.560959998198	1	633.525145000021	29	2.5864585340023	1	13	14	14	12	41	ja	nein
47	pushPullEmp	20150922T143219	46	w	29	r	2	8	5	47	0	stroke	5	3	h_30	h_27	yes	29	high800	pull	23	11	463.420265997323	pull	747.517079998128	pull	1	1	641.066520001914	2	918.209497001953	1	425.080039996828	1	642.362024002068	1	664.560959998198	1	633.525145000021	29	2.5864585340023	1	13	14	14	12	41	ja	nein
48	pushPullEmp	20150922T143226	46	w	29	r	2	8	6	48	0	stroke	5	3	h_28	h_27	yes	29	low400	push	23	11	1081.27858100043	push	1319.76029499774	push	1	1	641.066520001914	2	918.209497001953	1	425.080039996828	1	642.362024002068	1	664.560959998198	1	633.525145000021	29	2.5864585340023	1	13	14	14	12	41	ja	nein
49	pushPullEmp	20150922T143305	46	w	29	r	2	9	1	49	0	neutral	3	1	n_16	n_16	yes	29	low400	push	23	11	1927.9547770012	pull	2171.52568100128	pull	3	1	1565.70546500006	1	288.967361000687	1	916.267083001003	1	407.915251002123	1	347.139073997823	1	335.27633599806	29	2.14138835199992	1	13	14	14	12	41	ja	nein
50	pushPullEmp	20150922T143313	46	w	29	r	2	9	2	50	0	neutral	3	1	n_17	n_16	yes	29	high800	pull	23	11	451.495010997955	pull	701.878330000094	pull	1	1	1565.70546500006	1	288.967361000687	1	916.267083001003	1	407.915251002123	1	347.139073997823	1	335.27633599806	29	2.14138835199992	1	13	14	14	12	41	ja	nein
51	pushPullEmp	20150922T143320	46	w	29	r	2	9	3	51	0	neutral	3	1	n_18	n_16	yes	29	low400	push	23	11	623.075705999421	push	886.173998998041	push	1	1	1565.70546500006	1	288.967361000687	1	916.267083001003	1	407.915251002123	1	347.139073997823	1	335.27633599806	29	2.14138835199992	1	13	14	14	12	41	ja	nein
52	pushPullEmp	20150922T143328	46	w	29	r	2	9	4	52	0	neutral	3	1	n_15	n_16	yes	29	low400	push	23	11	614.238313001901	push	926.595832002116	push	1	1	1565.70546500006	1	288.967361000687	1	916.267083001003	1	407.915251002123	1	347.139073997823	1	335.27633599806	29	2.14138835199992	1	13	14	14	12	41	ja	nein
53	pushPullEmp	20150922T143335	46	w	29	r	2	9	5	53	0	neutral	3	1	n_13	n_16	yes	29	high800	pull	23	11	428.906482999882	pull	688.157594998193	pull	1	1	1565.70546500006	1	288.967361000687	1	916.267083001003	1	407.915251002123	1	347.139073997823	1	335.27633599806	29	2.14138835199992	1	13	14	14	12	41	ja	nein
54	pushPullEmp	20150922T143343	46	w	29	r	2	9	6	54	0	neutral	3	1	n_14	n_16	yes	29	high800	pull	23	11	692.557258999732	pull	947.458550001902	pull	1	1	1565.70546500006	1	288.967361000687	1	916.267083001003	1	407.915251002123	1	347.139073997823	1	335.27633599806	29	2.14138835199992	1	13	14	14	12	41	ja	nein
55	pushPullEmp	20150922T143421	46	w	29	r	2	10	1	55	0	neutral	4	1	n_22	n_37	no	17	low400	push	23	11	1196.02573499933	push	1464.63856399996	push	1	1	1745.11901499864	1	373.701137999888	1	292.004340000858	1	313.694718999614	1	410.429731000477	1	470.284286999231	17	1.76795036900148	1	13	14	14	12	41	ja	nein
56	pushPullEmp	20150922T143429	46	w	29	r	2	10	2	56	0	neutral	4	1	n_19	n_37	no	17	low400	push	23	11	709.493262001459	push	1014.91549099894	push	1	1	1745.11901499864	1	373.701137999888	1	292.004340000858	1	313.694718999614	1	410.429731000477	1	470.284286999231	17	1.76795036900148	1	13	14	14	12	41	ja	nein
57	pushPullEmp	20150922T143436	46	w	29	r	2	10	3	57	0	neutral	4	1	n_21	n_37	no	17	high800	pull	23	11	952.748891001946	pull	1262.54960099989	pull	1	1	1745.11901499864	1	373.701137999888	1	292.004340000858	1	313.694718999614	1	410.429731000477	1	470.284286999231	17	1.76795036900148	1	13	14	14	12	41	ja	nein
58	pushPullEmp	20150922T143444	46	w	29	r	2	10	4	58	0	neutral	4	1	n_20	n_37	no	17	low400	push	23	11	746.828555001324	push	1038.57809799875	push	1	1	1745.11901499864	1	373.701137999888	1	292.004340000858	1	313.694718999614	1	410.429731000477	1	470.284286999231	17	1.76795036900148	1	13	14	14	12	41	ja	nein
59	pushPullEmp	20150922T143452	46	w	29	r	2	10	5	59	0	neutral	4	1	n_23	n_37	no	17	high800	pull	23	11	611.06549400129	pull	878.551617001998	pull	1	1	1745.11901499864	1	373.701137999888	1	292.004340000858	1	313.694718999614	1	410.429731000477	1	470.284286999231	17	1.76795036900148	1	13	14	14	12	41	ja	nein
60	pushPullEmp	20150922T143459	46	w	29	r	2	10	6	60	0	neutral	4	1	n_24	n_37	no	17	low400	push	23	11	608.86208400107	push	897.01534599872	push	1	1	1745.11901499864	1	373.701137999888	1	292.004340000858	1	313.694718999614	1	410.429731000477	1	470.284286999231	17	1.76795036900148	1	13	14	14	12	41	ja	nein
61	pushPullEmp	20150922T143537	46	w	29	r	2	11	1	61	0	sad	1	2	s_4	s_37	no	17	low400	push	23	11	1034.98636699724	push	1288.88431799997	push	1	1	2439.30509200072	2	472.908691997873	1	1475.47254399979	1	619.288884998241	1	415.853253998648	1	315.432826999313	17	1.83983188800266	1	13	14	14	12	41	ja	nein
62	pushPullEmp	20150922T143544	46	w	29	r	2	11	2	62	0	sad	1	2	s_2	s_37	no	17	high800	pull	23	11	399.232653001585	pull	622.329248001828	pull	1	1	2439.30509200072	2	472.908691997873	1	1475.47254399979	1	619.288884998241	1	415.853253998648	1	315.432826999313	17	1.83983188800266	1	13	14	14	12	41	ja	nein
63	pushPullEmp	20150922T143552	46	w	29	r	2	11	3	63	0	sad	1	2	s_6	s_37	no	17	low400	push	23	11	1105.08130099959	push	1369.14152499856	push	1	1	2439.30509200072	2	472.908691997873	1	1475.47254399979	1	619.288884998241	1	415.853253998648	1	315.432826999313	17	1.83983188800266	1	13	14	14	12	41	ja	nein
64	pushPullEmp	20150922T143559	46	w	29	r	2	11	4	64	0	sad	1	2	s_3	s_37	no	17	high800	pull	23	11	490.492818999774	pull	756.679158001934	pull	1	1	2439.30509200072	2	472.908691997873	1	1475.47254399979	1	619.288884998241	1	415.853253998648	1	315.432826999313	17	1.83983188800266	1	13	14	14	12	41	ja	nein
65	pushPullEmp	20150922T143607	46	w	29	r	2	11	5	65	0	sad	1	2	s_5	s_37	no	17	high800	pull	23	11	883.620861000149	pull	1150.39770999929	pull	1	1	2439.30509200072	2	472.908691997873	1	1475.47254399979	1	619.288884998241	1	415.853253998648	1	315.432826999313	17	1.83983188800266	1	13	14	14	12	41	ja	nein
66	pushPullEmp	20150922T143614	46	w	29	r	2	11	6	66	0	sad	1	2	s_1	s_37	no	17	low400	push	23	11	457.69919100267	push	762.714733001398	push	1	1	2439.30509200072	2	472.908691997873	1	1475.47254399979	1	619.288884998241	1	415.853253998648	1	315.432826999313	17	1.83983188800266	1	13	14	14	12	41	ja	nein
67	pushPullEmp	20150922T143657	46	w	29	r	2	12	1	67	0	sad	5	2	s_26	s_28	yes	29	high800	pull	23	11	669.995690000069	pull	948.873427000653	pull	1	1	270.10738899844	1	964.413808000245	1	322.080156998709	1	205.284921001294	1	141.724488999898	1	270.356416996947	29	2.55752891000157	1	13	14	14	12	41	ja	nein
68	pushPullEmp	20150922T143705	46	w	29	r	2	12	2	68	0	sad	5	2	s_29	s_28	yes	29	high800	pull	23	11	557.926610999042	pull	849.493898999848	pull	1	1	270.10738899844	1	964.413808000245	1	322.080156998709	1	205.284921001294	1	141.724488999898	1	270.356416996947	29	2.55752891000157	1	13	14	14	12	41	ja	nein
69	pushPullEmp	20150922T143713	46	w	29	r	2	12	3	69	0	sad	5	2	s_30	s_28	yes	29	low400	push	23	11	842.408870997024	push	1109.67312499895	push	1	1	270.10738899844	1	964.413808000245	1	322.080156998709	1	205.284921001294	1	141.724488999898	1	270.356416996947	29	2.55752891000157	1	13	14	14	12	41	ja	nein
70	pushPullEmp	20150922T143720	46	w	29	r	2	12	4	70	0	sad	5	2	s_27	s_28	yes	29	low400	push	23	11	734.998279999767	push	1052.09616700004	push	1	1	270.10738899844	1	964.413808000245	1	322.080156998709	1	205.284921001294	1	141.724488999898	1	270.356416996947	29	2.55752891000157	1	13	14	14	12	41	ja	nein
71	pushPullEmp	20150922T143727	46	w	29	r	2	12	5	71	0	sad	5	2	s_25	s_28	yes	29	high800	pull	23	11	433.862041000888	pull	717.985554000828	pull	1	1	270.10738899844	1	964.413808000245	1	322.080156998709	1	205.284921001294	1	141.724488999898	1	270.356416996947	29	2.55752891000157	1	13	14	14	12	41	ja	nein
72	pushPullEmp	20150922T143735	46	w	29	r	2	12	6	72	0	sad	5	2	s_28	s_28	yes	29	low400	push	23	11	1012.92751300125	push	1302.1919360027	push	1	1	270.10738899844	1	964.413808000245	1	322.080156998709	1	205.284921001294	1	141.724488999898	1	270.356416996947	29	2.55752891000157	1	13	14	14	12	41	ja	nein
73	pushPullEmp	20150922T143809	46	w	29	r	2	13	1	73	0	stroke	4	3	h_24	h_39	no	17	high800	pull	23	11	922.678745998477	pull	1234.44950999974	pull	1	1	408.98424000261	2	547.963264998543	1	557.387764998566	1	2031.98935900218	1	512.630331999389	1	477.846975001739	17	1.99036475500179	1	13	14	14	12	41	ja	nein
74	pushPullEmp	20150922T143817	46	w	29	r	2	13	2	74	0	stroke	4	3	h_20	h_39	no	17	high800	pull	23	11	807.931555001123	pull	1087.82352899914	pull	1	1	408.98424000261	2	547.963264998543	1	557.387764998566	1	2031.98935900218	1	512.630331999389	1	477.846975001739	17	1.99036475500179	1	13	14	14	12	41	ja	nein
75	pushPullEmp	20150922T143823	46	w	29	r	2	13	3	75	0	stroke	4	3	h_21	h_39	no	17	low400	push	23	11	473.124481001927	push	758.684785999416	push	1	1	408.98424000261	2	547.963264998543	1	557.387764998566	1	2031.98935900218	1	512.630331999389	1	477.846975001739	17	1.99036475500179	1	13	14	14	12	41	ja	nein
76	pushPullEmp	20150922T143831	46	w	29	r	2	13	4	76	0	stroke	4	3	h_19	h_39	no	17	high800	pull	23	11	736.713719000662	pull	1011.6479140009	pull	1	1	408.98424000261	2	547.963264998543	1	557.387764998566	1	2031.98935900218	1	512.630331999389	1	477.846975001739	17	1.99036475500179	1	13	14	14	12	41	ja	nein
77	pushPullEmp	20150922T143838	46	w	29	r	2	13	5	77	0	stroke	4	3	h_23	h_39	no	17	high800	pull	23	11	589.326231000887	pull	847.102948001411	pull	1	1	408.98424000261	2	547.963264998543	1	557.387764998566	1	2031.98935900218	1	512.630331999389	1	477.846975001739	17	1.99036475500179	1	13	14	14	12	41	ja	nein
78	pushPullEmp	20150922T143845	46	w	29	r	2	13	6	78	0	stroke	4	3	h_22	h_39	no	17	low400	push	23	11	571.698025999358	push	872.499161999149	push	1	1	408.98424000261	2	547.963264998543	1	557.387764998566	1	2031.98935900218	1	512.630331999389	1	477.846975001739	17	1.99036475500179	1	13	14	14	12	41	ja	nein
79	pushPullEmp	20150922T143921	46	w	29	r	2	14	1	79	0	stroke	1	3	h_1	h_37	no	17	low400	push	23	11	1049.52942900045	push	1324.93771499785	push	1	1	988.716117000877	2	1487.62794700087	1	1281.2289120011	1	307.271218000096	1	599.737248998281	1	2556.32350800079	17	2.5086685790011	1	13	14	14	12	41	ja	nein
80	pushPullEmp	20150922T143929	46	w	29	r	2	14	2	80	0	stroke	1	3	h_4	h_37	no	17	high800	pull	23	11	391.554729997646	pull	649.454651999898	pull	1	1	988.716117000877	2	1487.62794700087	1	1281.2289120011	1	307.271218000096	1	599.737248998281	1	2556.32350800079	17	2.5086685790011	1	13	14	14	12	41	ja	nein
81	pushPullEmp	20150922T143936	46	w	29	r	2	14	3	81	0	stroke	1	3	h_6	h_37	no	17	high800	pull	23	11	562.820202000788	pull	793.971273999981	pull	1	1	988.716117000877	2	1487.62794700087	1	1281.2289120011	1	307.271218000096	1	599.737248998281	1	2556.32350800079	17	2.5086685790011	1	13	14	14	12	41	ja	nein
82	pushPullEmp	20150922T143944	46	w	29	r	2	14	4	82	0	stroke	1	3	h_2	h_37	no	17	low400	push	23	11	778.88004200111	push	1069.37654000183	push	1	1	988.716117000877	2	1487.62794700087	1	1281.2289120011	1	307.271218000096	1	599.737248998281	1	2556.32350800079	17	2.5086685790011	1	13	14	14	12	41	ja	nein
83	pushPullEmp	20150922T143952	46	w	29	r	2	14	5	83	0	stroke	1	3	h_5	h_37	no	17	low400	push	23	11	1427.19700799999	push	1693.43120900076	push	1	1	988.716117000877	2	1487.62794700087	1	1281.2289120011	1	307.271218000096	1	599.737248998281	1	2556.32350800079	17	2.5086685790011	1	13	14	14	12	41	ja	nein
84	pushPullEmp	20150922T144000	46	w	29	r	2	14	6	84	0	stroke	1	3	h_3	h_37	no	17	high800	pull	23	11	852.466018000385	pull	1112.35595000046	pull	1	1	988.716117000877	2	1487.62794700087	1	1281.2289120011	1	307.271218000096	1	599.737248998281	1	2556.32350800079	17	2.5086685790011	1	13	14	14	12	41	ja	nein
85	pushPullEmp	20150922T144045	46	w	29	r	2	15	1	85	0	sad	3	2	s_18	s_15	yes	29	high800	pull	23	11	2611.89353600194	pull	2854.01369500242	pull	3	1	929.136973998538	1	416.328088998853	1	347.64740600076	1	257.213028999104	1	1537.85061899907	1	374.610342998494	29	2.54763017000005	1	13	14	14	12	41	ja	nein
86	pushPullEmp	20150922T144052	46	w	29	r	2	15	2	86	0	sad	3	2	s_17	s_15	yes	29	low400	push	23	11	662.768769997754	push	956.091701998346	push	1	1	929.136973998538	1	416.328088998853	1	347.64740600076	1	257.213028999104	1	1537.85061899907	1	374.610342998494	29	2.54763017000005	1	13	14	14	12	41	ja	nein
87	pushPullEmp	20150922T144059	46	w	29	r	2	15	3	87	0	sad	3	2	s_15	s_15	yes	29	low400	push	23	11	491.208190999809	push	774.69693500016	push	1	1	929.136973998538	1	416.328088998853	1	347.64740600076	1	257.213028999104	1	1537.85061899907	1	374.610342998494	29	2.54763017000005	1	13	14	14	12	41	ja	nein
88	pushPullEmp	20150922T144107	46	w	29	r	2	15	4	88	0	sad	3	2	s_14	s_15	yes	29	high800	pull	23	11	525.541542002524	pull	812.341997002572	pull	1	1	929.136973998538	1	416.328088998853	1	347.64740600076	1	257.213028999104	1	1537.85061899907	1	374.610342998494	29	2.54763017000005	1	13	14	14	12	41	ja	nein
89	pushPullEmp	20150922T144114	46	w	29	r	2	15	5	89	0	sad	3	2	s_13	s_15	yes	29	high800	pull	23	11	719.252813999337	pull	1007.42158699984	pull	1	1	929.136973998538	1	416.328088998853	1	347.64740600076	1	257.213028999104	1	1537.85061899907	1	374.610342998494	29	2.54763017000005	1	13	14	14	12	41	ja	nein
90	pushPullEmp	20150922T144122	46	w	29	r	2	15	6	90	0	sad	3	2	s_16	s_15	yes	29	low400	push	23	11	897.863883000449	push	1207.46637200055	push	1	1	929.136973998538	1	416.328088998853	1	347.64740600076	1	257.213028999104	1	1537.85061899907	1	374.610342998494	29	2.54763017000005	1	13	14	14	12	41	ja	nein
91	pushPullEmp	20150922T144159	46	w	29	r	2	16	1	91	0	sad	6	2	s_31	s_39	no	17	high800	pull	23	11	519.646751999157	pull	788.027140001854	pull	1	1	315.571551000176	2	870.810763000918	1	243.805865000468	1	276.867347001826	1	802.429273000598	1	548.056371000712	17	3.15325443099937	1	13	14	14	12	41	ja	nein
92	pushPullEmp	20150922T144207	46	w	29	r	2	16	2	92	0	sad	6	2	s_33	s_39	no	17	high800	pull	23	11	557.635144999134	pull	790.758548001671	pull	1	1	315.571551000176	2	870.810763000918	1	243.805865000468	1	276.867347001826	1	802.429273000598	1	548.056371000712	17	3.15325443099937	1	13	14	14	12	41	ja	nein
93	pushPullEmp	20150922T144214	46	w	29	r	2	16	3	93	0	sad	6	2	s_35	s_39	no	17	low400	push	23	11	-957.82104699983	push	910.617692999134	push	1	1	315.571551000176	2	870.810763000918	1	243.805865000468	1	276.867347001826	1	802.429273000598	1	548.056371000712	17	3.15325443099937	1	13	14	14	12	41	ja	nein
94	pushPullEmp	20150922T144221	46	w	29	r	2	16	4	94	0	sad	6	2	s_34	s_39	no	17	high800	pull	23	11	654.744909002242	pull	928.876780001796	pull	1	1	315.571551000176	2	870.810763000918	1	243.805865000468	1	276.867347001826	1	802.429273000598	1	548.056371000712	17	3.15325443099937	1	13	14	14	12	41	ja	nein
95	pushPullEmp	20150922T144228	46	w	29	r	2	16	5	95	0	sad	6	2	s_32	s_39	no	17	low400	push	23	11	546.489154998999	push	836.393224998465	push	1	1	315.571551000176	2	870.810763000918	1	243.805865000468	1	276.867347001826	1	802.429273000598	1	548.056371000712	17	3.15325443099937	1	13	14	14	12	41	ja	nein
96	pushPullEmp	20150922T144238	46	w	29	r	2	16	6	96	0	sad	6	2	s_36	s_39	no	17	high800	pull	23	11	431.563350996934	pull	694.318658998876	pull	1	1	315.571551000176	2	870.810763000918	1	243.805865000468	1	276.867347001826	1	802.429273000598	1	548.056371000712	17	3.15325443099937	1	13	14	14	12	41	ja	nein
97	pushPullEmp	20150922T144311	46	w	29	r	2	17	1	97	0	neutral	6	1	n_33	n_39	no	17	high800	pull	23	11	442.108100999671	pull	748.256718000543	pull	1	1	424.661614000797	1	274.27144000103	1	366.068155999528	1	329.658668000775	1	268.125091999536	1	493.174335999356	17	2.1761197779997	1	13	14	14	12	41	ja	nein
98	pushPullEmp	20150922T144319	46	w	29	r	2	17	2	98	0	neutral	6	1	n_32	n_39	no	17	high800	pull	23	11	511.247180000879	pull	797.960668000684	pull	1	1	424.661614000797	1	274.27144000103	1	366.068155999528	1	329.658668000775	1	268.125091999536	1	493.174335999356	17	2.1761197779997	1	13	14	14	12	41	ja	nein
99	pushPullEmp	20150922T144326	46	w	29	r	2	17	3	99	0	neutral	6	1	n_36	n_39	no	17	low400	push	23	11	460.461434001336	push	792.712100001954	push	1	1	424.661614000797	1	274.27144000103	1	366.068155999528	1	329.658668000775	1	268.125091999536	1	493.174335999356	17	2.1761197779997	1	13	14	14	12	41	ja	nein
100	pushPullEmp	20150922T144334	46	w	29	r	2	17	4	100	0	neutral	6	1	n_35	n_39	no	17	low400	push	23	11	737.077896999021	push	1097.57500099941	push	1	1	424.661614000797	1	274.27144000103	1	366.068155999528	1	329.658668000775	1	268.125091999536	1	493.174335999356	17	2.1761197779997	1	13	14	14	12	41	ja	nein
101	pushPullEmp	20150922T144342	46	w	29	r	2	17	5	101	0	neutral	6	1	n_31	n_39	no	17	high800	pull	23	11	827.669724999287	pull	1097.94044000126	pull	1	1	424.661614000797	1	274.27144000103	1	366.068155999528	1	329.658668000775	1	268.125091999536	1	493.174335999356	17	2.1761197779997	1	13	14	14	12	41	ja	nein
102	pushPullEmp	20150922T144349	46	w	29	r	2	17	6	102	0	neutral	6	1	n_34	n_39	no	17	low400	push	23	11	893.452630999382	push	1161.44652800256	push	1	1	424.661614000797	1	274.27144000103	1	366.068155999528	1	329.658668000775	1	268.125091999536	1	493.174335999356	17	2.1761197779997	1	13	14	14	12	41	ja	nein
103	pushPullEmp	20150922T144422	46	w	29	r	2	18	1	103	0	neutral	1	1	n_5	n_2	yes	29	high800	pull	23	11	413.082411999203	pull	736.709032999788	pull	1	1	303.079644996615	1	1162.56360900297	1	317.319630998099	1	331.602102000033	1	1077.72544899854	1	571.173238997289	29	2.05400814899986	1	13	14	14	12	41	ja	nein
104	pushPullEmp	20150922T144430	46	w	29	r	2	18	2	104	0	neutral	1	1	n_6	n_2	yes	29	low400	push	23	11	677.616964002373	push	982.639834000001	push	1	1	303.079644996615	1	1162.56360900297	1	317.319630998099	1	331.602102000033	1	1077.72544899854	1	571.173238997289	29	2.05400814899986	1	13	14	14	12	41	ja	nein
105	pushPullEmp	20150922T144437	46	w	29	r	2	18	3	105	0	neutral	1	1	n_3	n_2	yes	29	high800	pull	23	11	529.549111000146	pull	770.368440999941	pull	1	1	303.079644996615	1	1162.56360900297	1	317.319630998099	1	331.602102000033	1	1077.72544899854	1	571.173238997289	29	2.05400814899986	1	13	14	14	12	41	ja	nein
106	pushPullEmp	20150922T144445	46	w	29	r	2	18	4	106	0	neutral	1	1	n_2	n_2	yes	29	low400	push	23	11	1137.80351900196	push	1399.39206700283	push	1	1	303.079644996615	1	1162.56360900297	1	317.319630998099	1	331.602102000033	1	1077.72544899854	1	571.173238997289	29	2.05400814899986	1	13	14	14	12	41	ja	nein
107	pushPullEmp	20150922T144453	46	w	29	r	2	18	5	107	0	neutral	1	1	n_1	n_2	yes	29	high800	pull	23	11	769.424951998284	pull	1032.83721399849	pull	1	1	303.079644996615	1	1162.56360900297	1	317.319630998099	1	331.602102000033	1	1077.72544899854	1	571.173238997289	29	2.05400814899986	1	13	14	14	12	41	ja	nein
108	pushPullEmp	20150922T144500	46	w	29	r	2	18	6	108	0	neutral	1	1	n_4	n_2	yes	29	low400	push	23	11	368.063974997203	push	651.086217999255	push	1	1	303.079644996615	1	1162.56360900297	1	317.319630998099	1	331.602102000033	1	1077.72544899854	1	571.173238997289	29	2.05400814899986	1	13	14	14	12	41	ja	nein
109	pushPullEmp	20150922T144537	46	w	29	r	2	19	1	109	0	stroke	3	3	h_13	h_38	no	17	low400	push	23	11	695.427795998607	push	956.768900999217	push	1	2	1292.19658500006	3	1238.35721500291	2	999.666559997422	3	1814.00822100113	1	638.917854997999	1	840.803500999755	17	2.4762293490021	1	13	14	14	12	41	ja	nein
110	pushPullEmp	20150922T144545	46	w	29	r	2	19	2	110	0	stroke	3	3	h_17	h_38	no	17	high800	pull	23	11	554.187011998787	pull	803.493933001941	pull	1	2	1292.19658500006	3	1238.35721500291	2	999.666559997422	3	1814.00822100113	1	638.917854997999	1	840.803500999755	17	2.4762293490021	1	13	14	14	12	41	ja	nein
111	pushPullEmp	20150922T144552	46	w	29	r	2	19	3	111	0	stroke	3	3	h_14	h_38	no	17	low400	push	23	11	870.955840996729	pull	1420.44701299831	push	1	2	1292.19658500006	3	1238.35721500291	2	999.666559997422	3	1814.00822100113	1	638.917854997999	1	840.803500999755	17	2.4762293490021	1	13	14	14	12	41	ja	nein
112	pushPullEmp	20150922T144559	46	w	29	r	2	19	4	112	0	stroke	3	3	h_16	h_38	no	17	high800	pull	23	11	400.203156000411	pull	639.853554998903	pull	1	2	1292.19658500006	3	1238.35721500291	2	999.666559997422	3	1814.00822100113	1	638.917854997999	1	840.803500999755	17	2.4762293490021	1	13	14	14	12	41	ja	nein
113	pushPullEmp	20150922T144607	46	w	29	r	2	19	5	113	0	stroke	3	3	h_15	h_38	no	17	low400	push	23	11	658.506899998523	push	970.868062998401	push	1	2	1292.19658500006	3	1238.35721500291	2	999.666559997422	3	1814.00822100113	1	638.917854997999	1	840.803500999755	17	2.4762293490021	1	13	14	14	12	41	ja	nein
114	pushPullEmp	20150922T144614	46	w	29	r	2	19	6	114	0	stroke	3	3	h_18	h_38	no	17	low400	push	23	11	782.13940499982	push	1087.47716900244	push	1	2	1292.19658500006	3	1238.35721500291	2	999.666559997422	3	1814.00822100113	1	638.917854997999	1	840.803500999755	17	2.4762293490021	1	13	14	14	12	41	ja	nein
115	pushPullEmp	20150922T144653	46	w	29	r	2	20	1	115	0	stroke	2	3	h_11	h_10	yes	29	high800	pull	23	11	542.127425999846	pull	784.664156001876	pull	1	1	420.88061100003	2	849.230712999997	1	685.101308001322	2	720.814508000331	1	629.631823001546	1	737.50227599885	17	2.18065835699963	2	13	14	14	12	41	ja	nein
116	pushPullEmp	20150922T144700	46	w	29	r	2	20	2	116	0	stroke	2	3	h_7	h_10	yes	29	low400	push	23	11	504.26737799999	push	810.926098000986	push	1	1	420.88061100003	2	849.230712999997	1	685.101308001322	2	720.814508000331	1	629.631823001546	1	737.50227599885	17	2.18065835699963	2	13	14	14	12	41	ja	nein
117	pushPullEmp	20150922T144707	46	w	29	r	2	20	3	117	0	stroke	2	3	h_12	h_10	yes	29	high800	pull	23	11	671.036267001095	pull	946.335890002141	pull	1	1	420.88061100003	2	849.230712999997	1	685.101308001322	2	720.814508000331	1	629.631823001546	1	737.50227599885	17	2.18065835699963	2	13	14	14	12	41	ja	nein
118	pushPullEmp	20150922T144716	46	w	29	r	2	20	4	118	0	stroke	2	3	h_10	h_10	yes	29	high800	pull	23	11	1227.20364300322	pull	1490.92886100253	pull	1	1	420.88061100003	2	849.230712999997	1	685.101308001322	2	720.814508000331	1	629.631823001546	1	737.50227599885	17	2.18065835699963	2	13	14	14	12	41	ja	nein
119	pushPullEmp	20150922T144723	46	w	29	r	2	20	5	119	0	stroke	2	3	h_8	h_10	yes	29	low400	push	23	11	868.026171999489	push	1204.19969599909	push	1	1	420.88061100003	2	849.230712999997	1	685.101308001322	2	720.814508000331	1	629.631823001546	1	737.50227599885	17	2.18065835699963	2	13	14	14	12	41	ja	nein
120	pushPullEmp	20150922T144731	46	w	29	r	2	20	6	120	0	stroke	2	3	h_9	h_10	yes	29	low400	push	23	11	782.463059999922	push	1050.10591899836	push	1	1	420.88061100003	2	849.230712999997	1	685.101308001322	2	720.814508000331	1	629.631823001546	1	737.50227599885	17	2.18065835699963	2	13	14	14	12	41	ja	nein
[truncated: 28 more columns]
