# Supplementary material for: Empathic concern and personal distress depend on situational but not dispositional factors
Source: PLoS One. 2019 Nov 14;14(11):e0225102. doi: 10.1371/journal.pone.0225102 (PMC6855434; doi:10.1371/journal.pone.0225102)
Supplement: S3 File — (ZIP) [file pone.0225102.s004.zip › Results/pushPullEmp_44_avg.txt]

expName	date	vpNum	gender	age	handedness	respMapping	block	trial	trialCount	practice	picType	picBlock	picTypeNum	picName	memPicName	memPicPresent	memPicCorrKey	tone	respDirection	panas1Pos	panas1Neg	movementOnset	movementOnsetDirection	movementOffset	movementOffsetDirection	correct	respKeyTender	respTimeTender	respKeyCompassionate	respTimeCompassionate	respKeyMoved	respTimeMoved	respKeyWorried	respTimeWorried	respKeyDistressed	respTimeDistressed	respKeyAlarmed	respTimeAlarmed	memRespKey	memRespTime	correctMemTask	fs	ec	pt	pd	empathy	pqQ1	pqQ2	panas2Pos
1	pushPullEmp	20150922T091213	44	m	25	l	2	1	1	1	1	practice	1	4	p_4	p_5	yes	29	high800	pull	40	10	662.818061000014	pull	934.970823000033	pull	1	2	2250.41150399989	4	2986.13764399988	1	1943.94910000005	1	1182.77001699994	1	966.635457999928	1	3094.01494099984	29	4.06340113400006	1	14	17	17	6	48	ja	ja
2	pushPullEmp	20150922T091220	44	m	25	l	2	1	2	2	1	practice	1	4	p_6	p_5	yes	29	low400	push	40	10	519.650189000032	push	869.823783000043	push	1	2	2250.41150399989	4	2986.13764399988	1	1943.94910000005	1	1182.77001699994	1	966.635457999928	1	3094.01494099984	29	4.06340113400006	1	14	17	17	6	48	ja	ja
3	pushPullEmp	20150922T091238	44	m	25	l	2	1	3	3	1	practice	1	4	p_2	p_5	yes	29	low400	push	40	10	722.502817000171	pull	1118.37138000019	pull	2	2	2250.41150399989	4	2986.13764399988	1	1943.94910000005	1	1182.77001699994	1	966.635457999928	1	3094.01494099984	29	4.06340113400006	1	14	17	17	6	48	ja	ja
4	pushPullEmp	20150922T091245	44	m	25	l	2	1	4	4	1	practice	1	4	p_3	p_5	yes	29	low400	push	40	10	410.803271999934	push	838.480740000117	push	1	2	2250.41150399989	4	2986.13764399988	1	1943.94910000005	1	1182.77001699994	1	966.635457999928	1	3094.01494099984	29	4.06340113400006	1	14	17	17	6	48	ja	ja
5	pushPullEmp	20150922T091252	44	m	25	l	2	1	5	5	1	practice	1	4	p_1	p_5	yes	29	high800	pull	40	10	487.096878000173	pull	818.647657	pull	1	2	2250.41150399989	4	2986.13764399988	1	1943.94910000005	1	1182.77001699994	1	966.635457999928	1	3094.01494099984	29	4.06340113400006	1	14	17	17	6	48	ja	ja
6	pushPullEmp	20150922T091259	44	m	25	l	2	1	6	6	1	practice	1	4	p_5	p_5	yes	29	high800	pull	40	10	515.882531000083	pull	831.472722000039	pull	1	2	2250.41150399989	4	2986.13764399988	1	1943.94910000005	1	1182.77001699994	1	966.635457999928	1	3094.01494099984	29	4.06340113400006	1	14	17	17	6	48	ja	ja
7	pushPullEmp	20150922T091349	44	m	25	l	2	2	1	7	1	practice	2	4	p_10	p_13	no	17	high800	pull	40	10	477.791872999982	pull	820.338400999939	pull	1	1	1579.89283699999	1	1058.96459399992	1	1052.87708900005	1	1331.60337000004	1	1210.35312599997	1	843.994296999881	17	3.20999450100021	1	14	17	17	6	48	ja	ja
8	pushPullEmp	20150922T091356	44	m	25	l	2	2	2	8	1	practice	2	4	p_7	p_13	no	17	high800	pull	40	10	439.910764000027	pull	746.721642000106	pull	1	1	1579.89283699999	1	1058.96459399992	1	1052.87708900005	1	1331.60337000004	1	1210.35312599997	1	843.994296999881	17	3.20999450100021	1	14	17	17	6	48	ja	ja
9	pushPullEmp	20150922T091403	44	m	25	l	2	2	3	9	1	practice	2	4	p_8	p_13	no	17	low400	push	40	10	490.780604999922	push	901.71559199994	push	1	1	1579.89283699999	1	1058.96459399992	1	1052.87708900005	1	1331.60337000004	1	1210.35312599997	1	843.994296999881	17	3.20999450100021	1	14	17	17	6	48	ja	ja
10	pushPullEmp	20150922T091410	44	m	25	l	2	2	4	10	1	practice	2	4	p_12	p_13	no	17	low400	push	40	10	402.837477000143	push	733.171719000078	push	1	1	1579.89283699999	1	1058.96459399992	1	1052.87708900005	1	1331.60337000004	1	1210.35312599997	1	843.994296999881	17	3.20999450100021	1	14	17	17	6	48	ja	ja
11	pushPullEmp	20150922T091417	44	m	25	l	2	2	5	11	1	practice	2	4	p_11	p_13	no	17	low400	push	40	10	522.419457999902	push	854.878468999985	push	1	1	1579.89283699999	1	1058.96459399992	1	1052.87708900005	1	1331.60337000004	1	1210.35312599997	1	843.994296999881	17	3.20999450100021	1	14	17	17	6	48	ja	ja
12	pushPullEmp	20150922T091424	44	m	25	l	2	2	6	12	1	practice	2	4	p_9	p_13	no	17	high800	pull	40	10	383.725974000166	pull	749.981073000166	pull	1	1	1579.89283699999	1	1058.96459399992	1	1052.87708900005	1	1331.60337000004	1	1210.35312599997	1	843.994296999881	17	3.20999450100021	1	14	17	17	6	48	ja	ja
13	pushPullEmp	20150922T091509	44	m	25	l	2	3	1	13	0	neutral	3	1	n_16	n_14	yes	29	low400	push	40	10	529.217170000133	pull	892.662981000152	pull	2	4	2171.57933800013	1	1926.70059600005	4	1320.6829369999	1	1424.34672600007	1	499.012981000078	1	868.228673999965	29	3.17703624800015	1	14	17	17	6	48	ja	ja
14	pushPullEmp	20150922T091516	44	m	25	l	2	3	2	14	0	neutral	3	1	n_14	n_14	yes	29	low400	push	40	10	454.866085999905	pull	1027.78848700005	push	1	4	2171.57933800013	1	1926.70059600005	4	1320.6829369999	1	1424.34672600007	1	499.012981000078	1	868.228673999965	29	3.17703624800015	1	14	17	17	6	48	ja	ja
15	pushPullEmp	20150922T091523	44	m	25	l	2	3	3	15	0	neutral	3	1	n_13	n_14	yes	29	high800	pull	40	10	522.548576000034	pull	862.357908999982	pull	1	4	2171.57933800013	1	1926.70059600005	4	1320.6829369999	1	1424.34672600007	1	499.012981000078	1	868.228673999965	29	3.17703624800015	1	14	17	17	6	48	ja	ja
16	pushPullEmp	20150922T091530	44	m	25	l	2	3	4	16	0	neutral	3	1	n_18	n_14	yes	29	high800	pull	40	10	588.025204999989	pull	923.751127000154	pull	1	4	2171.57933800013	1	1926.70059600005	4	1320.6829369999	1	1424.34672600007	1	499.012981000078	1	868.228673999965	29	3.17703624800015	1	14	17	17	6	48	ja	ja
17	pushPullEmp	20150922T091537	44	m	25	l	2	3	5	17	0	neutral	3	1	n_15	n_14	yes	29	low400	push	40	10	701.793095000156	push	1075.2466090001	push	1	4	2171.57933800013	1	1926.70059600005	4	1320.6829369999	1	1424.34672600007	1	499.012981000078	1	868.228673999965	29	3.17703624800015	1	14	17	17	6	48	ja	ja
18	pushPullEmp	20150922T091544	44	m	25	l	2	3	6	18	0	neutral	3	1	n_17	n_14	yes	29	low400	push	40	10	512.56360399987	push	1066.22415300001	push	1	4	2171.57933800013	1	1926.70059600005	4	1320.6829369999	1	1424.34672600007	1	499.012981000078	1	868.228673999965	29	3.17703624800015	1	14	17	17	6	48	ja	ja
19	pushPullEmp	20150922T091626	44	m	25	l	2	4	1	19	0	neutral	2	1	n_11	n_10	yes	29	high800	pull	40	10	539.436978000007	pull	898.044233000159	pull	1	4	1130.67208200005	1	2143.32834300012	4	2288.03172399989	1	1491.33316300004	1	683.36629800001	1	760.502275999897	29	2.08527721200016	1	14	17	17	6	48	ja	ja
20	pushPullEmp	20150922T091633	44	m	25	l	2	4	2	20	0	neutral	2	1	n_10	n_10	yes	29	high800	pull	40	10	629.748917999999	pull	939.231096000052	pull	1	4	1130.67208200005	1	2143.32834300012	4	2288.03172399989	1	1491.33316300004	1	683.36629800001	1	760.502275999897	29	2.08527721200016	1	14	17	17	6	48	ja	ja
21	pushPullEmp	20150922T091641	44	m	25	l	2	4	3	21	0	neutral	2	1	n_9	n_10	yes	29	low400	push	40	10	532.573557000072	push	941.829616000045	push	1	4	1130.67208200005	1	2143.32834300012	4	2288.03172399989	1	1491.33316300004	1	683.36629800001	1	760.502275999897	29	2.08527721200016	1	14	17	17	6	48	ja	ja
22	pushPullEmp	20150922T091648	44	m	25	l	2	4	4	22	0	neutral	2	1	n_7	n_10	yes	29	high800	pull	40	10	662.559381000032	pull	1039.76456999986	pull	1	4	1130.67208200005	1	2143.32834300012	4	2288.03172399989	1	1491.33316300004	1	683.36629800001	1	760.502275999897	29	2.08527721200016	1	14	17	17	6	48	ja	ja
23	pushPullEmp	20150922T091655	44	m	25	l	2	4	5	23	0	neutral	2	1	n_8	n_10	yes	29	low400	push	40	10	607.974510999933	push	979.689737000039	push	1	4	1130.67208200005	1	2143.32834300012	4	2288.03172399989	1	1491.33316300004	1	683.36629800001	1	760.502275999897	29	2.08527721200016	1	14	17	17	6	48	ja	ja
24	pushPullEmp	20150922T091702	44	m	25	l	2	4	6	24	0	neutral	2	1	n_12	n_10	yes	29	high800	pull	40	10	366.992685999894	pull	768.951702999975	pull	1	4	1130.67208200005	1	2143.32834300012	4	2288.03172399989	1	1491.33316300004	1	683.36629800001	1	760.502275999897	29	2.08527721200016	1	14	17	17	6	48	ja	ja
25	pushPullEmp	20150922T091746	44	m	25	l	2	5	1	25	0	stroke	5	3	h_28	h_28	yes	29	low400	push	40	10	774.21945700019	push	1284.56895400007	push	1	7	1779.71762100015	6	1755.8406149999	5	3241.62762800006	6	1100.78132900003	5	2731.813805	6	1363.44687399992	29	2.25910320799994	1	14	17	17	6	48	ja	ja
26	pushPullEmp	20150922T091753	44	m	25	l	2	5	2	26	0	stroke	5	3	h_27	h_28	yes	29	low400	push	40	10	651.019357000067	push	1011.97722199988	push	1	7	1779.71762100015	6	1755.8406149999	5	3241.62762800006	6	1100.78132900003	5	2731.813805	6	1363.44687399992	29	2.25910320799994	1	14	17	17	6	48	ja	ja
27	pushPullEmp	20150922T091800	44	m	25	l	2	5	3	27	0	stroke	5	3	h_26	h_28	yes	29	high800	pull	40	10	457.269685999885	pull	756.48373799991	pull	1	7	1779.71762100015	6	1755.8406149999	5	3241.62762800006	6	1100.78132900003	5	2731.813805	6	1363.44687399992	29	2.25910320799994	1	14	17	17	6	48	ja	ja
28	pushPullEmp	20150922T091807	44	m	25	l	2	5	4	28	0	stroke	5	3	h_25	h_28	yes	29	high800	pull	40	10	558.085974000145	pull	850.513232999996	pull	1	7	1779.71762100015	6	1755.8406149999	5	3241.62762800006	6	1100.78132900003	5	2731.813805	6	1363.44687399992	29	2.25910320799994	1	14	17	17	6	48	ja	ja
29	pushPullEmp	20150922T091814	44	m	25	l	2	5	5	29	0	stroke	5	3	h_29	h_28	yes	29	low400	push	40	10	545.51564499989	push	982.733750999936	push	1	7	1779.71762100015	6	1755.8406149999	5	3241.62762800006	6	1100.78132900003	5	2731.813805	6	1363.44687399992	29	2.25910320799994	1	14	17	17	6	48	ja	ja
30	pushPullEmp	20150922T091821	44	m	25	l	2	5	6	30	0	stroke	5	3	h_30	h_28	yes	29	low400	push	40	10	482.132723000044	push	788.276028000022	push	1	7	1779.71762100015	6	1755.8406149999	5	3241.62762800006	6	1100.78132900003	5	2731.813805	6	1363.44687399992	29	2.25910320799994	1	14	17	17	6	48	ja	ja
31	pushPullEmp	20150922T091904	44	m	25	l	2	6	1	31	0	stroke	1	3	h_4	h_37	no	17	high800	pull	40	10	400.813775000055	pull	705.380599999993	pull	1	7	937.105910000128	7	918.963723000161	6	724.026600999878	7	908.984172999908	8	2158.8654090001	6	1262.90040000004	17	2.19476661400017	1	14	17	17	6	48	ja	ja
32	pushPullEmp	20150922T091912	44	m	25	l	2	6	2	32	0	stroke	1	3	h_6	h_37	no	17	low400	push	40	10	583.080129999989	push	973.024676999903	push	1	7	937.105910000128	7	918.963723000161	6	724.026600999878	7	908.984172999908	8	2158.8654090001	6	1262.90040000004	17	2.19476661400017	1	14	17	17	6	48	ja	ja
33	pushPullEmp	20150922T091919	44	m	25	l	2	6	3	33	0	stroke	1	3	h_3	h_37	no	17	high800	pull	40	10	560.983453000157	pull	882.24507900018	pull	1	7	937.105910000128	7	918.963723000161	6	724.026600999878	7	908.984172999908	8	2158.8654090001	6	1262.90040000004	17	2.19476661400017	1	14	17	17	6	48	ja	ja
34	pushPullEmp	20150922T091926	44	m	25	l	2	6	4	34	0	stroke	1	3	h_1	h_37	no	17	low400	push	40	10	602.566324000127	pull	1304.81696499999	push	1	7	937.105910000128	7	918.963723000161	6	724.026600999878	7	908.984172999908	8	2158.8654090001	6	1262.90040000004	17	2.19476661400017	1	14	17	17	6	48	ja	ja
35	pushPullEmp	20150922T091933	44	m	25	l	2	6	5	35	0	stroke	1	3	h_2	h_37	no	17	high800	pull	40	10	644.495540000098	pull	994.706888000001	pull	1	7	937.105910000128	7	918.963723000161	6	724.026600999878	7	908.984172999908	8	2158.8654090001	6	1262.90040000004	17	2.19476661400017	1	14	17	17	6	48	ja	ja
36	pushPullEmp	20150922T091940	44	m	25	l	2	6	6	36	0	stroke	1	3	h_5	h_37	no	17	high800	pull	40	10	663.839169999917	pull	984.867541999918	pull	1	7	937.105910000128	7	918.963723000161	6	724.026600999878	7	908.984172999908	8	2158.8654090001	6	1262.90040000004	17	2.19476661400017	1	14	17	17	6	48	ja	ja
37	pushPullEmp	20150922T092019	44	m	25	l	2	7	1	37	0	neutral	5	1	n_28	n_38	no	17	low400	push	40	10	429.133150999978	push	849.728430000032	push	1	5	2070.65562399998	1	946.799994000003	6	1597.003137	1	635.721024000077	1	619.2360739999	1	940.392101000043	17	1.81352879300016	1	14	17	17	6	48	ja	ja
38	pushPullEmp	20150922T092026	44	m	25	l	2	7	2	38	0	neutral	5	1	n_27	n_38	no	17	high800	pull	40	10	473.584425000017	pull	869.735315999951	pull	1	5	2070.65562399998	1	946.799994000003	6	1597.003137	1	635.721024000077	1	619.2360739999	1	940.392101000043	17	1.81352879300016	1	14	17	17	6	48	ja	ja
39	pushPullEmp	20150922T092034	44	m	25	l	2	7	3	39	0	neutral	5	1	n_26	n_38	no	17	low400	push	40	10	741.525999999913	push	1233.090028	push	1	5	2070.65562399998	1	946.799994000003	6	1597.003137	1	635.721024000077	1	619.2360739999	1	940.392101000043	17	1.81352879300016	1	14	17	17	6	48	ja	ja
40	pushPullEmp	20150922T092041	44	m	25	l	2	7	4	40	0	neutral	5	1	n_25	n_38	no	17	high800	pull	40	10	368.480064999929	pull	714.360776999982	pull	1	5	2070.65562399998	1	946.799994000003	6	1597.003137	1	635.721024000077	1	619.2360739999	1	940.392101000043	17	1.81352879300016	1	14	17	17	6	48	ja	ja
41	pushPullEmp	20150922T092048	44	m	25	l	2	7	5	41	0	neutral	5	1	n_30	n_38	no	17	high800	pull	40	10	445.568753999969	pull	826.003002999987	pull	1	5	2070.65562399998	1	946.799994000003	6	1597.003137	1	635.721024000077	1	619.2360739999	1	940.392101000043	17	1.81352879300016	1	14	17	17	6	48	ja	ja
42	pushPullEmp	20150922T092055	44	m	25	l	2	7	6	42	0	neutral	5	1	n_29	n_38	no	17	low400	push	40	10	432.468194000061	push	810.954246000032	push	1	5	2070.65562399998	1	946.799994000003	6	1597.003137	1	635.721024000077	1	619.2360739999	1	940.392101000043	17	1.81352879300016	1	14	17	17	6	48	ja	ja
43	pushPullEmp	20150922T092130	44	m	25	l	2	8	1	43	0	neutral	4	1	n_20	n_37	no	17	high800	pull	40	10	404.642835000122	pull	739.312413999987	pull	1	5	1366.94898100018	3	2272.05558900005	3	1538.63405399989	4	2309.38722200017	1	1001.41258500003	1	1025.70943000001	17	2.00420555200003	1	14	17	17	6	48	ja	ja
44	pushPullEmp	20150922T092137	44	m	25	l	2	8	2	44	0	neutral	4	1	n_22	n_37	no	17	high800	pull	40	10	477.031827999876	pull	782.006455999957	pull	1	5	1366.94898100018	3	2272.05558900005	3	1538.63405399989	4	2309.38722200017	1	1001.41258500003	1	1025.70943000001	17	2.00420555200003	1	14	17	17	6	48	ja	ja
45	pushPullEmp	20150922T092144	44	m	25	l	2	8	3	45	0	neutral	4	1	n_23	n_37	no	17	low400	push	40	10	541.162734000049	push	863.922336999944	push	1	5	1366.94898100018	3	2272.05558900005	3	1538.63405399989	4	2309.38722200017	1	1001.41258500003	1	1025.70943000001	17	2.00420555200003	1	14	17	17	6	48	ja	ja
46	pushPullEmp	20150922T092151	44	m	25	l	2	8	4	46	0	neutral	4	1	n_24	n_37	no	17	low400	push	40	10	531.892067000015	push	867.98715200014	push	1	5	1366.94898100018	3	2272.05558900005	3	1538.63405399989	4	2309.38722200017	1	1001.41258500003	1	1025.70943000001	17	2.00420555200003	1	14	17	17	6	48	ja	ja
47	pushPullEmp	20150922T092158	44	m	25	l	2	8	5	47	0	neutral	4	1	n_21	n_37	no	17	high800	pull	40	10	406.190695999934	pull	759.420830000048	pull	1	5	1366.94898100018	3	2272.05558900005	3	1538.63405399989	4	2309.38722200017	1	1001.41258500003	1	1025.70943000001	17	2.00420555200003	1	14	17	17	6	48	ja	ja
48	pushPullEmp	20150922T092205	44	m	25	l	2	8	6	48	0	neutral	4	1	n_19	n_37	no	17	low400	push	40	10	453.37031499992	push	765.878410000032	push	1	5	1366.94898100018	3	2272.05558900005	3	1538.63405399989	4	2309.38722200017	1	1001.41258500003	1	1025.70943000001	17	2.00420555200003	1	14	17	17	6	48	ja	ja
49	pushPullEmp	20150922T092253	44	m	25	l	2	9	1	49	0	sad	2	2	s_10	s_38	no	17	low400	push	40	10	463.800297000082	push	726.864470000057	push	1	8	1465.21243400002	7	957.692424000015	7	1743.1429180001	7	1823.61414799993	1	798.099898000146	1	1325.01259299988	17	1.79171234199998	1	14	17	17	6	48	ja	ja
50	pushPullEmp	20150922T092300	44	m	25	l	2	9	2	50	0	sad	2	2	s_9	s_38	no	17	high800	pull	40	10	474.862485000178	pull	873.323595000149	pull	1	8	1465.21243400002	7	957.692424000015	7	1743.1429180001	7	1823.61414799993	1	798.099898000146	1	1325.01259299988	17	1.79171234199998	1	14	17	17	6	48	ja	ja
51	pushPullEmp	20150922T092307	44	m	25	l	2	9	3	51	0	sad	2	2	s_11	s_38	no	17	low400	push	40	10	727.081863000085	push	1150.39877900006	push	1	8	1465.21243400002	7	957.692424000015	7	1743.1429180001	7	1823.61414799993	1	798.099898000146	1	1325.01259299988	17	1.79171234199998	1	14	17	17	6	48	ja	ja
52	pushPullEmp	20150922T092314	44	m	25	l	2	9	4	52	0	sad	2	2	s_7	s_38	no	17	low400	push	40	10	392.550208999983	push	707.812312000106	push	1	8	1465.21243400002	7	957.692424000015	7	1743.1429180001	7	1823.61414799993	1	798.099898000146	1	1325.01259299988	17	1.79171234199998	1	14	17	17	6	48	ja	ja
53	pushPullEmp	20150922T092321	44	m	25	l	2	9	5	53	0	sad	2	2	s_8	s_38	no	17	high800	pull	40	10	467.836237000123	pull	794.84303400009	pull	1	8	1465.21243400002	7	957.692424000015	7	1743.1429180001	7	1823.61414799993	1	798.099898000146	1	1325.01259299988	17	1.79171234199998	1	14	17	17	6	48	ja	ja
54	pushPullEmp	20150922T092328	44	m	25	l	2	9	6	54	0	sad	2	2	s_12	s_38	no	17	high800	pull	40	10	477.077855999918	pull	789.157143999868	pull	1	8	1465.21243400002	7	957.692424000015	7	1743.1429180001	7	1823.61414799993	1	798.099898000146	1	1325.01259299988	17	1.79171234199998	1	14	17	17	6	48	ja	ja
55	pushPullEmp	20150922T092409	44	m	25	l	2	10	1	55	0	sad	1	2	s_4	s_37	no	17	low400	push	40	10	733.038536999951	push	1290.03025899997	push	1	7	1381.71996799997	7	981.793754000137	7	1249.62788199991	1	1232.42570899993	1	1018.57960799998	1	2320.94452999991	17	1.895660615	1	14	17	17	6	48	ja	ja
56	pushPullEmp	20150922T092416	44	m	25	l	2	10	2	56	0	sad	1	2	s_1	s_37	no	17	low400	push	40	10	489.493370000086	push	805.715049999984	push	1	7	1381.71996799997	7	981.793754000137	7	1249.62788199991	1	1232.42570899993	1	1018.57960799998	1	2320.94452999991	17	1.895660615	1	14	17	17	6	48	ja	ja
57	pushPullEmp	20150922T092423	44	m	25	l	2	10	3	57	0	sad	1	2	s_6	s_37	no	17	high800	pull	40	10	507.444804999868	pull	841.856303999866	pull	1	7	1381.71996799997	7	981.793754000137	7	1249.62788199991	1	1232.42570899993	1	1018.57960799998	1	2320.94452999991	17	1.895660615	1	14	17	17	6	48	ja	ja
58	pushPullEmp	20150922T092430	44	m	25	l	2	10	4	58	0	sad	1	2	s_5	s_37	no	17	low400	push	40	10	834.78537099982	push	1128.67516999982	push	1	7	1381.71996799997	7	981.793754000137	7	1249.62788199991	1	1232.42570899993	1	1018.57960799998	1	2320.94452999991	17	1.895660615	1	14	17	17	6	48	ja	ja
59	pushPullEmp	20150922T092437	44	m	25	l	2	10	5	59	0	sad	1	2	s_3	s_37	no	17	high800	pull	40	10	475.509609999885	pull	834.088060999969	pull	1	7	1381.71996799997	7	981.793754000137	7	1249.62788199991	1	1232.42570899993	1	1018.57960799998	1	2320.94452999991	17	1.895660615	1	14	17	17	6	48	ja	ja
60	pushPullEmp	20150922T092444	44	m	25	l	2	10	6	60	0	sad	1	2	s_2	s_37	no	17	high800	pull	40	10	497.281302999776	pull	811.745035999915	pull	1	7	1381.71996799997	7	981.793754000137	7	1249.62788199991	1	1232.42570899993	1	1018.57960799998	1	2320.94452999991	17	1.895660615	1	14	17	17	6	48	ja	ja
61	pushPullEmp	20150922T092524	44	m	25	l	2	11	1	61	0	neutral	1	1	n_3	n_6	yes	29	low400	push	40	10	664.410305000141	push	1115.37521500018	push	1	2	1897.94132299994	1	852.026352000166	1	1059.62847199999	3	2481.7797369999	3	428.524829000025	3	1907.5003800001	29	2.33281604300009	1	14	17	17	6	48	ja	ja
62	pushPullEmp	20150922T092532	44	m	25	l	2	11	2	62	0	neutral	1	1	n_2	n_6	yes	29	high800	pull	40	10	673.329551999908	pull	1101.52141999979	pull	1	2	1897.94132299994	1	852.026352000166	1	1059.62847199999	3	2481.7797369999	3	428.524829000025	3	1907.5003800001	29	2.33281604300009	1	14	17	17	6	48	ja	ja
63	pushPullEmp	20150922T092540	44	m	25	l	2	11	3	63	0	neutral	1	1	n_6	n_6	yes	29	low400	push	40	10	622.952012000113	push	1018.38548500002	push	1	2	1897.94132299994	1	852.026352000166	1	1059.62847199999	3	2481.7797369999	3	428.524829000025	3	1907.5003800001	29	2.33281604300009	1	14	17	17	6	48	ja	ja
64	pushPullEmp	20150922T092547	44	m	25	l	2	11	4	64	0	neutral	1	1	n_1	n_6	yes	29	high800	pull	40	10	619.607412000145	pull	970.390489000105	pull	1	2	1897.94132299994	1	852.026352000166	1	1059.62847199999	3	2481.7797369999	3	428.524829000025	3	1907.5003800001	29	2.33281604300009	1	14	17	17	6	48	ja	ja
65	pushPullEmp	20150922T092554	44	m	25	l	2	11	5	65	0	neutral	1	1	n_4	n_6	yes	29	low400	push	40	10	506.470339999945	push	1061.88143299992	push	1	2	1897.94132299994	1	852.026352000166	1	1059.62847199999	3	2481.7797369999	3	428.524829000025	3	1907.5003800001	29	2.33281604300009	1	14	17	17	6	48	ja	ja
66	pushPullEmp	20150922T092601	44	m	25	l	2	11	6	66	0	neutral	1	1	n_5	n_6	yes	29	low400	push	40	10	636.573475000072	push	952.678130999951	push	1	2	1897.94132299994	1	852.026352000166	1	1059.62847199999	3	2481.7797369999	3	428.524829000025	3	1907.5003800001	29	2.33281604300009	1	14	17	17	6	48	ja	ja
67	pushPullEmp	20150922T092644	44	m	25	l	2	12	1	67	0	neutral	6	1	n_31	n_39	no	17	high800	pull	40	10	472.473953999866	pull	873.716139999857	pull	1	1	712.04941499991	1	1995.72314800002	1	1235.29028799999	4	1779.0667769998	3	1362.70133300013	4	1633.9497670001	17	1.99537024699998	1	14	17	17	6	48	ja	ja
68	pushPullEmp	20150922T092651	44	m	25	l	2	12	2	68	0	neutral	6	1	n_33	n_39	no	17	low400	push	40	10	595.665580000154	push	977.673651000126	push	1	1	712.04941499991	1	1995.72314800002	1	1235.29028799999	4	1779.0667769998	3	1362.70133300013	4	1633.9497670001	17	1.99537024699998	1	14	17	17	6	48	ja	ja
69	pushPullEmp	20150922T092658	44	m	25	l	2	12	3	69	0	neutral	6	1	n_35	n_39	no	17	high800	pull	40	10	424.524637999984	pull	763.282808999866	pull	1	1	712.04941499991	1	1995.72314800002	1	1235.29028799999	4	1779.0667769998	3	1362.70133300013	4	1633.9497670001	17	1.99537024699998	1	14	17	17	6	48	ja	ja
70	pushPullEmp	20150922T092705	44	m	25	l	2	12	4	70	0	neutral	6	1	n_34	n_39	no	17	low400	push	40	10	579.332431000106	push	843.465167000071	push	1	1	712.04941499991	1	1995.72314800002	1	1235.29028799999	4	1779.0667769998	3	1362.70133300013	4	1633.9497670001	17	1.99537024699998	1	14	17	17	6	48	ja	ja
71	pushPullEmp	20150922T092712	44	m	25	l	2	12	5	71	0	neutral	6	1	n_36	n_39	no	17	high800	pull	40	10	498.860668000001	pull	918.218318999929	pull	1	1	712.04941499991	1	1995.72314800002	1	1235.29028799999	4	1779.0667769998	3	1362.70133300013	4	1633.9497670001	17	1.99537024699998	1	14	17	17	6	48	ja	ja
72	pushPullEmp	20150922T092719	44	m	25	l	2	12	6	72	0	neutral	6	1	n_32	n_39	no	17	high800	pull	40	10	560.867124000064	pull	881.306424000153	pull	1	1	712.04941499991	1	1995.72314800002	1	1235.29028799999	4	1779.0667769998	3	1362.70133300013	4	1633.9497670001	17	1.99537024699998	1	14	17	17	6	48	ja	ja
73	pushPullEmp	20150922T092802	44	m	25	l	2	13	1	73	0	sad	4	2	s_24	s_23	yes	29	low400	push	40	10	468.155012999981	push	905.116357999854	push	1	7	1431.08583000003	7	1233.08748699992	7	1113.0018419999	6	2301.42020900007	1	1728.00389299982	1	716.384024000035	29	1.99973636200002	1	14	17	17	6	48	ja	ja
74	pushPullEmp	20150922T092809	44	m	25	l	2	13	2	74	0	sad	4	2	s_20	s_23	yes	29	high800	pull	40	10	415.213517999864	pull	863.208599999898	pull	1	7	1431.08583000003	7	1233.08748699992	7	1113.0018419999	6	2301.42020900007	1	1728.00389299982	1	716.384024000035	29	1.99973636200002	1	14	17	17	6	48	ja	ja
75	pushPullEmp	20150922T092816	44	m	25	l	2	13	3	75	0	sad	4	2	s_21	s_23	yes	29	low400	push	40	10	676.65973200008	push	1017.40113299991	push	1	7	1431.08583000003	7	1233.08748699992	7	1113.0018419999	6	2301.42020900007	1	1728.00389299982	1	716.384024000035	29	1.99973636200002	1	14	17	17	6	48	ja	ja
76	pushPullEmp	20150922T092823	44	m	25	l	2	13	4	76	0	sad	4	2	s_22	s_23	yes	29	high800	pull	40	10	452.489676999998	pull	838.697111999958	pull	1	7	1431.08583000003	7	1233.08748699992	7	1113.0018419999	6	2301.42020900007	1	1728.00389299982	1	716.384024000035	29	1.99973636200002	1	14	17	17	6	48	ja	ja
77	pushPullEmp	20150922T092831	44	m	25	l	2	13	5	77	0	sad	4	2	s_23	s_23	yes	29	low400	push	40	10	562.993525999995	push	953.343020000015	push	1	7	1431.08583000003	7	1233.08748699992	7	1113.0018419999	6	2301.42020900007	1	1728.00389299982	1	716.384024000035	29	1.99973636200002	1	14	17	17	6	48	ja	ja
78	pushPullEmp	20150922T092838	44	m	25	l	2	13	6	78	0	sad	4	2	s_19	s_23	yes	29	high800	pull	40	10	443.553436999882	pull	859.030030999866	pull	1	7	1431.08583000003	7	1233.08748699992	7	1113.0018419999	6	2301.42020900007	1	1728.00389299982	1	716.384024000035	29	1.99973636200002	1	14	17	17	6	48	ja	ja
79	pushPullEmp	20150922T092920	44	m	25	l	2	14	1	79	0	sad	5	2	s_26	s_28	yes	29	low400	push	40	10	675.105457999805	push	1086.81931099984	push	1	7	630.749069000103	6	1133.76681699992	7	632.224064000184	1	2484.1151720002	1	1408.37852499999	1	1320.30689700014	29	1.63057863299991	1	14	17	17	6	48	ja	ja
80	pushPullEmp	20150922T092927	44	m	25	l	2	14	2	80	0	sad	5	2	s_28	s_28	yes	29	low400	push	40	10	490.988167000187	push	903.128902000053	push	1	7	630.749069000103	6	1133.76681699992	7	632.224064000184	1	2484.1151720002	1	1408.37852499999	1	1320.30689700014	29	1.63057863299991	1	14	17	17	6	48	ja	ja
81	pushPullEmp	20150922T092934	44	m	25	l	2	14	3	81	0	sad	5	2	s_30	s_28	yes	29	high800	pull	40	10	490.559931999636	pull	861.734047999656	pull	1	7	630.749069000103	6	1133.76681699992	7	632.224064000184	1	2484.1151720002	1	1408.37852499999	1	1320.30689700014	29	1.63057863299991	1	14	17	17	6	48	ja	ja
82	pushPullEmp	20150922T092942	44	m	25	l	2	14	4	82	0	sad	5	2	s_25	s_28	yes	29	low400	push	40	10	609.42708000023	push	1112.40292900023	push	1	7	630.749069000103	6	1133.76681699992	7	632.224064000184	1	2484.1151720002	1	1408.37852499999	1	1320.30689700014	29	1.63057863299991	1	14	17	17	6	48	ja	ja
83	pushPullEmp	20150922T092949	44	m	25	l	2	14	5	83	0	sad	5	2	s_29	s_28	yes	29	high800	pull	40	10	602.629166999875	pull	975.35595300026	pull	1	7	630.749069000103	6	1133.76681699992	7	632.224064000184	1	2484.1151720002	1	1408.37852499999	1	1320.30689700014	29	1.63057863299991	1	14	17	17	6	48	ja	ja
84	pushPullEmp	20150922T092956	44	m	25	l	2	14	6	84	0	sad	5	2	s_27	s_28	yes	29	low400	push	40	10	508.527465999876	push	908.540926999947	push	1	7	630.749069000103	6	1133.76681699992	7	632.224064000184	1	2484.1151720002	1	1408.37852499999	1	1320.30689700014	29	1.63057863299991	1	14	17	17	6	48	ja	ja
85	pushPullEmp	20150922T093036	44	m	25	l	2	15	1	85	0	stroke	4	3	h_21	h_39	no	17	low400	push	40	10	428.736508000024	push	764.479139999916	push	1	7	1811.96364800007	7	1570.4773450002	6	964.685113000087	7	970.846256000186	2	1227.31076699984	7	1748.5666270004	17	1.89473540400013	1	14	17	17	6	48	ja	ja
86	pushPullEmp	20150922T093043	44	m	25	l	2	15	2	86	0	stroke	4	3	h_19	h_39	no	17	high800	pull	40	10	447.838198999856	push	992.131708999845	pull	1	7	1811.96364800007	7	1570.4773450002	6	964.685113000087	7	970.846256000186	2	1227.31076699984	7	1748.5666270004	17	1.89473540400013	1	14	17	17	6	48	ja	ja
87	pushPullEmp	20150922T093050	44	m	25	l	2	15	3	87	0	stroke	4	3	h_22	h_39	no	17	high800	pull	40	10	551.598712999843	pull	856.206990000013	pull	1	7	1811.96364800007	7	1570.4773450002	6	964.685113000087	7	970.846256000186	2	1227.31076699984	7	1748.5666270004	17	1.89473540400013	1	14	17	17	6	48	ja	ja
88	pushPullEmp	20150922T093057	44	m	25	l	2	15	4	88	0	stroke	4	3	h_20	h_39	no	17	low400	push	40	10	420.39188399995	push	822.210743999771	push	1	7	1811.96364800007	7	1570.4773450002	6	964.685113000087	7	970.846256000186	2	1227.31076699984	7	1748.5666270004	17	1.89473540400013	1	14	17	17	6	48	ja	ja
89	pushPullEmp	20150922T093104	44	m	25	l	2	15	5	89	0	stroke	4	3	h_23	h_39	no	17	high800	pull	40	10	500.116163000101	pull	819.042435999861	pull	1	7	1811.96364800007	7	1570.4773450002	6	964.685113000087	7	970.846256000186	2	1227.31076699984	7	1748.5666270004	17	1.89473540400013	1	14	17	17	6	48	ja	ja
90	pushPullEmp	20150922T093111	44	m	25	l	2	15	6	90	0	stroke	4	3	h_24	h_39	no	17	low400	push	40	10	640.314272000163	push	1002.89025200036	push	1	7	1811.96364800007	7	1570.4773450002	6	964.685113000087	7	970.846256000186	2	1227.31076699984	7	1748.5666270004	17	1.89473540400013	1	14	17	17	6	48	ja	ja
91	pushPullEmp	20150922T093208	44	m	25	l	2	16	1	91	0	stroke	6	3	h_36	h_33	yes	29	high800	pull	40	10	518.372203000017	pull	888.151536999776	pull	1	7	1143.22980199995	7	1459.67643199992	4	1785.67800700012	7	1304.86331199972	4	2300.67827399989	7	865.832382000008	29	2.14198016699993	1	14	17	17	6	48	ja	ja
92	pushPullEmp	20150922T093215	44	m	25	l	2	16	2	92	0	stroke	6	3	h_33	h_33	yes	29	high800	pull	40	10	431.577876999749	pull	777.399974999847	pull	1	7	1143.22980199995	7	1459.67643199992	4	1785.67800700012	7	1304.86331199972	4	2300.67827399989	7	865.832382000008	29	2.14198016699993	1	14	17	17	6	48	ja	ja
93	pushPullEmp	20150922T093222	44	m	25	l	2	16	3	93	0	stroke	6	3	h_35	h_33	yes	29	low400	push	40	10	549.924639000077	push	977.686466999879	push	1	7	1143.22980199995	7	1459.67643199992	4	1785.67800700012	7	1304.86331199972	4	2300.67827399989	7	865.832382000008	29	2.14198016699993	1	14	17	17	6	48	ja	ja
94	pushPullEmp	20150922T093229	44	m	25	l	2	16	4	94	0	stroke	6	3	h_32	h_33	yes	29	high800	pull	40	10	501.803595999812	pull	874.078033000027	pull	1	7	1143.22980199995	7	1459.67643199992	4	1785.67800700012	7	1304.86331199972	4	2300.67827399989	7	865.832382000008	29	2.14198016699993	1	14	17	17	6	48	ja	ja
95	pushPullEmp	20150922T093236	44	m	25	l	2	16	5	95	0	stroke	6	3	h_31	h_33	yes	29	low400	push	40	10	704.342315000195	push	950.364982999763	push	1	7	1143.22980199995	7	1459.67643199992	4	1785.67800700012	7	1304.86331199972	4	2300.67827399989	7	865.832382000008	29	2.14198016699993	1	14	17	17	6	48	ja	ja
96	pushPullEmp	20150922T093243	44	m	25	l	2	16	6	96	0	stroke	6	3	h_34	h_33	yes	29	high800	pull	40	10	685.040872999802	pull	1144.70160199981	pull	1	7	1143.22980199995	7	1459.67643199992	4	1785.67800700012	7	1304.86331199972	4	2300.67827399989	7	865.832382000008	29	2.14198016699993	1	14	17	17	6	48	ja	ja
97	pushPullEmp	20150922T093326	44	m	25	l	2	17	1	97	0	sad	3	2	s_13	s_14	yes	29	high800	pull	40	10	476.376014000019	pull	920.123513000002	pull	1	7	1472.16472400032	7	1441.32477599987	7	836.754880000171	5	2177.16933100019	3	1887.31699999971	3	2209.41985799982	29	1.98803785700011	1	14	17	17	6	48	ja	ja
98	pushPullEmp	20150922T093333	44	m	25	l	2	17	2	98	0	sad	3	2	s_14	s_14	yes	29	high800	pull	40	10	478.608485000113	pull	847.669797999861	pull	1	7	1472.16472400032	7	1441.32477599987	7	836.754880000171	5	2177.16933100019	3	1887.31699999971	3	2209.41985799982	29	1.98803785700011	1	14	17	17	6	48	ja	ja
99	pushPullEmp	20150922T093340	44	m	25	l	2	17	3	99	0	sad	3	2	s_16	s_14	yes	29	low400	push	40	10	498.980817999931	push	1065.38095599999	push	1	7	1472.16472400032	7	1441.32477599987	7	836.754880000171	5	2177.16933100019	3	1887.31699999971	3	2209.41985799982	29	1.98803785700011	1	14	17	17	6	48	ja	ja
100	pushPullEmp	20150922T093348	44	m	25	l	2	17	4	100	0	sad	3	2	s_18	s_14	yes	29	high800	pull	40	10	562.100380999804	pull	973.517403999816	pull	1	7	1472.16472400032	7	1441.32477599987	7	836.754880000171	5	2177.16933100019	3	1887.31699999971	3	2209.41985799982	29	1.98803785700011	1	14	17	17	6	48	ja	ja
101	pushPullEmp	20150922T093355	44	m	25	l	2	17	5	101	0	sad	3	2	s_17	s_14	yes	29	low400	push	40	10	399.313575999604	push	856.803336999637	push	1	7	1472.16472400032	7	1441.32477599987	7	836.754880000171	5	2177.16933100019	3	1887.31699999971	3	2209.41985799982	29	1.98803785700011	1	14	17	17	6	48	ja	ja
102	pushPullEmp	20150922T093402	44	m	25	l	2	17	6	102	0	sad	3	2	s_15	s_14	yes	29	low400	push	40	10	422.073910999989	push	899.241311999849	push	1	7	1472.16472400032	7	1441.32477599987	7	836.754880000171	5	2177.16933100019	3	1887.31699999971	3	2209.41985799982	29	1.98803785700011	1	14	17	17	6	48	ja	ja
103	pushPullEmp	20150922T093448	44	m	25	l	2	18	1	103	0	sad	6	2	s_31	s_39	no	17	high800	pull	40	10	579.196612000378	pull	1036.26335800016	pull	1	7	1225.07653699995	7	1886.4668719998	7	758.555646999866	7	1290.52657200009	1	1476.14948499995	1	1216.67514199999	17	2.09018854000033	1	14	17	17	6	48	ja	ja
104	pushPullEmp	20150922T093455	44	m	25	l	2	18	2	104	0	sad	6	2	s_33	s_39	no	17	high800	pull	40	10	463.534767999936	pull	800.207512999696	pull	1	7	1225.07653699995	7	1886.4668719998	7	758.555646999866	7	1290.52657200009	1	1476.14948499995	1	1216.67514199999	17	2.09018854000033	1	14	17	17	6	48	ja	ja
105	pushPullEmp	20150922T093502	44	m	25	l	2	18	3	105	0	sad	6	2	s_36	s_39	no	17	low400	push	40	10	546.699601000346	push	1064.43357800015	push	1	7	1225.07653699995	7	1886.4668719998	7	758.555646999866	7	1290.52657200009	1	1476.14948499995	1	1216.67514199999	17	2.09018854000033	1	14	17	17	6	48	ja	ja
106	pushPullEmp	20150922T093510	44	m	25	l	2	18	4	106	0	sad	6	2	s_35	s_39	no	17	high800	pull	40	10	506.664572999947	pull	1051.9804659999	pull	1	7	1225.07653699995	7	1886.4668719998	7	758.555646999866	7	1290.52657200009	1	1476.14948499995	1	1216.67514199999	17	2.09018854000033	1	14	17	17	6	48	ja	ja
107	pushPullEmp	20150922T093517	44	m	25	l	2	18	5	107	0	sad	6	2	s_34	s_39	no	17	high800	pull	40	10	433.752501999952	pull	784.585674999907	pull	1	7	1225.07653699995	7	1886.4668719998	7	758.555646999866	7	1290.52657200009	1	1476.14948499995	1	1216.67514199999	17	2.09018854000033	1	14	17	17	6	48	ja	ja
108	pushPullEmp	20150922T093524	44	m	25	l	2	18	6	108	0	sad	6	2	s_32	s_39	no	17	low400	push	40	10	406.455637999992	push	899.622759999696	push	1	7	1225.07653699995	7	1886.4668719998	7	758.555646999866	7	1290.52657200009	1	1476.14948499995	1	1216.67514199999	17	2.09018854000033	1	14	17	17	6	48	ja	ja
109	pushPullEmp	20150922T093601	44	m	25	l	2	19	1	109	0	stroke	3	3	h_17	h_38	no	17	low400	push	40	10	461.803484000124	push	918.31824700021	push	1	7	1279.87977300018	7	1075.30417199996	7	999.978141000156	7	790.109539999776	6	1891.2831319999	6	830.643102000067	17	1.87247187699995	1	14	17	17	6	48	ja	ja
110	pushPullEmp	20150922T093609	44	m	25	l	2	19	2	110	0	stroke	3	3	h_13	h_38	no	17	low400	push	40	10	526.952033999696	push	1035.99483699998	push	1	7	1279.87977300018	7	1075.30417199996	7	999.978141000156	7	790.109539999776	6	1891.2831319999	6	830.643102000067	17	1.87247187699995	1	14	17	17	6	48	ja	ja
111	pushPullEmp	20150922T093616	44	m	25	l	2	19	3	111	0	stroke	3	3	h_14	h_38	no	17	high800	pull	40	10	472.220087000238	pull	903.45711400019	pull	1	7	1279.87977300018	7	1075.30417199996	7	999.978141000156	7	790.109539999776	6	1891.2831319999	6	830.643102000067	17	1.87247187699995	1	14	17	17	6	48	ja	ja
112	pushPullEmp	20150922T093623	44	m	25	l	2	19	4	112	0	stroke	3	3	h_16	h_38	no	17	low400	push	40	10	542.391087999822	push	1023.36745199989	push	1	7	1279.87977300018	7	1075.30417199996	7	999.978141000156	7	790.109539999776	6	1891.2831319999	6	830.643102000067	17	1.87247187699995	1	14	17	17	6	48	ja	ja
113	pushPullEmp	20150922T093630	44	m	25	l	2	19	5	113	0	stroke	3	3	h_18	h_38	no	17	low400	push	40	10	461.885030999932	push	850.455800000058	push	1	7	1279.87977300018	7	1075.30417199996	7	999.978141000156	7	790.109539999776	6	1891.2831319999	6	830.643102000067	17	1.87247187699995	1	14	17	17	6	48	ja	ja
114	pushPullEmp	20150922T093637	44	m	25	l	2	19	6	114	0	stroke	3	3	h_15	h_38	no	17	high800	pull	40	10	357.323032999924	pull	713.007809000013	pull	1	7	1279.87977300018	7	1075.30417199996	7	999.978141000156	7	790.109539999776	6	1891.2831319999	6	830.643102000067	17	1.87247187699995	1	14	17	17	6	48	ja	ja
115	pushPullEmp	20150922T093715	44	m	25	l	2	20	1	115	0	stroke	2	3	h_9	h_7	yes	29	low400	push	40	10	402.710107000421	push	777.668345000056	push	1	6	2410.75848799983	6	977.023526999801	6	1505.09804800004	7	1183.92942399987	6	1309.98202499995	7	826.762732000134	29	2.0435580530002	1	14	17	17	6	48	ja	ja
116	pushPullEmp	20150922T093722	44	m	25	l	2	20	2	116	0	stroke	2	3	h_10	h_7	yes	29	high800	pull	40	10	509.117446999975	pull	865.559984999985	pull	1	6	2410.75848799983	6	977.023526999801	6	1505.09804800004	7	1183.92942399987	6	1309.98202499995	7	826.762732000134	29	2.0435580530002	1	14	17	17	6	48	ja	ja
117	pushPullEmp	20150922T093729	44	m	25	l	2	20	3	117	0	stroke	2	3	h_11	h_7	yes	29	high800	pull	40	10	513.16522999978	pull	874.258334000027	pull	1	6	2410.75848799983	6	977.023526999801	6	1505.09804800004	7	1183.92942399987	6	1309.98202499995	7	826.762732000134	29	2.0435580530002	1	14	17	17	6	48	ja	ja
118	pushPullEmp	20150922T093736	44	m	25	l	2	20	4	118	0	stroke	2	3	h_12	h_7	yes	29	low400	push	40	10	449.692641999813	push	822.550768000023	push	1	6	2410.75848799983	6	977.023526999801	6	1505.09804800004	7	1183.92942399987	6	1309.98202499995	7	826.762732000134	29	2.0435580530002	1	14	17	17	6	48	ja	ja
119	pushPullEmp	20150922T093743	44	m	25	l	2	20	5	119	0	stroke	2	3	h_7	h_7	yes	29	high800	pull	40	10	442.44924799987	pull	806.067934999741	pull	1	6	2410.75848799983	6	977.023526999801	6	1505.09804800004	7	1183.92942399987	6	1309.98202499995	7	826.762732000134	29	2.0435580530002	1	14	17	17	6	48	ja	ja
120	pushPullEmp	20150922T093750	44	m	25	l	2	20	6	120	0	stroke	2	3	h_8	h_7	yes	29	low400	push	40	10	547.592831999831	push	995.020123999988	push	1	6	2410.75848799983	6	977.023526999801	6	1505.09804800004	7	1183.92942399987	6	1309.98202499995	7	826.762732000134	29	2.0435580530002	1	14	17	17	6	48	ja	ja
[truncated: 28 more columns]
