# Supplementary material for: Empathic concern and personal distress depend on situational but not dispositional factors
Source: PLoS One. 2019 Nov 14;14(11):e0225102. doi: 10.1371/journal.pone.0225102 (PMC6855434; doi:10.1371/journal.pone.0225102)
Supplement: S3 File — (ZIP) [file pone.0225102.s004.zip › Results/pushPullEmp_48_avg.txt]

expName	date	vpNum	gender	age	handedness	respMapping	block	trial	trialCount	practice	picType	picBlock	picTypeNum	picName	memPicName	memPicPresent	memPicCorrKey	tone	respDirection	panas1Pos	panas1Neg	movementOnset	movementOnsetDirection	movementOffset	movementOffsetDirection	correct	respKeyTender	respTimeTender	respKeyCompassionate	respTimeCompassionate	respKeyMoved	respTimeMoved	respKeyWorried	respTimeWorried	respKeyDistressed	respTimeDistressed	respKeyAlarmed	respTimeAlarmed	memRespKey	memRespTime	correctMemTask	fs	ec	pt	pd	empathy	pqQ1	pqQ2	panas2Pos
1	pushPullEmp	20150930T123314	48	w	20	r	2	1	1	1	1	practice	1	4	p_6	p_6	yes	29	high800	pull	32	10	624.038730999411	pull	1045.18422099994	pull	1	1	2622.93499499992	1	4097.69965699979	1	2924.2379340003	1	1756.4908839995	1	3184.59430099938	3	2769.22550199924	29	5.91090399299992	1	18	18	12	12	48	ja	nein
2	pushPullEmp	20150930T123322	48	w	20	r	2	1	2	2	1	practice	1	4	p_5	p_6	yes	29	high800	pull	32	10	575.079502000022	pull	873.050128999836	pull	1	1	2622.93499499992	1	4097.69965699979	1	2924.2379340003	1	1756.4908839995	1	3184.59430099938	3	2769.22550199924	29	5.91090399299992	1	18	18	12	12	48	ja	nein
3	pushPullEmp	20150930T123330	48	w	20	r	2	1	3	3	1	practice	1	4	p_4	p_6	yes	29	low400	push	32	10	575.370055999978	push	943.446798000063	push	1	1	2622.93499499992	1	4097.69965699979	1	2924.2379340003	1	1756.4908839995	1	3184.59430099938	3	2769.22550199924	29	5.91090399299992	1	18	18	12	12	48	ja	nein
4	pushPullEmp	20150930T123338	48	w	20	r	2	1	4	4	1	practice	1	4	p_3	p_6	yes	29	low400	push	32	10	659.340449999836	push	991.590622999756	push	1	1	2622.93499499992	1	4097.69965699979	1	2924.2379340003	1	1756.4908839995	1	3184.59430099938	3	2769.22550199924	29	5.91090399299992	1	18	18	12	12	48	ja	nein
5	pushPullEmp	20150930T123346	48	w	20	r	2	1	5	5	1	practice	1	4	p_2	p_6	yes	29	low400	push	32	10	574.553130000008	push	904.124003000201	push	1	1	2622.93499499992	1	4097.69965699979	1	2924.2379340003	1	1756.4908839995	1	3184.59430099938	3	2769.22550199924	29	5.91090399299992	1	18	18	12	12	48	ja	nein
6	pushPullEmp	20150930T123353	48	w	20	r	2	1	6	6	1	practice	1	4	p_1	p_6	yes	29	high800	pull	32	10	426.323671000006	pull	753.589525999501	pull	1	1	2622.93499499992	1	4097.69965699979	1	2924.2379340003	1	1756.4908839995	1	3184.59430099938	3	2769.22550199924	29	5.91090399299992	1	18	18	12	12	48	ja	nein
7	pushPullEmp	20150930T123457	48	w	20	r	2	2	1	7	1	practice	2	4	p_11	p_13	no	17	low400	push	32	10	2615.13674800001	push	2954.55075299954	push	3	1	1254.75118900067	1	1102.21905700018	1	1991.46906799979	1	16336.3119420001	1	3016.35305999935	1	3426.71098899973	17	3.08436830099981	1	18	18	12	12	48	ja	nein
8	pushPullEmp	20150930T123504	48	w	20	r	2	2	2	8	1	practice	2	4	p_12	p_13	no	17	high800	pull	32	10	518.817559999756	pull	839.550177000187	pull	1	1	1254.75118900067	1	1102.21905700018	1	1991.46906799979	1	16336.3119420001	1	3016.35305999935	1	3426.71098899973	17	3.08436830099981	1	18	18	12	12	48	ja	nein
9	pushPullEmp	20150930T123511	48	w	20	r	2	2	3	9	1	practice	2	4	p_9	p_13	no	17	low400	push	32	10	446.884969999592	push	726.635801000048	push	1	1	1254.75118900067	1	1102.21905700018	1	1991.46906799979	1	16336.3119420001	1	3016.35305999935	1	3426.71098899973	17	3.08436830099981	1	18	18	12	12	48	ja	nein
10	pushPullEmp	20150930T123519	48	w	20	r	2	2	4	10	1	practice	2	4	p_8	p_13	no	17	high800	pull	32	10	613.048600999813	pull	919.220033999503	pull	1	1	1254.75118900067	1	1102.21905700018	1	1991.46906799979	1	16336.3119420001	1	3016.35305999935	1	3426.71098899973	17	3.08436830099981	1	18	18	12	12	48	ja	nein
11	pushPullEmp	20150930T123526	48	w	20	r	2	2	5	11	1	practice	2	4	p_7	p_13	no	17	high800	pull	32	10	538.037925999655	pull	860.279325000287	pull	1	1	1254.75118900067	1	1102.21905700018	1	1991.46906799979	1	16336.3119420001	1	3016.35305999935	1	3426.71098899973	17	3.08436830099981	1	18	18	12	12	48	ja	nein
12	pushPullEmp	20150930T123533	48	w	20	r	2	2	6	12	1	practice	2	4	p_10	p_13	no	17	low400	push	32	10	486.248247999451	push	817.860797999951	push	1	1	1254.75118900067	1	1102.21905700018	1	1991.46906799979	1	16336.3119420001	1	3016.35305999935	1	3426.71098899973	17	3.08436830099981	1	18	18	12	12	48	ja	nein
13	pushPullEmp	20150930T123650	48	w	20	r	2	3	1	13	0	sad	6	2	s_33	s_39	no	17	low400	push	32	10	653.38400500048	push	1032.2259530002	push	1	6	2195.70803700026	6	2896.32767700004	5	1834.78051499969	2	2084.99477300029	1	1536.88361900004	1	1703.52076299969	17	2.97796114199991	1	18	18	12	12	48	ja	nein
14	pushPullEmp	20150930T123658	48	w	20	r	2	3	2	14	0	sad	6	2	s_32	s_39	no	17	high800	pull	32	10	502.650516000249	pull	815.345210999913	pull	1	6	2195.70803700026	6	2896.32767700004	5	1834.78051499969	2	2084.99477300029	1	1536.88361900004	1	1703.52076299969	17	2.97796114199991	1	18	18	12	12	48	ja	nein
15	pushPullEmp	20150930T123705	48	w	20	r	2	3	3	15	0	sad	6	2	s_34	s_39	no	17	low400	push	32	10	514.036026000307	push	892.077106999845	push	1	6	2195.70803700026	6	2896.32767700004	5	1834.78051499969	2	2084.99477300029	1	1536.88361900004	1	1703.52076299969	17	2.97796114199991	1	18	18	12	12	48	ja	nein
16	pushPullEmp	20150930T123713	48	w	20	r	2	3	4	16	0	sad	6	2	s_36	s_39	no	17	high800	pull	32	10	476.57118400032	pull	824.740111000508	pull	1	6	2195.70803700026	6	2896.32767700004	5	1834.78051499969	2	2084.99477300029	1	1536.88361900004	1	1703.52076299969	17	2.97796114199991	1	18	18	12	12	48	ja	nein
17	pushPullEmp	20150930T123720	48	w	20	r	2	3	5	17	0	sad	6	2	s_35	s_39	no	17	low400	push	32	10	536.683421000002	push	955.813310999569	push	1	6	2195.70803700026	6	2896.32767700004	5	1834.78051499969	2	2084.99477300029	1	1536.88361900004	1	1703.52076299969	17	2.97796114199991	1	18	18	12	12	48	ja	nein
18	pushPullEmp	20150930T123728	48	w	20	r	2	3	6	18	0	sad	6	2	s_31	s_39	no	17	low400	push	32	10	486.636484000272	push	797.557052000528	push	1	6	2195.70803700026	6	2896.32767700004	5	1834.78051499969	2	2084.99477300029	1	1536.88361900004	1	1703.52076299969	17	2.97796114199991	1	18	18	12	12	48	ja	nein
19	pushPullEmp	20150930T123828	48	w	20	r	2	4	1	19	0	sad	4	2	s_20	s_20	yes	29	high800	pull	32	10	609.298326999218	pull	1042.75665399937	pull	1	6	638.565104999543	6	2483.65238299994	5	1841.62180899966	2	1989.48122799993	1	1529.8222450001	2	1501.84552700011	29	2.14129146999949	1	18	18	12	12	48	ja	nein
20	pushPullEmp	20150930T123836	48	w	20	r	2	4	2	20	0	sad	4	2	s_23	s_20	yes	29	high800	pull	32	10	561.297236000319	pull	934.135194000082	pull	1	6	638.565104999543	6	2483.65238299994	5	1841.62180899966	2	1989.48122799993	1	1529.8222450001	2	1501.84552700011	29	2.14129146999949	1	18	18	12	12	48	ja	nein
21	pushPullEmp	20150930T123843	48	w	20	r	2	4	3	21	0	sad	4	2	s_24	s_20	yes	29	low400	push	32	10	-2255.41121800042	pull	990.192913000195	push	1	6	638.565104999543	6	2483.65238299994	5	1841.62180899966	2	1989.48122799993	1	1529.8222450001	2	1501.84552700011	29	2.14129146999949	1	18	18	12	12	48	ja	nein
22	pushPullEmp	20150930T123851	48	w	20	r	2	4	4	22	0	sad	4	2	s_19	s_20	yes	29	high800	pull	32	10	582.797610000038	pull	1001.61549599953	pull	1	6	638.565104999543	6	2483.65238299994	5	1841.62180899966	2	1989.48122799993	1	1529.8222450001	2	1501.84552700011	29	2.14129146999949	1	18	18	12	12	48	ja	nein
23	pushPullEmp	20150930T123859	48	w	20	r	2	4	5	23	0	sad	4	2	s_22	s_20	yes	29	low400	push	32	10	500.576129999994	push	835.341377000172	push	1	6	638.565104999543	6	2483.65238299994	5	1841.62180899966	2	1989.48122799993	1	1529.8222450001	2	1501.84552700011	29	2.14129146999949	1	18	18	12	12	48	ja	nein
24	pushPullEmp	20150930T123907	48	w	20	r	2	4	6	24	0	sad	4	2	s_21	s_20	yes	29	high800	pull	32	10	432.362640999694	pull	840.322840999856	pull	1	6	638.565104999543	6	2483.65238299994	5	1841.62180899966	2	1989.48122799993	1	1529.8222450001	2	1501.84552700011	29	2.14129146999949	1	18	18	12	12	48	ja	nein
25	pushPullEmp	20150930T123951	48	w	20	r	2	5	1	25	0	neutral	2	1	n_8	n_7	yes	29	low400	push	32	10	739.691924999628	push	1148.61991699955	push	1	1	795.967621000273	1	852.114966000045	1	1078.96614199944	1	1197.96857500023	1	798.038918000202	1	2250.57621799988	29	2.04325835899999	1	18	18	12	12	48	ja	nein
26	pushPullEmp	20150930T123959	48	w	20	r	2	5	2	26	0	neutral	2	1	n_12	n_7	yes	29	low400	push	32	10	524.016927000346	push	872.320860000698	push	1	1	795.967621000273	1	852.114966000045	1	1078.96614199944	1	1197.96857500023	1	798.038918000202	1	2250.57621799988	29	2.04325835899999	1	18	18	12	12	48	ja	nein
27	pushPullEmp	20150930T124007	48	w	20	r	2	5	3	27	0	neutral	2	1	n_10	n_7	yes	29	high800	pull	32	10	554.746053999319	pull	918.158179999504	pull	1	1	795.967621000273	1	852.114966000045	1	1078.96614199944	1	1197.96857500023	1	798.038918000202	1	2250.57621799988	29	2.04325835899999	1	18	18	12	12	48	ja	nein
28	pushPullEmp	20150930T124014	48	w	20	r	2	5	4	28	0	neutral	2	1	n_9	n_7	yes	29	low400	push	32	10	484.68863699973	push	866.967813000068	push	1	1	795.967621000273	1	852.114966000045	1	1078.96614199944	1	1197.96857500023	1	798.038918000202	1	2250.57621799988	29	2.04325835899999	1	18	18	12	12	48	ja	nein
29	pushPullEmp	20150930T124022	48	w	20	r	2	5	5	29	0	neutral	2	1	n_11	n_7	yes	29	high800	pull	32	10	708.318320000108	pull	1132.71206100024	pull	1	1	795.967621000273	1	852.114966000045	1	1078.96614199944	1	1197.96857500023	1	798.038918000202	1	2250.57621799988	29	2.04325835899999	1	18	18	12	12	48	ja	nein
30	pushPullEmp	20150930T124029	48	w	20	r	2	5	6	30	0	neutral	2	1	n_7	n_7	yes	29	high800	pull	32	10	516.681038000257	pull	806.185910000437	pull	1	1	795.967621000273	1	852.114966000045	1	1078.96614199944	1	1197.96857500023	1	798.038918000202	1	2250.57621799988	29	2.04325835899999	1	18	18	12	12	48	ja	nein
31	pushPullEmp	20150930T124108	48	w	20	r	2	6	1	31	0	neutral	4	1	n_23	n_37	no	17	low400	push	32	10	565.17399499999	push	956.877511000224	push	1	1	540.954669999337	1	1522.8853640001	1	365.136490000623	1	387.08668199979	1	377.277761000187	1	383.999344000586	17	4.43300128899955	1	18	18	12	12	48	ja	nein
32	pushPullEmp	20150930T124116	48	w	20	r	2	6	2	32	0	neutral	4	1	n_19	n_37	no	17	high800	pull	32	10	-1460.42743500049	pull	795.169247999984	pull	1	1	540.954669999337	1	1522.8853640001	1	365.136490000623	1	387.08668199979	1	377.277761000187	1	383.999344000586	17	4.43300128899955	1	18	18	12	12	48	ja	nein
33	pushPullEmp	20150930T124123	48	w	20	r	2	6	3	33	0	neutral	4	1	n_20	n_37	no	17	low400	push	32	10	439.906181000064	push	827.282824999296	push	1	1	540.954669999337	1	1522.8853640001	1	365.136490000623	1	387.08668199979	1	377.277761000187	1	383.999344000586	17	4.43300128899955	1	18	18	12	12	48	ja	nein
34	pushPullEmp	20150930T124130	48	w	20	r	2	6	4	34	0	neutral	4	1	n_21	n_37	no	17	high800	pull	32	10	-1762.57474700005	pull	807.829039999982	pull	1	1	540.954669999337	1	1522.8853640001	1	365.136490000623	1	387.08668199979	1	377.277761000187	1	383.999344000586	17	4.43300128899955	1	18	18	12	12	48	ja	nein
35	pushPullEmp	20150930T124138	48	w	20	r	2	6	5	35	0	neutral	4	1	n_24	n_37	no	17	high800	pull	32	10	576.579287000735	pull	943.398370000163	pull	1	1	540.954669999337	1	1522.8853640001	1	365.136490000623	1	387.08668199979	1	377.277761000187	1	383.999344000586	17	4.43300128899955	1	18	18	12	12	48	ja	nein
36	pushPullEmp	20150930T124144	48	w	20	r	2	6	6	36	0	neutral	4	1	n_22	n_37	no	17	low400	push	32	10	405.560611999434	push	755.424639999845	push	1	1	540.954669999337	1	1522.8853640001	1	365.136490000623	1	387.08668199979	1	377.277761000187	1	383.999344000586	17	4.43300128899955	1	18	18	12	12	48	ja	nein
37	pushPullEmp	20150930T124231	48	w	20	r	2	7	1	37	0	sad	1	2	s_1	s_37	no	17	high800	pull	32	10	1404.30628699969	pull	1759.1777689996	pull	1	6	1148.47677899979	7	1563.4382850003	6	917.113456999687	1	2406.0631400007	1	1345.11196899984	2	1523.95497299949	17	1.93320529500033	1	18	18	12	12	48	ja	nein
38	pushPullEmp	20150930T124238	48	w	20	r	2	7	2	38	0	sad	1	2	s_4	s_37	no	17	low400	push	32	10	413.045733999847	push	714.427379999601	push	1	6	1148.47677899979	7	1563.4382850003	6	917.113456999687	1	2406.0631400007	1	1345.11196899984	2	1523.95497299949	17	1.93320529500033	1	18	18	12	12	48	ja	nein
39	pushPullEmp	20150930T124246	48	w	20	r	2	7	3	39	0	sad	1	2	s_2	s_37	no	17	high800	pull	32	10	606.757540000312	pull	968.425945000585	pull	1	6	1148.47677899979	7	1563.4382850003	6	917.113456999687	1	2406.0631400007	1	1345.11196899984	2	1523.95497299949	17	1.93320529500033	1	18	18	12	12	48	ja	nein
40	pushPullEmp	20150930T124253	48	w	20	r	2	7	4	40	0	sad	1	2	s_5	s_37	no	17	high800	pull	32	10	468.545706000332	pull	764.546371999932	pull	1	6	1148.47677899979	7	1563.4382850003	6	917.113456999687	1	2406.0631400007	1	1345.11196899984	2	1523.95497299949	17	1.93320529500033	1	18	18	12	12	48	ja	nein
41	pushPullEmp	20150930T124300	48	w	20	r	2	7	5	41	0	sad	1	2	s_6	s_37	no	17	low400	push	32	10	441.225938999996	push	828.28086599955	push	1	6	1148.47677899979	7	1563.4382850003	6	917.113456999687	1	2406.0631400007	1	1345.11196899984	2	1523.95497299949	17	1.93320529500033	1	18	18	12	12	48	ja	nein
42	pushPullEmp	20150930T124308	48	w	20	r	2	7	6	42	0	sad	1	2	s_3	s_37	no	17	low400	push	32	10	501.335391000888	push	771.107478000071	push	1	6	1148.47677899979	7	1563.4382850003	6	917.113456999687	1	2406.0631400007	1	1345.11196899984	2	1523.95497299949	17	1.93320529500033	1	18	18	12	12	48	ja	nein
43	pushPullEmp	20150930T124357	48	w	20	r	2	8	1	43	0	sad	5	2	s_28	s_26	yes	29	high800	pull	32	10	666.158122000321	pull	1012.11566600048	pull	1	7	1289.71358499984	7	1487.2672370002	6	1685.67387300027	2	2268.29593599996	1	1267.36787899972	1	1648.6309489992	29	1.83235408499968	1	18	18	12	12	48	ja	nein
44	pushPullEmp	20150930T124405	48	w	20	r	2	8	2	44	0	sad	5	2	s_25	s_26	yes	29	low400	push	32	10	391.76173899987	push	718.293019000252	push	1	7	1289.71358499984	7	1487.2672370002	6	1685.67387300027	2	2268.29593599996	1	1267.36787899972	1	1648.6309489992	29	1.83235408499968	1	18	18	12	12	48	ja	nein
45	pushPullEmp	20150930T124413	48	w	20	r	2	8	3	45	0	sad	5	2	s_27	s_26	yes	29	low400	push	32	10	590.083257000406	push	925.690058000218	push	1	7	1289.71358499984	7	1487.2672370002	6	1685.67387300027	2	2268.29593599996	1	1267.36787899972	1	1648.6309489992	29	1.83235408499968	1	18	18	12	12	48	ja	nein
46	pushPullEmp	20150930T124420	48	w	20	r	2	8	4	46	0	sad	5	2	s_26	s_26	yes	29	high800	pull	32	10	473.205888999568	pull	833.161935999764	pull	1	7	1289.71358499984	7	1487.2672370002	6	1685.67387300027	2	2268.29593599996	1	1267.36787899972	1	1648.6309489992	29	1.83235408499968	1	18	18	12	12	48	ja	nein
47	pushPullEmp	20150930T124427	48	w	20	r	2	8	5	47	0	sad	5	2	s_30	s_26	yes	29	low400	push	32	10	399.97300800051	push	709.902678000712	push	1	7	1289.71358499984	7	1487.2672370002	6	1685.67387300027	2	2268.29593599996	1	1267.36787899972	1	1648.6309489992	29	1.83235408499968	1	18	18	12	12	48	ja	nein
48	pushPullEmp	20150930T124435	48	w	20	r	2	8	6	48	0	sad	5	2	s_29	s_26	yes	29	high800	pull	32	10	370.021062000073	pull	640.150817000271	pull	1	7	1289.71358499984	7	1487.2672370002	6	1685.67387300027	2	2268.29593599996	1	1267.36787899972	1	1648.6309489992	29	1.83235408499968	1	18	18	12	12	48	ja	nein
49	pushPullEmp	20150930T124525	48	w	20	r	2	9	1	49	0	stroke	6	3	h_32	h_36	yes	29	high800	pull	32	10	509.917629000578	pull	832.91661099984	pull	1	6	892.712632999974	6	3796.44369900052	6	1080.22609399995	5	1421.9556650005	4	1938.48430700018	5	1714.8539890004	29	2.88474954700087	1	18	18	12	12	48	ja	nein
50	pushPullEmp	20150930T124532	48	w	20	r	2	9	2	50	0	stroke	6	3	h_36	h_36	yes	29	low400	push	32	10	405.278235999802	push	748.206177999535	push	1	6	892.712632999974	6	3796.44369900052	6	1080.22609399995	5	1421.9556650005	4	1938.48430700018	5	1714.8539890004	29	2.88474954700087	1	18	18	12	12	48	ja	nein
51	pushPullEmp	20150930T124540	48	w	20	r	2	9	3	51	0	stroke	6	3	h_34	h_36	yes	29	low400	push	32	10	519.69068200024	push	832.614588999699	push	1	6	892.712632999974	6	3796.44369900052	6	1080.22609399995	5	1421.9556650005	4	1938.48430700018	5	1714.8539890004	29	2.88474954700087	1	18	18	12	12	48	ja	nein
52	pushPullEmp	20150930T124547	48	w	20	r	2	9	4	52	0	stroke	6	3	h_31	h_36	yes	29	high800	pull	32	10	517.786649999929	pull	893.40570900013	pull	1	6	892.712632999974	6	3796.44369900052	6	1080.22609399995	5	1421.9556650005	4	1938.48430700018	5	1714.8539890004	29	2.88474954700087	1	18	18	12	12	48	ja	nein
53	pushPullEmp	20150930T124554	48	w	20	r	2	9	5	53	0	stroke	6	3	h_35	h_36	yes	29	low400	push	32	10	409.34611700059	push	722.563602000359	push	1	6	892.712632999974	6	3796.44369900052	6	1080.22609399995	5	1421.9556650005	4	1938.48430700018	5	1714.8539890004	29	2.88474954700087	1	18	18	12	12	48	ja	nein
54	pushPullEmp	20150930T124601	48	w	20	r	2	9	6	54	0	stroke	6	3	h_33	h_36	yes	29	high800	pull	32	10	594.751460999854	pull	917.514465999469	pull	1	6	892.712632999974	6	3796.44369900052	6	1080.22609399995	5	1421.9556650005	4	1938.48430700018	5	1714.8539890004	29	2.88474954700087	1	18	18	12	12	48	ja	nein
55	pushPullEmp	20150930T124648	48	w	20	r	2	10	1	55	0	stroke	3	3	h_13	h_38	no	17	high800	pull	32	10	655.949527999226	pull	974.491168999819	pull	1	3	1382.83173000036	7	2371.69860300037	3	1104.21800300082	7	1169.5915679993	6	1316.3342150001	7	3359.40501300047	17	1.88390623400028	1	18	18	12	12	48	ja	nein
56	pushPullEmp	20150930T124655	48	w	20	r	2	10	2	56	0	stroke	3	3	h_14	h_38	no	17	low400	push	32	10	412.112221999749	push	708.983353000192	push	1	3	1382.83173000036	7	2371.69860300037	3	1104.21800300082	7	1169.5915679993	6	1316.3342150001	7	3359.40501300047	17	1.88390623400028	1	18	18	12	12	48	ja	nein
57	pushPullEmp	20150930T124703	48	w	20	r	2	10	3	57	0	stroke	3	3	h_15	h_38	no	17	low400	push	32	10	404.455451999733	push	694.36514399977	push	1	3	1382.83173000036	7	2371.69860300037	3	1104.21800300082	7	1169.5915679993	6	1316.3342150001	7	3359.40501300047	17	1.88390623400028	1	18	18	12	12	48	ja	nein
58	pushPullEmp	20150930T124711	48	w	20	r	2	10	4	58	0	stroke	3	3	h_18	h_38	no	17	high800	pull	32	10	700.244178000597	pull	981.29907700068	pull	1	3	1382.83173000036	7	2371.69860300037	3	1104.21800300082	7	1169.5915679993	6	1316.3342150001	7	3359.40501300047	17	1.88390623400028	1	18	18	12	12	48	ja	nein
59	pushPullEmp	20150930T124717	48	w	20	r	2	10	5	59	0	stroke	3	3	h_17	h_38	no	17	low400	push	32	10	392.104599999475	push	707.581654999449	push	1	3	1382.83173000036	7	2371.69860300037	3	1104.21800300082	7	1169.5915679993	6	1316.3342150001	7	3359.40501300047	17	1.88390623400028	1	18	18	12	12	48	ja	nein
60	pushPullEmp	20150930T124726	48	w	20	r	2	10	6	60	0	stroke	3	3	h_16	h_38	no	17	low400	push	32	10	1025.11082800022	push	1285.40369099967	push	1	3	1382.83173000036	7	2371.69860300037	3	1104.21800300082	7	1169.5915679993	6	1316.3342150001	7	3359.40501300047	17	1.88390623400028	1	18	18	12	12	48	ja	nein
61	pushPullEmp	20150930T124848	48	w	20	r	2	11	1	61	0	neutral	6	1	n_34	n_39	no	17	low400	push	32	10	472.55417499935	push	886.283077999797	push	1	1	2048.84408500038	1	668.426113999885	1	827.838212000643	2	2250.5162489997	1	1210.21191799991	1	943.363252000381	17	3.76229562000026	1	18	18	12	12	48	ja	nein
62	pushPullEmp	20150930T124855	48	w	20	r	2	11	2	62	0	neutral	6	1	n_36	n_39	no	17	high800	pull	32	10	442.725002000159	pull	728.297103999765	pull	1	1	2048.84408500038	1	668.426113999885	1	827.838212000643	2	2250.5162489997	1	1210.21191799991	1	943.363252000381	17	3.76229562000026	1	18	18	12	12	48	ja	nein
63	pushPullEmp	20150930T124902	48	w	20	r	2	11	3	63	0	neutral	6	1	n_35	n_39	no	17	high800	pull	32	10	506.595332000055	pull	818.263856999787	pull	1	1	2048.84408500038	1	668.426113999885	1	827.838212000643	2	2250.5162489997	1	1210.21191799991	1	943.363252000381	17	3.76229562000026	1	18	18	12	12	48	ja	nein
64	pushPullEmp	20150930T124909	48	w	20	r	2	11	4	64	0	neutral	6	1	n_31	n_39	no	17	low400	push	32	10	416.229611000635	push	860.602192999868	push	1	1	2048.84408500038	1	668.426113999885	1	827.838212000643	2	2250.5162489997	1	1210.21191799991	1	943.363252000381	17	3.76229562000026	1	18	18	12	12	48	ja	nein
65	pushPullEmp	20150930T124916	48	w	20	r	2	11	5	65	0	neutral	6	1	n_32	n_39	no	17	low400	push	32	10	545.425822999372	push	804.776498999767	push	1	1	2048.84408500038	1	668.426113999885	1	827.838212000643	2	2250.5162489997	1	1210.21191799991	1	943.363252000381	17	3.76229562000026	1	18	18	12	12	48	ja	nein
66	pushPullEmp	20150930T124924	48	w	20	r	2	11	6	66	0	neutral	6	1	n_33	n_39	no	17	high800	pull	32	10	536.142559000022	pull	823.215002999954	pull	1	1	2048.84408500038	1	668.426113999885	1	827.838212000643	2	2250.5162489997	1	1210.21191799991	1	943.363252000381	17	3.76229562000026	1	18	18	12	12	48	ja	nein
67	pushPullEmp	20150930T125009	48	w	20	r	2	12	1	67	0	neutral	1	1	n_2	n_3	yes	29	low400	push	32	10	534.462014000681	push	819.21316500059	push	1	1	1117.80476199965	1	567.093095000018	1	345.749379000154	1	889.049628999601	1	461.650350000127	1	675.920457999382	17	2.24922936299936	2	18	18	12	12	48	ja	nein
68	pushPullEmp	20150930T125017	48	w	20	r	2	12	2	68	0	neutral	1	1	n_5	n_3	yes	29	low400	push	32	10	608.882058000134	push	880.258814000015	push	1	1	1117.80476199965	1	567.093095000018	1	345.749379000154	1	889.049628999601	1	461.650350000127	1	675.920457999382	17	2.24922936299936	2	18	18	12	12	48	ja	nein
69	pushPullEmp	20150930T125024	48	w	20	r	2	12	3	69	0	neutral	1	1	n_6	n_3	yes	29	high800	pull	32	10	440.278239000079	pull	716.61598600015	pull	1	1	1117.80476199965	1	567.093095000018	1	345.749379000154	1	889.049628999601	1	461.650350000127	1	675.920457999382	17	2.24922936299936	2	18	18	12	12	48	ja	nein
70	pushPullEmp	20150930T125032	48	w	20	r	2	12	4	70	0	neutral	1	1	n_3	n_3	yes	29	high800	pull	32	10	544.859505999833	pull	813.599619000437	pull	1	1	1117.80476199965	1	567.093095000018	1	345.749379000154	1	889.049628999601	1	461.650350000127	1	675.920457999382	17	2.24922936299936	2	18	18	12	12	48	ja	nein
71	pushPullEmp	20150930T125039	48	w	20	r	2	12	5	71	0	neutral	1	1	n_1	n_3	yes	29	low400	push	32	10	374.71462699987	push	649.805340000152	push	1	1	1117.80476199965	1	567.093095000018	1	345.749379000154	1	889.049628999601	1	461.650350000127	1	675.920457999382	17	2.24922936299936	2	18	18	12	12	48	ja	nein
72	pushPullEmp	20150930T125047	48	w	20	r	2	12	6	72	0	neutral	1	1	n_4	n_3	yes	29	high800	pull	32	10	569.357145000235	pull	858.837890000454	pull	1	1	1117.80476199965	1	567.093095000018	1	345.749379000154	1	889.049628999601	1	461.650350000127	1	675.920457999382	17	2.24922936299936	2	18	18	12	12	48	ja	nein
73	pushPullEmp	20150930T125124	48	w	20	r	2	13	1	73	0	stroke	2	3	h_7	h_7	yes	29	high800	pull	32	10	450.652516000337	pull	746.834186999768	pull	1	2	2926.34277699926	6	1093.03195199936	2	1941.33697799953	6	2199.17459100088	6	1708.12943199962	7	1137.74624899997	29	2.21481973299979	1	18	18	12	12	48	ja	nein
74	pushPullEmp	20150930T125131	48	w	20	r	2	13	2	74	0	stroke	2	3	h_8	h_7	yes	29	low400	push	32	10	472.565954999576	push	777.977593000382	push	1	2	2926.34277699926	6	1093.03195199936	2	1941.33697799953	6	2199.17459100088	6	1708.12943199962	7	1137.74624899997	29	2.21481973299979	1	18	18	12	12	48	ja	nein
75	pushPullEmp	20150930T125139	48	w	20	r	2	13	3	75	0	stroke	2	3	h_9	h_7	yes	29	high800	pull	32	10	449.458002999454	pull	739.130642999844	pull	1	2	2926.34277699926	6	1093.03195199936	2	1941.33697799953	6	2199.17459100088	6	1708.12943199962	7	1137.74624899997	29	2.21481973299979	1	18	18	12	12	48	ja	nein
76	pushPullEmp	20150930T125146	48	w	20	r	2	13	4	76	0	stroke	2	3	h_12	h_7	yes	29	high800	pull	32	10	566.566558999402	pull	833.622854999594	pull	1	2	2926.34277699926	6	1093.03195199936	2	1941.33697799953	6	2199.17459100088	6	1708.12943199962	7	1137.74624899997	29	2.21481973299979	1	18	18	12	12	48	ja	nein
77	pushPullEmp	20150930T125154	48	w	20	r	2	13	5	77	0	stroke	2	3	h_11	h_7	yes	29	low400	push	32	10	423.165469999622	push	674.044854999811	push	1	2	2926.34277699926	6	1093.03195199936	2	1941.33697799953	6	2199.17459100088	6	1708.12943199962	7	1137.74624899997	29	2.21481973299979	1	18	18	12	12	48	ja	nein
78	pushPullEmp	20150930T125202	48	w	20	r	2	13	6	78	0	stroke	2	3	h_10	h_7	yes	29	low400	push	32	10	422.369615999836	push	750.024443999886	push	1	2	2926.34277699926	6	1093.03195199936	2	1941.33697799953	6	2199.17459100088	6	1708.12943199962	7	1137.74624899997	29	2.21481973299979	1	18	18	12	12	48	ja	nein
79	pushPullEmp	20150930T125250	48	w	20	r	2	14	1	79	0	stroke	4	3	h_20	h_39	no	17	high800	pull	32	10	590.391045000004	pull	903.106238999797	pull	1	4	1038.60692200033	5	2972.30634700009	4	1423.35234999973	4	5178.79739799992	3	1962.18188300008	6	866.221398000562	17	2.05393267199997	1	18	18	12	12	48	ja	nein
80	pushPullEmp	20150930T125257	48	w	20	r	2	14	2	80	0	stroke	4	3	h_19	h_39	no	17	high800	pull	32	10	-1258.86273499954	pull	687.296365000388	pull	1	4	1038.60692200033	5	2972.30634700009	4	1423.35234999973	4	5178.79739799992	3	1962.18188300008	6	866.221398000562	17	2.05393267199997	1	18	18	12	12	48	ja	nein
81	pushPullEmp	20150930T125304	48	w	20	r	2	14	3	81	0	stroke	4	3	h_22	h_39	no	17	low400	push	32	10	383.008032999991	push	717.871168999503	push	1	4	1038.60692200033	5	2972.30634700009	4	1423.35234999973	4	5178.79739799992	3	1962.18188300008	6	866.221398000562	17	2.05393267199997	1	18	18	12	12	48	ja	nein
82	pushPullEmp	20150930T125311	48	w	20	r	2	14	4	82	0	stroke	4	3	h_23	h_39	no	17	high800	pull	32	10	442.77905699992	pull	752.77380199996	pull	1	4	1038.60692200033	5	2972.30634700009	4	1423.35234999973	4	5178.79739799992	3	1962.18188300008	6	866.221398000562	17	2.05393267199997	1	18	18	12	12	48	ja	nein
83	pushPullEmp	20150930T125318	48	w	20	r	2	14	5	83	0	stroke	4	3	h_21	h_39	no	17	low400	push	32	10	473.887082999572	push	787.881725999687	push	1	4	1038.60692200033	5	2972.30634700009	4	1423.35234999973	4	5178.79739799992	3	1962.18188300008	6	866.221398000562	17	2.05393267199997	1	18	18	12	12	48	ja	nein
84	pushPullEmp	20150930T125326	48	w	20	r	2	14	6	84	0	stroke	4	3	h_24	h_39	no	17	low400	push	32	10	-1265.59456199984	pull	817.334409999698	push	1	4	1038.60692200033	5	2972.30634700009	4	1423.35234999973	4	5178.79739799992	3	1962.18188300008	6	866.221398000562	17	2.05393267199997	1	18	18	12	12	48	ja	nein
85	pushPullEmp	20150930T125514	48	w	20	r	2	15	1	85	0	neutral	5	1	n_29	n_38	no	17	low400	push	32	10	403.816210000405	push	702.880896000243	push	1	1	312.021523000112	1	609.645399000328	1	330.55050799976	1	247.123471000123	1	373.714745999678	1	365.84233999929	17	1.89670899500015	1	18	18	12	12	48	ja	nein
86	pushPullEmp	20150930T125522	48	w	20	r	2	15	2	86	0	neutral	5	1	n_30	n_38	no	17	low400	push	32	10	502.764325000389	push	827.992092999812	push	1	1	312.021523000112	1	609.645399000328	1	330.55050799976	1	247.123471000123	1	373.714745999678	1	365.84233999929	17	1.89670899500015	1	18	18	12	12	48	ja	nein
87	pushPullEmp	20150930T125529	48	w	20	r	2	15	3	87	0	neutral	5	1	n_26	n_38	no	17	high800	pull	32	10	438.557149999615	pull	763.224141999563	pull	1	1	312.021523000112	1	609.645399000328	1	330.55050799976	1	247.123471000123	1	373.714745999678	1	365.84233999929	17	1.89670899500015	1	18	18	12	12	48	ja	nein
88	pushPullEmp	20150930T125537	48	w	20	r	2	15	4	88	0	neutral	5	1	n_25	n_38	no	17	low400	push	32	10	561.310140999813	push	936.07298599989	push	1	1	312.021523000112	1	609.645399000328	1	330.55050799976	1	247.123471000123	1	373.714745999678	1	365.84233999929	17	1.89670899500015	1	18	18	12	12	48	ja	nein
89	pushPullEmp	20150930T125544	48	w	20	r	2	15	5	89	0	neutral	5	1	n_27	n_38	no	17	high800	pull	32	10	432.376394999963	pull	726.754145999919	pull	1	1	312.021523000112	1	609.645399000328	1	330.55050799976	1	247.123471000123	1	373.714745999678	1	365.84233999929	17	1.89670899500015	1	18	18	12	12	48	ja	nein
90	pushPullEmp	20150930T125551	48	w	20	r	2	15	6	90	0	neutral	5	1	n_28	n_38	no	17	high800	pull	32	10	533.697514000167	pull	809.434486000398	pull	1	1	312.021523000112	1	609.645399000328	1	330.55050799976	1	247.123471000123	1	373.714745999678	1	365.84233999929	17	1.89670899500015	1	18	18	12	12	48	ja	nein
91	pushPullEmp	20150930T125627	48	w	20	r	2	16	1	91	0	neutral	3	1	n_18	n_18	yes	29	low400	push	32	10	-2300.75572699995	push	629.985492000131	push	1	1	382.99933899998	1	372.403278999627	1	472.923872999672	1	2849.1492029998	1	543.680505999873	1	643.000010999458	29	1.87366414900043	1	18	18	12	12	48	ja	nein
92	pushPullEmp	20150930T125635	48	w	20	r	2	16	2	92	0	neutral	3	1	n_13	n_18	yes	29	high800	pull	32	10	952.554045999823	pull	1253.31506999999	pull	1	1	382.99933899998	1	372.403278999627	1	472.923872999672	1	2849.1492029998	1	543.680505999873	1	643.000010999458	29	1.87366414900043	1	18	18	12	12	48	ja	nein
93	pushPullEmp	20150930T125642	48	w	20	r	2	16	3	93	0	neutral	3	1	n_16	n_18	yes	29	high800	pull	32	10	425.858775999477	pull	687.849867999721	pull	1	1	382.99933899998	1	372.403278999627	1	472.923872999672	1	2849.1492029998	1	543.680505999873	1	643.000010999458	29	1.87366414900043	1	18	18	12	12	48	ja	nein
94	pushPullEmp	20150930T125649	48	w	20	r	2	16	4	94	0	neutral	3	1	n_15	n_18	yes	29	low400	push	32	10	-1361.87292999977	pull	665.859154000718	push	1	1	382.99933899998	1	372.403278999627	1	472.923872999672	1	2849.1492029998	1	543.680505999873	1	643.000010999458	29	1.87366414900043	1	18	18	12	12	48	ja	nein
95	pushPullEmp	20150930T125657	48	w	20	r	2	16	5	95	0	neutral	3	1	n_17	n_18	yes	29	high800	pull	32	10	478.904505999802	pull	758.948902000251	pull	1	1	382.99933899998	1	372.403278999627	1	472.923872999672	1	2849.1492029998	1	543.680505999873	1	643.000010999458	29	1.87366414900043	1	18	18	12	12	48	ja	nein
96	pushPullEmp	20150930T125704	48	w	20	r	2	16	6	96	0	neutral	3	1	n_14	n_18	yes	29	low400	push	32	10	509.964492999738	push	825.459939999841	push	1	1	382.99933899998	1	372.403278999627	1	472.923872999672	1	2849.1492029998	1	543.680505999873	1	643.000010999458	29	1.87366414900043	1	18	18	12	12	48	ja	nein
97	pushPullEmp	20150930T125749	48	w	20	r	2	17	1	97	0	sad	3	2	s_18	s_14	yes	29	high800	pull	32	10	551.438785000348	pull	820.509394000102	pull	1	7	1690.63459100016	7	449.235453000256	7	1377.35389499994	1	2305.80083400037	3	1801.89246999998	4	3524.05406700018	29	2.2546191600004	1	18	18	12	12	48	ja	nein
98	pushPullEmp	20150930T125756	48	w	20	r	2	17	2	98	0	sad	3	2	s_13	s_14	yes	29	low400	push	32	10	335.59763799965	push	612.710855999263	push	1	7	1690.63459100016	7	449.235453000256	7	1377.35389499994	1	2305.80083400037	3	1801.89246999998	4	3524.05406700018	29	2.2546191600004	1	18	18	12	12	48	ja	nein
99	pushPullEmp	20150930T125804	48	w	20	r	2	17	3	99	0	sad	3	2	s_17	s_14	yes	29	high800	pull	32	10	620.098858999772	pull	953.568002999309	pull	1	7	1690.63459100016	7	449.235453000256	7	1377.35389499994	1	2305.80083400037	3	1801.89246999998	4	3524.05406700018	29	2.2546191600004	1	18	18	12	12	48	ja	nein
100	pushPullEmp	20150930T125811	48	w	20	r	2	17	4	100	0	sad	3	2	s_14	s_14	yes	29	high800	pull	32	10	458.264018000278	pull	725.036156000584	pull	1	7	1690.63459100016	7	449.235453000256	7	1377.35389499994	1	2305.80083400037	3	1801.89246999998	4	3524.05406700018	29	2.2546191600004	1	18	18	12	12	48	ja	nein
101	pushPullEmp	20150930T125818	48	w	20	r	2	17	5	101	0	sad	3	2	s_16	s_14	yes	29	low400	push	32	10	528.554103999639	push	868.056290999746	push	1	7	1690.63459100016	7	449.235453000256	7	1377.35389499994	1	2305.80083400037	3	1801.89246999998	4	3524.05406700018	29	2.2546191600004	1	18	18	12	12	48	ja	nein
102	pushPullEmp	20150930T125826	48	w	20	r	2	17	6	102	0	sad	3	2	s_15	s_14	yes	29	high800	pull	32	10	488.189405999132	pull	768.715955999236	pull	1	7	1690.63459100016	7	449.235453000256	7	1377.35389499994	1	2305.80083400037	3	1801.89246999998	4	3524.05406700018	29	2.2546191600004	1	18	18	12	12	48	ja	nein
103	pushPullEmp	20150930T125923	48	w	20	r	2	18	1	103	0	sad	2	2	s_8	s_38	no	17	low400	push	32	10	457.258825999706	push	773.206206000286	push	1	7	3583.10013799928	7	903.340799000034	7	1115.94281499947	3	1279.57507300016	2	1868.23352200008	5	1547.23729299985	17	1.79679127100098	1	18	18	12	12	48	ja	nein
104	pushPullEmp	20150930T125930	48	w	20	r	2	18	2	104	0	sad	2	2	s_9	s_38	no	17	low400	push	32	10	488.847762000049	push	790.395983999886	push	1	7	3583.10013799928	7	903.340799000034	7	1115.94281499947	3	1279.57507300016	2	1868.23352200008	5	1547.23729299985	17	1.79679127100098	1	18	18	12	12	48	ja	nein
105	pushPullEmp	20150930T125938	48	w	20	r	2	18	3	105	0	sad	2	2	s_10	s_38	no	17	high800	pull	32	10	485.489150000016	pull	787.316543000183	pull	1	7	3583.10013799928	7	903.340799000034	7	1115.94281499947	3	1279.57507300016	2	1868.23352200008	5	1547.23729299985	17	1.79679127100098	1	18	18	12	12	48	ja	nein
106	pushPullEmp	20150930T125945	48	w	20	r	2	18	4	106	0	sad	2	2	s_11	s_38	no	17	high800	pull	32	10	482.693937000367	pull	753.654862999501	pull	1	7	3583.10013799928	7	903.340799000034	7	1115.94281499947	3	1279.57507300016	2	1868.23352200008	5	1547.23729299985	17	1.79679127100098	1	18	18	12	12	48	ja	nein
107	pushPullEmp	20150930T125952	48	w	20	r	2	18	5	107	0	sad	2	2	s_7	s_38	no	17	low400	push	32	10	468.504548000354	push	816.046957000552	push	1	7	3583.10013799928	7	903.340799000034	7	1115.94281499947	3	1279.57507300016	2	1868.23352200008	5	1547.23729299985	17	1.79679127100098	1	18	18	12	12	48	ja	nein
108	pushPullEmp	20150930T130000	48	w	20	r	2	18	6	108	0	sad	2	2	s_12	s_38	no	17	low400	push	32	10	502.248122999939	push	851.325980000278	push	1	7	3583.10013799928	7	903.340799000034	7	1115.94281499947	3	1279.57507300016	2	1868.23352200008	5	1547.23729299985	17	1.79679127100098	1	18	18	12	12	48	ja	nein
109	pushPullEmp	20150930T130042	48	w	20	r	2	19	1	109	0	stroke	1	3	h_6	h_37	no	17	high800	pull	32	10	-1198.7857710016	pull	1007.27706699884	pull	1	4	1656.12497199982	6	1824.16696600012	5	1294.93602500042	7	1569.74094200086	5	1685.38649400034	7	466.126010998778	17	2.22633444400162	1	18	18	12	12	48	ja	nein
110	pushPullEmp	20150930T130050	48	w	20	r	2	19	2	110	0	stroke	1	3	h_4	h_37	no	17	high800	pull	32	10	545.720857001361	pull	833.971007000291	pull	1	4	1656.12497199982	6	1824.16696600012	5	1294.93602500042	7	1569.74094200086	5	1685.38649400034	7	466.126010998778	17	2.22633444400162	1	18	18	12	12	48	ja	nein
111	pushPullEmp	20150930T130057	48	w	20	r	2	19	3	111	0	stroke	1	3	h_5	h_37	no	17	low400	push	32	10	471.386120999232	push	715.616329999539	push	1	4	1656.12497199982	6	1824.16696600012	5	1294.93602500042	7	1569.74094200086	5	1685.38649400034	7	466.126010998778	17	2.22633444400162	1	18	18	12	12	48	ja	nein
112	pushPullEmp	20150930T130104	48	w	20	r	2	19	4	112	0	stroke	1	3	h_1	h_37	no	17	low400	push	32	10	515.707878000379	push	772.745778999801	push	1	4	1656.12497199982	6	1824.16696600012	5	1294.93602500042	7	1569.74094200086	5	1685.38649400034	7	466.126010998778	17	2.22633444400162	1	18	18	12	12	48	ja	nein
113	pushPullEmp	20150930T130111	48	w	20	r	2	19	5	113	0	stroke	1	3	h_2	h_37	no	17	high800	pull	32	10	491.798428999668	pull	764.947077998935	pull	1	4	1656.12497199982	6	1824.16696600012	5	1294.93602500042	7	1569.74094200086	5	1685.38649400034	7	466.126010998778	17	2.22633444400162	1	18	18	12	12	48	ja	nein
114	pushPullEmp	20150930T130118	48	w	20	r	2	19	6	114	0	stroke	1	3	h_3	h_37	no	17	low400	push	32	10	-2164.94804700153	push	820.520731999641	push	1	4	1656.12497199982	6	1824.16696600012	5	1294.93602500042	7	1569.74094200086	5	1685.38649400034	7	466.126010998778	17	2.22633444400162	1	18	18	12	12	48	ja	nein
115	pushPullEmp	20150930T130159	48	w	20	r	2	20	1	115	0	stroke	5	3	h_30	h_27	yes	29	high800	pull	32	10	451.965925999393	pull	723.473449998783	pull	1	3	2086.767245999	6	1011.9431130006	5	1111.08924699874	7	907.02211000098	5	1922.14237000007	7	1201.74225099981	29	2.08334532200024	1	18	18	12	12	48	ja	nein
116	pushPullEmp	20150930T130206	48	w	20	r	2	20	2	116	0	stroke	5	3	h_28	h_27	yes	29	high800	pull	32	10	508.052265999941	pull	786.247916998836	pull	1	3	2086.767245999	6	1011.9431130006	5	1111.08924699874	7	907.02211000098	5	1922.14237000007	7	1201.74225099981	29	2.08334532200024	1	18	18	12	12	48	ja	nein
117	pushPullEmp	20150930T130213	48	w	20	r	2	20	3	117	0	stroke	5	3	h_26	h_27	yes	29	low400	push	32	10	472.201138000746	push	732.511237000726	push	1	3	2086.767245999	6	1011.9431130006	5	1111.08924699874	7	907.02211000098	5	1922.14237000007	7	1201.74225099981	29	2.08334532200024	1	18	18	12	12	48	ja	nein
118	pushPullEmp	20150930T130220	48	w	20	r	2	20	4	118	0	stroke	5	3	h_25	h_27	yes	29	low400	push	32	10	514.317489999783	push	785.184413001232	push	1	3	2086.767245999	6	1011.9431130006	5	1111.08924699874	7	907.02211000098	5	1922.14237000007	7	1201.74225099981	29	2.08334532200024	1	18	18	12	12	48	ja	nein
119	pushPullEmp	20150930T130227	48	w	20	r	2	20	5	119	0	stroke	5	3	h_27	h_27	yes	29	high800	pull	32	10	499.377782001218	pull	804.829904999977	pull	1	3	2086.767245999	6	1011.9431130006	5	1111.08924699874	7	907.02211000098	5	1922.14237000007	7	1201.74225099981	29	2.08334532200024	1	18	18	12	12	48	ja	nein
120	pushPullEmp	20150930T130234	48	w	20	r	2	20	6	120	0	stroke	5	3	h_29	h_27	yes	29	high800	pull	32	10	610.462635998265	pull	908.821531999711	pull	1	3	2086.767245999	6	1011.9431130006	5	1111.08924699874	7	907.02211000098	5	1922.14237000007	7	1201.74225099981	29	2.08334532200024	1	18	18	12	12	48	ja	nein
[truncated: 28 more columns]
