# Supplementary material for: Empathic concern and personal distress depend on situational but not dispositional factors
Source: PLoS One. 2019 Nov 14;14(11):e0225102. doi: 10.1371/journal.pone.0225102 (PMC6855434; doi:10.1371/journal.pone.0225102)
Supplement: S3 File — (ZIP) [file pone.0225102.s004.zip › Results/pushPullEmp_43_avg.txt]

expName	date	vpNum	gender	age	handedness	respMapping	block	trial	trialCount	practice	picType	picBlock	picTypeNum	picName	memPicName	memPicPresent	memPicCorrKey	tone	respDirection	panas1Pos	panas1Neg	movementOnset	movementOnsetDirection	movementOffset	movementOffsetDirection	correct	respKeyTender	respTimeTender	respKeyCompassionate	respTimeCompassionate	respKeyMoved	respTimeMoved	respKeyWorried	respTimeWorried	respKeyDistressed	respTimeDistressed	respKeyAlarmed	respTimeAlarmed	memRespKey	memRespTime	correctMemTask	fs	ec	pt	pd	empathy	pqQ1	pqQ2	panas2Pos
1	pushPullEmp	20150916T124057	43	w	19	r	1	1	1	1	1	practice	1	4	p_4	p_5	yes	29	high800	push	31	21	967.66573899932	push	1441.44339399846	push	1	1	2719.58425000048	2	2616.19296299978	2	2164.2968039996	5	2468.54551999968	5	1782.51989000091	3	5786.01441699902	29	7.7887709459992	1	13	20	16	18	49	ja	nein
2	pushPullEmp	20150916T124104	43	w	19	r	1	1	2	2	1	practice	1	4	p_6	p_5	yes	29	low400	pull	31	21	552.190956000122	pull	961.331122000847	pull	1	1	2719.58425000048	2	2616.19296299978	2	2164.2968039996	5	2468.54551999968	5	1782.51989000091	3	5786.01441699902	29	7.7887709459992	1	13	20	16	18	49	ja	nein
3	pushPullEmp	20150916T124111	43	w	19	r	1	1	3	3	1	practice	1	4	p_2	p_5	yes	29	low400	pull	31	21	735.92435800047	pull	1113.60371799956	pull	1	1	2719.58425000048	2	2616.19296299978	2	2164.2968039996	5	2468.54551999968	5	1782.51989000091	3	5786.01441699902	29	7.7887709459992	1	13	20	16	18	49	ja	nein
4	pushPullEmp	20150916T124119	43	w	19	r	1	1	4	4	1	practice	1	4	p_3	p_5	yes	29	low400	pull	31	21	646.824091999297	pull	1037.46470699924	pull	1	1	2719.58425000048	2	2616.19296299978	2	2164.2968039996	5	2468.54551999968	5	1782.51989000091	3	5786.01441699902	29	7.7887709459992	1	13	20	16	18	49	ja	nein
5	pushPullEmp	20150916T124126	43	w	19	r	1	1	5	5	1	practice	1	4	p_1	p_5	yes	29	high800	push	31	21	495.474161999577	push	965.774118999529	push	1	1	2719.58425000048	2	2616.19296299978	2	2164.2968039996	5	2468.54551999968	5	1782.51989000091	3	5786.01441699902	29	7.7887709459992	1	13	20	16	18	49	ja	nein
6	pushPullEmp	20150916T124133	43	w	19	r	1	1	6	6	1	practice	1	4	p_5	p_5	yes	29	high800	push	31	21	682.902871000697	push	1090.32469800048	push	1	1	2719.58425000048	2	2616.19296299978	2	2164.2968039996	5	2468.54551999968	5	1782.51989000091	3	5786.01441699902	29	7.7887709459992	1	13	20	16	18	49	ja	nein
7	pushPullEmp	20150916T124236	43	w	19	r	1	2	1	7	1	practice	2	4	p_10	p_13	no	17	high800	push	31	21	624.452334998845	push	1070.07919199996	push	1	1	4293.09242400086	1	2797.02706100034	2	15476.0789820011	5	2617.08653999995	4	3097.6922789996	4	2178.00899299982	17	2.51831908399981	1	13	20	16	18	49	ja	nein
8	pushPullEmp	20150916T124243	43	w	19	r	1	2	2	8	1	practice	2	4	p_7	p_13	no	17	high800	push	31	21	596.145880000317	push	973.427436000842	push	1	1	4293.09242400086	1	2797.02706100034	2	15476.0789820011	5	2617.08653999995	4	3097.6922789996	4	2178.00899299982	17	2.51831908399981	1	13	20	16	18	49	ja	nein
9	pushPullEmp	20150916T124251	43	w	19	r	1	2	3	9	1	practice	2	4	p_8	p_13	no	17	low400	pull	31	21	508.121594000229	pull	920.305738999858	pull	1	1	4293.09242400086	1	2797.02706100034	2	15476.0789820011	5	2617.08653999995	4	3097.6922789996	4	2178.00899299982	17	2.51831908399981	1	13	20	16	18	49	ja	nein
10	pushPullEmp	20150916T124259	43	w	19	r	1	2	4	10	1	practice	2	4	p_12	p_13	no	17	low400	pull	31	21	1498.4391099998	pull	1971.61173800041	pull	1	1	4293.09242400086	1	2797.02706100034	2	15476.0789820011	5	2617.08653999995	4	3097.6922789996	4	2178.00899299982	17	2.51831908399981	1	13	20	16	18	49	ja	nein
11	pushPullEmp	20150916T124306	43	w	19	r	1	2	5	11	1	practice	2	4	p_11	p_13	no	17	low400	pull	31	21	792.679190000039	pull	1271.92417400065	pull	1	1	4293.09242400086	1	2797.02706100034	2	15476.0789820011	5	2617.08653999995	4	3097.6922789996	4	2178.00899299982	17	2.51831908399981	1	13	20	16	18	49	ja	nein
12	pushPullEmp	20150916T124314	43	w	19	r	1	2	6	12	1	practice	2	4	p_9	p_13	no	17	high800	push	31	21	833.581137999208	push	1523.46479499909	push	1	1	4293.09242400086	1	2797.02706100034	2	15476.0789820011	5	2617.08653999995	4	3097.6922789996	4	2178.00899299982	17	2.51831908399981	1	13	20	16	18	49	ja	nein
13	pushPullEmp	20150916T124426	43	w	19	r	1	3	1	13	0	neutral	3	1	n_16	n_16	yes	29	low400	pull	31	21	878.90625900116	pull	1421.97124100028	pull	1	1	1376.89586499982	1	2259.53579400084	2	1552.01651199968	3	3111.53792599907	5	2025.88047899917	5	1680.51463299889	29	2.8313562050007	1	13	20	16	18	49	ja	nein
14	pushPullEmp	20150916T124434	43	w	19	r	1	3	2	14	0	neutral	3	1	n_14	n_16	yes	29	low400	pull	31	21	927.788265999974	pull	1508.13690099958	pull	1	1	1376.89586499982	1	2259.53579400084	2	1552.01651199968	3	3111.53792599907	5	2025.88047899917	5	1680.51463299889	29	2.8313562050007	1	13	20	16	18	49	ja	nein
15	pushPullEmp	20150916T124441	43	w	19	r	1	3	3	15	0	neutral	3	1	n_13	n_16	yes	29	high800	push	31	21	627.735176000788	push	1172.34471300151	push	1	1	1376.89586499982	1	2259.53579400084	2	1552.01651199968	3	3111.53792599907	5	2025.88047899917	5	1680.51463299889	29	2.8313562050007	1	13	20	16	18	49	ja	nein
16	pushPullEmp	20150916T124448	43	w	19	r	1	3	4	16	0	neutral	3	1	n_18	n_16	yes	29	high800	push	31	21	696.488968001271	push	1127.2276790015	push	1	1	1376.89586499982	1	2259.53579400084	2	1552.01651199968	3	3111.53792599907	5	2025.88047899917	5	1680.51463299889	29	2.8313562050007	1	13	20	16	18	49	ja	nein
17	pushPullEmp	20150916T124456	43	w	19	r	1	3	5	17	0	neutral	3	1	n_15	n_16	yes	29	low400	pull	31	21	534.66550400015	pull	920.404517998468	pull	1	1	1376.89586499982	1	2259.53579400084	2	1552.01651199968	3	3111.53792599907	5	2025.88047899917	5	1680.51463299889	29	2.8313562050007	1	13	20	16	18	49	ja	nein
18	pushPullEmp	20150916T124504	43	w	19	r	1	3	6	18	0	neutral	3	1	n_17	n_16	yes	29	low400	pull	31	21	731.557870999386	pull	1118.25127100099	pull	1	1	1376.89586499982	1	2259.53579400084	2	1552.01651199968	3	3111.53792599907	5	2025.88047899917	5	1680.51463299889	29	2.8313562050007	1	13	20	16	18	49	ja	nein
19	pushPullEmp	20150916T124553	43	w	19	r	1	4	1	19	0	neutral	2	1	n_11	n_10	yes	29	high800	push	31	21	685.261068000618	push	1149.44653399914	push	1	2	1119.54472700018	2	1399.84869	3	2819.73194800048	3	1223.45391800081	2	2878.14965300095	6	2430.48843399993	29	2.74661894900055	1	13	20	16	18	49	ja	nein
20	pushPullEmp	20150916T124601	43	w	19	r	1	4	2	20	0	neutral	2	1	n_10	n_10	yes	29	high800	push	31	21	1111.61809199923	push	1629.87943099991	push	1	2	1119.54472700018	2	1399.84869	3	2819.73194800048	3	1223.45391800081	2	2878.14965300095	6	2430.48843399993	29	2.74661894900055	1	13	20	16	18	49	ja	nein
21	pushPullEmp	20150916T124609	43	w	19	r	1	4	3	21	0	neutral	2	1	n_9	n_10	yes	29	low400	pull	31	21	539.064327999658	pull	985.182085000706	pull	1	2	1119.54472700018	2	1399.84869	3	2819.73194800048	3	1223.45391800081	2	2878.14965300095	6	2430.48843399993	29	2.74661894900055	1	13	20	16	18	49	ja	nein
22	pushPullEmp	20150916T124616	43	w	19	r	1	4	4	22	0	neutral	2	1	n_7	n_10	yes	29	high800	push	31	21	621.440894000742	push	1071.6911190005	push	1	2	1119.54472700018	2	1399.84869	3	2819.73194800048	3	1223.45391800081	2	2878.14965300095	6	2430.48843399993	29	2.74661894900055	1	13	20	16	18	49	ja	nein
23	pushPullEmp	20150916T124623	43	w	19	r	1	4	5	23	0	neutral	2	1	n_8	n_10	yes	29	low400	pull	31	21	797.672351999499	pull	1223.94901300038	pull	1	2	1119.54472700018	2	1399.84869	3	2819.73194800048	3	1223.45391800081	2	2878.14965300095	6	2430.48843399993	29	2.74661894900055	1	13	20	16	18	49	ja	nein
24	pushPullEmp	20150916T124631	43	w	19	r	1	4	6	24	0	neutral	2	1	n_12	n_10	yes	29	high800	push	31	21	763.82113499938	push	1322.84082499871	push	1	2	1119.54472700018	2	1399.84869	3	2819.73194800048	3	1223.45391800081	2	2878.14965300095	6	2430.48843399993	29	2.74661894900055	1	13	20	16	18	49	ja	nein
25	pushPullEmp	20150916T124725	43	w	19	r	1	5	1	25	0	stroke	5	3	h_28	h_29	yes	29	low400	pull	31	21	1213.00867700059	pull	1852.76822700082	pull	1	3	2371.60519799909	4	764.165919999868	3	771.437848999994	4	3190.56544799969	5	1546.90804699931	6	2006.2863940002	29	2.82954025800063	1	13	20	16	18	49	ja	nein
26	pushPullEmp	20150916T124733	43	w	19	r	1	5	2	26	0	stroke	5	3	h_27	h_29	yes	29	low400	pull	31	21	829.423280000701	pull	1367.79657700106	pull	1	3	2371.60519799909	4	764.165919999868	3	771.437848999994	4	3190.56544799969	5	1546.90804699931	6	2006.2863940002	29	2.82954025800063	1	13	20	16	18	49	ja	nein
27	pushPullEmp	20150916T124741	43	w	19	r	1	5	3	27	0	stroke	5	3	h_26	h_29	yes	29	high800	push	31	21	807.042642999775	push	1256.74635499975	push	1	3	2371.60519799909	4	764.165919999868	3	771.437848999994	4	3190.56544799969	5	1546.90804699931	6	2006.2863940002	29	2.82954025800063	1	13	20	16	18	49	ja	nein
28	pushPullEmp	20150916T124749	43	w	19	r	1	5	4	28	0	stroke	5	3	h_25	h_29	yes	29	high800	push	31	21	1260.17755399981	push	1816.57572199866	push	1	3	2371.60519799909	4	764.165919999868	3	771.437848999994	4	3190.56544799969	5	1546.90804699931	6	2006.2863940002	29	2.82954025800063	1	13	20	16	18	49	ja	nein
29	pushPullEmp	20150916T124756	43	w	19	r	1	5	5	29	0	stroke	5	3	h_29	h_29	yes	29	low400	pull	31	21	744.209260999109	pull	1327.16904899926	pull	1	3	2371.60519799909	4	764.165919999868	3	771.437848999994	4	3190.56544799969	5	1546.90804699931	6	2006.2863940002	29	2.82954025800063	1	13	20	16	18	49	ja	nein
30	pushPullEmp	20150916T124805	43	w	19	r	1	5	6	30	0	stroke	5	3	h_30	h_29	yes	29	low400	pull	31	21	1703.93619100003	pull	2373.98518400085	pull	3	3	2371.60519799909	4	764.165919999868	3	771.437848999994	4	3190.56544799969	5	1546.90804699931	6	2006.2863940002	29	2.82954025800063	1	13	20	16	18	49	ja	nein
31	pushPullEmp	20150916T124849	43	w	19	r	1	6	1	31	0	stroke	1	3	h_4	h_37	no	17	high800	push	31	21	1003.64921800004	push	1516.10838799873	push	1	5	886.28899700052	6	1924.41553000026	5	1041.52261600029	5	1715.29709499919	4	2699.88040899989	6	1319.08758799909	17	2.56081261799955	1	13	20	16	18	49	ja	nein
32	pushPullEmp	20150916T124856	43	w	19	r	1	6	2	32	0	stroke	1	3	h_6	h_37	no	17	low400	pull	31	21	640.494445999939	pull	914.315849999984	pull	1	5	886.28899700052	6	1924.41553000026	5	1041.52261600029	5	1715.29709499919	4	2699.88040899989	6	1319.08758799909	17	2.56081261799955	1	13	20	16	18	49	ja	nein
33	pushPullEmp	20150916T124903	43	w	19	r	1	6	3	33	0	stroke	1	3	h_3	h_37	no	17	high800	push	31	21	492.097606999872	push	924.04393499883	push	1	5	886.28899700052	6	1924.41553000026	5	1041.52261600029	5	1715.29709499919	4	2699.88040899989	6	1319.08758799909	17	2.56081261799955	1	13	20	16	18	49	ja	nein
34	pushPullEmp	20150916T124910	43	w	19	r	1	6	4	34	0	stroke	1	3	h_1	h_37	no	17	low400	pull	31	21	432.595475001406	pull	769.228944999966	pull	1	5	886.28899700052	6	1924.41553000026	5	1041.52261600029	5	1715.29709499919	4	2699.88040899989	6	1319.08758799909	17	2.56081261799955	1	13	20	16	18	49	ja	nein
35	pushPullEmp	20150916T124917	43	w	19	r	1	6	5	35	0	stroke	1	3	h_2	h_37	no	17	high800	push	31	21	887.745847999307	push	1356.28816000017	push	1	5	886.28899700052	6	1924.41553000026	5	1041.52261600029	5	1715.29709499919	4	2699.88040899989	6	1319.08758799909	17	2.56081261799955	1	13	20	16	18	49	ja	nein
36	pushPullEmp	20150916T124925	43	w	19	r	1	6	6	36	0	stroke	1	3	h_5	h_37	no	17	high800	push	31	21	624.588175999525	push	1032.43932500016	push	1	5	886.28899700052	6	1924.41553000026	5	1041.52261600029	5	1715.29709499919	4	2699.88040899989	6	1319.08758799909	17	2.56081261799955	1	13	20	16	18	49	ja	nein
37	pushPullEmp	20150916T125007	43	w	19	r	1	7	1	37	0	neutral	5	1	n_28	n_38	no	17	low400	pull	31	21	1541.74039999937	pull	1977.28487899924	pull	1	3	1124.4597620007	2	4001.74662100108	2	1567.70281399986	2	1379.84415300161	3	1152.04707300109	1	1947.75729100002	17	2.12225847000082	1	13	20	16	18	49	ja	nein
38	pushPullEmp	20150916T125015	43	w	19	r	1	7	2	38	0	neutral	5	1	n_27	n_38	no	17	high800	push	31	21	655.689767999618	push	1048.72757099959	push	1	3	1124.4597620007	2	4001.74662100108	2	1567.70281399986	2	1379.84415300161	3	1152.04707300109	1	1947.75729100002	17	2.12225847000082	1	13	20	16	18	49	ja	nein
39	pushPullEmp	20150916T125023	43	w	19	r	1	7	3	39	0	neutral	5	1	n_26	n_38	no	17	low400	pull	31	21	543.515702001154	pull	897.085896001139	pull	1	3	1124.4597620007	2	4001.74662100108	2	1567.70281399986	2	1379.84415300161	3	1152.04707300109	1	1947.75729100002	17	2.12225847000082	1	13	20	16	18	49	ja	nein
40	pushPullEmp	20150916T125030	43	w	19	r	1	7	4	40	0	neutral	5	1	n_25	n_38	no	17	high800	push	31	21	427.908282998833	push	761.770856000003	push	1	3	1124.4597620007	2	4001.74662100108	2	1567.70281399986	2	1379.84415300161	3	1152.04707300109	1	1947.75729100002	17	2.12225847000082	1	13	20	16	18	49	ja	nein
41	pushPullEmp	20150916T125038	43	w	19	r	1	7	5	41	0	neutral	5	1	n_30	n_38	no	17	high800	push	31	21	767.913345999958	push	1137.76847499987	push	1	3	1124.4597620007	2	4001.74662100108	2	1567.70281399986	2	1379.84415300161	3	1152.04707300109	1	1947.75729100002	17	2.12225847000082	1	13	20	16	18	49	ja	nein
42	pushPullEmp	20150916T125046	43	w	19	r	1	7	6	42	0	neutral	5	1	n_29	n_38	no	17	low400	pull	31	21	1498.55171599948	pull	1923.69358599999	pull	1	3	1124.4597620007	2	4001.74662100108	2	1567.70281399986	2	1379.84415300161	3	1152.04707300109	1	1947.75729100002	17	2.12225847000082	1	13	20	16	18	49	ja	nein
43	pushPullEmp	20150916T125131	43	w	19	r	1	8	1	43	0	neutral	4	1	n_20	n_37	no	17	high800	push	31	21	592.668079999683	push	969.696446999777	push	1	1	935.654873001113	3	4117.13277799936	2	1218.50673300105	3	1515.15974199901	2	1066.71035900035	4	1270.65302799929	17	2.04250548600066	1	13	20	16	18	49	ja	nein
44	pushPullEmp	20150916T125138	43	w	19	r	1	8	2	44	0	neutral	4	1	n_22	n_37	no	17	high800	push	31	21	540.409297001024	push	947.057129999739	push	1	1	935.654873001113	3	4117.13277799936	2	1218.50673300105	3	1515.15974199901	2	1066.71035900035	4	1270.65302799929	17	2.04250548600066	1	13	20	16	18	49	ja	nein
45	pushPullEmp	20150916T125146	43	w	19	r	1	8	3	45	0	neutral	4	1	n_23	n_37	no	17	low400	pull	31	21	1234.05818000072	pull	1528.12637700015	pull	1	1	935.654873001113	3	4117.13277799936	2	1218.50673300105	3	1515.15974199901	2	1066.71035900035	4	1270.65302799929	17	2.04250548600066	1	13	20	16	18	49	ja	nein
46	pushPullEmp	20150916T125154	43	w	19	r	1	8	4	46	0	neutral	4	1	n_24	n_37	no	17	low400	pull	31	21	1214.74073700038	pull	1479.58225200009	pull	1	1	935.654873001113	3	4117.13277799936	2	1218.50673300105	3	1515.15974199901	2	1066.71035900035	4	1270.65302799929	17	2.04250548600066	1	13	20	16	18	49	ja	nein
47	pushPullEmp	20150916T125201	43	w	19	r	1	8	5	47	0	neutral	4	1	n_21	n_37	no	17	high800	push	31	21	624.373420000964	push	951.398154001552	push	1	1	935.654873001113	3	4117.13277799936	2	1218.50673300105	3	1515.15974199901	2	1066.71035900035	4	1270.65302799929	17	2.04250548600066	1	13	20	16	18	49	ja	nein
48	pushPullEmp	20150916T125209	43	w	19	r	1	8	6	48	0	neutral	4	1	n_19	n_37	no	17	low400	pull	31	21	1409.72101600083	pull	1752.16052999995	pull	1	1	935.654873001113	3	4117.13277799936	2	1218.50673300105	3	1515.15974199901	2	1066.71035900035	4	1270.65302799929	17	2.04250548600066	1	13	20	16	18	49	ja	nein
49	pushPullEmp	20150916T125301	43	w	19	r	1	9	1	49	0	sad	2	2	s_10	s_38	no	17	low400	pull	31	21	988.975875000804	pull	1344.261304	pull	1	5	3766.79873499961	8	2227.84301899992	4	1279.29356000095	5	1057.0755839999	6	827.490065999882	6	996.218865999253	17	2.22021845999916	1	13	20	16	18	49	ja	nein
50	pushPullEmp	20150916T125308	43	w	19	r	1	9	2	50	0	sad	2	2	s_9	s_38	no	17	high800	push	31	21	402.978346000149	push	696.896046000897	push	1	5	3766.79873499961	8	2227.84301899992	4	1279.29356000095	5	1057.0755839999	6	827.490065999882	6	996.218865999253	17	2.22021845999916	1	13	20	16	18	49	ja	nein
51	pushPullEmp	20150916T125315	43	w	19	r	1	9	3	51	0	sad	2	2	s_11	s_38	no	17	low400	pull	31	21	361.917703000567	pull	606.436590999787	pull	1	5	3766.79873499961	8	2227.84301899992	4	1279.29356000095	5	1057.0755839999	6	827.490065999882	6	996.218865999253	17	2.22021845999916	1	13	20	16	18	49	ja	nein
52	pushPullEmp	20150916T125322	43	w	19	r	1	9	4	52	0	sad	2	2	s_7	s_38	no	17	low400	pull	31	21	553.792195000919	pull	840.439328000779	pull	1	5	3766.79873499961	8	2227.84301899992	4	1279.29356000095	5	1057.0755839999	6	827.490065999882	6	996.218865999253	17	2.22021845999916	1	13	20	16	18	49	ja	nein
53	pushPullEmp	20150916T125329	43	w	19	r	1	9	5	53	0	sad	2	2	s_8	s_38	no	17	high800	push	31	21	464.887745999367	push	776.71797399933	push	1	5	3766.79873499961	8	2227.84301899992	4	1279.29356000095	5	1057.0755839999	6	827.490065999882	6	996.218865999253	17	2.22021845999916	1	13	20	16	18	49	ja	nein
54	pushPullEmp	20150916T125336	43	w	19	r	1	9	6	54	0	sad	2	2	s_12	s_38	no	17	high800	push	31	21	753.014882999996	push	1052.34102799921	push	1	5	3766.79873499961	8	2227.84301899992	4	1279.29356000095	5	1057.0755839999	6	827.490065999882	6	996.218865999253	17	2.22021845999916	1	13	20	16	18	49	ja	nein
55	pushPullEmp	20150916T125427	43	w	19	r	1	10	1	55	0	sad	1	2	s_4	s_37	no	17	low400	pull	31	21	970.703610998389	pull	1310.76597299842	pull	1	7	1393.55176500067	4	921.635938999316	6	1556.49940199874	4	3101.88566299985	5	733.976692999931	5	1494.18775600134	17	2.74640574200021	1	13	20	16	18	49	ja	nein
56	pushPullEmp	20150916T125435	43	w	19	r	1	10	2	56	0	sad	1	2	s_1	s_37	no	17	low400	pull	31	21	547.015640999831	pull	827.429750998504	pull	1	7	1393.55176500067	4	921.635938999316	6	1556.49940199874	4	3101.88566299985	5	733.976692999931	5	1494.18775600134	17	2.74640574200021	1	13	20	16	18	49	ja	nein
57	pushPullEmp	20150916T125442	43	w	19	r	1	10	3	57	0	sad	1	2	s_6	s_37	no	17	high800	push	31	21	550.348447000128	push	870.222783999547	push	1	7	1393.55176500067	4	921.635938999316	6	1556.49940199874	4	3101.88566299985	5	733.976692999931	5	1494.18775600134	17	2.74640574200021	1	13	20	16	18	49	ja	nein
58	pushPullEmp	20150916T125449	43	w	19	r	1	10	4	58	0	sad	1	2	s_5	s_37	no	17	low400	pull	31	21	738.265065000931	pull	1080.14729100007	pull	1	7	1393.55176500067	4	921.635938999316	6	1556.49940199874	4	3101.88566299985	5	733.976692999931	5	1494.18775600134	17	2.74640574200021	1	13	20	16	18	49	ja	nein
59	pushPullEmp	20150916T125456	43	w	19	r	1	10	5	59	0	sad	1	2	s_3	s_37	no	17	high800	push	31	21	499.841736999864	push	811.191260999389	push	1	7	1393.55176500067	4	921.635938999316	6	1556.49940199874	4	3101.88566299985	5	733.976692999931	5	1494.18775600134	17	2.74640574200021	1	13	20	16	18	49	ja	nein
60	pushPullEmp	20150916T125503	43	w	19	r	1	10	6	60	0	sad	1	2	s_2	s_37	no	17	high800	push	31	21	708.394533000595	push	1038.03466500095	push	1	7	1393.55176500067	4	921.635938999316	6	1556.49940199874	4	3101.88566299985	5	733.976692999931	5	1494.18775600134	17	2.74640574200021	1	13	20	16	18	49	ja	nein
61	pushPullEmp	20150916T125602	43	w	19	r	1	11	1	61	0	neutral	1	1	n_3	n_5	yes	29	low400	pull	31	21	650.48127299895	pull	947.247281998789	pull	1	1	1413.17737299869	1	4102.68856400035	1	1730.15966000094	2	780.310408999867	2	1188.68174999989	3	772.765887999412	29	2.24698325799909	1	13	20	16	18	49	ja	nein
62	pushPullEmp	20150916T125609	43	w	19	r	1	11	2	62	0	neutral	1	1	n_2	n_5	yes	29	high800	push	31	21	329.186567001059	push	570.584464999527	push	1	1	1413.17737299869	1	4102.68856400035	1	1730.15966000094	2	780.310408999867	2	1188.68174999989	3	772.765887999412	29	2.24698325799909	1	13	20	16	18	49	ja	nein
63	pushPullEmp	20150916T125616	43	w	19	r	1	11	3	63	0	neutral	1	1	n_6	n_5	yes	29	low400	pull	31	21	603.392744999932	pull	856.174308000031	pull	1	1	1413.17737299869	1	4102.68856400035	1	1730.15966000094	2	780.310408999867	2	1188.68174999989	3	772.765887999412	29	2.24698325799909	1	13	20	16	18	49	ja	nein
64	pushPullEmp	20150916T125623	43	w	19	r	1	11	4	64	0	neutral	1	1	n_1	n_5	yes	29	high800	push	31	21	439.451935001765	push	723.081086001097	push	1	1	1413.17737299869	1	4102.68856400035	1	1730.15966000094	2	780.310408999867	2	1188.68174999989	3	772.765887999412	29	2.24698325799909	1	13	20	16	18	49	ja	nein
65	pushPullEmp	20150916T125630	43	w	19	r	1	11	5	65	0	neutral	1	1	n_4	n_5	yes	29	low400	pull	31	21	570.188104001616	pull	835.872060000227	pull	1	1	1413.17737299869	1	4102.68856400035	1	1730.15966000094	2	780.310408999867	2	1188.68174999989	3	772.765887999412	29	2.24698325799909	1	13	20	16	18	49	ja	nein
66	pushPullEmp	20150916T125637	43	w	19	r	1	11	6	66	0	neutral	1	1	n_5	n_5	yes	29	low400	pull	31	21	674.34671799936	pull	955.347269999838	pull	1	1	1413.17737299869	1	4102.68856400035	1	1730.15966000094	2	780.310408999867	2	1188.68174999989	3	772.765887999412	29	2.24698325799909	1	13	20	16	18	49	ja	nein
67	pushPullEmp	20150916T125717	43	w	19	r	1	12	1	67	0	neutral	6	1	n_31	n_39	no	17	high800	push	31	21	809.428596000842	push	1107.9141200001	push	1	3	6287.03916099948	2	1098.68727600042	2	1049.07697799899	2	638.988443000926	1	1134.85432000016	3	1127.99206199998	29	2.94552343299983	2	13	20	16	18	49	ja	nein
68	pushPullEmp	20150916T125724	43	w	19	r	1	12	2	68	0	neutral	6	1	n_33	n_39	no	17	low400	pull	31	21	649.726987000671	pull	907.748438999173	pull	1	3	6287.03916099948	2	1098.68727600042	2	1049.07697799899	2	638.988443000926	1	1134.85432000016	3	1127.99206199998	29	2.94552343299983	2	13	20	16	18	49	ja	nein
69	pushPullEmp	20150916T125731	43	w	19	r	1	12	3	69	0	neutral	6	1	n_35	n_39	no	17	high800	push	31	21	465.493830000109	push	701.308123999392	push	1	3	6287.03916099948	2	1098.68727600042	2	1049.07697799899	2	638.988443000926	1	1134.85432000016	3	1127.99206199998	29	2.94552343299983	2	13	20	16	18	49	ja	nein
70	pushPullEmp	20150916T125738	43	w	19	r	1	12	4	70	0	neutral	6	1	n_34	n_39	no	17	low400	pull	31	21	602.441407999417	pull	848.431006000377	pull	1	3	6287.03916099948	2	1098.68727600042	2	1049.07697799899	2	638.988443000926	1	1134.85432000016	3	1127.99206199998	29	2.94552343299983	2	13	20	16	18	49	ja	nein
71	pushPullEmp	20150916T125745	43	w	19	r	1	12	5	71	0	neutral	6	1	n_36	n_39	no	17	high800	push	31	21	402.438842001269	push	665.077247999856	push	1	3	6287.03916099948	2	1098.68727600042	2	1049.07697799899	2	638.988443000926	1	1134.85432000016	3	1127.99206199998	29	2.94552343299983	2	13	20	16	18	49	ja	nein
72	pushPullEmp	20150916T125752	43	w	19	r	1	12	6	72	0	neutral	6	1	n_32	n_39	no	17	high800	push	31	21	514.266148001188	push	770.664339000068	push	1	3	6287.03916099948	2	1098.68727600042	2	1049.07697799899	2	638.988443000926	1	1134.85432000016	3	1127.99206199998	29	2.94552343299983	2	13	20	16	18	49	ja	nein
73	pushPullEmp	20150916T125845	43	w	19	r	1	13	1	73	0	sad	4	2	s_24	s_23	yes	29	low400	pull	31	21	789.597136000433	pull	1071.07568499951	pull	1	4	650.959988999603	4	821.968853999351	6	1231.49374900095	5	3804.67724200025	7	1295.01712999991	5	589.498101999197	29	3.18485968099958	1	13	20	16	18	49	ja	nein
74	pushPullEmp	20150916T125852	43	w	19	r	1	13	2	74	0	sad	4	2	s_20	s_23	yes	29	high800	push	31	21	444.552113001308	push	699.243179001613	push	1	4	650.959988999603	4	821.968853999351	6	1231.49374900095	5	3804.67724200025	7	1295.01712999991	5	589.498101999197	29	3.18485968099958	1	13	20	16	18	49	ja	nein
75	pushPullEmp	20150916T125859	43	w	19	r	1	13	3	75	0	sad	4	2	s_21	s_23	yes	29	low400	pull	31	21	547.975492000551	pull	809.81730900101	pull	1	4	650.959988999603	4	821.968853999351	6	1231.49374900095	5	3804.67724200025	7	1295.01712999991	5	589.498101999197	29	3.18485968099958	1	13	20	16	18	49	ja	nein
76	pushPullEmp	20150916T125906	43	w	19	r	1	13	4	76	0	sad	4	2	s_22	s_23	yes	29	high800	push	31	21	399.384581999475	push	678.109744999238	push	1	4	650.959988999603	4	821.968853999351	6	1231.49374900095	5	3804.67724200025	7	1295.01712999991	5	589.498101999197	29	3.18485968099958	1	13	20	16	18	49	ja	nein
77	pushPullEmp	20150916T125913	43	w	19	r	1	13	5	77	0	sad	4	2	s_23	s_23	yes	29	low400	pull	31	21	463.953555000538	pull	717.342908000413	pull	1	4	650.959988999603	4	821.968853999351	6	1231.49374900095	5	3804.67724200025	7	1295.01712999991	5	589.498101999197	29	3.18485968099958	1	13	20	16	18	49	ja	nein
78	pushPullEmp	20150916T125919	43	w	19	r	1	13	6	78	0	sad	4	2	s_19	s_23	yes	29	high800	push	31	21	465.530740000147	push	747.571498000369	push	1	4	650.959988999603	4	821.968853999351	6	1231.49374900095	5	3804.67724200025	7	1295.01712999991	5	589.498101999197	29	3.18485968099958	1	13	20	16	18	49	ja	nein
79	pushPullEmp	20150916T130025	43	w	19	r	1	14	1	79	0	sad	5	2	s_26	s_25	yes	29	low400	pull	31	21	767.239247001067	pull	1001.42222500088	pull	1	4	715.836493000097	5	1163.35363199869	5	1110.42756299867	4	3432.62165799933	6	1338.58069399867	6	1148.52334300122	29	2.68088714300029	1	13	20	16	18	49	ja	nein
80	pushPullEmp	20150916T130032	43	w	19	r	1	14	2	80	0	sad	5	2	s_28	s_25	yes	29	low400	pull	31	21	638.47457500115	pull	861.800035000764	pull	1	4	715.836493000097	5	1163.35363199869	5	1110.42756299867	4	3432.62165799933	6	1338.58069399867	6	1148.52334300122	29	2.68088714300029	1	13	20	16	18	49	ja	nein
81	pushPullEmp	20150916T130039	43	w	19	r	1	14	3	81	0	sad	5	2	s_30	s_25	yes	29	high800	push	31	21	485.818247999196	push	755.763752999774	push	1	4	715.836493000097	5	1163.35363199869	5	1110.42756299867	4	3432.62165799933	6	1338.58069399867	6	1148.52334300122	29	2.68088714300029	1	13	20	16	18	49	ja	nein
82	pushPullEmp	20150916T130046	43	w	19	r	1	14	4	82	0	sad	5	2	s_25	s_25	yes	29	low400	pull	31	21	644.792164000231	pull	929.609280000572	pull	1	4	715.836493000097	5	1163.35363199869	5	1110.42756299867	4	3432.62165799933	6	1338.58069399867	6	1148.52334300122	29	2.68088714300029	1	13	20	16	18	49	ja	nein
83	pushPullEmp	20150916T130053	43	w	19	r	1	14	5	83	0	sad	5	2	s_29	s_25	yes	29	high800	push	31	21	572.317928000397	push	861.931753998855	push	1	4	715.836493000097	5	1163.35363199869	5	1110.42756299867	4	3432.62165799933	6	1338.58069399867	6	1148.52334300122	29	2.68088714300029	1	13	20	16	18	49	ja	nein
84	pushPullEmp	20150916T130100	43	w	19	r	1	14	6	84	0	sad	5	2	s_27	s_25	yes	29	low400	pull	31	21	609.5675839998	pull	891.585269998453	pull	1	4	715.836493000097	5	1163.35363199869	5	1110.42756299867	4	3432.62165799933	6	1338.58069399867	6	1148.52334300122	29	2.68088714300029	1	13	20	16	18	49	ja	nein
85	pushPullEmp	20150916T130147	43	w	19	r	1	15	1	85	0	stroke	4	3	h_21	h_39	no	17	low400	pull	31	21	822.007111000043	pull	1088.27973799917	pull	1	5	1584.16032499917	7	1457.6112220002	5	754.319056000895	6	767.935470999873	6	1037.77464400082	5	666.527693998432	17	2.37366723000014	1	13	20	16	18	49	ja	nein
86	pushPullEmp	20150916T130154	43	w	19	r	1	15	2	86	0	stroke	4	3	h_19	h_39	no	17	high800	push	31	21	654.262894001367	push	939.757631001048	push	1	5	1584.16032499917	7	1457.6112220002	5	754.319056000895	6	767.935470999873	6	1037.77464400082	5	666.527693998432	17	2.37366723000014	1	13	20	16	18	49	ja	nein
87	pushPullEmp	20150916T130201	43	w	19	r	1	15	3	87	0	stroke	4	3	h_22	h_39	no	17	high800	push	31	21	550.454483001275	push	825.889494000265	push	1	5	1584.16032499917	7	1457.6112220002	5	754.319056000895	6	767.935470999873	6	1037.77464400082	5	666.527693998432	17	2.37366723000014	1	13	20	16	18	49	ja	nein
88	pushPullEmp	20150916T130208	43	w	19	r	1	15	4	88	0	stroke	4	3	h_20	h_39	no	17	low400	pull	31	21	690.577575999763	pull	990.847088999639	pull	1	5	1584.16032499917	7	1457.6112220002	5	754.319056000895	6	767.935470999873	6	1037.77464400082	5	666.527693998432	17	2.37366723000014	1	13	20	16	18	49	ja	nein
89	pushPullEmp	20150916T130215	43	w	19	r	1	15	5	89	0	stroke	4	3	h_23	h_39	no	17	high800	push	31	21	468.157139000439	push	790.799353000082	push	1	5	1584.16032499917	7	1457.6112220002	5	754.319056000895	6	767.935470999873	6	1037.77464400082	5	666.527693998432	17	2.37366723000014	1	13	20	16	18	49	ja	nein
90	pushPullEmp	20150916T130222	43	w	19	r	1	15	6	90	0	stroke	4	3	h_24	h_39	no	17	low400	pull	31	21	555.823843999751	pull	842.242833000346	pull	1	5	1584.16032499917	7	1457.6112220002	5	754.319056000895	6	767.935470999873	6	1037.77464400082	5	666.527693998432	17	2.37366723000014	1	13	20	16	18	49	ja	nein
91	pushPullEmp	20150916T130302	43	w	19	r	1	16	1	91	0	stroke	6	3	h_36	h_36	yes	29	high800	push	31	21	824.084181999846	push	1089.71337599824	push	1	7	785.328035999555	6	1902.87294200061	7	1578.46409000012	5	891.249131998848	5	2801.46324299858	7	919.956638001167	17	3.38705006599957	2	13	20	16	18	49	ja	nein
92	pushPullEmp	20150916T130309	43	w	19	r	1	16	2	92	0	stroke	6	3	h_33	h_36	yes	29	high800	push	31	21	567.903688998835	push	814.192879998795	push	1	7	785.328035999555	6	1902.87294200061	7	1578.46409000012	5	891.249131998848	5	2801.46324299858	7	919.956638001167	17	3.38705006599957	2	13	20	16	18	49	ja	nein
93	pushPullEmp	20150916T130316	43	w	19	r	1	16	3	93	0	stroke	6	3	h_35	h_36	yes	29	low400	pull	31	21	502.576979000063	pull	818.514214998781	pull	1	7	785.328035999555	6	1902.87294200061	7	1578.46409000012	5	891.249131998848	5	2801.46324299858	7	919.956638001167	17	3.38705006599957	2	13	20	16	18	49	ja	nein
94	pushPullEmp	20150916T130324	43	w	19	r	1	16	4	94	0	stroke	6	3	h_32	h_36	yes	29	high800	push	31	21	748.549486000324	push	1086.14238599976	push	1	7	785.328035999555	6	1902.87294200061	7	1578.46409000012	5	891.249131998848	5	2801.46324299858	7	919.956638001167	17	3.38705006599957	2	13	20	16	18	49	ja	nein
95	pushPullEmp	20150916T130331	43	w	19	r	1	16	5	95	0	stroke	6	3	h_31	h_36	yes	29	low400	pull	31	21	828.985922999782	pull	1144.04953100064	pull	1	7	785.328035999555	6	1902.87294200061	7	1578.46409000012	5	891.249131998848	5	2801.46324299858	7	919.956638001167	17	3.38705006599957	2	13	20	16	18	49	ja	nein
96	pushPullEmp	20150916T130338	43	w	19	r	1	16	6	96	0	stroke	6	3	h_34	h_36	yes	29	high800	push	31	21	1082.21700399998	push	1389.95930800127	push	1	7	785.328035999555	6	1902.87294200061	7	1578.46409000012	5	891.249131998848	5	2801.46324299858	7	919.956638001167	17	3.38705006599957	2	13	20	16	18	49	ja	nein
97	pushPullEmp	20150916T130427	43	w	19	r	1	17	1	97	0	sad	3	2	s_13	s_16	yes	29	high800	push	31	21	859.894635998993	push	1135.55472399922	push	1	3	955.106385999898	5	947.307406999244	4	2412.72460200162	3	1525.45613599978	6	830.910041000607	5	1110.38777400063	29	3.0456003470008	1	13	20	16	18	49	ja	nein
98	pushPullEmp	20150916T130434	43	w	19	r	1	17	2	98	0	sad	3	2	s_14	s_16	yes	29	high800	push	31	21	607.923783999562	push	878.581050000415	push	1	3	955.106385999898	5	947.307406999244	4	2412.72460200162	3	1525.45613599978	6	830.910041000607	5	1110.38777400063	29	3.0456003470008	1	13	20	16	18	49	ja	nein
99	pushPullEmp	20150916T130441	43	w	19	r	1	17	3	99	0	sad	3	2	s_16	s_16	yes	29	low400	pull	31	21	584.831316001422	pull	867.974419000442	pull	1	3	955.106385999898	5	947.307406999244	4	2412.72460200162	3	1525.45613599978	6	830.910041000607	5	1110.38777400063	29	3.0456003470008	1	13	20	16	18	49	ja	nein
100	pushPullEmp	20150916T130448	43	w	19	r	1	17	4	100	0	sad	3	2	s_18	s_16	yes	29	high800	push	31	21	433.670749000958	push	704.567330999344	push	1	3	955.106385999898	5	947.307406999244	4	2412.72460200162	3	1525.45613599978	6	830.910041000607	5	1110.38777400063	29	3.0456003470008	1	13	20	16	18	49	ja	nein
101	pushPullEmp	20150916T130455	43	w	19	r	1	17	5	101	0	sad	3	2	s_17	s_16	yes	29	low400	pull	31	21	582.698670999074	pull	853.400030998368	pull	1	3	955.106385999898	5	947.307406999244	4	2412.72460200162	3	1525.45613599978	6	830.910041000607	5	1110.38777400063	29	3.0456003470008	1	13	20	16	18	49	ja	nein
102	pushPullEmp	20150916T130502	43	w	19	r	1	17	6	102	0	sad	3	2	s_15	s_16	yes	29	low400	pull	31	21	786.04610399896	pull	1037.5862869995	pull	1	3	955.106385999898	5	947.307406999244	4	2412.72460200162	3	1525.45613599978	6	830.910041000607	5	1110.38777400063	29	3.0456003470008	1	13	20	16	18	49	ja	nein
103	pushPullEmp	20150916T130600	43	w	19	r	1	18	1	103	0	sad	6	2	s_31	s_39	no	17	high800	push	31	21	667.522688000739	push	920.86595200008	push	1	5	1832.33210700018	6	1407.0222600003	5	1895.10579699891	4	1381.78121900091	4	449.634024000261	6	1133.08421399961	17	2.41662208399975	1	13	20	16	18	49	ja	nein
104	pushPullEmp	20150916T130607	43	w	19	r	1	18	2	104	0	sad	6	2	s_33	s_39	no	17	high800	push	31	21	637.09192100112	push	889.856886001216	push	1	5	1832.33210700018	6	1407.0222600003	5	1895.10579699891	4	1381.78121900091	4	449.634024000261	6	1133.08421399961	17	2.41662208399975	1	13	20	16	18	49	ja	nein
105	pushPullEmp	20150916T130614	43	w	19	r	1	18	3	105	0	sad	6	2	s_36	s_39	no	17	low400	pull	31	21	566.703643001645	pull	810.913728000131	pull	1	5	1832.33210700018	6	1407.0222600003	5	1895.10579699891	4	1381.78121900091	4	449.634024000261	6	1133.08421399961	17	2.41662208399975	1	13	20	16	18	49	ja	nein
106	pushPullEmp	20150916T130621	43	w	19	r	1	18	4	106	0	sad	6	2	s_35	s_39	no	17	high800	push	31	21	576.68257800024	push	862.790120000776	push	1	5	1832.33210700018	6	1407.0222600003	5	1895.10579699891	4	1381.78121900091	4	449.634024000261	6	1133.08421399961	17	2.41662208399975	1	13	20	16	18	49	ja	nein
107	pushPullEmp	20150916T130628	43	w	19	r	1	18	5	107	0	sad	6	2	s_34	s_39	no	17	high800	push	31	21	572.083459000263	push	813.255502001179	push	1	5	1832.33210700018	6	1407.0222600003	5	1895.10579699891	4	1381.78121900091	4	449.634024000261	6	1133.08421399961	17	2.41662208399975	1	13	20	16	18	49	ja	nein
108	pushPullEmp	20150916T130635	43	w	19	r	1	18	6	108	0	sad	6	2	s_32	s_39	no	17	low400	pull	31	21	445.81020600081	pull	727.249770000621	pull	1	5	1832.33210700018	6	1407.0222600003	5	1895.10579699891	4	1381.78121900091	4	449.634024000261	6	1133.08421399961	17	2.41662208399975	1	13	20	16	18	49	ja	nein
109	pushPullEmp	20150916T130715	43	w	19	r	1	19	1	109	0	stroke	3	3	h_17	h_38	no	17	low400	pull	31	21	1118.28415599948	pull	1432.54393599919	pull	1	2	2496.39315799868	4	1578.49043299939	3	1221.12839299916	6	3076.67463500002	6	2059.47860899869	5	1271.81789899987	17	1.98137983000015	1	13	20	16	18	49	ja	nein
110	pushPullEmp	20150916T130724	43	w	19	r	1	19	2	110	0	stroke	3	3	h_13	h_38	no	17	low400	pull	31	21	1712.57907999946	pull	2029.76066799904	pull	3	2	2496.39315799868	4	1578.49043299939	3	1221.12839299916	6	3076.67463500002	6	2059.47860899869	5	1271.81789899987	17	1.98137983000015	1	13	20	16	18	49	ja	nein
111	pushPullEmp	20150916T130731	43	w	19	r	1	19	3	111	0	stroke	3	3	h_14	h_38	no	17	high800	push	31	21	618.427905999037	push	822.941064999308	push	1	2	2496.39315799868	4	1578.49043299939	3	1221.12839299916	6	3076.67463500002	6	2059.47860899869	5	1271.81789899987	17	1.98137983000015	1	13	20	16	18	49	ja	nein
112	pushPullEmp	20150916T130738	43	w	19	r	1	19	4	112	0	stroke	3	3	h_16	h_38	no	17	low400	pull	31	21	622.2957029994	pull	829.6022860003	pull	1	2	2496.39315799868	4	1578.49043299939	3	1221.12839299916	6	3076.67463500002	6	2059.47860899869	5	1271.81789899987	17	1.98137983000015	1	13	20	16	18	49	ja	nein
113	pushPullEmp	20150916T130745	43	w	19	r	1	19	5	113	0	stroke	3	3	h_18	h_38	no	17	low400	pull	31	21	932.67821899947	pull	1194.76760200025	pull	1	2	2496.39315799868	4	1578.49043299939	3	1221.12839299916	6	3076.67463500002	6	2059.47860899869	5	1271.81789899987	17	1.98137983000015	1	13	20	16	18	49	ja	nein
114	pushPullEmp	20150916T130752	43	w	19	r	1	19	6	114	0	stroke	3	3	h_15	h_38	no	17	high800	push	31	21	523.641952000005	push	771.36091199948	push	1	2	2496.39315799868	4	1578.49043299939	3	1221.12839299916	6	3076.67463500002	6	2059.47860899869	5	1271.81789899987	17	1.98137983000015	1	13	20	16	18	49	ja	nein
115	pushPullEmp	20150916T130835	43	w	19	r	1	20	1	115	0	stroke	2	3	h_9	h_12	yes	29	low400	pull	31	21	728.390912000468	pull	962.711017999827	pull	1	5	662.051479999718	7	878.784423999605	5	2502.97611099995	7	1457.07757799937	6	491.199735000919	8	2033.92838000036	17	2.22864748999928	2	13	20	16	18	49	ja	nein
116	pushPullEmp	20150916T130842	43	w	19	r	1	20	2	116	0	stroke	2	3	h_10	h_12	yes	29	high800	push	31	21	508.28569299927	push	747.582721999497	push	1	5	662.051479999718	7	878.784423999605	5	2502.97611099995	7	1457.07757799937	6	491.199735000919	8	2033.92838000036	17	2.22864748999928	2	13	20	16	18	49	ja	nein
117	pushPullEmp	20150916T130849	43	w	19	r	1	20	3	117	0	stroke	2	3	h_11	h_12	yes	29	high800	push	31	21	498.824915000412	push	728.664547999259	push	1	5	662.051479999718	7	878.784423999605	5	2502.97611099995	7	1457.07757799937	6	491.199735000919	8	2033.92838000036	17	2.22864748999928	2	13	20	16	18	49	ja	nein
118	pushPullEmp	20150916T130856	43	w	19	r	1	20	4	118	0	stroke	2	3	h_12	h_12	yes	29	low400	pull	31	21	872.457684000532	pull	1156.43099700092	pull	1	5	662.051479999718	7	878.784423999605	5	2502.97611099995	7	1457.07757799937	6	491.199735000919	8	2033.92838000036	17	2.22864748999928	2	13	20	16	18	49	ja	nein
119	pushPullEmp	20150916T130903	43	w	19	r	1	20	5	119	0	stroke	2	3	h_7	h_12	yes	29	high800	push	31	21	671.383325999457	push	941.552105999406	push	1	5	662.051479999718	7	878.784423999605	5	2502.97611099995	7	1457.07757799937	6	491.199735000919	8	2033.92838000036	17	2.22864748999928	2	13	20	16	18	49	ja	nein
120	pushPullEmp	20150916T130910	43	w	19	r	1	20	6	120	0	stroke	2	3	h_8	h_12	yes	29	low400	pull	31	21	552.575283999526	pull	836.105566998507	pull	1	5	662.051479999718	7	878.784423999605	5	2502.97611099995	7	1457.07757799937	6	491.199735000919	8	2033.92838000036	17	2.22864748999928	2	13	20	16	18	49	ja	nein
[truncated: 28 more columns]
