# Supplementary material for: Empathic concern and personal distress depend on situational but not dispositional factors
Source: PLoS One. 2019 Nov 14;14(11):e0225102. doi: 10.1371/journal.pone.0225102 (PMC6855434; doi:10.1371/journal.pone.0225102)
Supplement: S3 File — (ZIP) [file pone.0225102.s004.zip › Results/pushPullEmp_41_avg.txt]

expName	date	vpNum	gender	age	handedness	respMapping	block	trial	trialCount	practice	picType	picBlock	picTypeNum	picName	memPicName	memPicPresent	memPicCorrKey	tone	respDirection	panas1Pos	panas1Neg	movementOnset	movementOnsetDirection	movementOffset	movementOffsetDirection	correct	respKeyTender	respTimeTender	respKeyCompassionate	respTimeCompassionate	respKeyMoved	respTimeMoved	respKeyWorried	respTimeWorried	respKeyDistressed	respTimeDistressed	respKeyAlarmed	respTimeAlarmed	memRespKey	memRespTime	correctMemTask	fs	ec	pt	pd	empathy	pqQ1	pqQ2	panas2Pos
1	pushPullEmp	20150911T123021	41	w	21	r	1	1	1	1	1	practice	1	4	p_4	p_4	yes	29	high800	push	34	13	-882.632197999665	pull	95.8097940000516	pull	4	1	1602.75004200048	1	8951.91964200058	1	2051.23658699995	3	3651.79818500019	1	1663.3010709993	2	4204.68635699945	29	6.90439278299982	1	17	14	14	12	45	ja	nein
2	pushPullEmp	20150911T123029	41	w	21	r	1	1	2	2	1	practice	1	4	p_1	p_4	yes	29	low400	pull	34	13	834.430967000211	pull	1646.71939199989	pull	1	1	1602.75004200048	1	8951.91964200058	1	2051.23658699995	3	3651.79818500019	1	1663.3010709993	2	4204.68635699945	29	6.90439278299982	1	17	14	14	12	45	ja	nein
3	pushPullEmp	20150911T123037	41	w	21	r	1	1	3	3	1	practice	1	4	p_2	p_4	yes	29	low400	pull	34	13	827.430044999441	pull	1717.2029559998	pull	1	1	1602.75004200048	1	8951.91964200058	1	2051.23658699995	3	3651.79818500019	1	1663.3010709993	2	4204.68635699945	29	6.90439278299982	1	17	14	14	12	45	ja	nein
4	pushPullEmp	20150911T123044	41	w	21	r	1	1	4	4	1	practice	1	4	p_5	p_4	yes	29	high800	push	34	13	1028.70298000026	push	1802.75317300048	push	1	1	1602.75004200048	1	8951.91964200058	1	2051.23658699995	3	3651.79818500019	1	1663.3010709993	2	4204.68635699945	29	6.90439278299982	1	17	14	14	12	45	ja	nein
5	pushPullEmp	20150911T123053	41	w	21	r	1	1	5	5	1	practice	1	4	p_6	p_4	yes	29	high800	push	34	13	1542.5017259998	push	2181.75497500063	push	3	1	1602.75004200048	1	8951.91964200058	1	2051.23658699995	3	3651.79818500019	1	1663.3010709993	2	4204.68635699945	29	6.90439278299982	1	17	14	14	12	45	ja	nein
6	pushPullEmp	20150911T123100	41	w	21	r	1	1	6	6	1	practice	1	4	p_3	p_4	yes	29	low400	pull	34	13	804.264434999212	pull	1384.65972099978	pull	1	1	1602.75004200048	1	8951.91964200058	1	2051.23658699995	3	3651.79818500019	1	1663.3010709993	2	4204.68635699945	29	6.90439278299982	1	17	14	14	12	45	ja	nein
7	pushPullEmp	20150911T123212	41	w	21	r	1	2	1	7	1	practice	2	4	p_11	p_13	no	17	high800	push	34	13	646.620963999638	push	1221.39467599966	push	1	1	1284.90159300054	1	1838.14583900039	2	2524.58454599946	1	2816.33595800031	1	1919.49271400063	1	2777.18870799981	17	2.98132286599957	1	17	14	14	12	45	ja	nein
8	pushPullEmp	20150911T123219	41	w	21	r	1	2	2	8	1	practice	2	4	p_7	p_13	no	17	low400	pull	34	13	571.425335999862	pull	1098.46899200025	pull	1	1	1284.90159300054	1	1838.14583900039	2	2524.58454599946	1	2816.33595800031	1	1919.49271400063	1	2777.18870799981	17	2.98132286599957	1	17	14	14	12	45	ja	nein
9	pushPullEmp	20150911T123226	41	w	21	r	1	2	3	9	1	practice	2	4	p_10	p_13	no	17	low400	pull	34	13	548.978661000641	pull	958.517211000166	pull	1	1	1284.90159300054	1	1838.14583900039	2	2524.58454599946	1	2816.33595800031	1	1919.49271400063	1	2777.18870799981	17	2.98132286599957	1	17	14	14	12	45	ja	nein
10	pushPullEmp	20150911T123234	41	w	21	r	1	2	4	10	1	practice	2	4	p_12	p_13	no	17	low400	pull	34	13	459.590294999638	pull	942.166805000037	pull	1	1	1284.90159300054	1	1838.14583900039	2	2524.58454599946	1	2816.33595800031	1	1919.49271400063	1	2777.18870799981	17	2.98132286599957	1	17	14	14	12	45	ja	nein
11	pushPullEmp	20150911T123241	41	w	21	r	1	2	5	11	1	practice	2	4	p_8	p_13	no	17	high800	push	34	13	517.461270000334	push	1023.5716040007	push	1	1	1284.90159300054	1	1838.14583900039	2	2524.58454599946	1	2816.33595800031	1	1919.49271400063	1	2777.18870799981	17	2.98132286599957	1	17	14	14	12	45	ja	nein
12	pushPullEmp	20150911T123248	41	w	21	r	1	2	6	12	1	practice	2	4	p_9	p_13	no	17	high800	push	34	13	591.224947000323	push	1058.57917400054	push	1	1	1284.90159300054	1	1838.14583900039	2	2524.58454599946	1	2816.33595800031	1	1919.49271400063	1	2777.18870799981	17	2.98132286599957	1	17	14	14	12	45	ja	nein
13	pushPullEmp	20150911T123340	41	w	21	r	1	3	1	13	0	neutral	5	1	n_27	n_38	no	17	low400	pull	34	13	844.71779199985	pull	1405.06295199985	pull	1	1	1141.11148600023	1	1208.44318699983	3	3545.68121299963	1	1025.71659300065	1	696.169812999869	1	1352.25290400012	17	2.99216309700023	1	17	14	14	12	45	ja	nein
14	pushPullEmp	20150911T123347	41	w	21	r	1	3	2	14	0	neutral	5	1	n_25	n_38	no	17	high800	push	34	13	506.21154500034	push	1021.60428200052	push	1	1	1141.11148600023	1	1208.44318699983	3	3545.68121299963	1	1025.71659300065	1	696.169812999869	1	1352.25290400012	17	2.99216309700023	1	17	14	14	12	45	ja	nein
15	pushPullEmp	20150911T123354	41	w	21	r	1	3	3	15	0	neutral	5	1	n_29	n_38	no	17	low400	pull	34	13	495.965309999614	pull	975.466443999816	pull	1	1	1141.11148600023	1	1208.44318699983	3	3545.68121299963	1	1025.71659300065	1	696.169812999869	1	1352.25290400012	17	2.99216309700023	1	17	14	14	12	45	ja	nein
16	pushPullEmp	20150911T123401	41	w	21	r	1	3	4	16	0	neutral	5	1	n_28	n_38	no	17	high800	push	34	13	655.735613000506	push	1179.69968700061	push	1	1	1141.11148600023	1	1208.44318699983	3	3545.68121299963	1	1025.71659300065	1	696.169812999869	1	1352.25290400012	17	2.99216309700023	1	17	14	14	12	45	ja	nein
17	pushPullEmp	20150911T123409	41	w	21	r	1	3	5	17	0	neutral	5	1	n_30	n_38	no	17	low400	pull	34	13	614.833885000124	pull	1142.8389750002	pull	1	1	1141.11148600023	1	1208.44318699983	3	3545.68121299963	1	1025.71659300065	1	696.169812999869	1	1352.25290400012	17	2.99216309700023	1	17	14	14	12	45	ja	nein
18	pushPullEmp	20150911T123416	41	w	21	r	1	3	6	18	0	neutral	5	1	n_26	n_38	no	17	low400	pull	34	13	641.222402000385	pull	1109.36305799976	pull	1	1	1141.11148600023	1	1208.44318699983	3	3545.68121299963	1	1025.71659300065	1	696.169812999869	1	1352.25290400012	17	2.99216309700023	1	17	14	14	12	45	ja	nein
19	pushPullEmp	20150911T123458	41	w	21	r	1	4	1	19	0	neutral	4	1	n_20	n_37	no	17	high800	push	34	13	913.277960000305	push	1332.48281499971	push	1	3	2766.8774419999	1	1484.13944300046	3	1061.28964300024	1	1934.30651400013	1	662.454084999808	1	624.054552999951	17	2.58982557699983	1	17	14	14	12	45	ja	nein
20	pushPullEmp	20150911T123505	41	w	21	r	1	4	2	20	0	neutral	4	1	n_19	n_37	no	17	high800	push	34	13	652.012042999857	push	1120.05912900015	push	1	3	2766.8774419999	1	1484.13944300046	3	1061.28964300024	1	1934.30651400013	1	662.454084999808	1	624.054552999951	17	2.58982557699983	1	17	14	14	12	45	ja	nein
21	pushPullEmp	20150911T123512	41	w	21	r	1	4	3	21	0	neutral	4	1	n_24	n_37	no	17	low400	pull	34	13	457.431540999896	pull	929.192434000361	pull	1	3	2766.8774419999	1	1484.13944300046	3	1061.28964300024	1	1934.30651400013	1	662.454084999808	1	624.054552999951	17	2.58982557699983	1	17	14	14	12	45	ja	nein
22	pushPullEmp	20150911T123519	41	w	21	r	1	4	4	22	0	neutral	4	1	n_22	n_37	no	17	low400	pull	34	13	562.116736999888	pull	1019.3636949997	pull	1	3	2766.8774419999	1	1484.13944300046	3	1061.28964300024	1	1934.30651400013	1	662.454084999808	1	624.054552999951	17	2.58982557699983	1	17	14	14	12	45	ja	nein
23	pushPullEmp	20150911T123526	41	w	21	r	1	4	5	23	0	neutral	4	1	n_21	n_37	no	17	high800	push	34	13	538.507729000121	push	1000.8718580001	push	1	3	2766.8774419999	1	1484.13944300046	3	1061.28964300024	1	1934.30651400013	1	662.454084999808	1	624.054552999951	17	2.58982557699983	1	17	14	14	12	45	ja	nein
24	pushPullEmp	20150911T123533	41	w	21	r	1	4	6	24	0	neutral	4	1	n_23	n_37	no	17	high800	push	34	13	653.799769999845	push	1081.20974600034	push	1	3	2766.8774419999	1	1484.13944300046	3	1061.28964300024	1	1934.30651400013	1	662.454084999808	1	624.054552999951	17	2.58982557699983	1	17	14	14	12	45	ja	nein
25	pushPullEmp	20150911T123614	41	w	21	r	1	5	1	25	0	stroke	1	3	h_4	h_37	no	17	low400	pull	34	13	669.480220000063	pull	1143.23138999962	pull	1	6	1315.42119499954	5	2202.54957499947	6	3467.60691800046	6	889.909913999873	6	1503.03106800038	5	1496.40976800038	17	2.53583496400006	1	17	14	14	12	45	ja	nein
26	pushPullEmp	20150911T123621	41	w	21	r	1	5	2	26	0	stroke	1	3	h_3	h_37	no	17	low400	pull	34	13	542.304589999825	pull	1037.00820000004	pull	1	6	1315.42119499954	5	2202.54957499947	6	3467.60691800046	6	889.909913999873	6	1503.03106800038	5	1496.40976800038	17	2.53583496400006	1	17	14	14	12	45	ja	nein
27	pushPullEmp	20150911T123628	41	w	21	r	1	5	3	27	0	stroke	1	3	h_5	h_37	no	17	high800	push	34	13	443.615263999462	push	934.713420999586	push	1	6	1315.42119499954	5	2202.54957499947	6	3467.60691800046	6	889.909913999873	6	1503.03106800038	5	1496.40976800038	17	2.53583496400006	1	17	14	14	12	45	ja	nein
28	pushPullEmp	20150911T123635	41	w	21	r	1	5	4	28	0	stroke	1	3	h_2	h_37	no	17	high800	push	34	13	508.605105999872	push	962.885959000327	push	1	6	1315.42119499954	5	2202.54957499947	6	3467.60691800046	6	889.909913999873	6	1503.03106800038	5	1496.40976800038	17	2.53583496400006	1	17	14	14	12	45	ja	nein
29	pushPullEmp	20150911T123642	41	w	21	r	1	5	5	29	0	stroke	1	3	h_1	h_37	no	17	low400	pull	34	13	550.715020000192	pull	1029.98240999941	pull	1	6	1315.42119499954	5	2202.54957499947	6	3467.60691800046	6	889.909913999873	6	1503.03106800038	5	1496.40976800038	17	2.53583496400006	1	17	14	14	12	45	ja	nein
30	pushPullEmp	20150911T123650	41	w	21	r	1	5	6	30	0	stroke	1	3	h_6	h_37	no	17	high800	push	34	13	753.259840000377	push	1167.11799100004	push	1	6	1315.42119499954	5	2202.54957499947	6	3467.60691800046	6	889.909913999873	6	1503.03106800038	5	1496.40976800038	17	2.53583496400006	1	17	14	14	12	45	ja	nein
31	pushPullEmp	20150911T123732	41	w	21	r	1	6	1	31	0	stroke	4	3	h_20	h_39	no	17	low400	pull	34	13	779.175953000144	pull	1360.2006559996	pull	1	5	1253.62090500039	6	3101.03119500036	5	1317.92972600033	5	923.705788999541	7	3051.58162600037	5	1958.08371699968	17	2.24086714799978	1	17	14	14	12	45	ja	nein
32	pushPullEmp	20150911T123740	41	w	21	r	1	6	2	32	0	stroke	4	3	h_19	h_39	no	17	high800	push	34	13	597.797919000077	push	1034.2045719998	push	1	5	1253.62090500039	6	3101.03119500036	5	1317.92972600033	5	923.705788999541	7	3051.58162600037	5	1958.08371699968	17	2.24086714799978	1	17	14	14	12	45	ja	nein
33	pushPullEmp	20150911T123747	41	w	21	r	1	6	3	33	0	stroke	4	3	h_24	h_39	no	17	high800	push	34	13	684.108659000325	push	1116.89618200044	push	1	5	1253.62090500039	6	3101.03119500036	5	1317.92972600033	5	923.705788999541	7	3051.58162600037	5	1958.08371699968	17	2.24086714799978	1	17	14	14	12	45	ja	nein
34	pushPullEmp	20150911T123754	41	w	21	r	1	6	4	34	0	stroke	4	3	h_23	h_39	no	17	low400	pull	34	13	749.843847000287	pull	1276.27912499984	pull	1	5	1253.62090500039	6	3101.03119500036	5	1317.92972600033	5	923.705788999541	7	3051.58162600037	5	1958.08371699968	17	2.24086714799978	1	17	14	14	12	45	ja	nein
35	pushPullEmp	20150911T123802	41	w	21	r	1	6	5	35	0	stroke	4	3	h_21	h_39	no	17	low400	pull	34	13	628.49410600018	pull	1078.28463800059	pull	1	5	1253.62090500039	6	3101.03119500036	5	1317.92972600033	5	923.705788999541	7	3051.58162600037	5	1958.08371699968	17	2.24086714799978	1	17	14	14	12	45	ja	nein
36	pushPullEmp	20150911T123809	41	w	21	r	1	6	6	36	0	stroke	4	3	h_22	h_39	no	17	high800	push	34	13	642.394143000369	push	1053.38985199988	push	1	5	1253.62090500039	6	3101.03119500036	5	1317.92972600033	5	923.705788999541	7	3051.58162600037	5	1958.08371699968	17	2.24086714799978	1	17	14	14	12	45	ja	nein
37	pushPullEmp	20150911T123857	41	w	21	r	1	7	1	37	0	sad	3	2	s_13	s_18	yes	29	high800	push	34	13	827.808533999909	push	1221.56298499986	push	1	6	2141.17272400017	8	1748.99270500009	5	1721.50803899967	5	2839.24335899974	1	3430.97693900017	4	2474.14430699973	17	2.10054589699939	2	17	14	14	12	45	ja	nein
38	pushPullEmp	20150911T123904	41	w	21	r	1	7	2	38	0	sad	3	2	s_15	s_18	yes	29	high800	push	34	13	523.698280000535	push	1015.29891300004	push	1	6	2141.17272400017	8	1748.99270500009	5	1721.50803899967	5	2839.24335899974	1	3430.97693900017	4	2474.14430699973	17	2.10054589699939	2	17	14	14	12	45	ja	nein
39	pushPullEmp	20150911T123911	41	w	21	r	1	7	3	39	0	sad	3	2	s_16	s_18	yes	29	low400	pull	34	13	604.456154999847	pull	1033.84170599939	pull	1	6	2141.17272400017	8	1748.99270500009	5	1721.50803899967	5	2839.24335899974	1	3430.97693900017	4	2474.14430699973	17	2.10054589699939	2	17	14	14	12	45	ja	nein
40	pushPullEmp	20150911T123918	41	w	21	r	1	7	4	40	0	sad	3	2	s_17	s_18	yes	29	low400	pull	34	13	546.416392999963	pull	1005.31971499993	pull	1	6	2141.17272400017	8	1748.99270500009	5	1721.50803899967	5	2839.24335899974	1	3430.97693900017	4	2474.14430699973	17	2.10054589699939	2	17	14	14	12	45	ja	nein
41	pushPullEmp	20150911T123926	41	w	21	r	1	7	5	41	0	sad	3	2	s_18	s_18	yes	29	high800	push	34	13	767.257942000564	push	1337.29543300079	push	1	6	2141.17272400017	8	1748.99270500009	5	1721.50803899967	5	2839.24335899974	1	3430.97693900017	4	2474.14430699973	17	2.10054589699939	2	17	14	14	12	45	ja	nein
42	pushPullEmp	20150911T123933	41	w	21	r	1	7	6	42	0	sad	3	2	s_14	s_18	yes	29	low400	pull	34	13	824.371810999452	pull	1260.37807099934	pull	1	6	2141.17272400017	8	1748.99270500009	5	1721.50803899967	5	2839.24335899974	1	3430.97693900017	4	2474.14430699973	17	2.10054589699939	2	17	14	14	12	45	ja	nein
43	pushPullEmp	20150911T124021	41	w	21	r	1	8	1	43	0	sad	1	2	s_4	s_37	no	17	high800	push	34	13	763.528535000551	push	1291.9017590001	push	1	5	893.666018000658	7	2031.42730899981	4	1442.36501500018	5	2104.28604699973	3	1989.07326700009	5	1746.68430699967	17	2.32959605500037	1	17	14	14	12	45	ja	nein
44	pushPullEmp	20150911T124028	41	w	21	r	1	8	2	44	0	sad	1	2	s_3	s_37	no	17	high800	push	34	13	544.77235999921	push	989.15272899931	push	1	5	893.666018000658	7	2031.42730899981	4	1442.36501500018	5	2104.28604699973	3	1989.07326700009	5	1746.68430699967	17	2.32959605500037	1	17	14	14	12	45	ja	nein
45	pushPullEmp	20150911T124035	41	w	21	r	1	8	3	45	0	sad	1	2	s_5	s_37	no	17	low400	pull	34	13	588.791051000138	pull	1051.44131300049	pull	1	5	893.666018000658	7	2031.42730899981	4	1442.36501500018	5	2104.28604699973	3	1989.07326700009	5	1746.68430699967	17	2.32959605500037	1	17	14	14	12	45	ja	nein
46	pushPullEmp	20150911T124043	41	w	21	r	1	8	4	46	0	sad	1	2	s_1	s_37	no	17	high800	push	34	13	768.544910000041	push	1310.82842199985	push	1	5	893.666018000658	7	2031.42730899981	4	1442.36501500018	5	2104.28604699973	3	1989.07326700009	5	1746.68430699967	17	2.32959605500037	1	17	14	14	12	45	ja	nein
47	pushPullEmp	20150911T124050	41	w	21	r	1	8	5	47	0	sad	1	2	s_2	s_37	no	17	low400	pull	34	13	915.849410999821	pull	1362.6216979993	pull	1	5	893.666018000658	7	2031.42730899981	4	1442.36501500018	5	2104.28604699973	3	1989.07326700009	5	1746.68430699967	17	2.32959605500037	1	17	14	14	12	45	ja	nein
48	pushPullEmp	20150911T124057	41	w	21	r	1	8	6	48	0	sad	1	2	s_6	s_37	no	17	high800	push	34	13	647.393025000274	push	1100.57343600045	push	1	5	893.666018000658	7	2031.42730899981	4	1442.36501500018	5	2104.28604699973	3	1989.07326700009	5	1746.68430699967	17	2.32959605500037	1	17	14	14	12	45	ja	nein
49	pushPullEmp	20150911T124140	41	w	21	r	1	9	1	49	0	stroke	6	3	h_34	h_35	yes	29	low400	pull	34	13	761.686250000006	pull	1209.24867400036	pull	1	5	1974.33166999963	5	1539.55816199959	5	628.898152999682	6	1416.60047400001	4	1475.9699010001	5	1045.09050399975	29	2.08618774299975	1	17	14	14	12	45	ja	nein
50	pushPullEmp	20150911T124147	41	w	21	r	1	9	2	50	0	stroke	6	3	h_32	h_35	yes	29	low400	pull	34	13	559.237923999812	pull	947.800611999905	pull	1	5	1974.33166999963	5	1539.55816199959	5	628.898152999682	6	1416.60047400001	4	1475.9699010001	5	1045.09050399975	29	2.08618774299975	1	17	14	14	12	45	ja	nein
51	pushPullEmp	20150911T124154	41	w	21	r	1	9	3	51	0	stroke	6	3	h_35	h_35	yes	29	high800	push	34	13	540.715604999903	push	1022.61036499961	push	1	5	1974.33166999963	5	1539.55816199959	5	628.898152999682	6	1416.60047400001	4	1475.9699010001	5	1045.09050399975	29	2.08618774299975	1	17	14	14	12	45	ja	nein
52	pushPullEmp	20150911T124202	41	w	21	r	1	9	4	52	0	stroke	6	3	h_33	h_35	yes	29	high800	push	34	13	863.47361199942	push	1341.94664499965	push	1	5	1974.33166999963	5	1539.55816199959	5	628.898152999682	6	1416.60047400001	4	1475.9699010001	5	1045.09050399975	29	2.08618774299975	1	17	14	14	12	45	ja	nein
53	pushPullEmp	20150911T124209	41	w	21	r	1	9	5	53	0	stroke	6	3	h_36	h_35	yes	29	low400	pull	34	13	555.715217000288	pull	993.736250999864	pull	1	5	1974.33166999963	5	1539.55816199959	5	628.898152999682	6	1416.60047400001	4	1475.9699010001	5	1045.09050399975	29	2.08618774299975	1	17	14	14	12	45	ja	nein
54	pushPullEmp	20150911T124216	41	w	21	r	1	9	6	54	0	stroke	6	3	h_31	h_35	yes	29	high800	push	34	13	567.259159999689	push	1023.14733800004	push	1	5	1974.33166999963	5	1539.55816199959	5	628.898152999682	6	1416.60047400001	4	1475.9699010001	5	1045.09050399975	29	2.08618774299975	1	17	14	14	12	45	ja	nein
55	pushPullEmp	20150911T124255	41	w	21	r	1	10	1	55	0	stroke	5	3	h_27	h_27	yes	29	low400	pull	34	13	568.690204999351	pull	976.898304999944	pull	1	5	1034.23652200036	5	1218.19253800004	4	1968.82355299931	6	1856.67794099936	5	993.476955000006	5	900.701665999804	29	2.14402726699973	1	17	14	14	12	45	ja	nein
56	pushPullEmp	20150911T124302	41	w	21	r	1	10	2	56	0	stroke	5	3	h_29	h_27	yes	29	low400	pull	34	13	611.370043999959	pull	993.23405100029	pull	1	5	1034.23652200036	5	1218.19253800004	4	1968.82355299931	6	1856.67794099936	5	993.476955000006	5	900.701665999804	29	2.14402726699973	1	17	14	14	12	45	ja	nein
57	pushPullEmp	20150911T124309	41	w	21	r	1	10	3	57	0	stroke	5	3	h_25	h_27	yes	29	high800	push	34	13	666.589336999896	push	1056.16823599928	push	1	5	1034.23652200036	5	1218.19253800004	4	1968.82355299931	6	1856.67794099936	5	993.476955000006	5	900.701665999804	29	2.14402726699973	1	17	14	14	12	45	ja	nein
58	pushPullEmp	20150911T124316	41	w	21	r	1	10	4	58	0	stroke	5	3	h_28	h_27	yes	29	low400	pull	34	13	933.200576000767	pull	1287.34833700046	pull	1	5	1034.23652200036	5	1218.19253800004	4	1968.82355299931	6	1856.67794099936	5	993.476955000006	5	900.701665999804	29	2.14402726699973	1	17	14	14	12	45	ja	nein
59	pushPullEmp	20150911T124324	41	w	21	r	1	10	5	59	0	stroke	5	3	h_30	h_27	yes	29	high800	push	34	13	699.442340000023	push	1091.51600900066	push	1	5	1034.23652200036	5	1218.19253800004	4	1968.82355299931	6	1856.67794099936	5	993.476955000006	5	900.701665999804	29	2.14402726699973	1	17	14	14	12	45	ja	nein
60	pushPullEmp	20150911T124331	41	w	21	r	1	10	6	60	0	stroke	5	3	h_26	h_27	yes	29	low400	pull	34	13	640.998554999787	pull	1023.33122599965	pull	1	5	1034.23652200036	5	1218.19253800004	4	1968.82355299931	6	1856.67794099936	5	993.476955000006	5	900.701665999804	29	2.14402726699973	1	17	14	14	12	45	ja	nein
61	pushPullEmp	20150911T124408	41	w	21	r	1	11	1	61	0	neutral	3	1	n_18	n_14	yes	29	low400	pull	34	13	737.206115999565	pull	1151.95564499946	pull	1	3	1516.08257299995	1	1204.60292100051	4	3456.73074100068	1	1538.24850900037	1	1110.60998500034	1	1138.61458999963	29	2.42828065699996	1	17	14	14	12	45	ja	nein
62	pushPullEmp	20150911T124416	41	w	21	r	1	11	2	62	0	neutral	3	1	n_13	n_14	yes	29	high800	push	34	13	512.113319000382	push	937.878612000422	push	1	3	1516.08257299995	1	1204.60292100051	4	3456.73074100068	1	1538.24850900037	1	1110.60998500034	1	1138.61458999963	29	2.42828065699996	1	17	14	14	12	45	ja	nein
63	pushPullEmp	20150911T124423	41	w	21	r	1	11	3	63	0	neutral	3	1	n_16	n_14	yes	29	high800	push	34	13	680.508051999917	push	1097.29405100016	push	1	3	1516.08257299995	1	1204.60292100051	4	3456.73074100068	1	1538.24850900037	1	1110.60998500034	1	1138.61458999963	29	2.42828065699996	1	17	14	14	12	45	ja	nein
64	pushPullEmp	20150911T124430	41	w	21	r	1	11	4	64	0	neutral	3	1	n_15	n_14	yes	29	low400	pull	34	13	844.091567999683	pull	1235.45700700045	pull	1	3	1516.08257299995	1	1204.60292100051	4	3456.73074100068	1	1538.24850900037	1	1110.60998500034	1	1138.61458999963	29	2.42828065699996	1	17	14	14	12	45	ja	nein
65	pushPullEmp	20150911T124438	41	w	21	r	1	11	5	65	0	neutral	3	1	n_14	n_14	yes	29	high800	push	34	13	810.62197800009	push	1179.02028500055	push	1	3	1516.08257299995	1	1204.60292100051	4	3456.73074100068	1	1538.24850900037	1	1110.60998500034	1	1138.61458999963	29	2.42828065699996	1	17	14	14	12	45	ja	nein
66	pushPullEmp	20150911T124445	41	w	21	r	1	11	6	66	0	neutral	3	1	n_17	n_14	yes	29	low400	pull	34	13	701.083528999428	pull	1115.21008199916	pull	1	3	1516.08257299995	1	1204.60292100051	4	3456.73074100068	1	1538.24850900037	1	1110.60998500034	1	1138.61458999963	29	2.42828065699996	1	17	14	14	12	45	ja	nein
67	pushPullEmp	20150911T124525	41	w	21	r	1	12	1	67	0	neutral	1	1	n_5	n_4	yes	29	low400	pull	34	13	533.613016999974	pull	927.245962000692	pull	1	3	2187.34632700034	1	829.702912000357	3	2857.11687599996	1	1225.34432700013	1	723.877316000653	1	938.979772000494	29	1.78427385099985	1	17	14	14	12	45	ja	nein
68	pushPullEmp	20150911T124532	41	w	21	r	1	12	2	68	0	neutral	1	1	n_6	n_4	yes	29	high800	push	34	13	467.721669000734	push	904.195980000717	push	1	3	2187.34632700034	1	829.702912000357	3	2857.11687599996	1	1225.34432700013	1	723.877316000653	1	938.979772000494	29	1.78427385099985	1	17	14	14	12	45	ja	nein
69	pushPullEmp	20150911T124539	41	w	21	r	1	12	3	69	0	neutral	1	1	n_2	n_4	yes	29	low400	pull	34	13	589.714048999966	pull	953.645570000233	pull	1	3	2187.34632700034	1	829.702912000357	3	2857.11687599996	1	1225.34432700013	1	723.877316000653	1	938.979772000494	29	1.78427385099985	1	17	14	14	12	45	ja	nein
70	pushPullEmp	20150911T124547	41	w	21	r	1	12	4	70	0	neutral	1	1	n_3	n_4	yes	29	high800	push	34	13	1116.80474100022	pull	1785.30993800005	push	1	3	2187.34632700034	1	829.702912000357	3	2857.11687599996	1	1225.34432700013	1	723.877316000653	1	938.979772000494	29	1.78427385099985	1	17	14	14	12	45	ja	nein
71	pushPullEmp	20150911T124555	41	w	21	r	1	12	5	71	0	neutral	1	1	n_4	n_4	yes	29	low400	pull	34	13	829.347834000444	pull	1267.88047200019	pull	1	3	2187.34632700034	1	829.702912000357	3	2857.11687599996	1	1225.34432700013	1	723.877316000653	1	938.979772000494	29	1.78427385099985	1	17	14	14	12	45	ja	nein
72	pushPullEmp	20150911T124602	41	w	21	r	1	12	6	72	0	neutral	1	1	n_1	n_4	yes	29	low400	pull	34	13	619.950516000135	pull	1011.91639500019	pull	1	3	2187.34632700034	1	829.702912000357	3	2857.11687599996	1	1225.34432700013	1	723.877316000653	1	938.979772000494	29	1.78427385099985	1	17	14	14	12	45	ja	nein
73	pushPullEmp	20150911T124642	41	w	21	r	1	13	1	73	0	sad	6	2	s_36	s_39	no	17	low400	pull	34	13	709.175022000527	pull	1134.71107400062	pull	1	5	2484.63395399995	5	1189.04229200052	5	1414.5928529997	5	645.044054000209	5	1581.90280799954	5	4712.02613700007	17	2.27783331399951	1	17	14	14	12	45	ja	nein
74	pushPullEmp	20150911T124649	41	w	21	r	1	13	2	74	0	sad	6	2	s_33	s_39	no	17	low400	pull	34	13	603.003520000224	pull	1038.14976099975	pull	1	5	2484.63395399995	5	1189.04229200052	5	1414.5928529997	5	645.044054000209	5	1581.90280799954	5	4712.02613700007	17	2.27783331399951	1	17	14	14	12	45	ja	nein
75	pushPullEmp	20150911T124656	41	w	21	r	1	13	3	75	0	sad	6	2	s_31	s_39	no	17	high800	push	34	13	808.848482000329	push	1203.26711400078	push	1	5	2484.63395399995	5	1189.04229200052	5	1414.5928529997	5	645.044054000209	5	1581.90280799954	5	4712.02613700007	17	2.27783331399951	1	17	14	14	12	45	ja	nein
76	pushPullEmp	20150911T124704	41	w	21	r	1	13	4	76	0	sad	6	2	s_34	s_39	no	17	low400	pull	34	13	689.28854099966	pull	1054.29175899997	pull	1	5	2484.63395399995	5	1189.04229200052	5	1414.5928529997	5	645.044054000209	5	1581.90280799954	5	4712.02613700007	17	2.27783331399951	1	17	14	14	12	45	ja	nein
77	pushPullEmp	20150911T124711	41	w	21	r	1	13	5	77	0	sad	6	2	s_32	s_39	no	17	high800	push	34	13	742.046568000551	push	1189.50257600034	push	1	5	2484.63395399995	5	1189.04229200052	5	1414.5928529997	5	645.044054000209	5	1581.90280799954	5	4712.02613700007	17	2.27783331399951	1	17	14	14	12	45	ja	nein
78	pushPullEmp	20150911T124719	41	w	21	r	1	13	6	78	0	sad	6	2	s_35	s_39	no	17	high800	push	34	13	1057.37413899997	push	1469.68612499959	push	1	5	2484.63395399995	5	1189.04229200052	5	1414.5928529997	5	645.044054000209	5	1581.90280799954	5	4712.02613700007	17	2.27783331399951	1	17	14	14	12	45	ja	nein
79	pushPullEmp	20150911T124804	41	w	21	r	1	14	1	79	0	sad	5	2	s_26	s_25	yes	29	low400	pull	34	13	1182.55808600052	pull	1608.44456500045	pull	1	5	1016.08506799948	7	2704.83847000014	6	1410.16617700006	6	1695.59629800005	5	1066.0785909995	6	1458.17087900014	29	1.8718462679999	1	17	14	14	12	45	ja	nein
80	pushPullEmp	20150911T124811	41	w	21	r	1	14	2	80	0	sad	5	2	s_30	s_25	yes	29	high800	push	34	13	626.027350999611	push	1033.66264000022	push	1	5	1016.08506799948	7	2704.83847000014	6	1410.16617700006	6	1695.59629800005	5	1066.0785909995	6	1458.17087900014	29	1.8718462679999	1	17	14	14	12	45	ja	nein
81	pushPullEmp	20150911T124818	41	w	21	r	1	14	3	81	0	sad	5	2	s_25	s_25	yes	29	low400	pull	34	13	785.863246000285	pull	1138.57458599987	pull	1	5	1016.08506799948	7	2704.83847000014	6	1410.16617700006	6	1695.59629800005	5	1066.0785909995	6	1458.17087900014	29	1.8718462679999	1	17	14	14	12	45	ja	nein
82	pushPullEmp	20150911T124826	41	w	21	r	1	14	4	82	0	sad	5	2	s_27	s_25	yes	29	low400	pull	34	13	635.735785000274	pull	1068.44092500078	pull	1	5	1016.08506799948	7	2704.83847000014	6	1410.16617700006	6	1695.59629800005	5	1066.0785909995	6	1458.17087900014	29	1.8718462679999	1	17	14	14	12	45	ja	nein
83	pushPullEmp	20150911T124833	41	w	21	r	1	14	5	83	0	sad	5	2	s_28	s_25	yes	29	high800	push	34	13	949.58179900064	push	1360.83304100035	push	1	5	1016.08506799948	7	2704.83847000014	6	1410.16617700006	6	1695.59629800005	5	1066.0785909995	6	1458.17087900014	29	1.8718462679999	1	17	14	14	12	45	ja	nein
84	pushPullEmp	20150911T124840	41	w	21	r	1	14	6	84	0	sad	5	2	s_29	s_25	yes	29	low400	pull	34	13	669.8395480006	pull	1078.8272360004	pull	1	5	1016.08506799948	7	2704.83847000014	6	1410.16617700006	6	1695.59629800005	5	1066.0785909995	6	1458.17087900014	29	1.8718462679999	1	17	14	14	12	45	ja	nein
85	pushPullEmp	20150911T124920	41	w	21	r	1	15	1	85	0	stroke	2	3	h_12	h_12	yes	29	high800	push	34	13	884.304840999997	push	1264.7268540005	push	1	5	1109.08024000037	6	2124.57404399993	5	1046.08323999946	6	1241.79679000008	4	1779.48412500064	6	1864.20754099981	29	2.83578262900028	1	17	14	14	12	45	ja	nein
86	pushPullEmp	20150911T124927	41	w	21	r	1	15	2	86	0	stroke	2	3	h_10	h_12	yes	29	low400	pull	34	13	609.771966000044	pull	1025.15125700018	pull	1	5	1109.08024000037	6	2124.57404399993	5	1046.08323999946	6	1241.79679000008	4	1779.48412500064	6	1864.20754099981	29	2.83578262900028	1	17	14	14	12	45	ja	nein
87	pushPullEmp	20150911T124934	41	w	21	r	1	15	3	87	0	stroke	2	3	h_8	h_12	yes	29	high800	push	34	13	736.185383999626	push	1111.98804699991	push	1	5	1109.08024000037	6	2124.57404399993	5	1046.08323999946	6	1241.79679000008	4	1779.48412500064	6	1864.20754099981	29	2.83578262900028	1	17	14	14	12	45	ja	nein
88	pushPullEmp	20150911T124941	41	w	21	r	1	15	4	88	0	stroke	2	3	h_11	h_12	yes	29	low400	pull	34	13	676.919067999625	pull	1101.54713799955	pull	1	5	1109.08024000037	6	2124.57404399993	5	1046.08323999946	6	1241.79679000008	4	1779.48412500064	6	1864.20754099981	29	2.83578262900028	1	17	14	14	12	45	ja	nein
89	pushPullEmp	20150911T124949	41	w	21	r	1	15	5	89	0	stroke	2	3	h_9	h_12	yes	29	high800	push	34	13	856.474804999474	push	1262.6071149999	push	1	5	1109.08024000037	6	2124.57404399993	5	1046.08323999946	6	1241.79679000008	4	1779.48412500064	6	1864.20754099981	29	2.83578262900028	1	17	14	14	12	45	ja	nein
90	pushPullEmp	20150911T124956	41	w	21	r	1	15	6	90	0	stroke	2	3	h_7	h_12	yes	29	high800	push	34	13	514.078172000249	push	928.45631299961	push	1	5	1109.08024000037	6	2124.57404399993	5	1046.08323999946	6	1241.79679000008	4	1779.48412500064	6	1864.20754099981	29	2.83578262900028	1	17	14	14	12	45	ja	nein
91	pushPullEmp	20150911T125036	41	w	21	r	1	16	1	91	0	stroke	3	3	h_16	h_38	no	17	low400	pull	34	13	933.434042999674	pull	1382.73590299932	pull	1	5	2096.41229499994	6	2089.23300299921	6	868.303928999921	6	1089.46280799955	3	2003.41786300032	5	1563.40584500049	17	2.61460455900033	1	17	14	14	12	45	ja	nein
92	pushPullEmp	20150911T125044	41	w	21	r	1	16	2	92	0	stroke	3	3	h_15	h_38	no	17	high800	push	34	13	766.969416000487	push	1241.36861900034	push	1	5	2096.41229499994	6	2089.23300299921	6	868.303928999921	6	1089.46280799955	3	2003.41786300032	5	1563.40584500049	17	2.61460455900033	1	17	14	14	12	45	ja	nein
93	pushPullEmp	20150911T125051	41	w	21	r	1	16	3	93	0	stroke	3	3	h_18	h_38	no	17	low400	pull	34	13	981.893261999976	pull	1363.92907400012	pull	1	5	2096.41229499994	6	2089.23300299921	6	868.303928999921	6	1089.46280799955	3	2003.41786300032	5	1563.40584500049	17	2.61460455900033	1	17	14	14	12	45	ja	nein
94	pushPullEmp	20150911T125059	41	w	21	r	1	16	4	94	0	stroke	3	3	h_13	h_38	no	17	low400	pull	34	13	883.596162000576	pull	1304.52859100013	pull	1	5	2096.41229499994	6	2089.23300299921	6	868.303928999921	6	1089.46280799955	3	2003.41786300032	5	1563.40584500049	17	2.61460455900033	1	17	14	14	12	45	ja	nein
95	pushPullEmp	20150911T125106	41	w	21	r	1	16	5	95	0	stroke	3	3	h_14	h_38	no	17	high800	push	34	13	850.659057000579	push	1238.84908899991	push	1	5	2096.41229499994	6	2089.23300299921	6	868.303928999921	6	1089.46280799955	3	2003.41786300032	5	1563.40584500049	17	2.61460455900033	1	17	14	14	12	45	ja	nein
96	pushPullEmp	20150911T125113	41	w	21	r	1	16	6	96	0	stroke	3	3	h_17	h_38	no	17	high800	push	34	13	842.738676000299	push	1233.78867000054	push	1	5	2096.41229499994	6	2089.23300299921	6	868.303928999921	6	1089.46280799955	3	2003.41786300032	5	1563.40584500049	17	2.61460455900033	1	17	14	14	12	45	ja	nein
97	pushPullEmp	20150911T125155	41	w	21	r	1	17	1	97	0	sad	4	2	s_21	s_24	yes	29	high800	push	34	13	676.956498000734	push	1113.91768900042	push	1	5	986.25952599923	5	682.50627999987	4	4555.22213299992	5	1694.4829590002	3	1423.32003199954	5	1035.88510999998	29	1.73485567100033	1	17	14	14	12	45	ja	nein
98	pushPullEmp	20150911T125203	41	w	21	r	1	17	2	98	0	sad	4	2	s_23	s_24	yes	29	low400	pull	34	13	754.87305299985	pull	1220.15720199952	pull	1	5	986.25952599923	5	682.50627999987	4	4555.22213299992	5	1694.4829590002	3	1423.32003199954	5	1035.88510999998	29	1.73485567100033	1	17	14	14	12	45	ja	nein
99	pushPullEmp	20150911T125210	41	w	21	r	1	17	3	99	0	sad	4	2	s_19	s_24	yes	29	high800	push	34	13	692.264925000112	push	1097.30428599969	push	1	5	986.25952599923	5	682.50627999987	4	4555.22213299992	5	1694.4829590002	3	1423.32003199954	5	1035.88510999998	29	1.73485567100033	1	17	14	14	12	45	ja	nein
100	pushPullEmp	20150911T125217	41	w	21	r	1	17	4	100	0	sad	4	2	s_20	s_24	yes	29	high800	push	34	13	841.647944000106	push	1249.51915499958	push	1	5	986.25952599923	5	682.50627999987	4	4555.22213299992	5	1694.4829590002	3	1423.32003199954	5	1035.88510999998	29	1.73485567100033	1	17	14	14	12	45	ja	nein
101	pushPullEmp	20150911T125225	41	w	21	r	1	17	5	101	0	sad	4	2	s_22	s_24	yes	29	low400	pull	34	13	694.099176999662	pull	1061.32167799922	pull	1	5	986.25952599923	5	682.50627999987	4	4555.22213299992	5	1694.4829590002	3	1423.32003199954	5	1035.88510999998	29	1.73485567100033	1	17	14	14	12	45	ja	nein
102	pushPullEmp	20150911T125232	41	w	21	r	1	17	6	102	0	sad	4	2	s_24	s_24	yes	29	high800	push	34	13	1113.50196699994	push	1509.72844500018	push	1	5	986.25952599923	5	682.50627999987	4	4555.22213299992	5	1694.4829590002	3	1423.32003199954	5	1035.88510999998	29	1.73485567100033	1	17	14	14	12	45	ja	nein
103	pushPullEmp	20150911T125314	41	w	21	r	1	18	1	103	0	sad	2	2	s_8	s_38	no	17	low400	pull	34	13	715.660385999698	pull	1149.01615899937	pull	1	4	2085.32927299984	6	1962.81326099961	4	1273.14309299982	5	780.760175000069	2	1636.56565800011	5	1053.52831300024	17	2.09062293199986	1	17	14	14	12	45	ja	nein
104	pushPullEmp	20150911T125322	41	w	21	r	1	18	2	104	0	sad	2	2	s_7	s_38	no	17	low400	pull	34	13	652.33115399981	pull	1046.47988600057	pull	1	4	2085.32927299984	6	1962.81326099961	4	1273.14309299982	5	780.760175000069	2	1636.56565800011	5	1053.52831300024	17	2.09062293199986	1	17	14	14	12	45	ja	nein
105	pushPullEmp	20150911T125329	41	w	21	r	1	18	3	105	0	sad	2	2	s_9	s_38	no	17	high800	push	34	13	612.633783999721	push	1017.31510799992	push	1	4	2085.32927299984	6	1962.81326099961	4	1273.14309299982	5	780.760175000069	2	1636.56565800011	5	1053.52831300024	17	2.09062293199986	1	17	14	14	12	45	ja	nein
106	pushPullEmp	20150911T125336	41	w	21	r	1	18	4	106	0	sad	2	2	s_10	s_38	no	17	high800	push	34	13	631.152269999897	push	992.115508000192	push	1	4	2085.32927299984	6	1962.81326099961	4	1273.14309299982	5	780.760175000069	2	1636.56565800011	5	1053.52831300024	17	2.09062293199986	1	17	14	14	12	45	ja	nein
107	pushPullEmp	20150911T125343	41	w	21	r	1	18	5	107	0	sad	2	2	s_12	s_38	no	17	low400	pull	34	13	1011.78613799978	pull	1349.8452699999	pull	1	4	2085.32927299984	6	1962.81326099961	4	1273.14309299982	5	780.760175000069	2	1636.56565800011	5	1053.52831300024	17	2.09062293199986	1	17	14	14	12	45	ja	nein
108	pushPullEmp	20150911T125351	41	w	21	r	1	18	6	108	0	sad	2	2	s_11	s_38	no	17	low400	pull	34	13	906.732223999716	pull	1290.39571900001	pull	1	4	2085.32927299984	6	1962.81326099961	4	1273.14309299982	5	780.760175000069	2	1636.56565800011	5	1053.52831300024	17	2.09062293199986	1	17	14	14	12	45	ja	nein
109	pushPullEmp	20150911T125430	41	w	21	r	1	19	1	109	0	neutral	2	1	n_10	n_10	yes	29	high800	push	34	13	1025.8917480006	push	1483.89707400029	push	1	1	1615.07395900026	1	706.367394999688	1	540.925043999778	1	673.277903999406	1	646.267108999382	1	684.309756000403	29	2.05380719500045	1	17	14	14	12	45	ja	nein
110	pushPullEmp	20150911T125437	41	w	21	r	1	19	2	110	0	neutral	2	1	n_9	n_10	yes	29	low400	pull	34	13	701.467240999889	pull	1166.54649499954	pull	1	1	1615.07395900026	1	706.367394999688	1	540.925043999778	1	673.277903999406	1	646.267108999382	1	684.309756000403	29	2.05380719500045	1	17	14	14	12	45	ja	nein
111	pushPullEmp	20150911T125445	41	w	21	r	1	19	3	111	0	neutral	2	1	n_12	n_10	yes	29	high800	push	34	13	906.154477000797	push	1734.40839200035	push	1	1	1615.07395900026	1	706.367394999688	1	540.925043999778	1	673.277903999406	1	646.267108999382	1	684.309756000403	29	2.05380719500045	1	17	14	14	12	45	ja	nein
112	pushPullEmp	20150911T125452	41	w	21	r	1	19	4	112	0	neutral	2	1	n_11	n_10	yes	29	high800	push	34	13	729.837761000344	push	1157.59428100035	push	1	1	1615.07395900026	1	706.367394999688	1	540.925043999778	1	673.277903999406	1	646.267108999382	1	684.309756000403	29	2.05380719500045	1	17	14	14	12	45	ja	nein
113	pushPullEmp	20150911T125459	41	w	21	r	1	19	5	113	0	neutral	2	1	n_8	n_10	yes	29	low400	pull	34	13	728.120113999561	pull	1108.11908799961	pull	1	1	1615.07395900026	1	706.367394999688	1	540.925043999778	1	673.277903999406	1	646.267108999382	1	684.309756000403	29	2.05380719500045	1	17	14	14	12	45	ja	nein
114	pushPullEmp	20150911T125507	41	w	21	r	1	19	6	114	0	neutral	2	1	n_7	n_10	yes	29	low400	pull	34	13	689.464248999779	pull	1122.70069700035	pull	1	1	1615.07395900026	1	706.367394999688	1	540.925043999778	1	673.277903999406	1	646.267108999382	1	684.309756000403	29	2.05380719500045	1	17	14	14	12	45	ja	nein
115	pushPullEmp	20150911T125542	41	w	21	r	1	20	1	115	0	neutral	6	1	n_32	n_39	no	17	high800	push	34	13	849.777063000241	push	1240.44709300061	push	1	1	474.500197999987	1	512.279855000088	1	503.981689999819	1	373.156548999759	1	743.237451000823	1	2325.95547099936	17	1.9956795399994	1	17	14	14	12	45	ja	nein
116	pushPullEmp	20150911T125549	41	w	21	r	1	20	2	116	0	neutral	6	1	n_33	n_39	no	17	low400	pull	34	13	1044.6762549994	pull	1420.01663200001	pull	1	1	474.500197999987	1	512.279855000088	1	503.981689999819	1	373.156548999759	1	743.237451000823	1	2325.95547099936	17	1.9956795399994	1	17	14	14	12	45	ja	nein
117	pushPullEmp	20150911T125557	41	w	21	r	1	20	3	117	0	neutral	6	1	n_36	n_39	no	17	high800	push	34	13	892.940209999419	push	1265.69901899993	push	1	1	474.500197999987	1	512.279855000088	1	503.981689999819	1	373.156548999759	1	743.237451000823	1	2325.95547099936	17	1.9956795399994	1	17	14	14	12	45	ja	nein
118	pushPullEmp	20150911T125604	41	w	21	r	1	20	4	118	0	neutral	6	1	n_35	n_39	no	17	high800	push	34	13	552.429325000347	push	903.734861999808	push	1	1	474.500197999987	1	512.279855000088	1	503.981689999819	1	373.156548999759	1	743.237451000823	1	2325.95547099936	17	1.9956795399994	1	17	14	14	12	45	ja	nein
119	pushPullEmp	20150911T125611	41	w	21	r	1	20	5	119	0	neutral	6	1	n_34	n_39	no	17	low400	pull	34	13	974.32424500028	pull	1345.7003680004	pull	1	1	474.500197999987	1	512.279855000088	1	503.981689999819	1	373.156548999759	1	743.237451000823	1	2325.95547099936	17	1.9956795399994	1	17	14	14	12	45	ja	nein
120	pushPullEmp	20150911T125618	41	w	21	r	1	20	6	120	0	neutral	6	1	n_31	n_39	no	17	high800	push	34	13	580.143991999743	push	992.051760999952	push	1	1	474.500197999987	1	512.279855000088	1	503.981689999819	1	373.156548999759	1	743.237451000823	1	2325.95547099936	17	1.9956795399994	1	17	14	14	12	45	ja	nein
[truncated: 28 more columns]
