# Supplementary material for: Empathic concern and personal distress depend on situational but not dispositional factors
Source: PLoS One. 2019 Nov 14;14(11):e0225102. doi: 10.1371/journal.pone.0225102 (PMC6855434; doi:10.1371/journal.pone.0225102)
Supplement: S3 File — (ZIP) [file pone.0225102.s004.zip › Results/pushPullEmp_42_avg.txt]

expName	date	vpNum	gender	age	handedness	respMapping	block	trial	trialCount	practice	picType	picBlock	picTypeNum	picName	memPicName	memPicPresent	memPicCorrKey	tone	respDirection	panas1Pos	panas1Neg	movementOnset	movementOnsetDirection	movementOffset	movementOffsetDirection	correct	respKeyTender	respTimeTender	respKeyCompassionate	respTimeCompassionate	respKeyMoved	respTimeMoved	respKeyWorried	respTimeWorried	respKeyDistressed	respTimeDistressed	respKeyAlarmed	respTimeAlarmed	memRespKey	memRespTime	correctMemTask	fs	ec	pt	pd	empathy	pqQ1	pqQ2	panas2Pos
1	pushPullEmp	20150916T094604	42	m	29	r	2	1	1	1	1	practice	1	4	p_4	p_3	yes	29	high800	pull	21	10	5089.65723899997	pull	5636.27926399989	pull	3	1	2385.12296199997	2	10591.13802	1	3364.51108000006	1	1309.63212300003	1	1310.06401700006	1	1548.48693000008	29	5.60835020000013	1	11	14	17	10	42	ja	nein
2	pushPullEmp	20150916T094612	42	m	29	r	2	1	2	2	1	practice	1	4	p_1	p_3	yes	29	low400	push	21	10	1085.96287200005	push	1844.59697199993	push	1	1	2385.12296199997	2	10591.13802	1	3364.51108000006	1	1309.63212300003	1	1310.06401700006	1	1548.48693000008	29	5.60835020000013	1	11	14	17	10	42	ja	nein
3	pushPullEmp	20150916T094621	42	m	29	r	2	1	3	3	1	practice	1	4	p_2	p_3	yes	29	low400	push	21	10	992.104989000021	push	1822.59199699988	push	1	1	2385.12296199997	2	10591.13802	1	3364.51108000006	1	1309.63212300003	1	1310.06401700006	1	1548.48693000008	29	5.60835020000013	1	11	14	17	10	42	ja	nein
4	pushPullEmp	20150916T094630	42	m	29	r	2	1	4	4	1	practice	1	4	p_5	p_3	yes	29	high800	pull	21	10	892.720838999916	pull	1824.44681499997	pull	1	1	2385.12296199997	2	10591.13802	1	3364.51108000006	1	1309.63212300003	1	1310.06401700006	1	1548.48693000008	29	5.60835020000013	1	11	14	17	10	42	ja	nein
5	pushPullEmp	20150916T094638	42	m	29	r	2	1	5	5	1	practice	1	4	p_6	p_3	yes	29	high800	pull	21	10	926.04455499998	pull	1723.79280500002	pull	1	1	2385.12296199997	2	10591.13802	1	3364.51108000006	1	1309.63212300003	1	1310.06401700006	1	1548.48693000008	29	5.60835020000013	1	11	14	17	10	42	ja	nein
6	pushPullEmp	20150916T094648	42	m	29	r	2	1	6	6	1	practice	1	4	p_3	p_3	yes	29	low400	push	21	10	1970.50381499992	push	3766.78433899986	push	3	1	2385.12296199997	2	10591.13802	1	3364.51108000006	1	1309.63212300003	1	1310.06401700006	1	1548.48693000008	29	5.60835020000013	1	11	14	17	10	42	ja	nein
7	pushPullEmp	20150916T094816	42	m	29	r	2	2	1	7	1	practice	2	4	p_11	p_13	no	17	high800	pull	21	10	1259.04403800005	pull	1914.4074249999	pull	1	1	866.91443299992	1	4123.50655700016	1	1745.25153399986	1	1009.06134699994	1	4314.723985	1	777.814792000072	17	4.04818911200005	1	11	14	17	10	42	ja	nein
8	pushPullEmp	20150916T094824	42	m	29	r	2	2	2	8	1	practice	2	4	p_7	p_13	no	17	low400	push	21	10	1078.52855299996	push	1765.01964800002	push	1	1	866.91443299992	1	4123.50655700016	1	1745.25153399986	1	1009.06134699994	1	4314.723985	1	777.814792000072	17	4.04818911200005	1	11	14	17	10	42	ja	nein
9	pushPullEmp	20150916T094833	42	m	29	r	2	2	3	9	1	practice	2	4	p_10	p_13	no	17	low400	push	21	10	825.707638000158	push	1489.35582900015	push	1	1	866.91443299992	1	4123.50655700016	1	1745.25153399986	1	1009.06134699994	1	4314.723985	1	777.814792000072	17	4.04818911200005	1	11	14	17	10	42	ja	nein
10	pushPullEmp	20150916T094842	42	m	29	r	2	2	4	10	1	practice	2	4	p_12	p_13	no	17	low400	push	21	10	595.593919000137	push	1279.03758700002	push	1	1	866.91443299992	1	4123.50655700016	1	1745.25153399986	1	1009.06134699994	1	4314.723985	1	777.814792000072	17	4.04818911200005	1	11	14	17	10	42	ja	nein
11	pushPullEmp	20150916T094850	42	m	29	r	2	2	5	11	1	practice	2	4	p_8	p_13	no	17	high800	pull	21	10	681.966629999924	pull	1356.38478299996	pull	1	1	866.91443299992	1	4123.50655700016	1	1745.25153399986	1	1009.06134699994	1	4314.723985	1	777.814792000072	17	4.04818911200005	1	11	14	17	10	42	ja	nein
12	pushPullEmp	20150916T094857	42	m	29	r	2	2	6	12	1	practice	2	4	p_9	p_13	no	17	high800	pull	21	10	790.002899999834	pull	1497.7228699998	pull	1	1	866.91443299992	1	4123.50655700016	1	1745.25153399986	1	1009.06134699994	1	4314.723985	1	777.814792000072	17	4.04818911200005	1	11	14	17	10	42	ja	nein
13	pushPullEmp	20150916T095012	42	m	29	r	2	3	1	13	0	neutral	5	1	n_27	n_38	no	17	low400	push	21	10	2403.55034200011	push	3242.30703099998	push	3	1	540.716743000075	1	706.51299300016	1	579.692073999922	1	711.686405000137	1	484.684958000116	1	1146.17263499986	17	5.8075132859999	1	11	14	17	10	42	ja	nein
14	pushPullEmp	20150916T095020	42	m	29	r	2	3	2	14	0	neutral	5	1	n_25	n_38	no	17	high800	pull	21	10	737.172645999957	pull	1438.47669600005	pull	1	1	540.716743000075	1	706.51299300016	1	579.692073999922	1	711.686405000137	1	484.684958000116	1	1146.17263499986	17	5.8075132859999	1	11	14	17	10	42	ja	nein
15	pushPullEmp	20150916T095028	42	m	29	r	2	3	3	15	0	neutral	5	1	n_29	n_38	no	17	low400	push	21	10	757.714581999906	push	1637.87728599989	push	1	1	540.716743000075	1	706.51299300016	1	579.692073999922	1	711.686405000137	1	484.684958000116	1	1146.17263499986	17	5.8075132859999	1	11	14	17	10	42	ja	nein
16	pushPullEmp	20150916T095036	42	m	29	r	2	3	4	16	0	neutral	5	1	n_28	n_38	no	17	high800	pull	21	10	741.829846000044	pull	1332.878581	pull	1	1	540.716743000075	1	706.51299300016	1	579.692073999922	1	711.686405000137	1	484.684958000116	1	1146.17263499986	17	5.8075132859999	1	11	14	17	10	42	ja	nein
17	pushPullEmp	20150916T095045	42	m	29	r	2	3	5	17	0	neutral	5	1	n_30	n_38	no	17	low400	push	21	10	695.067279999994	push	1544.35500900002	push	1	1	540.716743000075	1	706.51299300016	1	579.692073999922	1	711.686405000137	1	484.684958000116	1	1146.17263499986	17	5.8075132859999	1	11	14	17	10	42	ja	nein
18	pushPullEmp	20150916T095053	42	m	29	r	2	3	6	18	0	neutral	5	1	n_26	n_38	no	17	low400	push	21	10	677.473331000196	push	1477.95308	push	1	1	540.716743000075	1	706.51299300016	1	579.692073999922	1	711.686405000137	1	484.684958000116	1	1146.17263499986	17	5.8075132859999	1	11	14	17	10	42	ja	nein
19	pushPullEmp	20150916T095140	42	m	29	r	2	4	1	19	0	neutral	4	1	n_20	n_37	no	17	high800	pull	21	10	920.371081000056	pull	1708.1167699999	pull	1	1	336.72281500003	1	365.046055999983	1	725.050765000105	1	445.547133000218	1	412.776486999974	1	505.048582999962	17	3.97267604900003	1	11	14	17	10	42	ja	nein
20	pushPullEmp	20150916T095148	42	m	29	r	2	4	2	20	0	neutral	4	1	n_19	n_37	no	17	high800	pull	21	10	673.02895399987	pull	1307.72853399983	pull	1	1	336.72281500003	1	365.046055999983	1	725.050765000105	1	445.547133000218	1	412.776486999974	1	505.048582999962	17	3.97267604900003	1	11	14	17	10	42	ja	nein
21	pushPullEmp	20150916T095156	42	m	29	r	2	4	3	21	0	neutral	4	1	n_24	n_37	no	17	low400	push	21	10	731.14322399995	push	1836.55708199997	push	1	1	336.72281500003	1	365.046055999983	1	725.050765000105	1	445.547133000218	1	412.776486999974	1	505.048582999962	17	3.97267604900003	1	11	14	17	10	42	ja	nein
22	pushPullEmp	20150916T095204	42	m	29	r	2	4	4	22	0	neutral	4	1	n_22	n_37	no	17	low400	push	21	10	720.985429000057	push	1676.14468099999	push	1	1	336.72281500003	1	365.046055999983	1	725.050765000105	1	445.547133000218	1	412.776486999974	1	505.048582999962	17	3.97267604900003	1	11	14	17	10	42	ja	nein
23	pushPullEmp	20150916T095212	42	m	29	r	2	4	5	23	0	neutral	4	1	n_21	n_37	no	17	high800	pull	21	10	900.819767999863	pull	1678.05790699988	pull	1	1	336.72281500003	1	365.046055999983	1	725.050765000105	1	445.547133000218	1	412.776486999974	1	505.048582999962	17	3.97267604900003	1	11	14	17	10	42	ja	nein
24	pushPullEmp	20150916T095220	42	m	29	r	2	4	6	24	0	neutral	4	1	n_23	n_37	no	17	high800	pull	21	10	676.992655999906	pull	1355.89342800004	pull	1	1	336.72281500003	1	365.046055999983	1	725.050765000105	1	445.547133000218	1	412.776486999974	1	505.048582999962	17	3.97267604900003	1	11	14	17	10	42	ja	nein
25	pushPullEmp	20150916T095304	42	m	29	r	2	5	1	25	0	stroke	1	3	h_4	h_37	no	17	low400	push	21	10	2948.68334200021	push	3826.10722700008	push	3	2	2218.23906600002	3	2534.91740300001	2	4524.89183499983	1	2853.1165039999	1	1185.96082699992	1	3175.47436399991	17	2.83958028799998	1	11	14	17	10	42	ja	nein
26	pushPullEmp	20150916T095312	42	m	29	r	2	5	2	26	0	stroke	1	3	h_3	h_37	no	17	low400	push	21	10	650.802636999837	push	1399.61587699995	push	1	2	2218.23906600002	3	2534.91740300001	2	4524.89183499983	1	2853.1165039999	1	1185.96082699992	1	3175.47436399991	17	2.83958028799998	1	11	14	17	10	42	ja	nein
27	pushPullEmp	20150916T095321	42	m	29	r	2	5	3	27	0	stroke	1	3	h_5	h_37	no	17	high800	pull	21	10	757.664010999955	pull	1410.30655699988	pull	1	2	2218.23906600002	3	2534.91740300001	2	4524.89183499983	1	2853.1165039999	1	1185.96082699992	1	3175.47436399991	17	2.83958028799998	1	11	14	17	10	42	ja	nein
28	pushPullEmp	20150916T095329	42	m	29	r	2	5	4	28	0	stroke	1	3	h_2	h_37	no	17	high800	pull	21	10	1491.34755899998	push	2625.05244400002	pull	3	2	2218.23906600002	3	2534.91740300001	2	4524.89183499983	1	2853.1165039999	1	1185.96082699992	1	3175.47436399991	17	2.83958028799998	1	11	14	17	10	42	ja	nein
29	pushPullEmp	20150916T095338	42	m	29	r	2	5	5	29	0	stroke	1	3	h_1	h_37	no	17	low400	push	21	10	668.459068000042	push	1630.78470000014	push	1	2	2218.23906600002	3	2534.91740300001	2	4524.89183499983	1	2853.1165039999	1	1185.96082699992	1	3175.47436399991	17	2.83958028799998	1	11	14	17	10	42	ja	nein
30	pushPullEmp	20150916T095347	42	m	29	r	2	5	6	30	0	stroke	1	3	h_6	h_37	no	17	high800	pull	21	10	1449.75866800003	pull	2040.07134599995	pull	3	2	2218.23906600002	3	2534.91740300001	2	4524.89183499983	1	2853.1165039999	1	1185.96082699992	1	3175.47436399991	17	2.83958028799998	1	11	14	17	10	42	ja	nein
31	pushPullEmp	20150916T095443	42	m	29	r	2	6	1	31	0	stroke	4	3	h_20	h_39	no	17	low400	push	21	10	1660.4273029998	push	2421.34564999994	push	3	2	1496.88141899992	3	2935.41577099995	2	1323.20230799996	1	2544.94616800002	1	2420.06376600011	1	1918.81576299988	17	3.72718408900005	1	11	14	17	10	42	ja	nein
32	pushPullEmp	20150916T095451	42	m	29	r	2	6	2	32	0	stroke	4	3	h_19	h_39	no	17	high800	pull	21	10	805.736932999982	pull	1716.94680000001	pull	1	2	1496.88141899992	3	2935.41577099995	2	1323.20230799996	1	2544.94616800002	1	2420.06376600011	1	1918.81576299988	17	3.72718408900005	1	11	14	17	10	42	ja	nein
33	pushPullEmp	20150916T095500	42	m	29	r	2	6	3	33	0	stroke	4	3	h_24	h_39	no	17	high800	pull	21	10	1012.00849400002	pull	1765.53042400006	pull	1	2	1496.88141899992	3	2935.41577099995	2	1323.20230799996	1	2544.94616800002	1	2420.06376600011	1	1918.81576299988	17	3.72718408900005	1	11	14	17	10	42	ja	nein
34	pushPullEmp	20150916T095508	42	m	29	r	2	6	4	34	0	stroke	4	3	h_23	h_39	no	17	low400	push	21	10	1052.5906450001	push	1901.08390200008	push	1	2	1496.88141899992	3	2935.41577099995	2	1323.20230799996	1	2544.94616800002	1	2420.06376600011	1	1918.81576299988	17	3.72718408900005	1	11	14	17	10	42	ja	nein
35	pushPullEmp	20150916T095516	42	m	29	r	2	6	5	35	0	stroke	4	3	h_21	h_39	no	17	low400	push	21	10	720.310108000016	push	1578.962658	push	1	2	1496.88141899992	3	2935.41577099995	2	1323.20230799996	1	2544.94616800002	1	2420.06376600011	1	1918.81576299988	17	3.72718408900005	1	11	14	17	10	42	ja	nein
36	pushPullEmp	20150916T095524	42	m	29	r	2	6	6	36	0	stroke	4	3	h_22	h_39	no	17	high800	pull	21	10	1103.90267600006	pull	1826.04037499992	pull	1	2	1496.88141899992	3	2935.41577099995	2	1323.20230799996	1	2544.94616800002	1	2420.06376600011	1	1918.81576299988	17	3.72718408900005	1	11	14	17	10	42	ja	nein
37	pushPullEmp	20150916T095621	42	m	29	r	2	7	1	37	0	sad	3	2	s_13	s_16	yes	29	high800	pull	21	10	-1489.26766599986	pull	2003.77625300014	pull	3	3	2125.19159700014	3	1557.65588700001	3	956.805800999973	1	1505.55079900005	1	796.613041000001	1	1647.28277499989	29	4.606983464	1	11	14	17	10	42	ja	nein
38	pushPullEmp	20150916T095629	42	m	29	r	2	7	2	38	0	sad	3	2	s_15	s_16	yes	29	high800	pull	21	10	859.673738999963	pull	1737.13195900007	pull	1	3	2125.19159700014	3	1557.65588700001	3	956.805800999973	1	1505.55079900005	1	796.613041000001	1	1647.28277499989	29	4.606983464	1	11	14	17	10	42	ja	nein
39	pushPullEmp	20150916T095638	42	m	29	r	2	7	3	39	0	sad	3	2	s_16	s_16	yes	29	low400	push	21	10	899.736077000038	push	1926.71424099999	push	1	3	2125.19159700014	3	1557.65588700001	3	956.805800999973	1	1505.55079900005	1	796.613041000001	1	1647.28277499989	29	4.606983464	1	11	14	17	10	42	ja	nein
40	pushPullEmp	20150916T095646	42	m	29	r	2	7	4	40	0	sad	3	2	s_17	s_16	yes	29	low400	push	21	10	974.280976999926	push	1691.97169500001	push	1	3	2125.19159700014	3	1557.65588700001	3	956.805800999973	1	1505.55079900005	1	796.613041000001	1	1647.28277499989	29	4.606983464	1	11	14	17	10	42	ja	nein
41	pushPullEmp	20150916T095655	42	m	29	r	2	7	5	41	0	sad	3	2	s_18	s_16	yes	29	high800	pull	21	10	956.181963999943	pull	1815.76942200002	pull	1	3	2125.19159700014	3	1557.65588700001	3	956.805800999973	1	1505.55079900005	1	796.613041000001	1	1647.28277499989	29	4.606983464	1	11	14	17	10	42	ja	nein
42	pushPullEmp	20150916T095704	42	m	29	r	2	7	6	42	0	sad	3	2	s_14	s_16	yes	29	low400	push	21	10	857.878173000088	push	1836.55028999995	push	1	3	2125.19159700014	3	1557.65588700001	3	956.805800999973	1	1505.55079900005	1	796.613041000001	1	1647.28277499989	29	4.606983464	1	11	14	17	10	42	ja	nein
43	pushPullEmp	20150916T095754	42	m	29	r	2	8	1	43	0	sad	1	2	s_4	s_37	no	17	high800	pull	21	10	1779.30898699999	push	2492.579263	push	3	5	1157.97538699985	5	2143.75876700001	5	2627.76635499995	1	876.525312000012	1	922.490937999783	1	1280.30943500016	17	2.75211130299999	1	11	14	17	10	42	ja	nein
44	pushPullEmp	20150916T095803	42	m	29	r	2	8	2	44	0	sad	1	2	s_3	s_37	no	17	high800	pull	21	10	998.091946000026	pull	1793.31627599991	pull	1	5	1157.97538699985	5	2143.75876700001	5	2627.76635499995	1	876.525312000012	1	922.490937999783	1	1280.30943500016	17	2.75211130299999	1	11	14	17	10	42	ja	nein
45	pushPullEmp	20150916T095811	42	m	29	r	2	8	3	45	0	sad	1	2	s_5	s_37	no	17	low400	push	21	10	843.954072999921	push	1555.33914199994	push	1	5	1157.97538699985	5	2143.75876700001	5	2627.76635499995	1	876.525312000012	1	922.490937999783	1	1280.30943500016	17	2.75211130299999	1	11	14	17	10	42	ja	nein
46	pushPullEmp	20150916T095819	42	m	29	r	2	8	4	46	0	sad	1	2	s_1	s_37	no	17	high800	pull	21	10	979.302618000138	pull	1571.02811700009	pull	1	5	1157.97538699985	5	2143.75876700001	5	2627.76635499995	1	876.525312000012	1	922.490937999783	1	1280.30943500016	17	2.75211130299999	1	11	14	17	10	42	ja	nein
47	pushPullEmp	20150916T095827	42	m	29	r	2	8	5	47	0	sad	1	2	s_2	s_37	no	17	low400	push	21	10	696.726777000213	push	1407.7261560002	push	1	5	1157.97538699985	5	2143.75876700001	5	2627.76635499995	1	876.525312000012	1	922.490937999783	1	1280.30943500016	17	2.75211130299999	1	11	14	17	10	42	ja	nein
48	pushPullEmp	20150916T095834	42	m	29	r	2	8	6	48	0	sad	1	2	s_6	s_37	no	17	high800	pull	21	10	736.781269999805	pull	1406.19743199987	pull	1	5	1157.97538699985	5	2143.75876700001	5	2627.76635499995	1	876.525312000012	1	922.490937999783	1	1280.30943500016	17	2.75211130299999	1	11	14	17	10	42	ja	nein
49	pushPullEmp	20150916T095921	42	m	29	r	2	9	1	49	0	stroke	6	3	h_34	h_33	yes	29	low400	push	21	10	1412.06143000009	pull	2377.8621120001	push	3	3	1976.45588900014	3	1339.77963799998	3	857.874614999901	1	1396.53205000013	1	1310.23839599993	1	1079.50858699996	29	4.13698886099996	1	11	14	17	10	42	ja	nein
50	pushPullEmp	20150916T095929	42	m	29	r	2	9	2	50	0	stroke	6	3	h_32	h_33	yes	29	low400	push	21	10	747.174952000094	push	1399.94001499993	push	1	3	1976.45588900014	3	1339.77963799998	3	857.874614999901	1	1396.53205000013	1	1310.23839599993	1	1079.50858699996	29	4.13698886099996	1	11	14	17	10	42	ja	nein
51	pushPullEmp	20150916T095937	42	m	29	r	2	9	3	51	0	stroke	6	3	h_35	h_33	yes	29	high800	pull	21	10	833.931718000125	pull	1632.59730600007	pull	1	3	1976.45588900014	3	1339.77963799998	3	857.874614999901	1	1396.53205000013	1	1310.23839599993	1	1079.50858699996	29	4.13698886099996	1	11	14	17	10	42	ja	nein
52	pushPullEmp	20150916T095945	42	m	29	r	2	9	4	52	0	stroke	6	3	h_33	h_33	yes	29	high800	pull	21	10	746.138358999933	pull	1400.29895999999	pull	1	3	1976.45588900014	3	1339.77963799998	3	857.874614999901	1	1396.53205000013	1	1310.23839599993	1	1079.50858699996	29	4.13698886099996	1	11	14	17	10	42	ja	nein
53	pushPullEmp	20150916T095953	42	m	29	r	2	9	5	53	0	stroke	6	3	h_36	h_33	yes	29	low400	push	21	10	1050.20854899988	push	1991.76891700006	push	1	3	1976.45588900014	3	1339.77963799998	3	857.874614999901	1	1396.53205000013	1	1310.23839599993	1	1079.50858699996	29	4.13698886099996	1	11	14	17	10	42	ja	nein
54	pushPullEmp	20150916T100002	42	m	29	r	2	9	6	54	0	stroke	6	3	h_31	h_33	yes	29	high800	pull	21	10	819.078684000127	pull	1694.96822799997	pull	1	3	1976.45588900014	3	1339.77963799998	3	857.874614999901	1	1396.53205000013	1	1310.23839599993	1	1079.50858699996	29	4.13698886099996	1	11	14	17	10	42	ja	nein
55	pushPullEmp	20150916T100045	42	m	29	r	2	10	1	55	0	stroke	5	3	h_27	h_30	yes	29	low400	push	21	10	1686.8836059999	push	2389.04053099996	push	3	3	2443.51758300013	3	2536.77515200002	3	1061.83218899992	1	1066.63970199997	1	3049.57814499994	1	1519.48591100017	29	2.43304468399992	1	11	14	17	10	42	ja	nein
56	pushPullEmp	20150916T100053	42	m	29	r	2	10	2	56	0	stroke	5	3	h_29	h_30	yes	29	low400	push	21	10	673.664857999829	push	1553.4758529999	push	1	3	2443.51758300013	3	2536.77515200002	3	1061.83218899992	1	1066.63970199997	1	3049.57814499994	1	1519.48591100017	29	2.43304468399992	1	11	14	17	10	42	ja	nein
57	pushPullEmp	20150916T100101	42	m	29	r	2	10	3	57	0	stroke	5	3	h_25	h_30	yes	29	high800	pull	21	10	817.094023000076	pull	1548.80241100009	pull	1	3	2443.51758300013	3	2536.77515200002	3	1061.83218899992	1	1066.63970199997	1	3049.57814499994	1	1519.48591100017	29	2.43304468399992	1	11	14	17	10	42	ja	nein
58	pushPullEmp	20150916T100110	42	m	29	r	2	10	4	58	0	stroke	5	3	h_28	h_30	yes	29	low400	push	21	10	678.71096099987	push	1698.3270269999	push	1	3	2443.51758300013	3	2536.77515200002	3	1061.83218899992	1	1066.63970199997	1	3049.57814499994	1	1519.48591100017	29	2.43304468399992	1	11	14	17	10	42	ja	nein
59	pushPullEmp	20150916T100119	42	m	29	r	2	10	5	59	0	stroke	5	3	h_30	h_30	yes	29	high800	pull	21	10	957.140338999901	pull	1885.16812699991	pull	1	3	2443.51758300013	3	2536.77515200002	3	1061.83218899992	1	1066.63970199997	1	3049.57814499994	1	1519.48591100017	29	2.43304468399992	1	11	14	17	10	42	ja	nein
60	pushPullEmp	20150916T100127	42	m	29	r	2	10	6	60	0	stroke	5	3	h_26	h_30	yes	29	low400	push	21	10	890.725406999882	push	1905.03169700003	push	1	3	2443.51758300013	3	2536.77515200002	3	1061.83218899992	1	1066.63970199997	1	3049.57814499994	1	1519.48591100017	29	2.43304468399992	1	11	14	17	10	42	ja	nein
61	pushPullEmp	20150916T100211	42	m	29	r	2	11	1	61	0	neutral	3	1	n_18	n_16	yes	29	low400	push	21	10	1155.56725099998	push	1973.83053700003	push	1	1	959.076933000006	2	3119.11392499997	1	546.025213000121	1	622.179315000039	1	797.785433000172	1	923.667422000108	29	1.6766335010002	1	11	14	17	10	42	ja	nein
62	pushPullEmp	20150916T100220	42	m	29	r	2	11	2	62	0	neutral	3	1	n_13	n_16	yes	29	high800	pull	21	10	873.259993000038	pull	1748.8683150001	pull	1	1	959.076933000006	2	3119.11392499997	1	546.025213000121	1	622.179315000039	1	797.785433000172	1	923.667422000108	29	1.6766335010002	1	11	14	17	10	42	ja	nein
63	pushPullEmp	20150916T100228	42	m	29	r	2	11	3	63	0	neutral	3	1	n_16	n_16	yes	29	high800	pull	21	10	889.607487000016	pull	1743.16641699998	pull	1	1	959.076933000006	2	3119.11392499997	1	546.025213000121	1	622.179315000039	1	797.785433000172	1	923.667422000108	29	1.6766335010002	1	11	14	17	10	42	ja	nein
64	pushPullEmp	20150916T100236	42	m	29	r	2	11	4	64	0	neutral	3	1	n_15	n_16	yes	29	low400	push	21	10	664.619762000124	push	2134.87198099993	push	3	1	959.076933000006	2	3119.11392499997	1	546.025213000121	1	622.179315000039	1	797.785433000172	1	923.667422000108	29	1.6766335010002	1	11	14	17	10	42	ja	nein
65	pushPullEmp	20150916T100244	42	m	29	r	2	11	5	65	0	neutral	3	1	n_14	n_16	yes	29	high800	pull	21	10	879.968539000041	pull	1842.57553300004	pull	1	1	959.076933000006	2	3119.11392499997	1	546.025213000121	1	622.179315000039	1	797.785433000172	1	923.667422000108	29	1.6766335010002	1	11	14	17	10	42	ja	nein
66	pushPullEmp	20150916T100253	42	m	29	r	2	11	6	66	0	neutral	3	1	n_17	n_16	yes	29	low400	push	21	10	618.951427000051	push	1553.0000530001	push	1	1	959.076933000006	2	3119.11392499997	1	546.025213000121	1	622.179315000039	1	797.785433000172	1	923.667422000108	29	1.6766335010002	1	11	14	17	10	42	ja	nein
67	pushPullEmp	20150916T100332	42	m	29	r	2	12	1	67	0	neutral	1	1	n_5	n_3	yes	29	low400	push	21	10	1131.67044199998	push	1940.16691500008	push	1	1	300.826216000132	1	1139.27868500014	1	515.328553000018	1	338.272793000215	1	893.021095000222	1	684.987290999743	29	1.5519804380001	1	11	14	17	10	42	ja	nein
68	pushPullEmp	20150916T100340	42	m	29	r	2	12	2	68	0	neutral	1	1	n_6	n_3	yes	29	high800	pull	21	10	695.298241999903	pull	1724.37642699979	pull	1	1	300.826216000132	1	1139.27868500014	1	515.328553000018	1	338.272793000215	1	893.021095000222	1	684.987290999743	29	1.5519804380001	1	11	14	17	10	42	ja	nein
69	pushPullEmp	20150916T100348	42	m	29	r	2	12	3	69	0	neutral	1	1	n_2	n_3	yes	29	low400	push	21	10	849.69404299989	push	1746.42843800018	push	1	1	300.826216000132	1	1139.27868500014	1	515.328553000018	1	338.272793000215	1	893.021095000222	1	684.987290999743	29	1.5519804380001	1	11	14	17	10	42	ja	nein
70	pushPullEmp	20150916T100356	42	m	29	r	2	12	4	70	0	neutral	1	1	n_3	n_3	yes	29	high800	pull	21	10	881.295052000136	pull	1882.75738699995	pull	1	1	300.826216000132	1	1139.27868500014	1	515.328553000018	1	338.272793000215	1	893.021095000222	1	684.987290999743	29	1.5519804380001	1	11	14	17	10	42	ja	nein
71	pushPullEmp	20150916T100405	42	m	29	r	2	12	5	71	0	neutral	1	1	n_4	n_3	yes	29	low400	push	21	10	705.120591999825	push	1668.1676889999	push	1	1	300.826216000132	1	1139.27868500014	1	515.328553000018	1	338.272793000215	1	893.021095000222	1	684.987290999743	29	1.5519804380001	1	11	14	17	10	42	ja	nein
72	pushPullEmp	20150916T100413	42	m	29	r	2	12	6	72	0	neutral	1	1	n_1	n_3	yes	29	low400	push	21	10	767.087663999613	push	1595.75475099983	push	1	1	300.826216000132	1	1139.27868500014	1	515.328553000018	1	338.272793000215	1	893.021095000222	1	684.987290999743	29	1.5519804380001	1	11	14	17	10	42	ja	nein
73	pushPullEmp	20150916T100459	42	m	29	r	2	13	1	73	0	sad	6	2	s_36	s_39	no	17	low400	push	21	10	1285.99991900026	push	2113.79426999999	push	3	4	1595.27997399982	4	2021.36395599973	4	1961.93844299978	1	1609.62867400031	1	843.207535000147	1	3944.15920000029	17	2.44153424099977	1	11	14	17	10	42	ja	nein
74	pushPullEmp	20150916T100508	42	m	29	r	2	13	2	74	0	sad	6	2	s_33	s_39	no	17	low400	push	21	10	818.550732999829	push	1682.11003099976	push	1	4	1595.27997399982	4	2021.36395599973	4	1961.93844299978	1	1609.62867400031	1	843.207535000147	1	3944.15920000029	17	2.44153424099977	1	11	14	17	10	42	ja	nein
75	pushPullEmp	20150916T100517	42	m	29	r	2	13	3	75	0	sad	6	2	s_31	s_39	no	17	high800	pull	21	10	833.857689999699	pull	1619.95282100006	pull	1	4	1595.27997399982	4	2021.36395599973	4	1961.93844299978	1	1609.62867400031	1	843.207535000147	1	3944.15920000029	17	2.44153424099977	1	11	14	17	10	42	ja	nein
76	pushPullEmp	20150916T100525	42	m	29	r	2	13	4	76	0	sad	6	2	s_34	s_39	no	17	low400	push	21	10	999.825121999838	push	1892.79658299973	push	1	4	1595.27997399982	4	2021.36395599973	4	1961.93844299978	1	1609.62867400031	1	843.207535000147	1	3944.15920000029	17	2.44153424099977	1	11	14	17	10	42	ja	nein
77	pushPullEmp	20150916T100533	42	m	29	r	2	13	5	77	0	sad	6	2	s_32	s_39	no	17	high800	pull	21	10	748.253563000257	pull	1704.32439800025	pull	1	4	1595.27997399982	4	2021.36395599973	4	1961.93844299978	1	1609.62867400031	1	843.207535000147	1	3944.15920000029	17	2.44153424099977	1	11	14	17	10	42	ja	nein
78	pushPullEmp	20150916T100541	42	m	29	r	2	13	6	78	0	sad	6	2	s_35	s_39	no	17	high800	pull	21	10	843.733364999825	pull	1706.45377800009	pull	1	4	1595.27997399982	4	2021.36395599973	4	1961.93844299978	1	1609.62867400031	1	843.207535000147	1	3944.15920000029	17	2.44153424099977	1	11	14	17	10	42	ja	nein
79	pushPullEmp	20150916T100631	42	m	29	r	2	14	1	79	0	sad	5	2	s_26	s_25	yes	29	low400	push	21	10	718.705984000375	push	1499.37111500013	push	1	5	4434.40255399992	4	3119.76918400023	5	883.58386300024	1	1211.16884499997	1	2663.08622799988	1	2035.26981599998	29	1.50341067699992	1	11	14	17	10	42	ja	nein
80	pushPullEmp	20150916T100639	42	m	29	r	2	14	2	80	0	sad	5	2	s_30	s_25	yes	29	high800	pull	21	10	766.233142000194	pull	1640.02720400008	pull	1	5	4434.40255399992	4	3119.76918400023	5	883.58386300024	1	1211.16884499997	1	2663.08622799988	1	2035.26981599998	29	1.50341067699992	1	11	14	17	10	42	ja	nein
81	pushPullEmp	20150916T100647	42	m	29	r	2	14	3	81	0	sad	5	2	s_25	s_25	yes	29	low400	push	21	10	924.347332000096	push	1969.2159669997	push	1	5	4434.40255399992	4	3119.76918400023	5	883.58386300024	1	1211.16884499997	1	2663.08622799988	1	2035.26981599998	29	1.50341067699992	1	11	14	17	10	42	ja	nein
82	pushPullEmp	20150916T100656	42	m	29	r	2	14	4	82	0	sad	5	2	s_27	s_25	yes	29	low400	push	21	10	666.229005999961	push	1578.68176400016	push	1	5	4434.40255399992	4	3119.76918400023	5	883.58386300024	1	1211.16884499997	1	2663.08622799988	1	2035.26981599998	29	1.50341067699992	1	11	14	17	10	42	ja	nein
83	pushPullEmp	20150916T100704	42	m	29	r	2	14	5	83	0	sad	5	2	s_28	s_25	yes	29	high800	pull	21	10	911.262356000047	pull	1683.36346399983	pull	1	5	4434.40255399992	4	3119.76918400023	5	883.58386300024	1	1211.16884499997	1	2663.08622799988	1	2035.26981599998	29	1.50341067699992	1	11	14	17	10	42	ja	nein
84	pushPullEmp	20150916T100712	42	m	29	r	2	14	6	84	0	sad	5	2	s_29	s_25	yes	29	low400	push	21	10	813.860031999757	push	1809.99622599973	push	1	5	4434.40255399992	4	3119.76918400023	5	883.58386300024	1	1211.16884499997	1	2663.08622799988	1	2035.26981599998	29	1.50341067699992	1	11	14	17	10	42	ja	nein
85	pushPullEmp	20150916T100758	42	m	29	r	2	15	1	85	0	stroke	2	3	h_12	h_11	yes	29	high800	pull	21	10	1333.98889600028	pull	2152.37897600025	pull	3	4	2587.71972800014	4	2806.74773700002	4	857.444894000309	1	1443.47804600011	1	991.16971400008	1	977.295792999939	29	1.60865048999995	1	11	14	17	10	42	ja	nein
86	pushPullEmp	20150916T100807	42	m	29	r	2	15	2	86	0	stroke	2	3	h_10	h_11	yes	29	low400	push	21	10	874.224689000021	push	1870.5557850002	push	1	4	2587.71972800014	4	2806.74773700002	4	857.444894000309	1	1443.47804600011	1	991.16971400008	1	977.295792999939	29	1.60865048999995	1	11	14	17	10	42	ja	nein
87	pushPullEmp	20150916T100817	42	m	29	r	2	15	3	87	0	stroke	2	3	h_8	h_11	yes	29	high800	pull	21	10	990.470413000257	pull	1823.11306100008	pull	1	4	2587.71972800014	4	2806.74773700002	4	857.444894000309	1	1443.47804600011	1	991.16971400008	1	977.295792999939	29	1.60865048999995	1	11	14	17	10	42	ja	nein
88	pushPullEmp	20150916T100825	42	m	29	r	2	15	4	88	0	stroke	2	3	h_11	h_11	yes	29	low400	push	21	10	877.369903000115	push	1856.64019899998	push	1	4	2587.71972800014	4	2806.74773700002	4	857.444894000309	1	1443.47804600011	1	991.16971400008	1	977.295792999939	29	1.60865048999995	1	11	14	17	10	42	ja	nein
89	pushPullEmp	20150916T100833	42	m	29	r	2	15	5	89	0	stroke	2	3	h_9	h_11	yes	29	high800	pull	21	10	856.541517999976	pull	1793.30577400004	pull	1	4	2587.71972800014	4	2806.74773700002	4	857.444894000309	1	1443.47804600011	1	991.16971400008	1	977.295792999939	29	1.60865048999995	1	11	14	17	10	42	ja	nein
90	pushPullEmp	20150916T100841	42	m	29	r	2	15	6	90	0	stroke	2	3	h_7	h_11	yes	29	high800	pull	21	10	812.448776000001	pull	1657.3847389999	pull	1	4	2587.71972800014	4	2806.74773700002	4	857.444894000309	1	1443.47804600011	1	991.16971400008	1	977.295792999939	29	1.60865048999995	1	11	14	17	10	42	ja	nein
91	pushPullEmp	20150916T100922	42	m	29	r	2	16	1	91	0	stroke	3	3	h_16	h_38	no	17	low400	push	21	10	762.980363999854	push	1554.32219399982	push	1	4	3476.01130500016	3	2472.18713799975	4	922.122022000167	1	1075.96819499986	1	1165.1158020004	1	607.041324999955	17	2.25070701799996	1	11	14	17	10	42	ja	nein
92	pushPullEmp	20150916T100931	42	m	29	r	2	16	2	92	0	stroke	3	3	h_15	h_38	no	17	high800	pull	21	10	792.428927000292	pull	1510.33841600009	pull	1	4	3476.01130500016	3	2472.18713799975	4	922.122022000167	1	1075.96819499986	1	1165.1158020004	1	607.041324999955	17	2.25070701799996	1	11	14	17	10	42	ja	nein
93	pushPullEmp	20150916T100938	42	m	29	r	2	16	3	93	0	stroke	3	3	h_18	h_38	no	17	low400	push	21	10	677.344773000077	push	1452.20467699972	push	1	4	3476.01130500016	3	2472.18713799975	4	922.122022000167	1	1075.96819499986	1	1165.1158020004	1	607.041324999955	17	2.25070701799996	1	11	14	17	10	42	ja	nein
94	pushPullEmp	20150916T100947	42	m	29	r	2	16	4	94	0	stroke	3	3	h_13	h_38	no	17	low400	push	21	10	812.388893000232	push	1618.75348900033	push	1	4	3476.01130500016	3	2472.18713799975	4	922.122022000167	1	1075.96819499986	1	1165.1158020004	1	607.041324999955	17	2.25070701799996	1	11	14	17	10	42	ja	nein
95	pushPullEmp	20150916T100954	42	m	29	r	2	16	5	95	0	stroke	3	3	h_14	h_38	no	17	high800	pull	21	10	716.959393999678	pull	1388.76055599974	pull	1	4	3476.01130500016	3	2472.18713799975	4	922.122022000167	1	1075.96819499986	1	1165.1158020004	1	607.041324999955	17	2.25070701799996	1	11	14	17	10	42	ja	nein
96	pushPullEmp	20150916T101002	42	m	29	r	2	16	6	96	0	stroke	3	3	h_17	h_38	no	17	high800	pull	21	10	772.309991000024	pull	1487.34763599996	pull	1	4	3476.01130500016	3	2472.18713799975	4	922.122022000167	1	1075.96819499986	1	1165.1158020004	1	607.041324999955	17	2.25070701799996	1	11	14	17	10	42	ja	nein
97	pushPullEmp	20150916T101047	42	m	29	r	2	17	1	97	0	sad	4	2	s_21	s_20	yes	29	high800	pull	21	10	1395.30232100024	pull	2189.43382999997	pull	3	5	1445.18944399988	5	1608.95427800006	5	760.217351999927	1	782.084041999951	1	955.181627000002	1	771.041423000042	29	1.93465417599964	1	11	14	17	10	42	ja	nein
98	pushPullEmp	20150916T101055	42	m	29	r	2	17	2	98	0	sad	4	2	s_23	s_20	yes	29	low400	push	21	10	1013.65619000024	push	1911.75905699982	push	1	5	1445.18944399988	5	1608.95427800006	5	760.217351999927	1	782.084041999951	1	955.181627000002	1	771.041423000042	29	1.93465417599964	1	11	14	17	10	42	ja	nein
99	pushPullEmp	20150916T101104	42	m	29	r	2	17	3	99	0	sad	4	2	s_19	s_20	yes	29	high800	pull	21	10	976.435933999805	pull	1924.07280600001	pull	1	5	1445.18944399988	5	1608.95427800006	5	760.217351999927	1	782.084041999951	1	955.181627000002	1	771.041423000042	29	1.93465417599964	1	11	14	17	10	42	ja	nein
100	pushPullEmp	20150916T101112	42	m	29	r	2	17	4	100	0	sad	4	2	s_20	s_20	yes	29	high800	pull	21	10	769.511134000008	pull	1549.22391599994	pull	1	5	1445.18944399988	5	1608.95427800006	5	760.217351999927	1	782.084041999951	1	955.181627000002	1	771.041423000042	29	1.93465417599964	1	11	14	17	10	42	ja	nein
101	pushPullEmp	20150916T101120	42	m	29	r	2	17	5	101	0	sad	4	2	s_22	s_20	yes	29	low400	push	21	10	680.42032599997	push	1829.85557699986	push	1	5	1445.18944399988	5	1608.95427800006	5	760.217351999927	1	782.084041999951	1	955.181627000002	1	771.041423000042	29	1.93465417599964	1	11	14	17	10	42	ja	nein
102	pushPullEmp	20150916T101129	42	m	29	r	2	17	6	102	0	sad	4	2	s_24	s_20	yes	29	high800	pull	21	10	1061.99514799997	pull	2249.96207000018	pull	3	5	1445.18944399988	5	1608.95427800006	5	760.217351999927	1	782.084041999951	1	955.181627000002	1	771.041423000042	29	1.93465417599964	1	11	14	17	10	42	ja	nein
103	pushPullEmp	20150916T101210	42	m	29	r	2	18	1	103	0	sad	2	2	s_8	s_38	no	17	low400	push	21	10	1598.22367499974	push	2344.95907899973	push	3	4	2336.72829099987	4	1400.24805999974	4	518.566249999822	1	1081.20492199987	1	1602.48066400027	1	1066.74741200004	17	2.05576307300043	1	11	14	17	10	42	ja	nein
104	pushPullEmp	20150916T101218	42	m	29	r	2	18	2	104	0	sad	2	2	s_7	s_38	no	17	low400	push	21	10	687.310623999911	push	1546.48635000001	push	1	4	2336.72829099987	4	1400.24805999974	4	518.566249999822	1	1081.20492199987	1	1602.48066400027	1	1066.74741200004	17	2.05576307300043	1	11	14	17	10	42	ja	nein
105	pushPullEmp	20150916T101226	42	m	29	r	2	18	3	105	0	sad	2	2	s_9	s_38	no	17	high800	pull	21	10	784.227236999963	pull	1497.4311750003	pull	1	4	2336.72829099987	4	1400.24805999974	4	518.566249999822	1	1081.20492199987	1	1602.48066400027	1	1066.74741200004	17	2.05576307300043	1	11	14	17	10	42	ja	nein
106	pushPullEmp	20150916T101234	42	m	29	r	2	18	4	106	0	sad	2	2	s_10	s_38	no	17	high800	pull	21	10	903.264396000035	pull	1533.56182100024	pull	1	4	2336.72829099987	4	1400.24805999974	4	518.566249999822	1	1081.20492199987	1	1602.48066400027	1	1066.74741200004	17	2.05576307300043	1	11	14	17	10	42	ja	nein
107	pushPullEmp	20150916T101242	42	m	29	r	2	18	5	107	0	sad	2	2	s_12	s_38	no	17	low400	push	21	10	663.078208000006	push	1825.36787800007	push	1	4	2336.72829099987	4	1400.24805999974	4	518.566249999822	1	1081.20492199987	1	1602.48066400027	1	1066.74741200004	17	2.05576307300043	1	11	14	17	10	42	ja	nein
108	pushPullEmp	20150916T101250	42	m	29	r	2	18	6	108	0	sad	2	2	s_11	s_38	no	17	low400	push	21	10	747.487392999668	push	1690.39706999966	push	1	4	2336.72829099987	4	1400.24805999974	4	518.566249999822	1	1081.20492199987	1	1602.48066400027	1	1066.74741200004	17	2.05576307300043	1	11	14	17	10	42	ja	nein
109	pushPullEmp	20150916T101334	42	m	29	r	2	19	1	109	0	neutral	2	1	n_10	n_11	yes	29	high800	pull	21	10	960.643305000194	pull	1871.35978800041	pull	1	1	346.857749000264	1	750.413793999996	1	363.584962999994	1	278.250454000045	1	445.128314000158	1	1704.93271100031	29	1.67410321500029	1	11	14	17	10	42	ja	nein
110	pushPullEmp	20150916T101342	42	m	29	r	2	19	2	110	0	neutral	2	1	n_9	n_11	yes	29	low400	push	21	10	693.21216300032	push	1589.58398600007	push	1	1	346.857749000264	1	750.413793999996	1	363.584962999994	1	278.250454000045	1	445.128314000158	1	1704.93271100031	29	1.67410321500029	1	11	14	17	10	42	ja	nein
111	pushPullEmp	20150916T101350	42	m	29	r	2	19	3	111	0	neutral	2	1	n_12	n_11	yes	29	high800	pull	21	10	886.877203999873	pull	1609.79996999988	pull	1	1	346.857749000264	1	750.413793999996	1	363.584962999994	1	278.250454000045	1	445.128314000158	1	1704.93271100031	29	1.67410321500029	1	11	14	17	10	42	ja	nein
112	pushPullEmp	20150916T101358	42	m	29	r	2	19	4	112	0	neutral	2	1	n_11	n_11	yes	29	high800	pull	21	10	744.462145000241	pull	1481.2001829999	pull	1	1	346.857749000264	1	750.413793999996	1	363.584962999994	1	278.250454000045	1	445.128314000158	1	1704.93271100031	29	1.67410321500029	1	11	14	17	10	42	ja	nein
113	pushPullEmp	20150916T101406	42	m	29	r	2	19	5	113	0	neutral	2	1	n_8	n_11	yes	29	low400	push	21	10	734.261378000047	push	1925.36647999976	push	1	1	346.857749000264	1	750.413793999996	1	363.584962999994	1	278.250454000045	1	445.128314000158	1	1704.93271100031	29	1.67410321500029	1	11	14	17	10	42	ja	nein
114	pushPullEmp	20150916T101414	42	m	29	r	2	19	6	114	0	neutral	2	1	n_7	n_11	yes	29	low400	push	21	10	768.900296999964	push	1729.93265200001	push	1	1	346.857749000264	1	750.413793999996	1	363.584962999994	1	278.250454000045	1	445.128314000158	1	1704.93271100031	29	1.67410321500029	1	11	14	17	10	42	ja	nein
115	pushPullEmp	20150916T101449	42	m	29	r	2	20	1	115	0	neutral	6	1	n_32	n_39	no	17	high800	pull	21	10	1390.92385400009	pull	2233.68139600016	pull	3	1	1479.15920500009	1	331.402681000327	1	495.079071999953	1	425.827661999847	1	301.627358000133	1	273.8417569999	17	1.5858840599999	1	11	14	17	10	42	ja	nein
116	pushPullEmp	20150916T101458	42	m	29	r	2	20	2	116	0	neutral	6	1	n_33	n_39	no	17	low400	push	21	10	865.475098000028	push	1980.34137600016	push	1	1	1479.15920500009	1	331.402681000327	1	495.079071999953	1	425.827661999847	1	301.627358000133	1	273.8417569999	17	1.5858840599999	1	11	14	17	10	42	ja	nein
117	pushPullEmp	20150916T101505	42	m	29	r	2	20	3	117	0	neutral	6	1	n_36	n_39	no	17	high800	pull	21	10	783.761036999844	pull	1589.42915999988	pull	1	1	1479.15920500009	1	331.402681000327	1	495.079071999953	1	425.827661999847	1	301.627358000133	1	273.8417569999	17	1.5858840599999	1	11	14	17	10	42	ja	nein
118	pushPullEmp	20150916T101513	42	m	29	r	2	20	4	118	0	neutral	6	1	n_35	n_39	no	17	high800	pull	21	10	798.974510000178	pull	1563.95476000019	pull	1	1	1479.15920500009	1	331.402681000327	1	495.079071999953	1	425.827661999847	1	301.627358000133	1	273.8417569999	17	1.5858840599999	1	11	14	17	10	42	ja	nein
119	pushPullEmp	20150916T101522	42	m	29	r	2	20	5	119	0	neutral	6	1	n_34	n_39	no	17	low400	push	21	10	835.379911000113	push	2010.42221999988	push	3	1	1479.15920500009	1	331.402681000327	1	495.079071999953	1	425.827661999847	1	301.627358000133	1	273.8417569999	17	1.5858840599999	1	11	14	17	10	42	ja	nein
120	pushPullEmp	20150916T101530	42	m	29	r	2	20	6	120	0	neutral	6	1	n_31	n_39	no	17	high800	pull	21	10	823.406655999956	pull	1788.46503800023	pull	1	1	1479.15920500009	1	331.402681000327	1	495.079071999953	1	425.827661999847	1	301.627358000133	1	273.8417569999	17	1.5858840599999	1	11	14	17	10	42	ja	nein
[truncated: 28 more columns]
