# Supplementary material for: Empathic concern and personal distress depend on situational but not dispositional factors
Source: PLoS One. 2019 Nov 14;14(11):e0225102. doi: 10.1371/journal.pone.0225102 (PMC6855434; doi:10.1371/journal.pone.0225102)
Supplement: S3 File — (ZIP) [file pone.0225102.s004.zip › Results/pushPullEmp_40_avg.txt]

expName	date	vpNum	gender	age	handedness	respMapping	block	trial	trialCount	practice	picType	picBlock	picTypeNum	picName	memPicName	memPicPresent	memPicCorrKey	tone	respDirection	panas1Pos	panas1Neg	movementOnset	movementOnsetDirection	movementOffset	movementOffsetDirection	correct	respKeyTender	respTimeTender	respKeyCompassionate	respTimeCompassionate	respKeyMoved	respTimeMoved	respKeyWorried	respTimeWorried	respKeyDistressed	respTimeDistressed	respKeyAlarmed	respTimeAlarmed	memRespKey	memRespTime	correctMemTask	fs	ec	pt	pd	empathy	pqQ1	pqQ2	panas2Pos
1	pushPullEmp	20150909T161955	40	w	35	r	2	1	1	1	1	practice	2	4	p_10	p_7	yes	29	low400	push	26	10	1227.77893400021	push	2006.15796700063	push	3	1	4319.07259299987	1	3754.30412500009	3	3940.30493999981	3	6301.66041299981	1	1891.76968899937	1	5420.57040600048	29	5.96010387600018	1	14	14	16	12	44	ja	ja
2	pushPullEmp	20150909T162002	40	w	35	r	2	1	2	2	1	practice	2	4	p_7	p_7	yes	29	high800	pull	26	10	669.856972999994	pull	1096.32925299987	pull	1	1	4319.07259299987	1	3754.30412500009	3	3940.30493999981	3	6301.66041299981	1	1891.76968899937	1	5420.57040600048	29	5.96010387600018	1	14	14	16	12	44	ja	ja
3	pushPullEmp	20150909T162010	40	w	35	r	2	1	3	3	1	practice	2	4	p_11	p_7	yes	29	high800	pull	26	10	681.711572000386	pull	1030.66736100016	pull	1	1	4319.07259299987	1	3754.30412500009	3	3940.30493999981	3	6301.66041299981	1	1891.76968899937	1	5420.57040600048	29	5.96010387600018	1	14	14	16	12	44	ja	ja
4	pushPullEmp	20150909T162018	40	w	35	r	2	1	4	4	1	practice	2	4	p_12	p_7	yes	29	low400	push	26	10	770.141230000154	push	1180.38992600021	push	1	1	4319.07259299987	1	3754.30412500009	3	3940.30493999981	3	6301.66041299981	1	1891.76968899937	1	5420.57040600048	29	5.96010387600018	1	14	14	16	12	44	ja	ja
5	pushPullEmp	20150909T162025	40	w	35	r	2	1	5	5	1	practice	2	4	p_9	p_7	yes	29	high800	pull	26	10	490.867486999472	pull	873.391227999586	pull	1	1	4319.07259299987	1	3754.30412500009	3	3940.30493999981	3	6301.66041299981	1	1891.76968899937	1	5420.57040600048	29	5.96010387600018	1	14	14	16	12	44	ja	ja
6	pushPullEmp	20150909T162032	40	w	35	r	2	1	6	6	1	practice	2	4	p_8	p_7	yes	29	low400	push	26	10	590.541315999559	push	1024.95964999949	push	1	1	4319.07259299987	1	3754.30412500009	3	3940.30493999981	3	6301.66041299981	1	1891.76968899937	1	5420.57040600048	29	5.96010387600018	1	14	14	16	12	44	ja	ja
7	pushPullEmp	20150909T162145	40	w	35	r	2	2	1	7	1	practice	1	4	p_3	p_13	no	17	low400	push	26	10	706.961711999706	push	1188.5789809995	push	1	1	2653.12098300001	1	1296.41836800056	2	3306.81754899979	2	3966.04137700069	1	1406.68757900039	1	1691.07626799996	17	3.54092883599969	1	14	14	16	12	44	ja	ja
8	pushPullEmp	20150909T162152	40	w	35	r	2	2	2	8	1	practice	1	4	p_1	p_13	no	17	high800	pull	26	10	652.828298999433	pull	1100.85206299946	pull	1	1	2653.12098300001	1	1296.41836800056	2	3306.81754899979	2	3966.04137700069	1	1406.68757900039	1	1691.07626799996	17	3.54092883599969	1	14	14	16	12	44	ja	ja
9	pushPullEmp	20150909T162200	40	w	35	r	2	2	3	9	1	practice	1	4	p_2	p_13	no	17	high800	pull	26	10	572.041573000097	pull	910.589121999583	pull	1	1	2653.12098300001	1	1296.41836800056	2	3306.81754899979	2	3966.04137700069	1	1406.68757900039	1	1691.07626799996	17	3.54092883599969	1	14	14	16	12	44	ja	ja
10	pushPullEmp	20150909T162207	40	w	35	r	2	2	4	10	1	practice	1	4	p_4	p_13	no	17	low400	push	26	10	501.756708999281	push	917.538624999295	push	1	1	2653.12098300001	1	1296.41836800056	2	3306.81754899979	2	3966.04137700069	1	1406.68757900039	1	1691.07626799996	17	3.54092883599969	1	14	14	16	12	44	ja	ja
11	pushPullEmp	20150909T162215	40	w	35	r	2	2	5	11	1	practice	1	4	p_5	p_13	no	17	low400	push	26	10	543.81768200083	push	902.806665000848	push	1	1	2653.12098300001	1	1296.41836800056	2	3306.81754899979	2	3966.04137700069	1	1406.68757900039	1	1691.07626799996	17	3.54092883599969	1	14	14	16	12	44	ja	ja
12	pushPullEmp	20150909T162222	40	w	35	r	2	2	6	12	1	practice	1	4	p_6	p_13	no	17	high800	pull	26	10	626.354717999769	pull	977.749024999961	pull	1	1	2653.12098300001	1	1296.41836800056	2	3306.81754899979	2	3966.04137700069	1	1406.68757900039	1	1691.07626799996	17	3.54092883599969	1	14	14	16	12	44	ja	ja
13	pushPullEmp	20150909T162324	40	w	35	r	2	3	1	13	0	stroke	6	3	h_35	h_36	yes	29	high800	pull	26	10	814.956874000112	pull	1215.34304899988	pull	1	3	1930.32602299991	3	1227.04464700018	4	2813.57645699973	3	1654.51463799945	2	1722.21713599993	3	2232.57061999993	29	2.97000977700009	1	14	14	16	12	44	ja	ja
14	pushPullEmp	20150909T162332	40	w	35	r	2	3	2	14	0	stroke	6	3	h_32	h_36	yes	29	low400	push	26	10	547.410817000222	push	1037.78669099948	push	1	3	1930.32602299991	3	1227.04464700018	4	2813.57645699973	3	1654.51463799945	2	1722.21713599993	3	2232.57061999993	29	2.97000977700009	1	14	14	16	12	44	ja	ja
15	pushPullEmp	20150909T162339	40	w	35	r	2	3	3	15	0	stroke	6	3	h_33	h_36	yes	29	low400	push	26	10	830.272129999779	push	1216.006148	push	1	3	1930.32602299991	3	1227.04464700018	4	2813.57645699973	3	1654.51463799945	2	1722.21713599993	3	2232.57061999993	29	2.97000977700009	1	14	14	16	12	44	ja	ja
16	pushPullEmp	20150909T162346	40	w	35	r	2	3	4	16	0	stroke	6	3	h_31	h_36	yes	29	high800	pull	26	10	527.514658000546	pull	877.163700000783	pull	1	3	1930.32602299991	3	1227.04464700018	4	2813.57645699973	3	1654.51463799945	2	1722.21713599993	3	2232.57061999993	29	2.97000977700009	1	14	14	16	12	44	ja	ja
17	pushPullEmp	20150909T162353	40	w	35	r	2	3	5	17	0	stroke	6	3	h_36	h_36	yes	29	high800	pull	26	10	737.484277999196	pull	1073.03582199993	pull	1	3	1930.32602299991	3	1227.04464700018	4	2813.57645699973	3	1654.51463799945	2	1722.21713599993	3	2232.57061999993	29	2.97000977700009	1	14	14	16	12	44	ja	ja
18	pushPullEmp	20150909T162400	40	w	35	r	2	3	6	18	0	stroke	6	3	h_34	h_36	yes	29	low400	push	26	10	417.971216999722	push	829.516912000036	push	1	3	1930.32602299991	3	1227.04464700018	4	2813.57645699973	3	1654.51463799945	2	1722.21713599993	3	2232.57061999993	29	2.97000977700009	1	14	14	16	12	44	ja	ja
19	pushPullEmp	20150909T162453	40	w	35	r	2	4	1	19	0	stroke	2	3	h_12	h_12	yes	29	low400	push	26	10	540.464254999577	push	1044.84655900008	push	1	4	1911.94543200072	5	2353.29987499972	3	1243.80453199956	4	1205.24206299979	3	1868.71918099951	4	1538.94122699967	29	2.79486138199991	1	14	14	16	12	44	ja	ja
20	pushPullEmp	20150909T162500	40	w	35	r	2	4	2	20	0	stroke	2	3	h_10	h_12	yes	29	high800	pull	26	10	423.965950999947	pull	820.187435000254	pull	1	4	1911.94543200072	5	2353.29987499972	3	1243.80453199956	4	1205.24206299979	3	1868.71918099951	4	1538.94122699967	29	2.79486138199991	1	14	14	16	12	44	ja	ja
21	pushPullEmp	20150909T162507	40	w	35	r	2	4	3	21	0	stroke	2	3	h_11	h_12	yes	29	high800	pull	26	10	577.76552099979	pull	962.948292999798	pull	1	4	1911.94543200072	5	2353.29987499972	3	1243.80453199956	4	1205.24206299979	3	1868.71918099951	4	1538.94122699967	29	2.79486138199991	1	14	14	16	12	44	ja	ja
22	pushPullEmp	20150909T162514	40	w	35	r	2	4	4	22	0	stroke	2	3	h_8	h_12	yes	29	low400	push	26	10	421.852688999825	push	813.398438999575	push	1	4	1911.94543200072	5	2353.29987499972	3	1243.80453199956	4	1205.24206299979	3	1868.71918099951	4	1538.94122699967	29	2.79486138199991	1	14	14	16	12	44	ja	ja
23	pushPullEmp	20150909T162521	40	w	35	r	2	4	5	23	0	stroke	2	3	h_9	h_12	yes	29	high800	pull	26	10	379.145802999417	pull	792.321088999714	pull	1	4	1911.94543200072	5	2353.29987499972	3	1243.80453199956	4	1205.24206299979	3	1868.71918099951	4	1538.94122699967	29	2.79486138199991	1	14	14	16	12	44	ja	ja
24	pushPullEmp	20150909T162528	40	w	35	r	2	4	6	24	0	stroke	2	3	h_7	h_12	yes	29	low400	push	26	10	419.484478999839	push	790.162789999958	push	1	4	1911.94543200072	5	2353.29987499972	3	1243.80453199956	4	1205.24206299979	3	1868.71918099951	4	1538.94122699967	29	2.79486138199991	1	14	14	16	12	44	ja	ja
25	pushPullEmp	20150909T162621	40	w	35	r	2	5	1	25	0	sad	4	2	s_22	s_22	yes	29	high800	pull	26	10	706.111956000612	pull	1144.81905600071	pull	1	6	1326.49784600017	7	4988.31977200007	2	1588.40006700029	2	1188.58575499962	3	2832.41806399928	2	2347.47514099945	29	2.32325669200054	1	14	14	16	12	44	ja	ja
26	pushPullEmp	20150909T162628	40	w	35	r	2	5	2	26	0	sad	4	2	s_21	s_22	yes	29	high800	pull	26	10	518.912108999648	pull	887.097767999767	pull	1	6	1326.49784600017	7	4988.31977200007	2	1588.40006700029	2	1188.58575499962	3	2832.41806399928	2	2347.47514099945	29	2.32325669200054	1	14	14	16	12	44	ja	ja
27	pushPullEmp	20150909T162635	40	w	35	r	2	5	3	27	0	sad	4	2	s_19	s_22	yes	29	low400	push	26	10	532.650229999585	push	944.424933000031	push	1	6	1326.49784600017	7	4988.31977200007	2	1588.40006700029	2	1188.58575499962	3	2832.41806399928	2	2347.47514099945	29	2.32325669200054	1	14	14	16	12	44	ja	ja
28	pushPullEmp	20150909T162642	40	w	35	r	2	5	4	28	0	sad	4	2	s_20	s_22	yes	29	high800	pull	26	10	456.596953000466	pull	860.302721999782	pull	1	6	1326.49784600017	7	4988.31977200007	2	1588.40006700029	2	1188.58575499962	3	2832.41806399928	2	2347.47514099945	29	2.32325669200054	1	14	14	16	12	44	ja	ja
29	pushPullEmp	20150909T162650	40	w	35	r	2	5	5	29	0	sad	4	2	s_23	s_22	yes	29	low400	push	26	10	644.345928999726	push	1103.1614959996	push	1	6	1326.49784600017	7	4988.31977200007	2	1588.40006700029	2	1188.58575499962	3	2832.41806399928	2	2347.47514099945	29	2.32325669200054	1	14	14	16	12	44	ja	ja
30	pushPullEmp	20150909T162657	40	w	35	r	2	5	6	30	0	sad	4	2	s_24	s_22	yes	29	high800	pull	26	10	825.159176000037	pull	1159.31746400029	pull	1	6	1326.49784600017	7	4988.31977200007	2	1588.40006700029	2	1188.58575499962	3	2832.41806399928	2	2347.47514099945	29	2.32325669200054	1	14	14	16	12	44	ja	ja
31	pushPullEmp	20150909T162752	40	w	35	r	2	6	1	31	0	sad	6	2	s_32	s_39	no	17	low400	push	26	10	645.314574000215	push	1220.42012300021	push	1	3	2059.81349300055	5	2424.18967000049	1	2000.72077500045	2	1630.28335699983	2	3037.46381000019	1	1889.77973200053	17	3.25265981300072	1	14	14	16	12	44	ja	ja
32	pushPullEmp	20150909T162759	40	w	35	r	2	6	2	32	0	sad	6	2	s_35	s_39	no	17	high800	pull	26	10	493.603414999692	pull	942.696546999381	pull	1	3	2059.81349300055	5	2424.18967000049	1	2000.72077500045	2	1630.28335699983	2	3037.46381000019	1	1889.77973200053	17	3.25265981300072	1	14	14	16	12	44	ja	ja
33	pushPullEmp	20150909T162807	40	w	35	r	2	6	3	33	0	sad	6	2	s_36	s_39	no	17	low400	push	26	10	589.228552000241	push	1052.83916100041	push	1	3	2059.81349300055	5	2424.18967000049	1	2000.72077500045	2	1630.28335699983	2	3037.46381000019	1	1889.77973200053	17	3.25265981300072	1	14	14	16	12	44	ja	ja
34	pushPullEmp	20150909T162814	40	w	35	r	2	6	4	34	0	sad	6	2	s_34	s_39	no	17	low400	push	26	10	613.793125000375	push	1042.59301500031	push	1	3	2059.81349300055	5	2424.18967000049	1	2000.72077500045	2	1630.28335699983	2	3037.46381000019	1	1889.77973200053	17	3.25265981300072	1	14	14	16	12	44	ja	ja
35	pushPullEmp	20150909T162821	40	w	35	r	2	6	5	35	0	sad	6	2	s_31	s_39	no	17	high800	pull	26	10	412.189003999723	pull	815.144426999817	pull	1	3	2059.81349300055	5	2424.18967000049	1	2000.72077500045	2	1630.28335699983	2	3037.46381000019	1	1889.77973200053	17	3.25265981300072	1	14	14	16	12	44	ja	ja
36	pushPullEmp	20150909T162828	40	w	35	r	2	6	6	36	0	sad	6	2	s_33	s_39	no	17	high800	pull	26	10	771.793429000245	pull	1094.97520299999	pull	1	3	2059.81349300055	5	2424.18967000049	1	2000.72077500045	2	1630.28335699983	2	3037.46381000019	1	1889.77973200053	17	3.25265981300072	1	14	14	16	12	44	ja	ja
37	pushPullEmp	20150909T162916	40	w	35	r	2	7	1	37	0	neutral	4	1	n_24	n_37	no	17	high800	pull	26	10	633.543132000232	pull	1059.50455899972	pull	1	2	2101.90747100023	1	2049.98685200007	3	1512.23267299974	1	1579.84869899974	1	1516.35332400019	1	943.37189900034	17	2.51638533699952	1	14	14	16	12	44	ja	ja
38	pushPullEmp	20150909T162923	40	w	35	r	2	7	2	38	0	neutral	4	1	n_21	n_37	no	17	low400	push	26	10	467.82005399937	push	957.796180999234	push	1	2	2101.90747100023	1	2049.98685200007	3	1512.23267299974	1	1579.84869899974	1	1516.35332400019	1	943.37189900034	17	2.51638533699952	1	14	14	16	12	44	ja	ja
39	pushPullEmp	20150909T162931	40	w	35	r	2	7	3	39	0	neutral	4	1	n_20	n_37	no	17	high800	pull	26	10	-1613.41190700034	pull	999.636251999509	pull	1	2	2101.90747100023	1	2049.98685200007	3	1512.23267299974	1	1579.84869899974	1	1516.35332400019	1	943.37189900034	17	2.51638533699952	1	14	14	16	12	44	ja	ja
40	pushPullEmp	20150909T162938	40	w	35	r	2	7	4	40	0	neutral	4	1	n_23	n_37	no	17	low400	push	26	10	595.401472999678	push	1037.74801900009	push	1	2	2101.90747100023	1	2049.98685200007	3	1512.23267299974	1	1579.84869899974	1	1516.35332400019	1	943.37189900034	17	2.51638533699952	1	14	14	16	12	44	ja	ja
41	pushPullEmp	20150909T162945	40	w	35	r	2	7	5	41	0	neutral	4	1	n_22	n_37	no	17	low400	push	26	10	561.103155999357	push	968.605279999887	push	1	2	2101.90747100023	1	2049.98685200007	3	1512.23267299974	1	1579.84869899974	1	1516.35332400019	1	943.37189900034	17	2.51638533699952	1	14	14	16	12	44	ja	ja
42	pushPullEmp	20150909T162952	40	w	35	r	2	7	6	42	0	neutral	4	1	n_19	n_37	no	17	high800	pull	26	10	722.619676999879	pull	1262.96970899976	pull	1	2	2101.90747100023	1	2049.98685200007	3	1512.23267299974	1	1579.84869899974	1	1516.35332400019	1	943.37189900034	17	2.51638533699952	1	14	14	16	12	44	ja	ja
43	pushPullEmp	20150909T163040	40	w	35	r	2	8	1	43	0	neutral	5	1	n_27	n_38	no	17	low400	push	26	10	522.652530000712	push	1022.82371700069	push	1	1	1175.39910700089	1	1808.27750400022	1	2537.0775779993	1	962.694654999723	1	1593.08381099981	1	976.735792999534	17	2.51560508399962	1	14	14	16	12	44	ja	ja
44	pushPullEmp	20150909T163047	40	w	35	r	2	8	2	44	0	neutral	5	1	n_28	n_38	no	17	high800	pull	26	10	515.44179499938	pull	914.595359000079	pull	1	1	1175.39910700089	1	1808.27750400022	1	2537.0775779993	1	962.694654999723	1	1593.08381099981	1	976.735792999534	17	2.51560508399962	1	14	14	16	12	44	ja	ja
45	pushPullEmp	20150909T163054	40	w	35	r	2	8	3	45	0	neutral	5	1	n_30	n_38	no	17	low400	push	26	10	451.668327000429	push	924.200096000372	push	1	1	1175.39910700089	1	1808.27750400022	1	2537.0775779993	1	962.694654999723	1	1593.08381099981	1	976.735792999534	17	2.51560508399962	1	14	14	16	12	44	ja	ja
46	pushPullEmp	20150909T163101	40	w	35	r	2	8	4	46	0	neutral	5	1	n_25	n_38	no	17	high800	pull	26	10	560.186994999531	pull	966.395977000393	pull	1	1	1175.39910700089	1	1808.27750400022	1	2537.0775779993	1	962.694654999723	1	1593.08381099981	1	976.735792999534	17	2.51560508399962	1	14	14	16	12	44	ja	ja
47	pushPullEmp	20150909T163109	40	w	35	r	2	8	5	47	0	neutral	5	1	n_29	n_38	no	17	low400	push	26	10	673.700969999416	push	1179.69570899943	push	1	1	1175.39910700089	1	1808.27750400022	1	2537.0775779993	1	962.694654999723	1	1593.08381099981	1	976.735792999534	17	2.51560508399962	1	14	14	16	12	44	ja	ja
48	pushPullEmp	20150909T163116	40	w	35	r	2	8	6	48	0	neutral	5	1	n_26	n_38	no	17	high800	pull	26	10	427.841509999875	pull	840.514153999815	pull	1	1	1175.39910700089	1	1808.27750400022	1	2537.0775779993	1	962.694654999723	1	1593.08381099981	1	976.735792999534	17	2.51560508399962	1	14	14	16	12	44	ja	ja
49	pushPullEmp	20150909T163201	40	w	35	r	2	9	1	49	0	sad	1	2	s_1	s_37	no	17	low400	push	26	10	524.949393000388	push	1109.31376700035	push	1	4	2652.46655800001	6	2526.32177800024	2	1670.62820499996	3	1925.76161600027	3	1416.20392799996	2	2431.15499599935	17	2.84997128899977	1	14	14	16	12	44	ja	ja
50	pushPullEmp	20150909T163208	40	w	35	r	2	9	2	50	0	sad	1	2	s_2	s_37	no	17	high800	pull	26	10	573.112732000372	pull	1098.65308999986	pull	1	4	2652.46655800001	6	2526.32177800024	2	1670.62820499996	3	1925.76161600027	3	1416.20392799996	2	2431.15499599935	17	2.84997128899977	1	14	14	16	12	44	ja	ja
51	pushPullEmp	20150909T163216	40	w	35	r	2	9	3	51	0	sad	1	2	s_6	s_37	no	17	high800	pull	26	10	837.58822300013	pull	1206.38828200015	pull	1	4	2652.46655800001	6	2526.32177800024	2	1670.62820499996	3	1925.76161600027	3	1416.20392799996	2	2431.15499599935	17	2.84997128899977	1	14	14	16	12	44	ja	ja
52	pushPullEmp	20150909T163223	40	w	35	r	2	9	4	52	0	sad	1	2	s_4	s_37	no	17	low400	push	26	10	563.907119000651	push	1118.07330900036	push	1	4	2652.46655800001	6	2526.32177800024	2	1670.62820499996	3	1925.76161600027	3	1416.20392799996	2	2431.15499599935	17	2.84997128899977	1	14	14	16	12	44	ja	ja
53	pushPullEmp	20150909T163230	40	w	35	r	2	9	5	53	0	sad	1	2	s_3	s_37	no	17	high800	pull	26	10	462.392241000183	pull	893.707786999679	pull	1	4	2652.46655800001	6	2526.32177800024	2	1670.62820499996	3	1925.76161600027	3	1416.20392799996	2	2431.15499599935	17	2.84997128899977	1	14	14	16	12	44	ja	ja
54	pushPullEmp	20150909T163237	40	w	35	r	2	9	6	54	0	sad	1	2	s_5	s_37	no	17	low400	push	26	10	436.598463000431	push	908.559198000243	push	1	4	2652.46655800001	6	2526.32177800024	2	1670.62820499996	3	1925.76161600027	3	1416.20392799996	2	2431.15499599935	17	2.84997128899977	1	14	14	16	12	44	ja	ja
55	pushPullEmp	20150909T163330	40	w	35	r	2	10	1	55	0	sad	3	2	s_14	s_14	yes	29	low400	push	26	10	585.108754999557	push	1195.31037899974	push	1	2	1311.28849499964	7	2278.56078700006	3	2100.60585899919	3	1233.08742900008	2	1168.39282899946	3	1625.58800899933	29	2.73949868299951	1	14	14	16	12	44	ja	ja
56	pushPullEmp	20150909T163337	40	w	35	r	2	10	2	56	0	sad	3	2	s_13	s_14	yes	29	high800	pull	26	10	467.750222000272	pull	849.29460199974	pull	1	2	1311.28849499964	7	2278.56078700006	3	2100.60585899919	3	1233.08742900008	2	1168.39282899946	3	1625.58800899933	29	2.73949868299951	1	14	14	16	12	44	ja	ja
57	pushPullEmp	20150909T163344	40	w	35	r	2	10	3	57	0	sad	3	2	s_15	s_14	yes	29	high800	pull	26	10	562.942515999661	pull	929.503079000009	pull	1	2	1311.28849499964	7	2278.56078700006	3	2100.60585899919	3	1233.08742900008	2	1168.39282899946	3	1625.58800899933	29	2.73949868299951	1	14	14	16	12	44	ja	ja
58	pushPullEmp	20150909T163351	40	w	35	r	2	10	4	58	0	sad	3	2	s_16	s_14	yes	29	low400	push	26	10	426.30646400003	push	836.022327000232	push	1	2	1311.28849499964	7	2278.56078700006	3	2100.60585899919	3	1233.08742900008	2	1168.39282899946	3	1625.58800899933	29	2.73949868299951	1	14	14	16	12	44	ja	ja
59	pushPullEmp	20150909T163358	40	w	35	r	2	10	5	59	0	sad	3	2	s_18	s_14	yes	29	high800	pull	26	10	433.560468000091	pull	839.779845000616	pull	1	2	1311.28849499964	7	2278.56078700006	3	2100.60585899919	3	1233.08742900008	2	1168.39282899946	3	1625.58800899933	29	2.73949868299951	1	14	14	16	12	44	ja	ja
60	pushPullEmp	20150909T163405	40	w	35	r	2	10	6	60	0	sad	3	2	s_17	s_14	yes	29	low400	push	26	10	515.805004999587	push	970.161155000009	push	1	2	1311.28849499964	7	2278.56078700006	3	2100.60585899919	3	1233.08742900008	2	1168.39282899946	3	1625.58800899933	29	2.73949868299951	1	14	14	16	12	44	ja	ja
61	pushPullEmp	20150909T163451	40	w	35	r	2	11	1	61	0	stroke	4	3	h_22	h_39	no	17	high800	pull	26	10	891.160233999566	pull	1342.14716300003	pull	1	3	1430.96484499983	7	1842.05103299973	3	2877.17313199937	6	2095.40869600005	2	2627.35973000053	7	2580.30240100015	17	3.16715686700081	1	14	14	16	12	44	ja	ja
62	pushPullEmp	20150909T163458	40	w	35	r	2	11	2	62	0	stroke	4	3	h_24	h_39	no	17	low400	push	26	10	389.506321000321	push	804.459758000216	push	1	3	1430.96484499983	7	1842.05103299973	3	2877.17313199937	6	2095.40869600005	2	2627.35973000053	7	2580.30240100015	17	3.16715686700081	1	14	14	16	12	44	ja	ja
63	pushPullEmp	20150909T163506	40	w	35	r	2	11	3	63	0	stroke	4	3	h_23	h_39	no	17	low400	push	26	10	555.593432000118	push	921.442560999916	push	1	3	1430.96484499983	7	1842.05103299973	3	2877.17313199937	6	2095.40869600005	2	2627.35973000053	7	2580.30240100015	17	3.16715686700081	1	14	14	16	12	44	ja	ja
64	pushPullEmp	20150909T163513	40	w	35	r	2	11	4	64	0	stroke	4	3	h_21	h_39	no	17	high800	pull	26	10	463.715578000214	pull	848.75705099976	pull	1	3	1430.96484499983	7	1842.05103299973	3	2877.17313199937	6	2095.40869600005	2	2627.35973000053	7	2580.30240100015	17	3.16715686700081	1	14	14	16	12	44	ja	ja
65	pushPullEmp	20150909T163520	40	w	35	r	2	11	5	65	0	stroke	4	3	h_20	h_39	no	17	low400	push	26	10	516.898779999887	push	929.372470000184	push	1	3	1430.96484499983	7	1842.05103299973	3	2877.17313199937	6	2095.40869600005	2	2627.35973000053	7	2580.30240100015	17	3.16715686700081	1	14	14	16	12	44	ja	ja
66	pushPullEmp	20150909T163527	40	w	35	r	2	11	6	66	0	stroke	4	3	h_19	h_39	no	17	low400	push	26	10	417.315199000659	push	804.868644000526	push	1	3	1430.96484499983	7	1842.05103299973	3	2877.17313199937	6	2095.40869600005	2	2627.35973000053	7	2580.30240100015	17	3.16715686700081	1	14	14	16	12	44	ja	ja
67	pushPullEmp	20150909T163618	40	w	35	r	2	12	1	67	0	stroke	3	3	h_17	h_38	no	17	high800	pull	26	10	729.47106500042	pull	1114.50262400022	pull	1	4	2189.42116800008	7	2512.95273699998	4	1569.94997200036	6	2737.56840099941	4	3843.64029800054	7	2466.53519400024	17	2.81352702299955	1	14	14	16	12	44	ja	ja
68	pushPullEmp	20150909T163625	40	w	35	r	2	12	2	68	0	stroke	3	3	h_16	h_38	no	17	high800	pull	26	10	525.044551999694	pull	865.15634700036	pull	1	4	2189.42116800008	7	2512.95273699998	4	1569.94997200036	6	2737.56840099941	4	3843.64029800054	7	2466.53519400024	17	2.81352702299955	1	14	14	16	12	44	ja	ja
69	pushPullEmp	20150909T163632	40	w	35	r	2	12	3	69	0	stroke	3	3	h_18	h_38	no	17	low400	push	26	10	391.530203999428	push	804.353620000147	push	1	4	2189.42116800008	7	2512.95273699998	4	1569.94997200036	6	2737.56840099941	4	3843.64029800054	7	2466.53519400024	17	2.81352702299955	1	14	14	16	12	44	ja	ja
70	pushPullEmp	20150909T163639	40	w	35	r	2	12	4	70	0	stroke	3	3	h_14	h_38	no	17	high800	pull	26	10	491.709572000313	pull	824.340995000151	pull	1	4	2189.42116800008	7	2512.95273699998	4	1569.94997200036	6	2737.56840099941	4	3843.64029800054	7	2466.53519400024	17	2.81352702299955	1	14	14	16	12	44	ja	ja
71	pushPullEmp	20150909T163646	40	w	35	r	2	12	5	71	0	stroke	3	3	h_13	h_38	no	17	low400	push	26	10	454.603245999446	push	852.42041399952	push	1	4	2189.42116800008	7	2512.95273699998	4	1569.94997200036	6	2737.56840099941	4	3843.64029800054	7	2466.53519400024	17	2.81352702299955	1	14	14	16	12	44	ja	ja
72	pushPullEmp	20150909T163653	40	w	35	r	2	12	6	72	0	stroke	3	3	h_15	h_38	no	17	high800	pull	26	10	388.36895399991	pull	776.109020000244	pull	1	4	2189.42116800008	7	2512.95273699998	4	1569.94997200036	6	2737.56840099941	4	3843.64029800054	7	2466.53519400024	17	2.81352702299955	1	14	14	16	12	44	ja	ja
73	pushPullEmp	20150909T163742	40	w	35	r	2	13	1	73	0	neutral	2	1	n_11	n_8	yes	29	low400	push	26	10	593.554813000177	push	1136.31318399994	push	1	1	1378.31083200035	2	1763.19249500011	1	1405.8962629997	1	1523.52884700031	1	1091.18260000014	1	902.06192200003	29	2.9359235790007	1	14	14	16	12	44	ja	ja
74	pushPullEmp	20150909T163749	40	w	35	r	2	13	2	74	0	neutral	2	1	n_12	n_8	yes	29	low400	push	26	10	579.522459999571	push	979.891375999505	push	1	1	1378.31083200035	2	1763.19249500011	1	1405.8962629997	1	1523.52884700031	1	1091.18260000014	1	902.06192200003	29	2.9359235790007	1	14	14	16	12	44	ja	ja
75	pushPullEmp	20150909T163756	40	w	35	r	2	13	3	75	0	neutral	2	1	n_8	n_8	yes	29	high800	pull	26	10	433.597070000251	pull	835.716094999843	pull	1	1	1378.31083200035	2	1763.19249500011	1	1405.8962629997	1	1523.52884700031	1	1091.18260000014	1	902.06192200003	29	2.9359235790007	1	14	14	16	12	44	ja	ja
76	pushPullEmp	20150909T163804	40	w	35	r	2	13	4	76	0	neutral	2	1	n_7	n_8	yes	29	low400	push	26	10	577.964725000224	push	967.89395299957	push	1	1	1378.31083200035	2	1763.19249500011	1	1405.8962629997	1	1523.52884700031	1	1091.18260000014	1	902.06192200003	29	2.9359235790007	1	14	14	16	12	44	ja	ja
77	pushPullEmp	20150909T163811	40	w	35	r	2	13	5	77	0	neutral	2	1	n_10	n_8	yes	29	low400	push	26	10	627.973673000364	push	983.767366000488	push	1	1	1378.31083200035	2	1763.19249500011	1	1405.8962629997	1	1523.52884700031	1	1091.18260000014	1	902.06192200003	29	2.9359235790007	1	14	14	16	12	44	ja	ja
78	pushPullEmp	20150909T163818	40	w	35	r	2	13	6	78	0	neutral	2	1	n_9	n_8	yes	29	high800	pull	26	10	363.400418999736	pull	774.365445999938	pull	1	1	1378.31083200035	2	1763.19249500011	1	1405.8962629997	1	1523.52884700031	1	1091.18260000014	1	902.06192200003	29	2.9359235790007	1	14	14	16	12	44	ja	ja
79	pushPullEmp	20150909T163901	40	w	35	r	2	14	1	79	0	neutral	3	1	n_15	n_13	yes	29	high800	pull	26	10	836.35013400008	pull	1209.16160700026	pull	1	2	1315.06096399971	1	944.238007999957	2	941.924006999216	1	2182.39093899956	1	868.505979000474	1	823.985726000501	29	2.44332132399995	1	14	14	16	12	44	ja	ja
80	pushPullEmp	20150909T163909	40	w	35	r	2	14	2	80	0	neutral	3	1	n_17	n_13	yes	29	low400	push	26	10	650.697464000885	push	1104.51625300023	push	1	2	1315.06096399971	1	944.238007999957	2	941.924006999216	1	2182.39093899956	1	868.505979000474	1	823.985726000501	29	2.44332132399995	1	14	14	16	12	44	ja	ja
81	pushPullEmp	20150909T163918	40	w	35	r	2	14	3	81	0	neutral	3	1	n_16	n_13	yes	29	high800	pull	26	10	929.533349000034	pull	1315.78943800023	pull	1	2	1315.06096399971	1	944.238007999957	2	941.924006999216	1	2182.39093899956	1	868.505979000474	1	823.985726000501	29	2.44332132399995	1	14	14	16	12	44	ja	ja
82	pushPullEmp	20150909T163924	40	w	35	r	2	14	4	82	0	neutral	3	1	n_18	n_13	yes	29	low400	push	26	10	404.957306999975	push	813.726282999894	push	1	2	1315.06096399971	1	944.238007999957	2	941.924006999216	1	2182.39093899956	1	868.505979000474	1	823.985726000501	29	2.44332132399995	1	14	14	16	12	44	ja	ja
83	pushPullEmp	20150909T163932	40	w	35	r	2	14	5	83	0	neutral	3	1	n_14	n_13	yes	29	low400	push	26	10	863.343382000588	push	1279.92958400055	push	1	2	1315.06096399971	1	944.238007999957	2	941.924006999216	1	2182.39093899956	1	868.505979000474	1	823.985726000501	29	2.44332132399995	1	14	14	16	12	44	ja	ja
84	pushPullEmp	20150909T163939	40	w	35	r	2	14	6	84	0	neutral	3	1	n_13	n_13	yes	29	high800	pull	26	10	-981.383358999366	push	767.703806999933	pull	1	2	1315.06096399971	1	944.238007999957	2	941.924006999216	1	2182.39093899956	1	868.505979000474	1	823.985726000501	29	2.44332132399995	1	14	14	16	12	44	ja	ja
85	pushPullEmp	20150909T164018	40	w	35	r	2	15	1	85	0	stroke	1	3	h_1	h_37	no	17	high800	pull	26	10	630.226477000069	pull	1098.5669319997	pull	1	3	1825.87271699958	7	1528.81817400066	3	1434.18863900024	6	1403.83540099992	5	2731.12884800048	7	1636.48630399985	17	2.62399599199944	1	14	14	16	12	44	ja	ja
86	pushPullEmp	20150909T164026	40	w	35	r	2	15	2	86	0	stroke	1	3	h_2	h_37	no	17	low400	push	26	10	415.479772999883	push	822.457518000287	push	1	3	1825.87271699958	7	1528.81817400066	3	1434.18863900024	6	1403.83540099992	5	2731.12884800048	7	1636.48630399985	17	2.62399599199944	1	14	14	16	12	44	ja	ja
87	pushPullEmp	20150909T164033	40	w	35	r	2	15	3	87	0	stroke	1	3	h_5	h_37	no	17	high800	pull	26	10	416.860882000132	pull	763.789800000362	pull	1	3	1825.87271699958	7	1528.81817400066	3	1434.18863900024	6	1403.83540099992	5	2731.12884800048	7	1636.48630399985	17	2.62399599199944	1	14	14	16	12	44	ja	ja
88	pushPullEmp	20150909T164040	40	w	35	r	2	15	4	88	0	stroke	1	3	h_6	h_37	no	17	high800	pull	26	10	418.596245999543	pull	770.284707999854	pull	1	3	1825.87271699958	7	1528.81817400066	3	1434.18863900024	6	1403.83540099992	5	2731.12884800048	7	1636.48630399985	17	2.62399599199944	1	14	14	16	12	44	ja	ja
89	pushPullEmp	20150909T164047	40	w	35	r	2	15	5	89	0	stroke	1	3	h_4	h_37	no	17	low400	push	26	10	622.109826999898	push	1021.65497799988	push	1	3	1825.87271699958	7	1528.81817400066	3	1434.18863900024	6	1403.83540099992	5	2731.12884800048	7	1636.48630399985	17	2.62399599199944	1	14	14	16	12	44	ja	ja
90	pushPullEmp	20150909T164055	40	w	35	r	2	15	6	90	0	stroke	1	3	h_3	h_37	no	17	high800	pull	26	10	639.92935600011	pull	1014.03655000043	pull	1	3	1825.87271699958	7	1528.81817400066	3	1434.18863900024	6	1403.83540099992	5	2731.12884800048	7	1636.48630399985	17	2.62399599199944	1	14	14	16	12	44	ja	ja
91	pushPullEmp	20150909T164229	40	w	35	r	2	16	1	91	0	stroke	5	3	h_26	h_30	yes	29	low400	push	26	10	590.241748000248	push	980.725215000442	push	1	3	1666.18024400032	7	1669.85981300058	3	1970.15070399993	7	4562.0457039995	5	1772.89234300042	7	2362.3088760005	29	2.75735585100028	1	14	14	16	12	44	ja	ja
92	pushPullEmp	20150909T164236	40	w	35	r	2	16	2	92	0	stroke	5	3	h_29	h_30	yes	29	high800	pull	26	10	377.498027999631	pull	727.892963999788	pull	1	3	1666.18024400032	7	1669.85981300058	3	1970.15070399993	7	4562.0457039995	5	1772.89234300042	7	2362.3088760005	29	2.75735585100028	1	14	14	16	12	44	ja	ja
93	pushPullEmp	20150909T164243	40	w	35	r	2	16	3	93	0	stroke	5	3	h_30	h_30	yes	29	low400	push	26	10	408.65209300055	push	730.400699000806	push	1	3	1666.18024400032	7	1669.85981300058	3	1970.15070399993	7	4562.0457039995	5	1772.89234300042	7	2362.3088760005	29	2.75735585100028	1	14	14	16	12	44	ja	ja
94	pushPullEmp	20150909T164251	40	w	35	r	2	16	4	94	0	stroke	5	3	h_27	h_30	yes	29	high800	pull	26	10	542.498810999954	pull	878.512723999942	pull	1	3	1666.18024400032	7	1669.85981300058	3	1970.15070399993	7	4562.0457039995	5	1772.89234300042	7	2362.3088760005	29	2.75735585100028	1	14	14	16	12	44	ja	ja
95	pushPullEmp	20150909T164257	40	w	35	r	2	16	5	95	0	stroke	5	3	h_25	h_30	yes	29	low400	push	26	10	327.634473000107	push	671.165134000039	push	1	3	1666.18024400032	7	1669.85981300058	3	1970.15070399993	7	4562.0457039995	5	1772.89234300042	7	2362.3088760005	29	2.75735585100028	1	14	14	16	12	44	ja	ja
96	pushPullEmp	20150909T164305	40	w	35	r	2	16	6	96	0	stroke	5	3	h_28	h_30	yes	29	low400	push	26	10	689.280044999672	push	1015.22925900017	push	1	3	1666.18024400032	7	1669.85981300058	3	1970.15070399993	7	4562.0457039995	5	1772.89234300042	7	2362.3088760005	29	2.75735585100028	1	14	14	16	12	44	ja	ja
97	pushPullEmp	20150909T164357	40	w	35	r	2	17	1	97	0	sad	5	2	s_29	s_26	yes	29	high800	pull	26	10	913.918339999829	pull	1273.57211999929	pull	1	7	2405.81667700008	8	2753.50909200006	2	2626.04991599983	7	2378.98030399992	3	1927.67184199965	7	2025.16475900029	17	2.38276076500006	2	14	14	16	12	44	ja	ja
98	pushPullEmp	20150909T164404	40	w	35	r	2	17	2	98	0	sad	5	2	s_27	s_26	yes	29	high800	pull	26	10	515.247747999732	pull	849.885787999578	pull	1	7	2405.81667700008	8	2753.50909200006	2	2626.04991599983	7	2378.98030399992	3	1927.67184199965	7	2025.16475900029	17	2.38276076500006	2	14	14	16	12	44	ja	ja
99	pushPullEmp	20150909T164412	40	w	35	r	2	17	3	99	0	sad	5	2	s_25	s_26	yes	29	low400	push	26	10	342.677699999607	push	722.064621999474	push	1	7	2405.81667700008	8	2753.50909200006	2	2626.04991599983	7	2378.98030399992	3	1927.67184199965	7	2025.16475900029	17	2.38276076500006	2	14	14	16	12	44	ja	ja
100	pushPullEmp	20150909T164419	40	w	35	r	2	17	4	100	0	sad	5	2	s_30	s_26	yes	29	high800	pull	26	10	633.436486000486	pull	952.651819000588	pull	1	7	2405.81667700008	8	2753.50909200006	2	2626.04991599983	7	2378.98030399992	3	1927.67184199965	7	2025.16475900029	17	2.38276076500006	2	14	14	16	12	44	ja	ja
101	pushPullEmp	20150909T164426	40	w	35	r	2	17	5	101	0	sad	5	2	s_26	s_26	yes	29	low400	push	26	10	383.058441999405	push	756.297030999216	push	1	7	2405.81667700008	8	2753.50909200006	2	2626.04991599983	7	2378.98030399992	3	1927.67184199965	7	2025.16475900029	17	2.38276076500006	2	14	14	16	12	44	ja	ja
102	pushPullEmp	20150909T164433	40	w	35	r	2	17	6	102	0	sad	5	2	s_28	s_26	yes	29	low400	push	26	10	561.829925000078	push	917.469634000649	push	1	7	2405.81667700008	8	2753.50909200006	2	2626.04991599983	7	2378.98030399992	3	1927.67184199965	7	2025.16475900029	17	2.38276076500006	2	14	14	16	12	44	ja	ja
103	pushPullEmp	20150909T164523	40	w	35	r	2	18	1	103	0	sad	2	2	s_12	s_38	no	17	high800	pull	26	10	634.710926000371	pull	1112.56399100046	pull	1	6	1412.24482500002	7	2615.17435200039	3	1523.72073600054	6	1528.75151900025	6	1163.22231899994	6	1902.59840599992	17	2.74898908199975	1	14	14	16	12	44	ja	ja
104	pushPullEmp	20150909T164533	40	w	35	r	2	18	2	104	0	sad	2	2	s_9	s_38	no	17	low400	push	26	10	504.173548000021	push	2946.57228499919	push	3	6	1412.24482500002	7	2615.17435200039	3	1523.72073600054	6	1528.75151900025	6	1163.22231899994	6	1902.59840599992	17	2.74898908199975	1	14	14	16	12	44	ja	ja
105	pushPullEmp	20150909T164540	40	w	35	r	2	18	3	105	0	sad	2	2	s_8	s_38	no	17	low400	push	26	10	716.203458999989	push	1061.94567199953	push	1	6	1412.24482500002	7	2615.17435200039	3	1523.72073600054	6	1528.75151900025	6	1163.22231899994	6	1902.59840599992	17	2.74898908199975	1	14	14	16	12	44	ja	ja
106	pushPullEmp	20150909T164547	40	w	35	r	2	18	4	106	0	sad	2	2	s_11	s_38	no	17	high800	pull	26	10	401.380571000213	pull	765.808125000243	pull	1	6	1412.24482500002	7	2615.17435200039	3	1523.72073600054	6	1528.75151900025	6	1163.22231899994	6	1902.59840599992	17	2.74898908199975	1	14	14	16	12	44	ja	ja
107	pushPullEmp	20150909T164554	40	w	35	r	2	18	5	107	0	sad	2	2	s_10	s_38	no	17	low400	push	26	10	449.771584000591	push	825.976044000417	push	1	6	1412.24482500002	7	2615.17435200039	3	1523.72073600054	6	1528.75151900025	6	1163.22231899994	6	1902.59840599992	17	2.74898908199975	1	14	14	16	12	44	ja	ja
108	pushPullEmp	20150909T164601	40	w	35	r	2	18	6	108	0	sad	2	2	s_7	s_38	no	17	low400	push	26	10	574.480596000176	push	919.593583000169	push	1	6	1412.24482500002	7	2615.17435200039	3	1523.72073600054	6	1528.75151900025	6	1163.22231899994	6	1902.59840599992	17	2.74898908199975	1	14	14	16	12	44	ja	ja
109	pushPullEmp	20150909T164643	40	w	35	r	2	19	1	109	0	neutral	6	1	n_35	n_39	no	17	high800	pull	26	10	543.659443000346	pull	929.592665999829	pull	1	1	886.974769000517	1	857.642345000386	1	1333.13858800011	1	940.806761999738	1	688.559836999957	1	1342.53580699988	17	2.49530967999999	1	14	14	16	12	44	ja	ja
110	pushPullEmp	20150909T164650	40	w	35	r	2	19	2	110	0	neutral	6	1	n_34	n_39	no	17	low400	push	26	10	484.491753999355	push	888.290840999507	push	1	1	886.974769000517	1	857.642345000386	1	1333.13858800011	1	940.806761999738	1	688.559836999957	1	1342.53580699988	17	2.49530967999999	1	14	14	16	12	44	ja	ja
111	pushPullEmp	20150909T164658	40	w	35	r	2	19	3	111	0	neutral	6	1	n_32	n_39	no	17	high800	pull	26	10	964.294075000093	pull	1322.96762299948	pull	1	1	886.974769000517	1	857.642345000386	1	1333.13858800011	1	940.806761999738	1	688.559836999957	1	1342.53580699988	17	2.49530967999999	1	14	14	16	12	44	ja	ja
112	pushPullEmp	20150909T164705	40	w	35	r	2	19	4	112	0	neutral	6	1	n_36	n_39	no	17	low400	push	26	10	391.273983000341	push	741.041184999725	push	1	1	886.974769000517	1	857.642345000386	1	1333.13858800011	1	940.806761999738	1	688.559836999957	1	1342.53580699988	17	2.49530967999999	1	14	14	16	12	44	ja	ja
113	pushPullEmp	20150909T164712	40	w	35	r	2	19	5	113	0	neutral	6	1	n_31	n_39	no	17	high800	pull	26	10	499.174620000194	pull	826.21078200089	pull	1	1	886.974769000517	1	857.642345000386	1	1333.13858800011	1	940.806761999738	1	688.559836999957	1	1342.53580699988	17	2.49530967999999	1	14	14	16	12	44	ja	ja
114	pushPullEmp	20150909T164719	40	w	35	r	2	19	6	114	0	neutral	6	1	n_33	n_39	no	17	high800	pull	26	10	651.939970000152	pull	987.32724500051	pull	1	1	886.974769000517	1	857.642345000386	1	1333.13858800011	1	940.806761999738	1	688.559836999957	1	1342.53580699988	17	2.49530967999999	1	14	14	16	12	44	ja	ja
115	pushPullEmp	20150909T164759	40	w	35	r	2	20	1	115	0	neutral	1	1	n_1	n_2	yes	29	low400	push	26	10	681.392165000128	push	1141.10929999979	push	1	1	838.06901600019	1	923.041702999399	1	1114.30416100029	1	869.595130000562	1	1393.96588399995	1	810.635903999355	29	2.62940990100014	1	14	14	16	12	44	ja	ja
116	pushPullEmp	20150909T164806	40	w	35	r	2	20	2	116	0	neutral	1	1	n_3	n_2	yes	29	high800	pull	26	10	438.733848999713	pull	787.497305999845	pull	1	1	838.06901600019	1	923.041702999399	1	1114.30416100029	1	869.595130000562	1	1393.96588399995	1	810.635903999355	29	2.62940990100014	1	14	14	16	12	44	ja	ja
117	pushPullEmp	20150909T164814	40	w	35	r	2	20	3	117	0	neutral	1	1	n_6	n_2	yes	29	high800	pull	26	10	578.662245000582	push	1037.92411100049	push	2	1	838.06901600019	1	923.041702999399	1	1114.30416100029	1	869.595130000562	1	1393.96588399995	1	810.635903999355	29	2.62940990100014	1	14	14	16	12	44	ja	ja
118	pushPullEmp	20150909T164821	40	w	35	r	2	20	4	118	0	neutral	1	1	n_5	n_2	yes	29	low400	push	26	10	465.823020999465	push	844.030711999636	push	1	1	838.06901600019	1	923.041702999399	1	1114.30416100029	1	869.595130000562	1	1393.96588399995	1	810.635903999355	29	2.62940990100014	1	14	14	16	12	44	ja	ja
119	pushPullEmp	20150909T164828	40	w	35	r	2	20	5	119	0	neutral	1	1	n_4	n_2	yes	29	high800	pull	26	10	386.743363000372	pull	766.002123000457	pull	1	1	838.06901600019	1	923.041702999399	1	1114.30416100029	1	869.595130000562	1	1393.96588399995	1	810.635903999355	29	2.62940990100014	1	14	14	16	12	44	ja	ja
120	pushPullEmp	20150909T164835	40	w	35	r	2	20	6	120	0	neutral	1	1	n_2	n_2	yes	29	low400	push	26	10	400.890214000654	push	816.797365000028	push	1	1	838.06901600019	1	923.041702999399	1	1114.30416100029	1	869.595130000562	1	1393.96588399995	1	810.635903999355	29	2.62940990100014	1	14	14	16	12	44	ja	ja
[truncated: 28 more columns]
