# Supplementary material for: Empathic concern and personal distress depend on situational but not dispositional factors
Source: PLoS One. 2019 Nov 14;14(11):e0225102. doi: 10.1371/journal.pone.0225102 (PMC6855434; doi:10.1371/journal.pone.0225102)
Supplement: S3 File — (ZIP) [file pone.0225102.s004.zip › Results/pushPullEmp_47_avg.txt]

expName	date	vpNum	gender	age	handedness	respMapping	block	trial	trialCount	practice	picType	picBlock	picTypeNum	picName	memPicName	memPicPresent	memPicCorrKey	tone	respDirection	panas1Pos	panas1Neg	movementOnset	movementOnsetDirection	movementOffset	movementOffsetDirection	correct	respKeyTender	respTimeTender	respKeyCompassionate	respTimeCompassionate	respKeyMoved	respTimeMoved	respKeyWorried	respTimeWorried	respKeyDistressed	respTimeDistressed	respKeyAlarmed	respTimeAlarmed	memRespKey	memRespTime	correctMemTask	fs	ec	pt	pd	empathy	pqQ1	pqQ2	panas2Pos
1	pushPullEmp	20150930T105825	47	w	20	r	1	1	1	1	1	practice	1	4	p_6	p_1	yes	29	high800	push	29	16	1243.32438799996	push	1774.391041	push	1	2	3219.22751499994	1	3770.082946	1	1055.36267100001	1	4137.64949400002	1	2446.78837600009	1	1350.37887999999	29	5.07693321399995	1	15	13	14	14	42	ja	ja
2	pushPullEmp	20150930T105832	47	w	20	r	1	1	2	2	1	practice	1	4	p_5	p_1	yes	29	high800	push	29	16	805.724284000012	push	1269.406818	push	1	2	3219.22751499994	1	3770.082946	1	1055.36267100001	1	4137.64949400002	1	2446.78837600009	1	1350.37887999999	29	5.07693321399995	1	15	13	14	14	42	ja	ja
3	pushPullEmp	20150930T105839	47	w	20	r	1	1	3	3	1	practice	1	4	p_4	p_1	yes	29	low400	pull	29	16	678.818620999986	pull	1099.85855900002	pull	1	2	3219.22751499994	1	3770.082946	1	1055.36267100001	1	4137.64949400002	1	2446.78837600009	1	1350.37887999999	29	5.07693321399995	1	15	13	14	14	42	ja	ja
4	pushPullEmp	20150930T105848	47	w	20	r	1	1	4	4	1	practice	1	4	p_3	p_1	yes	29	low400	pull	29	16	819.766118000056	pull	1280.78191900009	pull	1	2	3219.22751499994	1	3770.082946	1	1055.36267100001	1	4137.64949400002	1	2446.78837600009	1	1350.37887999999	29	5.07693321399995	1	15	13	14	14	42	ja	ja
5	pushPullEmp	20150930T105856	47	w	20	r	1	1	5	5	1	practice	1	4	p_2	p_1	yes	29	low400	pull	29	16	901.091165999996	pull	1360.37159099997	pull	1	2	3219.22751499994	1	3770.082946	1	1055.36267100001	1	4137.64949400002	1	2446.78837600009	1	1350.37887999999	29	5.07693321399995	1	15	13	14	14	42	ja	ja
6	pushPullEmp	20150930T105904	47	w	20	r	1	1	6	6	1	practice	1	4	p_1	p_1	yes	29	high800	push	29	16	654.251272999981	push	1198.31241300003	push	1	2	3219.22751499994	1	3770.082946	1	1055.36267100001	1	4137.64949400002	1	2446.78837600009	1	1350.37887999999	29	5.07693321399995	1	15	13	14	14	42	ja	ja
7	pushPullEmp	20150930T110006	47	w	20	r	1	2	1	7	1	practice	2	4	p_11	p_13	no	17	low400	pull	29	16	1271.93158899998	pull	1643.66040699993	pull	1	1	788.526938000132	1	2798.46369200004	1	3346.63057600005	1	597.430523999947	1	622.254178000048	1	4354.04298699996	17	3.05479092900009	1	15	13	14	14	42	ja	ja
8	pushPullEmp	20150930T110014	47	w	20	r	1	2	2	8	1	practice	2	4	p_12	p_13	no	17	high800	push	29	16	588.242349000078	push	943.139671000021	push	1	1	788.526938000132	1	2798.46369200004	1	3346.63057600005	1	597.430523999947	1	622.254178000048	1	4354.04298699996	17	3.05479092900009	1	15	13	14	14	42	ja	ja
9	pushPullEmp	20150930T110021	47	w	20	r	1	2	3	9	1	practice	2	4	p_9	p_13	no	17	low400	pull	29	16	554.776036999991	pull	853.53500000006	pull	1	1	788.526938000132	1	2798.46369200004	1	3346.63057600005	1	597.430523999947	1	622.254178000048	1	4354.04298699996	17	3.05479092900009	1	15	13	14	14	42	ja	ja
10	pushPullEmp	20150930T110029	47	w	20	r	1	2	4	10	1	practice	2	4	p_8	p_13	no	17	high800	push	29	16	666.720798000009	push	985.928501000084	push	1	1	788.526938000132	1	2798.46369200004	1	3346.63057600005	1	597.430523999947	1	622.254178000048	1	4354.04298699996	17	3.05479092900009	1	15	13	14	14	42	ja	ja
11	pushPullEmp	20150930T110037	47	w	20	r	1	2	5	11	1	practice	2	4	p_7	p_13	no	17	high800	push	29	16	550.072060000029	push	831.733948000059	push	1	1	788.526938000132	1	2798.46369200004	1	3346.63057600005	1	597.430523999947	1	622.254178000048	1	4354.04298699996	17	3.05479092900009	1	15	13	14	14	42	ja	ja
12	pushPullEmp	20150930T110045	47	w	20	r	1	2	6	12	1	practice	2	4	p_10	p_13	no	17	low400	pull	29	16	758.957015000059	pull	1179.181221	pull	1	1	788.526938000132	1	2798.46369200004	1	3346.63057600005	1	597.430523999947	1	622.254178000048	1	4354.04298699996	17	3.05479092900009	1	15	13	14	14	42	ja	ja
13	pushPullEmp	20150930T110137	47	w	20	r	1	3	1	13	0	sad	6	2	s_33	s_39	no	17	low400	pull	29	16	1074.75489699994	pull	1553.86240600013	pull	1	1	575.305935000188	2	766.412123000009	2	3196.44388999995	1	687.544579000132	1	2126.90115400005	1	713.25898200007	17	2.55462069700002	1	15	13	14	14	42	ja	ja
14	pushPullEmp	20150930T110145	47	w	20	r	1	3	2	14	0	sad	6	2	s_32	s_39	no	17	high800	push	29	16	500.841240999856	push	914.781104999842	push	1	1	575.305935000188	2	766.412123000009	2	3196.44388999995	1	687.544579000132	1	2126.90115400005	1	713.25898200007	17	2.55462069700002	1	15	13	14	14	42	ja	ja
15	pushPullEmp	20150930T110153	47	w	20	r	1	3	3	15	0	sad	6	2	s_34	s_39	no	17	low400	pull	29	16	-977.132833999936	pull	1340.25605400016	pull	1	1	575.305935000188	2	766.412123000009	2	3196.44388999995	1	687.544579000132	1	2126.90115400005	1	713.25898200007	17	2.55462069700002	1	15	13	14	14	42	ja	ja
16	pushPullEmp	20150930T110202	47	w	20	r	1	3	4	16	0	sad	6	2	s_36	s_39	no	17	high800	push	29	16	851.976695999932	push	1767.42729699991	push	1	1	575.305935000188	2	766.412123000009	2	3196.44388999995	1	687.544579000132	1	2126.90115400005	1	713.25898200007	17	2.55462069700002	1	15	13	14	14	42	ja	ja
17	pushPullEmp	20150930T110210	47	w	20	r	1	3	5	17	0	sad	6	2	s_35	s_39	no	17	low400	pull	29	16	685.81263199997	pull	1056.11529200008	pull	1	1	575.305935000188	2	766.412123000009	2	3196.44388999995	1	687.544579000132	1	2126.90115400005	1	713.25898200007	17	2.55462069700002	1	15	13	14	14	42	ja	ja
18	pushPullEmp	20150930T110218	47	w	20	r	1	3	6	18	0	sad	6	2	s_31	s_39	no	17	low400	pull	29	16	1140.12424999997	pull	1522.08685200012	pull	1	1	575.305935000188	2	766.412123000009	2	3196.44388999995	1	687.544579000132	1	2126.90115400005	1	713.25898200007	17	2.55462069700002	1	15	13	14	14	42	ja	ja
19	pushPullEmp	20150930T110303	47	w	20	r	1	4	1	19	0	sad	4	2	s_20	s_20	yes	29	high800	push	29	16	1056.42789000001	push	1481.16527800005	push	1	1	997.103156999856	2	2141.02788000014	2	1651.41540499985	1	869.464323000102	1	972.884055000122	1	696.731639999825	29	3.07888060899995	1	15	13	14	14	42	ja	ja
20	pushPullEmp	20150930T110311	47	w	20	r	1	4	2	20	0	sad	4	2	s_23	s_20	yes	29	high800	push	29	16	986.954790000122	push	1428.01242400001	push	1	1	997.103156999856	2	2141.02788000014	2	1651.41540499985	1	869.464323000102	1	972.884055000122	1	696.731639999825	29	3.07888060899995	1	15	13	14	14	42	ja	ja
21	pushPullEmp	20150930T110319	47	w	20	r	1	4	3	21	0	sad	4	2	s_24	s_20	yes	29	low400	pull	29	16	592.949656000092	pull	957.752651000083	pull	1	1	997.103156999856	2	2141.02788000014	2	1651.41540499985	1	869.464323000102	1	972.884055000122	1	696.731639999825	29	3.07888060899995	1	15	13	14	14	42	ja	ja
22	pushPullEmp	20150930T110327	47	w	20	r	1	4	4	22	0	sad	4	2	s_19	s_20	yes	29	high800	push	29	16	787.973115999994	push	1162.05477999995	push	1	1	997.103156999856	2	2141.02788000014	2	1651.41540499985	1	869.464323000102	1	972.884055000122	1	696.731639999825	29	3.07888060899995	1	15	13	14	14	42	ja	ja
23	pushPullEmp	20150930T110335	47	w	20	r	1	4	5	23	0	sad	4	2	s_22	s_20	yes	29	low400	pull	29	16	648.539809999969	pull	1063.93229299997	pull	1	1	997.103156999856	2	2141.02788000014	2	1651.41540499985	1	869.464323000102	1	972.884055000122	1	696.731639999825	29	3.07888060899995	1	15	13	14	14	42	ja	ja
24	pushPullEmp	20150930T110343	47	w	20	r	1	4	6	24	0	sad	4	2	s_21	s_20	yes	29	high800	push	29	16	915.246965999884	push	1293.59340699996	push	1	1	997.103156999856	2	2141.02788000014	2	1651.41540499985	1	869.464323000102	1	972.884055000122	1	696.731639999825	29	3.07888060899995	1	15	13	14	14	42	ja	ja
25	pushPullEmp	20150930T110454	47	w	20	r	1	5	1	25	0	neutral	2	1	n_8	n_10	yes	29	low400	pull	29	16	951.563499000078	pull	1379.30037100005	pull	1	1	632.760272000041	1	1101.79121200008	1	1958.84220700009	1	696.712225000056	1	750.621213999921	1	618.221619999986	29	2.52224650099993	1	15	13	14	14	42	ja	ja
26	pushPullEmp	20150930T110502	47	w	20	r	1	5	2	26	0	neutral	2	1	n_12	n_10	yes	29	low400	pull	29	16	703.591727999859	pull	1036.75011299979	pull	1	1	632.760272000041	1	1101.79121200008	1	1958.84220700009	1	696.712225000056	1	750.621213999921	1	618.221619999986	29	2.52224650099993	1	15	13	14	14	42	ja	ja
27	pushPullEmp	20150930T110509	47	w	20	r	1	5	3	27	0	neutral	2	1	n_10	n_10	yes	29	high800	push	29	16	468.931640000032	push	815.148046999961	push	1	1	632.760272000041	1	1101.79121200008	1	1958.84220700009	1	696.712225000056	1	750.621213999921	1	618.221619999986	29	2.52224650099993	1	15	13	14	14	42	ja	ja
28	pushPullEmp	20150930T110516	47	w	20	r	1	5	4	28	0	neutral	2	1	n_9	n_10	yes	29	low400	pull	29	16	764.714734999965	pull	1202.51469899982	pull	1	1	632.760272000041	1	1101.79121200008	1	1958.84220700009	1	696.712225000056	1	750.621213999921	1	618.221619999986	29	2.52224650099993	1	15	13	14	14	42	ja	ja
29	pushPullEmp	20150930T110524	47	w	20	r	1	5	5	29	0	neutral	2	1	n_11	n_10	yes	29	high800	push	29	16	741.993392999897	push	1079.68204899985	push	1	1	632.760272000041	1	1101.79121200008	1	1958.84220700009	1	696.712225000056	1	750.621213999921	1	618.221619999986	29	2.52224650099993	1	15	13	14	14	42	ja	ja
30	pushPullEmp	20150930T110531	47	w	20	r	1	5	6	30	0	neutral	2	1	n_7	n_10	yes	29	high800	push	29	16	-1802.26694300006	pull	1122.86785999993	push	1	1	632.760272000041	1	1101.79121200008	1	1958.84220700009	1	696.712225000056	1	750.621213999921	1	618.221619999986	29	2.52224650099993	1	15	13	14	14	42	ja	ja
31	pushPullEmp	20150930T110610	47	w	20	r	1	6	1	31	0	neutral	4	1	n_23	n_37	no	17	low400	pull	29	16	728.161033999962	pull	1066.02907800002	pull	1	1	1318.27396400013	1	1169.00396599999	1	395.864180999979	1	563.691669000036	1	877.840103000153	1	595.139775000007	17	2.29302510399998	1	15	13	14	14	42	ja	ja
32	pushPullEmp	20150930T110617	47	w	20	r	1	6	2	32	0	neutral	4	1	n_19	n_37	no	17	high800	push	29	16	612.236891999923	push	986.972863999976	push	1	1	1318.27396400013	1	1169.00396599999	1	395.864180999979	1	563.691669000036	1	877.840103000153	1	595.139775000007	17	2.29302510399998	1	15	13	14	14	42	ja	ja
33	pushPullEmp	20150930T110626	47	w	20	r	1	6	3	33	0	neutral	4	1	n_20	n_37	no	17	low400	pull	29	16	-2403.10560699995	pull	1584.04116000006	pull	1	1	1318.27396400013	1	1169.00396599999	1	395.864180999979	1	563.691669000036	1	877.840103000153	1	595.139775000007	17	2.29302510399998	1	15	13	14	14	42	ja	ja
34	pushPullEmp	20150930T110634	47	w	20	r	1	6	4	34	0	neutral	4	1	n_21	n_37	no	17	high800	push	29	16	851.624899000015	push	1213.11921900003	push	1	1	1318.27396400013	1	1169.00396599999	1	395.864180999979	1	563.691669000036	1	877.840103000153	1	595.139775000007	17	2.29302510399998	1	15	13	14	14	42	ja	ja
35	pushPullEmp	20150930T110642	47	w	20	r	1	6	5	35	0	neutral	4	1	n_24	n_37	no	17	high800	push	29	16	995.316428000118	push	1440.17115699999	push	1	1	1318.27396400013	1	1169.00396599999	1	395.864180999979	1	563.691669000036	1	877.840103000153	1	595.139775000007	17	2.29302510399998	1	15	13	14	14	42	ja	ja
36	pushPullEmp	20150930T110649	47	w	20	r	1	6	6	36	0	neutral	4	1	n_22	n_37	no	17	low400	pull	29	16	985.325258999959	pull	1377.92881599999	pull	1	1	1318.27396400013	1	1169.00396599999	1	395.864180999979	1	563.691669000036	1	877.840103000153	1	595.139775000007	17	2.29302510399998	1	15	13	14	14	42	ja	ja
37	pushPullEmp	20150930T110728	47	w	20	r	1	7	1	37	0	sad	1	2	s_1	s_37	no	17	high800	push	29	16	959.49389700002	push	1338.34149400002	push	1	2	1361.46865199999	2	603.72068200013	1	1524.32902999999	1	948.580220999929	1	550.327306999861	1	2073.15535299995	17	2.66849657300008	1	15	13	14	14	42	ja	ja
38	pushPullEmp	20150930T110735	47	w	20	r	1	7	2	38	0	sad	1	2	s_4	s_37	no	17	low400	pull	29	16	718.147729999922	pull	1132.73067999999	pull	1	2	1361.46865199999	2	603.72068200013	1	1524.32902999999	1	948.580220999929	1	550.327306999861	1	2073.15535299995	17	2.66849657300008	1	15	13	14	14	42	ja	ja
39	pushPullEmp	20150930T110743	47	w	20	r	1	7	3	39	0	sad	1	2	s_2	s_37	no	17	high800	push	29	16	918.452329999927	push	1311.79627899985	push	1	2	1361.46865199999	2	603.72068200013	1	1524.32902999999	1	948.580220999929	1	550.327306999861	1	2073.15535299995	17	2.66849657300008	1	15	13	14	14	42	ja	ja
40	pushPullEmp	20150930T110751	47	w	20	r	1	7	4	40	0	sad	1	2	s_5	s_37	no	17	high800	push	29	16	914.597808999886	push	1314.890017	push	1	2	1361.46865199999	2	603.72068200013	1	1524.32902999999	1	948.580220999929	1	550.327306999861	1	2073.15535299995	17	2.66849657300008	1	15	13	14	14	42	ja	ja
41	pushPullEmp	20150930T110759	47	w	20	r	1	7	5	41	0	sad	1	2	s_6	s_37	no	17	low400	pull	29	16	917.119393999978	pull	1397.62209199999	pull	1	2	1361.46865199999	2	603.72068200013	1	1524.32902999999	1	948.580220999929	1	550.327306999861	1	2073.15535299995	17	2.66849657300008	1	15	13	14	14	42	ja	ja
42	pushPullEmp	20150930T110807	47	w	20	r	1	7	6	42	0	sad	1	2	s_3	s_37	no	17	low400	pull	29	16	671.017274000069	pull	1059.47251800001	pull	1	2	1361.46865199999	2	603.72068200013	1	1524.32902999999	1	948.580220999929	1	550.327306999861	1	2073.15535299995	17	2.66849657300008	1	15	13	14	14	42	ja	ja
43	pushPullEmp	20150930T110851	47	w	20	r	1	8	1	43	0	sad	5	2	s_28	s_29	yes	29	high800	push	29	16	1079.913851	push	1544.056671	push	1	1	4451.16864100009	2	648.686193000003	1	979.331139000124	1	924.885222000057	1	720.430154000042	1	608.180208000022	29	2.86498744599999	1	15	13	14	14	42	ja	ja
44	pushPullEmp	20150930T110858	47	w	20	r	1	8	2	44	0	sad	5	2	s_25	s_29	yes	29	low400	pull	29	16	923.137385000113	pull	1340.35701599997	pull	1	1	4451.16864100009	2	648.686193000003	1	979.331139000124	1	924.885222000057	1	720.430154000042	1	608.180208000022	29	2.86498744599999	1	15	13	14	14	42	ja	ja
45	pushPullEmp	20150930T110906	47	w	20	r	1	8	3	45	0	sad	5	2	s_27	s_29	yes	29	low400	pull	29	16	601.572975000072	pull	1009.62397199999	pull	1	1	4451.16864100009	2	648.686193000003	1	979.331139000124	1	924.885222000057	1	720.430154000042	1	608.180208000022	29	2.86498744599999	1	15	13	14	14	42	ja	ja
46	pushPullEmp	20150930T110914	47	w	20	r	1	8	4	46	0	sad	5	2	s_26	s_29	yes	29	high800	push	29	16	755.667926000006	push	1184.936258	push	1	1	4451.16864100009	2	648.686193000003	1	979.331139000124	1	924.885222000057	1	720.430154000042	1	608.180208000022	29	2.86498744599999	1	15	13	14	14	42	ja	ja
47	pushPullEmp	20150930T110922	47	w	20	r	1	8	5	47	0	sad	5	2	s_30	s_29	yes	29	low400	pull	29	16	1094.30076800011	pull	1504.49379899995	pull	1	1	4451.16864100009	2	648.686193000003	1	979.331139000124	1	924.885222000057	1	720.430154000042	1	608.180208000022	29	2.86498744599999	1	15	13	14	14	42	ja	ja
48	pushPullEmp	20150930T110930	47	w	20	r	1	8	6	48	0	sad	5	2	s_29	s_29	yes	29	high800	push	29	16	1119.47050300007	push	1590.07203900008	push	1	1	4451.16864100009	2	648.686193000003	1	979.331139000124	1	924.885222000057	1	720.430154000042	1	608.180208000022	29	2.86498744599999	1	15	13	14	14	42	ja	ja
49	pushPullEmp	20150930T111015	47	w	20	r	1	9	1	49	0	stroke	6	3	h_32	h_34	yes	29	high800	push	29	16	1001.3307	push	1484.32583900019	push	1	2	2334.1080350001	2	1653.82324200004	1	2923.25872499987	3	2065.97883199993	2	1848.96919499988	4	1701.66090299995	29	2.82201435699994	1	15	13	14	14	42	ja	ja
50	pushPullEmp	20150930T111023	47	w	20	r	1	9	2	50	0	stroke	6	3	h_36	h_34	yes	29	low400	pull	29	16	913.950274000039	pull	1356.67290399997	pull	1	2	2334.1080350001	2	1653.82324200004	1	2923.25872499987	3	2065.97883199993	2	1848.96919499988	4	1701.66090299995	29	2.82201435699994	1	15	13	14	14	42	ja	ja
51	pushPullEmp	20150930T111031	47	w	20	r	1	9	3	51	0	stroke	6	3	h_34	h_34	yes	29	low400	pull	29	16	949.344844999909	pull	1347.80859199996	pull	1	2	2334.1080350001	2	1653.82324200004	1	2923.25872499987	3	2065.97883199993	2	1848.96919499988	4	1701.66090299995	29	2.82201435699994	1	15	13	14	14	42	ja	ja
52	pushPullEmp	20150930T111039	47	w	20	r	1	9	4	52	0	stroke	6	3	h_31	h_34	yes	29	high800	push	29	16	739.688386999982	push	1205.45513800003	push	1	2	2334.1080350001	2	1653.82324200004	1	2923.25872499987	3	2065.97883199993	2	1848.96919499988	4	1701.66090299995	29	2.82201435699994	1	15	13	14	14	42	ja	ja
53	pushPullEmp	20150930T111047	47	w	20	r	1	9	5	53	0	stroke	6	3	h_35	h_34	yes	29	low400	pull	29	16	666.768859000153	pull	1027.42076500008	pull	1	2	2334.1080350001	2	1653.82324200004	1	2923.25872499987	3	2065.97883199993	2	1848.96919499988	4	1701.66090299995	29	2.82201435699994	1	15	13	14	14	42	ja	ja
54	pushPullEmp	20150930T111054	47	w	20	r	1	9	6	54	0	stroke	6	3	h_33	h_34	yes	29	high800	push	29	16	814.407053000063	push	1144.17124099996	push	1	2	2334.1080350001	2	1653.82324200004	1	2923.25872499987	3	2065.97883199993	2	1848.96919499988	4	1701.66090299995	29	2.82201435699994	1	15	13	14	14	42	ja	ja
55	pushPullEmp	20150930T111140	47	w	20	r	1	10	1	55	0	stroke	3	3	h_13	h_38	no	17	high800	push	29	16	672.033478999836	push	1107.71572699998	push	1	2	2724.60078499989	2	1733.20681299992	1	1182.22830600007	1	616.478215999905	2	1926.178058	3	1023.59475799994	17	2.17612224599998	1	15	13	14	14	42	ja	ja
56	pushPullEmp	20150930T111147	47	w	20	r	1	10	2	56	0	stroke	3	3	h_14	h_38	no	17	low400	pull	29	16	-1943.02741699987	pull	1035.73906200002	pull	1	2	2724.60078499989	2	1733.20681299992	1	1182.22830600007	1	616.478215999905	2	1926.178058	3	1023.59475799994	17	2.17612224599998	1	15	13	14	14	42	ja	ja
57	pushPullEmp	20150930T111155	47	w	20	r	1	10	3	57	0	stroke	3	3	h_15	h_38	no	17	low400	pull	29	16	575.692121000069	pull	970.195852000055	pull	1	2	2724.60078499989	2	1733.20681299992	1	1182.22830600007	1	616.478215999905	2	1926.178058	3	1023.59475799994	17	2.17612224599998	1	15	13	14	14	42	ja	ja
58	pushPullEmp	20150930T111203	47	w	20	r	1	10	4	58	0	stroke	3	3	h_18	h_38	no	17	high800	push	29	16	-1304.704672	push	966.89890200021	push	1	2	2724.60078499989	2	1733.20681299992	1	1182.22830600007	1	616.478215999905	2	1926.178058	3	1023.59475799994	17	2.17612224599998	1	15	13	14	14	42	ja	ja
59	pushPullEmp	20150930T111210	47	w	20	r	1	10	5	59	0	stroke	3	3	h_17	h_38	no	17	low400	pull	29	16	794.497191999952	pull	1250.0638530001	pull	1	2	2724.60078499989	2	1733.20681299992	1	1182.22830600007	1	616.478215999905	2	1926.178058	3	1023.59475799994	17	2.17612224599998	1	15	13	14	14	42	ja	ja
60	pushPullEmp	20150930T111218	47	w	20	r	1	10	6	60	0	stroke	3	3	h_16	h_38	no	17	low400	pull	29	16	688.985407000113	pull	1061.41540400004	pull	1	2	2724.60078499989	2	1733.20681299992	1	1182.22830600007	1	616.478215999905	2	1926.178058	3	1023.59475799994	17	2.17612224599998	1	15	13	14	14	42	ja	ja
61	pushPullEmp	20150930T111259	47	w	20	r	1	11	1	61	0	neutral	6	1	n_34	n_39	no	17	low400	pull	29	16	848.562850000102	pull	1216.13472900013	pull	1	1	490.378686999975	1	986.138012999845	1	1297.94078400005	1	285.074402000191	1	852.261671999941	1	435.091109000041	17	2.04050528899984	1	15	13	14	14	42	ja	ja
62	pushPullEmp	20150930T111307	47	w	20	r	1	11	2	62	0	neutral	6	1	n_36	n_39	no	17	high800	push	29	16	696.769322999789	push	1074.1434429998	push	1	1	490.378686999975	1	986.138012999845	1	1297.94078400005	1	285.074402000191	1	852.261671999941	1	435.091109000041	17	2.04050528899984	1	15	13	14	14	42	ja	ja
63	pushPullEmp	20150930T111315	47	w	20	r	1	11	3	63	0	neutral	6	1	n_35	n_39	no	17	high800	push	29	16	728.451904000058	push	1111.70402000005	push	1	1	490.378686999975	1	986.138012999845	1	1297.94078400005	1	285.074402000191	1	852.261671999941	1	435.091109000041	17	2.04050528899984	1	15	13	14	14	42	ja	ja
64	pushPullEmp	20150930T111323	47	w	20	r	1	11	4	64	0	neutral	6	1	n_31	n_39	no	17	low400	pull	29	16	1032.67481299995	pull	1427.68515099997	pull	1	1	490.378686999975	1	986.138012999845	1	1297.94078400005	1	285.074402000191	1	852.261671999941	1	435.091109000041	17	2.04050528899984	1	15	13	14	14	42	ja	ja
65	pushPullEmp	20150930T111331	47	w	20	r	1	11	5	65	0	neutral	6	1	n_32	n_39	no	17	low400	pull	29	16	899.398379999961	pull	1304.12402300008	pull	1	1	490.378686999975	1	986.138012999845	1	1297.94078400005	1	285.074402000191	1	852.261671999941	1	435.091109000041	17	2.04050528899984	1	15	13	14	14	42	ja	ja
66	pushPullEmp	20150930T111339	47	w	20	r	1	11	6	66	0	neutral	6	1	n_33	n_39	no	17	high800	push	29	16	767.306888999978	push	1136.66240500002	push	1	1	490.378686999975	1	986.138012999845	1	1297.94078400005	1	285.074402000191	1	852.261671999941	1	435.091109000041	17	2.04050528899984	1	15	13	14	14	42	ja	ja
67	pushPullEmp	20150930T111414	47	w	20	r	1	12	1	67	0	neutral	1	1	n_2	n_1	yes	29	low400	pull	29	16	1266.55576400015	pull	1605.17012400021	pull	1	1	3284.75257800005	1	661.809724999785	1	4054.16741799991	1	2567.18228299997	1	990.21076300005	1	411.957944000051	17	2.59557588400003	2	15	13	14	14	42	ja	ja
68	pushPullEmp	20150930T111421	47	w	20	r	1	12	2	68	0	neutral	1	1	n_5	n_1	yes	29	low400	pull	29	16	708.799961999948	pull	1182.77092799997	pull	1	1	3284.75257800005	1	661.809724999785	1	4054.16741799991	1	2567.18228299997	1	990.21076300005	1	411.957944000051	17	2.59557588400003	2	15	13	14	14	42	ja	ja
69	pushPullEmp	20150930T111429	47	w	20	r	1	12	3	69	0	neutral	1	1	n_6	n_1	yes	29	high800	push	29	16	659.636663999985	push	1065.30613200003	push	1	1	3284.75257800005	1	661.809724999785	1	4054.16741799991	1	2567.18228299997	1	990.21076300005	1	411.957944000051	17	2.59557588400003	2	15	13	14	14	42	ja	ja
70	pushPullEmp	20150930T111437	47	w	20	r	1	12	4	70	0	neutral	1	1	n_3	n_1	yes	29	high800	push	29	16	803.170773000038	push	1148.07441100004	push	1	1	3284.75257800005	1	661.809724999785	1	4054.16741799991	1	2567.18228299997	1	990.21076300005	1	411.957944000051	17	2.59557588400003	2	15	13	14	14	42	ja	ja
71	pushPullEmp	20150930T111444	47	w	20	r	1	12	5	71	0	neutral	1	1	n_1	n_1	yes	29	low400	pull	29	16	-2048.96479699996	pull	1296.58626800015	pull	1	1	3284.75257800005	1	661.809724999785	1	4054.16741799991	1	2567.18228299997	1	990.21076300005	1	411.957944000051	17	2.59557588400003	2	15	13	14	14	42	ja	ja
72	pushPullEmp	20150930T111453	47	w	20	r	1	12	6	72	0	neutral	1	1	n_4	n_1	yes	29	high800	push	29	16	897.656041000009	push	1330.965408	push	1	1	3284.75257800005	1	661.809724999785	1	4054.16741799991	1	2567.18228299997	1	990.21076300005	1	411.957944000051	17	2.59557588400003	2	15	13	14	14	42	ja	ja
73	pushPullEmp	20150930T111615	47	w	20	r	1	13	1	73	0	stroke	2	3	h_7	h_9	yes	29	high800	push	29	16	746.746415000056	push	1101.62720899994	push	1	2	1773.2484889998	2	1284.73052999993	2	1403.70032300007	3	905.286690000139	1	571.093707000045	2	1553.98371900014	29	2.69400460199995	1	15	13	14	14	42	ja	ja
74	pushPullEmp	20150930T111623	47	w	20	r	1	13	2	74	0	stroke	2	3	h_8	h_9	yes	29	low400	pull	29	16	1129.94726800012	pull	1466.19661200007	pull	1	2	1773.2484889998	2	1284.73052999993	2	1403.70032300007	3	905.286690000139	1	571.093707000045	2	1553.98371900014	29	2.69400460199995	1	15	13	14	14	42	ja	ja
75	pushPullEmp	20150930T111631	47	w	20	r	1	13	3	75	0	stroke	2	3	h_9	h_9	yes	29	high800	push	29	16	657.427390999923	push	1039.57770799989	push	1	2	1773.2484889998	2	1284.73052999993	2	1403.70032300007	3	905.286690000139	1	571.093707000045	2	1553.98371900014	29	2.69400460199995	1	15	13	14	14	42	ja	ja
76	pushPullEmp	20150930T111638	47	w	20	r	1	13	4	76	0	stroke	2	3	h_12	h_9	yes	29	high800	push	29	16	547.87136500011	push	841.100617000056	push	1	2	1773.2484889998	2	1284.73052999993	2	1403.70032300007	3	905.286690000139	1	571.093707000045	2	1553.98371900014	29	2.69400460199995	1	15	13	14	14	42	ja	ja
77	pushPullEmp	20150930T111645	47	w	20	r	1	13	5	77	0	stroke	2	3	h_11	h_9	yes	29	low400	pull	29	16	-1920.50757799998	pull	974.090940999853	pull	1	2	1773.2484889998	2	1284.73052999993	2	1403.70032300007	3	905.286690000139	1	571.093707000045	2	1553.98371900014	29	2.69400460199995	1	15	13	14	14	42	ja	ja
78	pushPullEmp	20150930T111654	47	w	20	r	1	13	6	78	0	stroke	2	3	h_10	h_9	yes	29	low400	pull	29	16	682.995938999857	pull	1055.26343199984	pull	1	2	1773.2484889998	2	1284.73052999993	2	1403.70032300007	3	905.286690000139	1	571.093707000045	2	1553.98371900014	29	2.69400460199995	1	15	13	14	14	42	ja	ja
79	pushPullEmp	20150930T111733	47	w	20	r	1	14	1	79	0	stroke	4	3	h_20	h_39	no	17	high800	push	29	16	704.022870000112	push	1043.38756600019	push	1	3	1278.77786999989	2	2168.17436200017	2	1291.63891899998	2	1757.25244400019	2	1164.20652000033	3	1044.26868200017	17	2.17415471999993	1	15	13	14	14	42	ja	ja
80	pushPullEmp	20150930T111740	47	w	20	r	1	14	2	80	0	stroke	4	3	h_19	h_39	no	17	high800	push	29	16	611.634203000089	push	980.218651999943	push	1	3	1278.77786999989	2	2168.17436200017	2	1291.63891899998	2	1757.25244400019	2	1164.20652000033	3	1044.26868200017	17	2.17415471999993	1	15	13	14	14	42	ja	ja
81	pushPullEmp	20150930T111747	47	w	20	r	1	14	3	81	0	stroke	4	3	h_22	h_39	no	17	low400	pull	29	16	-1886.62715700018	pull	1012.48022999978	pull	1	3	1278.77786999989	2	2168.17436200017	2	1291.63891899998	2	1757.25244400019	2	1164.20652000033	3	1044.26868200017	17	2.17415471999993	1	15	13	14	14	42	ja	ja
82	pushPullEmp	20150930T111755	47	w	20	r	1	14	4	82	0	stroke	4	3	h_23	h_39	no	17	high800	push	29	16	708.361347999793	push	1165.9402849999	push	1	3	1278.77786999989	2	2168.17436200017	2	1291.63891899998	2	1757.25244400019	2	1164.20652000033	3	1044.26868200017	17	2.17415471999993	1	15	13	14	14	42	ja	ja
83	pushPullEmp	20150930T111804	47	w	20	r	1	14	5	83	0	stroke	4	3	h_21	h_39	no	17	low400	pull	29	16	863.332757000175	pull	1213.21092399976	pull	1	3	1278.77786999989	2	2168.17436200017	2	1291.63891899998	2	1757.25244400019	2	1164.20652000033	3	1044.26868200017	17	2.17415471999993	1	15	13	14	14	42	ja	ja
84	pushPullEmp	20150930T111811	47	w	20	r	1	14	6	84	0	stroke	4	3	h_24	h_39	no	17	low400	pull	29	16	717.167185000202	pull	1070.76832600033	pull	1	3	1278.77786999989	2	2168.17436200017	2	1291.63891899998	2	1757.25244400019	2	1164.20652000033	3	1044.26868200017	17	2.17415471999993	1	15	13	14	14	42	ja	ja
85	pushPullEmp	20150930T111855	47	w	20	r	1	15	1	85	0	neutral	5	1	n_29	n_38	no	17	low400	pull	29	16	1326.47574700002	push	1947.82331199975	pull	1	1	810.710111999924	1	720.009554999706	1	1067.11922300019	1	1077.40965400035	1	1698.61097900002	1	434.410720999949	17	2.16410331899988	1	15	13	14	14	42	ja	ja
86	pushPullEmp	20150930T111902	47	w	20	r	1	15	2	86	0	neutral	5	1	n_30	n_38	no	17	low400	pull	29	16	560.933993000053	pull	890.948703999929	pull	1	1	810.710111999924	1	720.009554999706	1	1067.11922300019	1	1077.40965400035	1	1698.61097900002	1	434.410720999949	17	2.16410331899988	1	15	13	14	14	42	ja	ja
87	pushPullEmp	20150930T111910	47	w	20	r	1	15	3	87	0	neutral	5	1	n_26	n_38	no	17	high800	push	29	16	695.557448999902	push	1016.81572900007	push	1	1	810.710111999924	1	720.009554999706	1	1067.11922300019	1	1077.40965400035	1	1698.61097900002	1	434.410720999949	17	2.16410331899988	1	15	13	14	14	42	ja	ja
88	pushPullEmp	20150930T111918	47	w	20	r	1	15	4	88	0	neutral	5	1	n_25	n_38	no	17	low400	pull	29	16	771.262890999973	pull	1174.3924870003	pull	1	1	810.710111999924	1	720.009554999706	1	1067.11922300019	1	1077.40965400035	1	1698.61097900002	1	434.410720999949	17	2.16410331899988	1	15	13	14	14	42	ja	ja
89	pushPullEmp	20150930T111926	47	w	20	r	1	15	5	89	0	neutral	5	1	n_27	n_38	no	17	high800	push	29	16	646.956457999844	push	1206.00940999985	push	1	1	810.710111999924	1	720.009554999706	1	1067.11922300019	1	1077.40965400035	1	1698.61097900002	1	434.410720999949	17	2.16410331899988	1	15	13	14	14	42	ja	ja
90	pushPullEmp	20150930T111934	47	w	20	r	1	15	6	90	0	neutral	5	1	n_28	n_38	no	17	high800	push	29	16	731.963618000307	push	1188.09809600027	push	1	1	810.710111999924	1	720.009554999706	1	1067.11922300019	1	1077.40965400035	1	1698.61097900002	1	434.410720999949	17	2.16410331899988	1	15	13	14	14	42	ja	ja
91	pushPullEmp	20150930T112013	47	w	20	r	1	16	1	91	0	neutral	3	1	n_18	n_18	yes	29	low400	pull	29	16	1255.40419099989	pull	1666.18517800007	pull	1	1	392.829324000104	1	314.4009990001	1	298.694119999709	1	1473.347053	1	343.120073000136	1	326.473942000121	29	2.81854836399998	1	15	13	14	14	42	ja	ja
92	pushPullEmp	20150930T112020	47	w	20	r	1	16	2	92	0	neutral	3	1	n_13	n_18	yes	29	high800	push	29	16	643.575327000126	push	1008.96709799998	push	1	1	392.829324000104	1	314.4009990001	1	298.694119999709	1	1473.347053	1	343.120073000136	1	326.473942000121	29	2.81854836399998	1	15	13	14	14	42	ja	ja
93	pushPullEmp	20150930T112027	47	w	20	r	1	16	3	93	0	neutral	3	1	n_16	n_18	yes	29	high800	push	29	16	681.484747000108	push	1033.79307499982	push	1	1	392.829324000104	1	314.4009990001	1	298.694119999709	1	1473.347053	1	343.120073000136	1	326.473942000121	29	2.81854836399998	1	15	13	14	14	42	ja	ja
94	pushPullEmp	20150930T112035	47	w	20	r	1	16	4	94	0	neutral	3	1	n_15	n_18	yes	29	low400	pull	29	16	596.148063999754	pull	1004.86505400011	pull	1	1	392.829324000104	1	314.4009990001	1	298.694119999709	1	1473.347053	1	343.120073000136	1	326.473942000121	29	2.81854836399998	1	15	13	14	14	42	ja	ja
95	pushPullEmp	20150930T112042	47	w	20	r	1	16	5	95	0	neutral	3	1	n_17	n_18	yes	29	high800	push	29	16	695.524943000331	push	1110.55896000026	push	1	1	392.829324000104	1	314.4009990001	1	298.694119999709	1	1473.347053	1	343.120073000136	1	326.473942000121	29	2.81854836399998	1	15	13	14	14	42	ja	ja
96	pushPullEmp	20150930T112051	47	w	20	r	1	16	6	96	0	neutral	3	1	n_14	n_18	yes	29	low400	pull	29	16	1514.45394500008	pull	1985.46533700012	pull	1	1	392.829324000104	1	314.4009990001	1	298.694119999709	1	1473.347053	1	343.120073000136	1	326.473942000121	29	2.81854836399998	1	15	13	14	14	42	ja	ja
97	pushPullEmp	20150930T112129	47	w	20	r	1	17	1	97	0	sad	3	2	s_18	s_18	yes	29	high800	push	29	16	778.830778999989	push	1160.08969100024	push	1	1	8561.21168400023	3	1180.19614000013	1	681.715167999755	1	1697.81574999979	1	877.08420700028	1	890.417525999965	29	2.42243128399969	1	15	13	14	14	42	ja	ja
98	pushPullEmp	20150930T112137	47	w	20	r	1	17	2	98	0	sad	3	2	s_13	s_18	yes	29	low400	pull	29	16	761.129897999926	pull	1129.27485200033	pull	1	1	8561.21168400023	3	1180.19614000013	1	681.715167999755	1	1697.81574999979	1	877.08420700028	1	890.417525999965	29	2.42243128399969	1	15	13	14	14	42	ja	ja
99	pushPullEmp	20150930T112145	47	w	20	r	1	17	3	99	0	sad	3	2	s_17	s_18	yes	29	high800	push	29	16	1011.33948400011	push	1446.02112099993	push	1	1	8561.21168400023	3	1180.19614000013	1	681.715167999755	1	1697.81574999979	1	877.08420700028	1	890.417525999965	29	2.42243128399969	1	15	13	14	14	42	ja	ja
100	pushPullEmp	20150930T112152	47	w	20	r	1	17	4	100	0	sad	3	2	s_14	s_18	yes	29	high800	push	29	16	769.857644999665	push	1146.83509999975	push	1	1	8561.21168400023	3	1180.19614000013	1	681.715167999755	1	1697.81574999979	1	877.08420700028	1	890.417525999965	29	2.42243128399969	1	15	13	14	14	42	ja	ja
101	pushPullEmp	20150930T112159	47	w	20	r	1	17	5	101	0	sad	3	2	s_16	s_18	yes	29	low400	pull	29	16	667.880969000274	pull	1050.28087500032	pull	1	1	8561.21168400023	3	1180.19614000013	1	681.715167999755	1	1697.81574999979	1	877.08420700028	1	890.417525999965	29	2.42243128399969	1	15	13	14	14	42	ja	ja
102	pushPullEmp	20150930T112207	47	w	20	r	1	17	6	102	0	sad	3	2	s_15	s_18	yes	29	high800	push	29	16	855.649492999764	push	1197.63268499981	push	1	1	8561.21168400023	3	1180.19614000013	1	681.715167999755	1	1697.81574999979	1	877.08420700028	1	890.417525999965	29	2.42243128399969	1	15	13	14	14	42	ja	ja
103	pushPullEmp	20150930T112301	47	w	20	r	1	18	1	103	0	sad	2	2	s_8	s_38	no	17	low400	pull	29	16	965.589873000023	pull	1378.4872250001	pull	1	2	2621.89223599989	2	2920.56387000002	1	1665.25976399998	1	829.734016000202	1	1441.73635099969	1	884.768885000085	17	2.60750087399992	1	15	13	14	14	42	ja	ja
104	pushPullEmp	20150930T112309	47	w	20	r	1	18	2	104	0	sad	2	2	s_9	s_38	no	17	low400	pull	29	16	1043.42644299989	pull	1387.92073599991	pull	1	2	2621.89223599989	2	2920.56387000002	1	1665.25976399998	1	829.734016000202	1	1441.73635099969	1	884.768885000085	17	2.60750087399992	1	15	13	14	14	42	ja	ja
105	pushPullEmp	20150930T112317	47	w	20	r	1	18	3	105	0	sad	2	2	s_10	s_38	no	17	high800	push	29	16	746.99609200034	push	1189.15892400001	push	1	2	2621.89223599989	2	2920.56387000002	1	1665.25976399998	1	829.734016000202	1	1441.73635099969	1	884.768885000085	17	2.60750087399992	1	15	13	14	14	42	ja	ja
106	pushPullEmp	20150930T112325	47	w	20	r	1	18	4	106	0	sad	2	2	s_11	s_38	no	17	high800	push	29	16	634.994880999879	push	975.953350999684	push	1	2	2621.89223599989	2	2920.56387000002	1	1665.25976399998	1	829.734016000202	1	1441.73635099969	1	884.768885000085	17	2.60750087399992	1	15	13	14	14	42	ja	ja
107	pushPullEmp	20150930T112333	47	w	20	r	1	18	5	107	0	sad	2	2	s_7	s_38	no	17	low400	pull	29	16	705.989645999925	pull	1132.16574599972	pull	1	2	2621.89223599989	2	2920.56387000002	1	1665.25976399998	1	829.734016000202	1	1441.73635099969	1	884.768885000085	17	2.60750087399992	1	15	13	14	14	42	ja	ja
108	pushPullEmp	20150930T112340	47	w	20	r	1	18	6	108	0	sad	2	2	s_12	s_38	no	17	low400	pull	29	16	629.222078999992	pull	1004.80768799969	pull	1	2	2621.89223599989	2	2920.56387000002	1	1665.25976399998	1	829.734016000202	1	1441.73635099969	1	884.768885000085	17	2.60750087399992	1	15	13	14	14	42	ja	ja
109	pushPullEmp	20150930T112428	47	w	20	r	1	19	1	109	0	stroke	1	3	h_6	h_37	no	17	high800	push	29	16	1141.67260000011	push	1533.78240600012	push	1	1	381.683625999813	1	827.377588999752	1	776.917717999822	2	1965.88237500009	1	1440.10292999974	1	783.41828900011	17	2.01058991699983	1	15	13	14	14	42	ja	ja
110	pushPullEmp	20150930T112436	47	w	20	r	1	19	2	110	0	stroke	1	3	h_4	h_37	no	17	high800	push	29	16	584.837581000196	push	892.381276000018	push	1	1	381.683625999813	1	827.377588999752	1	776.917717999822	2	1965.88237500009	1	1440.10292999974	1	783.41828900011	17	2.01058991699983	1	15	13	14	14	42	ja	ja
111	pushPullEmp	20150930T112443	47	w	20	r	1	19	3	111	0	stroke	1	3	h_5	h_37	no	17	low400	pull	29	16	609.369025999811	pull	942.064122999753	pull	1	1	381.683625999813	1	827.377588999752	1	776.917717999822	2	1965.88237500009	1	1440.10292999974	1	783.41828900011	17	2.01058991699983	1	15	13	14	14	42	ja	ja
112	pushPullEmp	20150930T112451	47	w	20	r	1	19	4	112	0	stroke	1	3	h_1	h_37	no	17	low400	pull	29	16	581.715510999951	pull	919.017363999596	pull	1	1	381.683625999813	1	827.377588999752	1	776.917717999822	2	1965.88237500009	1	1440.10292999974	1	783.41828900011	17	2.01058991699983	1	15	13	14	14	42	ja	ja
113	pushPullEmp	20150930T112459	47	w	20	r	1	19	5	113	0	stroke	1	3	h_2	h_37	no	17	high800	push	29	16	513.787246000134	push	878.007365000172	push	1	1	381.683625999813	1	827.377588999752	1	776.917717999822	2	1965.88237500009	1	1440.10292999974	1	783.41828900011	17	2.01058991699983	1	15	13	14	14	42	ja	ja
114	pushPullEmp	20150930T112507	47	w	20	r	1	19	6	114	0	stroke	1	3	h_3	h_37	no	17	low400	pull	29	16	838.004704000108	pull	1241.19502299991	pull	1	1	381.683625999813	1	827.377588999752	1	776.917717999822	2	1965.88237500009	1	1440.10292999974	1	783.41828900011	17	2.01058991699983	1	15	13	14	14	42	ja	ja
115	pushPullEmp	20150930T112546	47	w	20	r	1	20	1	115	0	stroke	5	3	h_30	h_29	yes	29	high800	push	29	16	658.41280899995	push	1017.97122699973	push	1	1	1025.5545949999	2	679.378196000016	1	515.891976999683	1	1048.81370300018	1	677.140662000056	1	704.202330999578	29	2.48433514600038	1	15	13	14	14	42	ja	ja
116	pushPullEmp	20150930T112553	47	w	20	r	1	20	2	116	0	stroke	5	3	h_28	h_29	yes	29	high800	push	29	16	-2279.49833599987	push	798.363295000039	push	1	1	1025.5545949999	2	679.378196000016	1	515.891976999683	1	1048.81370300018	1	677.140662000056	1	704.202330999578	29	2.48433514600038	1	15	13	14	14	42	ja	ja
117	pushPullEmp	20150930T112601	47	w	20	r	1	20	3	117	0	stroke	5	3	h_26	h_29	yes	29	low400	pull	29	16	545.699522000319	pull	918.101166999946	pull	1	1	1025.5545949999	2	679.378196000016	1	515.891976999683	1	1048.81370300018	1	677.140662000056	1	704.202330999578	29	2.48433514600038	1	15	13	14	14	42	ja	ja
118	pushPullEmp	20150930T112609	47	w	20	r	1	20	4	118	0	stroke	5	3	h_25	h_29	yes	29	low400	pull	29	16	687.325747999992	push	1679.34812200004	pull	1	1	1025.5545949999	2	679.378196000016	1	515.891976999683	1	1048.81370300018	1	677.140662000056	1	704.202330999578	29	2.48433514600038	1	15	13	14	14	42	ja	ja
119	pushPullEmp	20150930T112617	47	w	20	r	1	20	5	119	0	stroke	5	3	h_27	h_29	yes	29	high800	push	29	16	751.600149999722	push	1131.71492599975	push	1	1	1025.5545949999	2	679.378196000016	1	515.891976999683	1	1048.81370300018	1	677.140662000056	1	704.202330999578	29	2.48433514600038	1	15	13	14	14	42	ja	ja
120	pushPullEmp	20150930T112624	47	w	20	r	1	20	6	120	0	stroke	5	3	h_29	h_29	yes	29	high800	push	29	16	627.704571999951	push	1009.35327300031	push	1	1	1025.5545949999	2	679.378196000016	1	515.891976999683	1	1048.81370300018	1	677.140662000056	1	704.202330999578	29	2.48433514600038	1	15	13	14	14	42	ja	ja
[truncated: 28 more columns]
