# Supplementary material for: Empathic concern and personal distress depend on situational but not dispositional factors
Source: PLoS One. 2019 Nov 14;14(11):e0225102. doi: 10.1371/journal.pone.0225102 (PMC6855434; doi:10.1371/journal.pone.0225102)
Supplement: S3 File — (ZIP) [file pone.0225102.s004.zip › Results/pushPullEmp_3_avg.txt]

expName	date	vpNum	gender	age	handedness	respMapping	block	trial	trialCount	practice	picType	picBlock	picTypeNum	picName	memPicName	memPicPresent	memPicCorrKey	tone	respDirection	panas1Pos	panas1Neg	movementOnset	movementOnsetDirection	movementOffset	movementOffsetDirection	correct	respKeyTender	respTimeTender	respKeyCompassionate	respTimeCompassionate	respKeyMoved	respTimeMoved	respKeyWorried	respTimeWorried	respKeyDistressed	respTimeDistressed	respKeyAlarmed	respTimeAlarmed	memRespKey	memRespTime	correctMemTask	fs	ec	pt	pd	empathy	pqQ1	pqQ2	panas2Pos
1	pushPullEmp	20150804T152051	3	w	40	l	1	1	1	1	1	practice	2	4	p_8	p_12	yes	29	low400	pull	34	10	1126.9861999992	pull	1322.09382700076	pull	1	2	2722.30252699956	3	4645.77321400066	2	10947.4208510001	1	3242.50910699993	1	1853.00852	1	1630.12772599905	17	18.6414879979984	2	17	18	18	11	53	ja	nein
2	pushPullEmp	20150804T152059	3	w	40	l	1	1	2	2	1	practice	2	4	p_11	p_12	yes	29	high800	push	34	10	792.895452999597	push	1027.53275800003	push	1	2	2722.30252699956	3	4645.77321400066	2	10947.4208510001	1	3242.50910699993	1	1853.00852	1	1630.12772599905	17	18.6414879979984	2	17	18	18	11	53	ja	nein
3	pushPullEmp	20150804T152107	3	w	40	l	1	1	3	3	1	practice	2	4	p_10	p_12	yes	29	high800	push	34	10	970.865089001454	pull	1204.93092700133	pull	2	2	2722.30252699956	3	4645.77321400066	2	10947.4208510001	1	3242.50910699993	1	1853.00852	1	1630.12772599905	17	18.6414879979984	2	17	18	18	11	53	ja	nein
4	pushPullEmp	20150804T152114	3	w	40	l	1	1	4	4	1	practice	2	4	p_9	p_12	yes	29	high800	push	34	10	961.101633999424	push	1165.59751600005	push	1	2	2722.30252699956	3	4645.77321400066	2	10947.4208510001	1	3242.50910699993	1	1853.00852	1	1630.12772599905	17	18.6414879979984	2	17	18	18	11	53	ja	nein
5	pushPullEmp	20150804T152122	3	w	40	l	1	1	5	5	1	practice	2	4	p_7	p_12	yes	29	low400	pull	34	10	692.778416000583	pull	892.388136001391	pull	1	2	2722.30252699956	3	4645.77321400066	2	10947.4208510001	1	3242.50910699993	1	1853.00852	1	1630.12772599905	17	18.6414879979984	2	17	18	18	11	53	ja	nein
6	pushPullEmp	20150804T152129	3	w	40	l	1	1	6	6	1	practice	2	4	p_12	p_12	yes	29	high800	push	34	10	716.719720000474	push	936.911978999779	push	1	2	2722.30252699956	3	4645.77321400066	2	10947.4208510001	1	3242.50910699993	1	1853.00852	1	1630.12772599905	17	18.6414879979984	2	17	18	18	11	53	ja	nein
7	pushPullEmp	20150804T152309	3	w	40	l	1	2	1	7	1	practice	1	4	p_1	p_13	no	17	low400	pull	34	10	945.042860999209	pull	1126.70224299957	pull	1	2	3488.30072500095	2	2505.75681900045	4	3108.07118900084	1	1952.36715500141	1	1519.20757299922	1	1476.37619000125	17	3.26401881200036	1	17	18	18	11	53	ja	nein
8	pushPullEmp	20150804T152317	3	w	40	l	1	2	2	8	1	practice	1	4	p_3	p_13	no	17	low400	pull	34	10	848.647890000284	pull	1032.00301999903	pull	1	2	3488.30072500095	2	2505.75681900045	4	3108.07118900084	1	1952.36715500141	1	1519.20757299922	1	1476.37619000125	17	3.26401881200036	1	17	18	18	11	53	ja	nein
9	pushPullEmp	20150804T152325	3	w	40	l	1	2	3	9	1	practice	1	4	p_6	p_13	no	17	low400	pull	34	10	984.988025998362	pull	1151.78820400008	pull	1	2	3488.30072500095	2	2505.75681900045	4	3108.07118900084	1	1952.36715500141	1	1519.20757299922	1	1476.37619000125	17	3.26401881200036	1	17	18	18	11	53	ja	nein
10	pushPullEmp	20150804T152332	3	w	40	l	1	2	4	10	1	practice	1	4	p_2	p_13	no	17	high800	push	34	10	726.407257000668	push	951.26126400019	push	1	2	3488.30072500095	2	2505.75681900045	4	3108.07118900084	1	1952.36715500141	1	1519.20757299922	1	1476.37619000125	17	3.26401881200036	1	17	18	18	11	53	ja	nein
11	pushPullEmp	20150804T152339	3	w	40	l	1	2	5	11	1	practice	1	4	p_5	p_13	no	17	low400	pull	34	10	700.834649999801	pull	879.121929999295	pull	1	2	3488.30072500095	2	2505.75681900045	4	3108.07118900084	1	1952.36715500141	1	1519.20757299922	1	1476.37619000125	17	3.26401881200036	1	17	18	18	11	53	ja	nein
12	pushPullEmp	20150804T152346	3	w	40	l	1	2	6	12	1	practice	1	4	p_4	p_13	no	17	high800	push	34	10	677.493276999579	push	881.881264001189	push	1	2	3488.30072500095	2	2505.75681900045	4	3108.07118900084	1	1952.36715500141	1	1519.20757299922	1	1476.37619000125	17	3.26401881200036	1	17	18	18	11	53	ja	nein
13	pushPullEmp	20150804T152444	3	w	40	l	1	3	1	13	0	neutral	6	1	n_36	n_39	no	17	low400	pull	34	10	644.052382000955	pull	856.019957000972	pull	1	2	1785.6786680004	2	1192.14576500053	3	1800.60929699903	1	1915.57997500058	1	1367.34973900093	1	2061.35823800105	17	2.2886123469998	1	17	18	18	11	53	ja	nein
14	pushPullEmp	20150804T152451	3	w	40	l	1	3	2	14	0	neutral	6	1	n_34	n_39	no	17	low400	pull	34	10	623.346094999855	pull	822.166234999808	pull	1	2	1785.6786680004	2	1192.14576500053	3	1800.60929699903	1	1915.57997500058	1	1367.34973900093	1	2061.35823800105	17	2.2886123469998	1	17	18	18	11	53	ja	nein
15	pushPullEmp	20150804T152458	3	w	40	l	1	3	3	15	0	neutral	6	1	n_35	n_39	no	17	high800	push	34	10	696.1349309996	push	905.219497000056	push	1	2	1785.6786680004	2	1192.14576500053	3	1800.60929699903	1	1915.57997500058	1	1367.34973900093	1	2061.35823800105	17	2.2886123469998	1	17	18	18	11	53	ja	nein
16	pushPullEmp	20150804T152506	3	w	40	l	1	3	4	16	0	neutral	6	1	n_33	n_39	no	17	high800	push	34	10	641.908002001495	push	813.708209000746	push	1	2	1785.6786680004	2	1192.14576500053	3	1800.60929699903	1	1915.57997500058	1	1367.34973900093	1	2061.35823800105	17	2.2886123469998	1	17	18	18	11	53	ja	nein
17	pushPullEmp	20150804T152515	3	w	40	l	1	3	5	17	0	neutral	6	1	n_31	n_39	no	17	low400	pull	34	10	855.750995999988	pull	1045.27676600163	pull	1	2	1785.6786680004	2	1192.14576500053	3	1800.60929699903	1	1915.57997500058	1	1367.34973900093	1	2061.35823800105	17	2.2886123469998	1	17	18	18	11	53	ja	nein
18	pushPullEmp	20150804T152522	3	w	40	l	1	3	6	18	0	neutral	6	1	n_32	n_39	no	17	high800	push	34	10	504.794212001187	push	719.548624999632	push	1	2	1785.6786680004	2	1192.14576500053	3	1800.60929699903	1	1915.57997500058	1	1367.34973900093	1	2061.35823800105	17	2.2886123469998	1	17	18	18	11	53	ja	nein
19	pushPullEmp	20150804T152613	3	w	40	l	1	4	1	19	0	neutral	3	1	n_17	n_17	yes	29	low400	pull	34	10	543.17129199949	pull	738.660835998919	pull	1	2	2968.98864200011	3	2822.57026400111	2	1476.39102100038	1	2082.05525199992	1	1153.08432900019	1	1275.7930630014	29	2.59086098499938	1	17	18	18	11	53	ja	nein
20	pushPullEmp	20150804T152621	3	w	40	l	1	4	2	20	0	neutral	3	1	n_13	n_17	yes	29	low400	pull	34	10	815.512298000205	pull	968.770883000208	pull	1	2	2968.98864200011	3	2822.57026400111	2	1476.39102100038	1	2082.05525199992	1	1153.08432900019	1	1275.7930630014	29	2.59086098499938	1	17	18	18	11	53	ja	nein
21	pushPullEmp	20150804T152628	3	w	40	l	1	4	3	21	0	neutral	3	1	n_16	n_17	yes	29	high800	push	34	10	373.949424999504	push	585.073503999505	push	1	2	2968.98864200011	3	2822.57026400111	2	1476.39102100038	1	2082.05525199992	1	1153.08432900019	1	1275.7930630014	29	2.59086098499938	1	17	18	18	11	53	ja	nein
22	pushPullEmp	20150804T152636	3	w	40	l	1	4	4	22	0	neutral	3	1	n_18	n_17	yes	29	low400	pull	34	10	735.066657999487	pull	917.808495000718	pull	1	2	2968.98864200011	3	2822.57026400111	2	1476.39102100038	1	2082.05525199992	1	1153.08432900019	1	1275.7930630014	29	2.59086098499938	1	17	18	18	11	53	ja	nein
23	pushPullEmp	20150804T152644	3	w	40	l	1	4	5	23	0	neutral	3	1	n_15	n_17	yes	29	high800	push	34	10	550.721640001124	push	746.363907000254	push	1	2	2968.98864200011	3	2822.57026400111	2	1476.39102100038	1	2082.05525199992	1	1153.08432900019	1	1275.7930630014	29	2.59086098499938	1	17	18	18	11	53	ja	nein
24	pushPullEmp	20150804T152651	3	w	40	l	1	4	6	24	0	neutral	3	1	n_14	n_17	yes	29	low400	pull	34	10	430.473296000244	pull	620.736895999769	pull	1	2	2968.98864200011	3	2822.57026400111	2	1476.39102100038	1	2082.05525199992	1	1153.08432900019	1	1275.7930630014	29	2.59086098499938	1	17	18	18	11	53	ja	nein
25	pushPullEmp	20150804T152743	3	w	40	l	1	5	1	25	0	stroke	2	3	h_9	h_10	yes	29	high800	push	34	10	551.961746000306	push	759.869606000284	push	1	7	1620.53875499987	6	1700.81626300089	6	1538.71789000004	5	2073.18751999992	3	2454.94429399878	4	2666.79063800075	29	2.67711552699984	1	17	18	18	11	53	ja	nein
26	pushPullEmp	20150804T152750	3	w	40	l	1	5	2	26	0	stroke	2	3	h_12	h_10	yes	29	low400	pull	34	10	469.340225999375	pull	670.396736000228	pull	1	7	1620.53875499987	6	1700.81626300089	6	1538.71789000004	5	2073.18751999992	3	2454.94429399878	4	2666.79063800075	29	2.67711552699984	1	17	18	18	11	53	ja	nein
27	pushPullEmp	20150804T152757	3	w	40	l	1	5	3	27	0	stroke	2	3	h_8	h_10	yes	29	high800	push	34	10	498.589107998559	push	717.148127999171	push	1	7	1620.53875499987	6	1700.81626300089	6	1538.71789000004	5	2073.18751999992	3	2454.94429399878	4	2666.79063800075	29	2.67711552699984	1	17	18	18	11	53	ja	nein
28	pushPullEmp	20150804T152805	3	w	40	l	1	5	4	28	0	stroke	2	3	h_10	h_10	yes	29	low400	pull	34	10	452.090701000387	pull	648.943539000655	pull	1	7	1620.53875499987	6	1700.81626300089	6	1538.71789000004	5	2073.18751999992	3	2454.94429399878	4	2666.79063800075	29	2.67711552699984	1	17	18	18	11	53	ja	nein
29	pushPullEmp	20150804T152812	3	w	40	l	1	5	5	29	0	stroke	2	3	h_7	h_10	yes	29	low400	pull	34	10	1224.66557700034	pull	1413.94186100013	pull	1	7	1620.53875499987	6	1700.81626300089	6	1538.71789000004	5	2073.18751999992	3	2454.94429399878	4	2666.79063800075	29	2.67711552699984	1	17	18	18	11	53	ja	nein
30	pushPullEmp	20150804T152819	3	w	40	l	1	5	6	30	0	stroke	2	3	h_11	h_10	yes	29	high800	push	34	10	510.129707000582	push	714.58189500036	push	1	7	1620.53875499987	6	1700.81626300089	6	1538.71789000004	5	2073.18751999992	3	2454.94429399878	4	2666.79063800075	29	2.67711552699984	1	17	18	18	11	53	ja	nein
31	pushPullEmp	20150804T152908	3	w	40	l	1	6	1	31	0	stroke	1	3	h_3	h_37	no	17	low400	pull	34	10	462.272973000931	pull	659.160402000547	pull	1	7	1656.59697000046	8	1661.89209600088	7	1384.68664100037	8	1910.21582099893	6	2224.12239299956	7	2353.25575000024	29	2.59458029899906	2	17	18	18	11	53	ja	nein
32	pushPullEmp	20150804T152915	3	w	40	l	1	6	2	32	0	stroke	1	3	h_4	h_37	no	17	high800	push	34	10	972.281816000148	push	1158.9374970002	push	1	7	1656.59697000046	8	1661.89209600088	7	1384.68664100037	8	1910.21582099893	6	2224.12239299956	7	2353.25575000024	29	2.59458029899906	2	17	18	18	11	53	ja	nein
33	pushPullEmp	20150804T152923	3	w	40	l	1	6	3	33	0	stroke	1	3	h_6	h_37	no	17	low400	pull	34	10	746.969389999416	pull	944.649419999318	pull	1	7	1656.59697000046	8	1661.89209600088	7	1384.68664100037	8	1910.21582099893	6	2224.12239299956	7	2353.25575000024	29	2.59458029899906	2	17	18	18	11	53	ja	nein
34	pushPullEmp	20150804T152930	3	w	40	l	1	6	4	34	0	stroke	1	3	h_1	h_37	no	17	high800	push	34	10	950.791410000515	push	1165.4271239996	push	1	7	1656.59697000046	8	1661.89209600088	7	1384.68664100037	8	1910.21582099893	6	2224.12239299956	7	2353.25575000024	29	2.59458029899906	2	17	18	18	11	53	ja	nein
35	pushPullEmp	20150804T152938	3	w	40	l	1	6	5	35	0	stroke	1	3	h_5	h_37	no	17	high800	push	34	10	666.002479000876	pull	970.08004799964	pull	2	7	1656.59697000046	8	1661.89209600088	7	1384.68664100037	8	1910.21582099893	6	2224.12239299956	7	2353.25575000024	29	2.59458029899906	2	17	18	18	11	53	ja	nein
36	pushPullEmp	20150804T152945	3	w	40	l	1	6	6	36	0	stroke	1	3	h_2	h_37	no	17	low400	pull	34	10	447.739685000561	push	691.732592001135	push	2	7	1656.59697000046	8	1661.89209600088	7	1384.68664100037	8	1910.21582099893	6	2224.12239299956	7	2353.25575000024	29	2.59458029899906	2	17	18	18	11	53	ja	nein
37	pushPullEmp	20150804T153034	3	w	40	l	1	7	1	37	0	sad	4	2	s_23	s_24	yes	29	high800	push	34	10	711.749342998999	pull	918.586076000181	pull	2	6	2967.00604099897	7	1532.32601399941	7	2242.97772200043	5	2365.44672399941	3	1789.99063000083	5	2229.46805299944	29	1.97382930499953	1	17	18	18	11	53	ja	nein
38	pushPullEmp	20150804T153041	3	w	40	l	1	7	2	38	0	sad	4	2	s_20	s_24	yes	29	low400	pull	34	10	934.189271999552	pull	1106.79937499945	pull	1	6	2967.00604099897	7	1532.32601399941	7	2242.97772200043	5	2365.44672399941	3	1789.99063000083	5	2229.46805299944	29	1.97382930499953	1	17	18	18	11	53	ja	nein
39	pushPullEmp	20150804T153048	3	w	40	l	1	7	3	39	0	sad	4	2	s_21	s_24	yes	29	high800	push	34	10	515.383672999727	push	711.463362999988	push	1	6	2967.00604099897	7	1532.32601399941	7	2242.97772200043	5	2365.44672399941	3	1789.99063000083	5	2229.46805299944	29	1.97382930499953	1	17	18	18	11	53	ja	nein
40	pushPullEmp	20150804T153056	3	w	40	l	1	7	4	40	0	sad	4	2	s_24	s_24	yes	29	low400	pull	34	10	815.186942000655	pull	981.674400000775	pull	1	6	2967.00604099897	7	1532.32601399941	7	2242.97772200043	5	2365.44672399941	3	1789.99063000083	5	2229.46805299944	29	1.97382930499953	1	17	18	18	11	53	ja	nein
41	pushPullEmp	20150804T153102	3	w	40	l	1	7	5	41	0	sad	4	2	s_22	s_24	yes	29	high800	push	34	10	493.238386999205	push	685.793174999257	push	1	6	2967.00604099897	7	1532.32601399941	7	2242.97772200043	5	2365.44672399941	3	1789.99063000083	5	2229.46805299944	29	1.97382930499953	1	17	18	18	11	53	ja	nein
42	pushPullEmp	20150804T153110	3	w	40	l	1	7	6	42	0	sad	4	2	s_19	s_24	yes	29	low400	pull	34	10	574.355057999928	pull	762.9082379998	pull	1	6	2967.00604099897	7	1532.32601399941	7	2242.97772200043	5	2365.44672399941	3	1789.99063000083	5	2229.46805299944	29	1.97382930499953	1	17	18	18	11	53	ja	nein
43	pushPullEmp	20150804T153205	3	w	40	l	1	8	1	43	0	sad	6	2	s_36	s_39	no	17	low400	pull	34	10	520.725720999806	pull	708.744144001073	pull	1	6	1340.09804599918	7	1597.37459900134	6	1434.07991999993	5	3704.96177700079	2	1344.68267800003	5	1505.03353899876	29	2.26960602700092	2	17	18	18	11	53	ja	nein
44	pushPullEmp	20150804T153213	3	w	40	l	1	8	2	44	0	sad	6	2	s_33	s_39	no	17	high800	push	34	10	841.372652998762	push	1039.52603199912	push	1	6	1340.09804599918	7	1597.37459900134	6	1434.07991999993	5	3704.96177700079	2	1344.68267800003	5	1505.03353899876	29	2.26960602700092	2	17	18	18	11	53	ja	nein
45	pushPullEmp	20150804T153220	3	w	40	l	1	8	3	45	0	sad	6	2	s_32	s_39	no	17	low400	pull	34	10	638.613989999707	pull	824.707635999497	pull	1	6	1340.09804599918	7	1597.37459900134	6	1434.07991999993	5	3704.96177700079	2	1344.68267800003	5	1505.03353899876	29	2.26960602700092	2	17	18	18	11	53	ja	nein
46	pushPullEmp	20150804T153228	3	w	40	l	1	8	4	46	0	sad	6	2	s_34	s_39	no	17	high800	push	34	10	848.611153000893	pull	1055.86396200022	pull	2	6	1340.09804599918	7	1597.37459900134	6	1434.07991999993	5	3704.96177700079	2	1344.68267800003	5	1505.03353899876	29	2.26960602700092	2	17	18	18	11	53	ja	nein
47	pushPullEmp	20150804T153235	3	w	40	l	1	8	5	47	0	sad	6	2	s_31	s_39	no	17	high800	push	34	10	708.144520999558	push	918.375322999855	push	1	6	1340.09804599918	7	1597.37459900134	6	1434.07991999993	5	3704.96177700079	2	1344.68267800003	5	1505.03353899876	29	2.26960602700092	2	17	18	18	11	53	ja	nein
48	pushPullEmp	20150804T153242	3	w	40	l	1	8	6	48	0	sad	6	2	s_35	s_39	no	17	low400	pull	34	10	449.458027999848	pull	656.816585999972	pull	1	6	1340.09804599918	7	1597.37459900134	6	1434.07991999993	5	3704.96177700079	2	1344.68267800003	5	1505.03353899876	29	2.26960602700092	2	17	18	18	11	53	ja	nein
49	pushPullEmp	20150804T153331	3	w	40	l	1	9	1	49	0	neutral	1	1	n_1	n_5	yes	29	high800	push	34	10	663.110409000481	pull	878.664504999804	pull	2	3	1549.21161899983	3	2343.5339459993	3	4085.31994800069	4	1666.69370500131	3	2004.93047199961	2	2007.509381001	29	1.80755606799903	1	17	18	18	11	53	ja	nein
50	pushPullEmp	20150804T153338	3	w	40	l	1	9	2	50	0	neutral	1	1	n_4	n_5	yes	29	high800	push	34	10	464.852394000336	pull	702.43020200076	pull	2	3	1549.21161899983	3	2343.5339459993	3	4085.31994800069	4	1666.69370500131	3	2004.93047199961	2	2007.509381001	29	1.80755606799903	1	17	18	18	11	53	ja	nein
51	pushPullEmp	20150804T153345	3	w	40	l	1	9	3	51	0	neutral	1	1	n_6	n_5	yes	29	low400	pull	34	10	681.497394999591	push	923.983107000007	push	2	3	1549.21161899983	3	2343.5339459993	3	4085.31994800069	4	1666.69370500131	3	2004.93047199961	2	2007.509381001	29	1.80755606799903	1	17	18	18	11	53	ja	nein
52	pushPullEmp	20150804T153352	3	w	40	l	1	9	4	52	0	neutral	1	1	n_5	n_5	yes	29	high800	push	34	10	526.873937999975	push	722.220860000656	push	1	3	1549.21161899983	3	2343.5339459993	3	4085.31994800069	4	1666.69370500131	3	2004.93047199961	2	2007.509381001	29	1.80755606799903	1	17	18	18	11	53	ja	nein
53	pushPullEmp	20150804T153359	3	w	40	l	1	9	5	53	0	neutral	1	1	n_2	n_5	yes	29	high800	push	34	10	858.020078000962	push	1053.87443199955	push	1	3	1549.21161899983	3	2343.5339459993	3	4085.31994800069	4	1666.69370500131	3	2004.93047199961	2	2007.509381001	29	1.80755606799903	1	17	18	18	11	53	ja	nein
54	pushPullEmp	20150804T153406	3	w	40	l	1	9	6	54	0	neutral	1	1	n_3	n_5	yes	29	low400	pull	34	10	710.882427000892	pull	896.270729000302	pull	1	3	1549.21161899983	3	2343.5339459993	3	4085.31994800069	4	1666.69370500131	3	2004.93047199961	2	2007.509381001	29	1.80755606799903	1	17	18	18	11	53	ja	nein
55	pushPullEmp	20150804T153453	3	w	40	l	1	10	1	55	0	neutral	4	1	n_21	n_37	no	17	high800	push	34	10	690.403956000504	push	941.116969000272	push	1	2	1762.75188699947	2	1331.20559400049	2	3519.31864799917	1	2132.74555200042	1	2022.22552700005	1	1086.24363600029	17	1.98765726700003	1	17	18	18	11	53	ja	nein
56	pushPullEmp	20150804T153459	3	w	40	l	1	10	2	56	0	neutral	4	1	n_24	n_37	no	17	low400	pull	34	10	433.745654000522	pull	619.689047999491	pull	1	2	1762.75188699947	2	1331.20559400049	2	3519.31864799917	1	2132.74555200042	1	2022.22552700005	1	1086.24363600029	17	1.98765726700003	1	17	18	18	11	53	ja	nein
57	pushPullEmp	20150804T153507	3	w	40	l	1	10	3	57	0	neutral	4	1	n_20	n_37	no	17	high800	push	34	10	1036.65397099838	push	1211.98224699845	push	1	2	1762.75188699947	2	1331.20559400049	2	3519.31864799917	1	2132.74555200042	1	2022.22552700005	1	1086.24363600029	17	1.98765726700003	1	17	18	18	11	53	ja	nein
58	pushPullEmp	20150804T153514	3	w	40	l	1	10	4	58	0	neutral	4	1	n_23	n_37	no	17	high800	push	34	10	493.042270000937	push	652.840203000873	push	1	2	1762.75188699947	2	1331.20559400049	2	3519.31864799917	1	2132.74555200042	1	2022.22552700005	1	1086.24363600029	17	1.98765726700003	1	17	18	18	11	53	ja	nein
59	pushPullEmp	20150804T153521	3	w	40	l	1	10	5	59	0	neutral	4	1	n_22	n_37	no	17	low400	pull	34	10	416.094436000189	pull	599.802444000583	pull	1	2	1762.75188699947	2	1331.20559400049	2	3519.31864799917	1	2132.74555200042	1	2022.22552700005	1	1086.24363600029	17	1.98765726700003	1	17	18	18	11	53	ja	nein
60	pushPullEmp	20150804T153529	3	w	40	l	1	10	6	60	0	neutral	4	1	n_19	n_37	no	17	low400	pull	34	10	695.202452999481	pull	884.439660999604	pull	1	2	1762.75188699947	2	1331.20559400049	2	3519.31864799917	1	2132.74555200042	1	2022.22552700005	1	1086.24363600029	17	1.98765726700003	1	17	18	18	11	53	ja	nein
61	pushPullEmp	20150804T153615	3	w	40	l	1	11	1	61	0	stroke	6	3	h_31	h_36	yes	29	high800	push	34	10	842.536021998152	push	1022.18955699855	push	1	6	1371.26326199723	7	1342.32937100023	7	1489.21127799986	7	1572.47376600208	7	1540.45976400084	6	1316.14627499948	29	2.07904356099971	1	17	18	18	11	53	ja	nein
62	pushPullEmp	20150804T153623	3	w	40	l	1	11	2	62	0	stroke	6	3	h_35	h_36	yes	29	low400	pull	34	10	430.928992001194	pull	631.362114002608	pull	1	6	1371.26326199723	7	1342.32937100023	7	1489.21127799986	7	1572.47376600208	7	1540.45976400084	6	1316.14627499948	29	2.07904356099971	1	17	18	18	11	53	ja	nein
63	pushPullEmp	20150804T153630	3	w	40	l	1	11	3	63	0	stroke	6	3	h_34	h_36	yes	29	high800	push	34	10	488.31858999902	push	705.364257998648	push	1	6	1371.26326199723	7	1342.32937100023	7	1489.21127799986	7	1572.47376600208	7	1540.45976400084	6	1316.14627499948	29	2.07904356099971	1	17	18	18	11	53	ja	nein
64	pushPullEmp	20150804T153637	3	w	40	l	1	11	4	64	0	stroke	6	3	h_32	h_36	yes	29	high800	push	34	10	877.6303250005	push	1056.49219500163	push	1	6	1371.26326199723	7	1342.32937100023	7	1489.21127799986	7	1572.47376600208	7	1540.45976400084	6	1316.14627499948	29	2.07904356099971	1	17	18	18	11	53	ja	nein
65	pushPullEmp	20150804T153644	3	w	40	l	1	11	5	65	0	stroke	6	3	h_33	h_36	yes	29	low400	pull	34	10	747.301074002171	pull	937.525948002876	pull	1	6	1371.26326199723	7	1342.32937100023	7	1489.21127799986	7	1572.47376600208	7	1540.45976400084	6	1316.14627499948	29	2.07904356099971	1	17	18	18	11	53	ja	nein
66	pushPullEmp	20150804T153652	3	w	40	l	1	11	6	66	0	stroke	6	3	h_36	h_36	yes	29	high800	push	34	10	982.588062000199	push	1176.55929900057	push	1	6	1371.26326199723	7	1342.32937100023	7	1489.21127799986	7	1572.47376600208	7	1540.45976400084	6	1316.14627499948	29	2.07904356099971	1	17	18	18	11	53	ja	nein
67	pushPullEmp	20150804T153809	3	w	40	l	1	12	1	67	0	stroke	5	3	h_25	h_25	yes	29	low400	pull	34	10	748.447869001306	pull	946.536041002313	pull	1	7	1243.32092400073	7	1111.62053299995	6	2049.27617200156	7	1200.14511399859	6	1517.22034799968	6	1097.98499899989	29	1.79058060800162	1	17	18	18	11	53	ja	nein
68	pushPullEmp	20150804T153817	3	w	40	l	1	12	2	68	0	stroke	5	3	h_26	h_25	yes	29	low400	pull	34	10	613.67789300048	push	818.698804002546	push	2	7	1243.32092400073	7	1111.62053299995	6	2049.27617200156	7	1200.14511399859	6	1517.22034799968	6	1097.98499899989	29	1.79058060800162	1	17	18	18	11	53	ja	nein
69	pushPullEmp	20150804T153824	3	w	40	l	1	12	3	69	0	stroke	5	3	h_27	h_25	yes	29	high800	push	34	10	480.925474999007	push	679.162011000793	push	1	7	1243.32092400073	7	1111.62053299995	6	2049.27617200156	7	1200.14511399859	6	1517.22034799968	6	1097.98499899989	29	1.79058060800162	1	17	18	18	11	53	ja	nein
70	pushPullEmp	20150804T153831	3	w	40	l	1	12	4	70	0	stroke	5	3	h_30	h_25	yes	29	low400	pull	34	10	765.756742999045	pull	945.529049996665	pull	1	7	1243.32092400073	7	1111.62053299995	6	2049.27617200156	7	1200.14511399859	6	1517.22034799968	6	1097.98499899989	29	1.79058060800162	1	17	18	18	11	53	ja	nein
71	pushPullEmp	20150804T153839	3	w	40	l	1	12	5	71	0	stroke	5	3	h_28	h_25	yes	29	low400	pull	34	10	673.507822000014	pull	889.910772001807	pull	1	7	1243.32092400073	7	1111.62053299995	6	2049.27617200156	7	1200.14511399859	6	1517.22034799968	6	1097.98499899989	29	1.79058060800162	1	17	18	18	11	53	ja	nein
72	pushPullEmp	20150804T153846	3	w	40	l	1	12	6	72	0	stroke	5	3	h_29	h_25	yes	29	high800	push	34	10	953.129110002104	push	1174.73060300027	push	1	7	1243.32092400073	7	1111.62053299995	6	2049.27617200156	7	1200.14511399859	6	1517.22034799968	6	1097.98499899989	29	1.79058060800162	1	17	18	18	11	53	ja	nein
73	pushPullEmp	20150804T153933	3	w	40	l	1	13	1	73	0	sad	5	2	s_26	s_28	yes	29	low400	pull	34	10	650.206901001278	pull	846.357221001294	pull	1	7	1229.58622499937	7	1122.83336600012	6	1243.45138400167	5	2155.56584800288	3	1571.05632900129	4	2406.26893499939	29	1.70067207199827	1	17	18	18	11	53	ja	nein
74	pushPullEmp	20150804T153941	3	w	40	l	1	13	2	74	0	sad	5	2	s_28	s_28	yes	29	high800	push	34	10	698.491825997829	push	878.389733999124	push	1	7	1229.58622499937	7	1122.83336600012	6	1243.45138400167	5	2155.56584800288	3	1571.05632900129	4	2406.26893499939	29	1.70067207199827	1	17	18	18	11	53	ja	nein
75	pushPullEmp	20150804T153948	3	w	40	l	1	13	3	75	0	sad	5	2	s_30	s_28	yes	29	low400	pull	34	10	1136.87438499901	pull	1305.8380479989	pull	1	7	1229.58622499937	7	1122.83336600012	6	1243.45138400167	5	2155.56584800288	3	1571.05632900129	4	2406.26893499939	29	1.70067207199827	1	17	18	18	11	53	ja	nein
76	pushPullEmp	20150804T153956	3	w	40	l	1	13	4	76	0	sad	5	2	s_27	s_28	yes	29	high800	push	34	10	726.903060003067	push	973.639387000119	push	1	7	1229.58622499937	7	1122.83336600012	6	1243.45138400167	5	2155.56584800288	3	1571.05632900129	4	2406.26893499939	29	1.70067207199827	1	17	18	18	11	53	ja	nein
77	pushPullEmp	20150804T154003	3	w	40	l	1	13	5	77	0	sad	5	2	s_29	s_28	yes	29	high800	push	34	10	404.358857001265	push	653.228367001342	push	1	7	1229.58622499937	7	1122.83336600012	6	1243.45138400167	5	2155.56584800288	3	1571.05632900129	4	2406.26893499939	29	1.70067207199827	1	17	18	18	11	53	ja	nein
78	pushPullEmp	20150804T154009	3	w	40	l	1	13	6	78	0	sad	5	2	s_25	s_28	yes	29	low400	pull	34	10	590.85221300018	pull	786.052574002388	pull	1	7	1229.58622499937	7	1122.83336600012	6	1243.45138400167	5	2155.56584800288	3	1571.05632900129	4	2406.26893499939	29	1.70067207199827	1	17	18	18	11	53	ja	nein
79	pushPullEmp	20150804T154059	3	w	40	l	1	14	1	79	0	sad	2	2	s_7	s_38	no	17	low400	pull	34	10	536.836069000245	pull	731.129613999045	pull	1	6	1082.95586200256	7	1001.69836499845	6	1169.45782900075	4	1639.12750899908	2	2354.8519299984	4	1717.61376599898	29	2.05572522199873	2	17	18	18	11	53	ja	nein
80	pushPullEmp	20150804T154106	3	w	40	l	1	14	2	80	0	sad	2	2	s_10	s_38	no	17	high800	push	34	10	418.155782000511	push	607.786291998607	push	1	6	1082.95586200256	7	1001.69836499845	6	1169.45782900075	4	1639.12750899908	2	2354.8519299984	4	1717.61376599898	29	2.05572522199873	2	17	18	18	11	53	ja	nein
81	pushPullEmp	20150804T154113	3	w	40	l	1	14	3	81	0	sad	2	2	s_8	s_38	no	17	high800	push	34	10	689.282124999503	push	877.333087998617	push	1	6	1082.95586200256	7	1001.69836499845	6	1169.45782900075	4	1639.12750899908	2	2354.8519299984	4	1717.61376599898	29	2.05572522199873	2	17	18	18	11	53	ja	nein
82	pushPullEmp	20150804T154121	3	w	40	l	1	14	4	82	0	sad	2	2	s_12	s_38	no	17	low400	pull	34	10	484.973593999806	pull	712.98708200184	pull	1	6	1082.95586200256	7	1001.69836499845	6	1169.45782900075	4	1639.12750899908	2	2354.8519299984	4	1717.61376599898	29	2.05572522199873	2	17	18	18	11	53	ja	nein
83	pushPullEmp	20150804T154128	3	w	40	l	1	14	5	83	0	sad	2	2	s_9	s_38	no	17	high800	push	34	10	842.456913999631	push	1057.11587300073	push	1	6	1082.95586200256	7	1001.69836499845	6	1169.45782900075	4	1639.12750899908	2	2354.8519299984	4	1717.61376599898	29	2.05572522199873	2	17	18	18	11	53	ja	nein
84	pushPullEmp	20150804T154135	3	w	40	l	1	14	6	84	0	sad	2	2	s_11	s_38	no	17	low400	pull	34	10	-134.543830002163	pull	85.6549199989822	pull	4	6	1082.95586200256	7	1001.69836499845	6	1169.45782900075	4	1639.12750899908	2	2354.8519299984	4	1717.61376599898	29	2.05572522199873	2	17	18	18	11	53	ja	nein
85	pushPullEmp	20150804T154218	3	w	40	l	1	15	1	85	0	neutral	5	1	n_30	n_38	no	17	high800	push	34	10	646.574947999994	push	860.363292000926	push	1	2	1401.97530699879	2	1201.22735599944	3	1305.13934199917	1	1264.25377799751	1	1469.62835299928	1	1389.40146700043	17	1.90112635499827	1	17	18	18	11	53	ja	nein
86	pushPullEmp	20150804T154225	3	w	40	l	1	15	2	86	0	neutral	5	1	n_26	n_38	no	17	low400	pull	34	10	578.66580100279	pull	782.076420999947	pull	1	2	1401.97530699879	2	1201.22735599944	3	1305.13934199917	1	1264.25377799751	1	1469.62835299928	1	1389.40146700043	17	1.90112635499827	1	17	18	18	11	53	ja	nein
87	pushPullEmp	20150804T154232	3	w	40	l	1	15	3	87	0	neutral	5	1	n_28	n_38	no	17	high800	push	34	10	844.232621001633	push	1080.58711000113	push	1	2	1401.97530699879	2	1201.22735599944	3	1305.13934199917	1	1264.25377799751	1	1469.62835299928	1	1389.40146700043	17	1.90112635499827	1	17	18	18	11	53	ja	nein
88	pushPullEmp	20150804T154239	3	w	40	l	1	15	4	88	0	neutral	5	1	n_25	n_38	no	17	high800	push	34	10	849.419994999247	push	1100.26872300214	push	1	2	1401.97530699879	2	1201.22735599944	3	1305.13934199917	1	1264.25377799751	1	1469.62835299928	1	1389.40146700043	17	1.90112635499827	1	17	18	18	11	53	ja	nein
89	pushPullEmp	20150804T154246	3	w	40	l	1	15	5	89	0	neutral	5	1	n_29	n_38	no	17	low400	pull	34	10	532.740170000878	pull	736.320516999811	pull	1	2	1401.97530699879	2	1201.22735599944	3	1305.13934199917	1	1264.25377799751	1	1469.62835299928	1	1389.40146700043	17	1.90112635499827	1	17	18	18	11	53	ja	nein
90	pushPullEmp	20150804T154254	3	w	40	l	1	15	6	90	0	neutral	5	1	n_27	n_38	no	17	high800	push	34	10	1027.48462300163	push	1226.81058700194	push	1	2	1401.97530699879	2	1201.22735599944	3	1305.13934199917	1	1264.25377799751	1	1469.62835299928	1	1389.40146700043	17	1.90112635499827	1	17	18	18	11	53	ja	nein
91	pushPullEmp	20150804T154338	3	w	40	l	1	16	1	91	0	neutral	2	1	n_8	n_9	yes	29	low400	pull	34	10	549.346393999353	pull	783.339294000238	pull	1	1	2343.670672999	1	1574.49693500166	2	1456.69228300176	2	1152.76881099999	2	1258.76962099937	1	1184.45007800256	29	1.77437384899895	1	17	18	18	11	53	ja	nein
92	pushPullEmp	20150804T154345	3	w	40	l	1	16	2	92	0	neutral	2	1	n_7	n_9	yes	29	low400	pull	34	10	831.127375003329	pull	1056.03579200315	pull	1	1	2343.670672999	1	1574.49693500166	2	1456.69228300176	2	1152.76881099999	2	1258.76962099937	1	1184.45007800256	29	1.77437384899895	1	17	18	18	11	53	ja	nein
93	pushPullEmp	20150804T154352	3	w	40	l	1	16	3	93	0	neutral	2	1	n_10	n_9	yes	29	high800	push	34	10	-1482.14771900227	pull	838.927662999893	push	1	1	2343.670672999	1	1574.49693500166	2	1456.69228300176	2	1152.76881099999	2	1258.76962099937	1	1184.45007800256	29	1.77437384899895	1	17	18	18	11	53	ja	nein
94	pushPullEmp	20150804T154359	3	w	40	l	1	16	4	94	0	neutral	2	1	n_11	n_9	yes	29	low400	pull	34	10	488.339929000067	pull	711.344997997803	pull	1	1	2343.670672999	1	1574.49693500166	2	1456.69228300176	2	1152.76881099999	2	1258.76962099937	1	1184.45007800256	29	1.77437384899895	1	17	18	18	11	53	ja	nein
95	pushPullEmp	20150804T154406	3	w	40	l	1	16	5	95	0	neutral	2	1	n_12	n_9	yes	29	high800	push	34	10	990.165374997654	push	1247.21318500006	push	1	1	2343.670672999	1	1574.49693500166	2	1456.69228300176	2	1152.76881099999	2	1258.76962099937	1	1184.45007800256	29	1.77437384899895	1	17	18	18	11	53	ja	nein
96	pushPullEmp	20150804T154413	3	w	40	l	1	16	6	96	0	neutral	2	1	n_9	n_9	yes	29	low400	pull	34	10	394.889638998487	pull	612.456562000356	pull	1	1	2343.670672999	1	1574.49693500166	2	1456.69228300176	2	1152.76881099999	2	1258.76962099937	1	1184.45007800256	29	1.77437384899895	1	17	18	18	11	53	ja	nein
97	pushPullEmp	20150804T154455	3	w	40	l	1	17	1	97	0	stroke	4	3	h_23	h_39	no	17	high800	push	34	10	730.106923997781	push	937.747354000137	push	1	6	1726.14596499989	6	1164.69392699946	5	1840.79841899802	7	1560.38284999886	6	1262.9820789989	5	2569.46982799855	17	1.96592571300062	1	17	18	18	11	53	ja	nein
98	pushPullEmp	20150804T154502	3	w	40	l	1	17	2	98	0	stroke	4	3	h_22	h_39	no	17	low400	pull	34	10	470.77930499916	pull	717.498312001117	pull	1	6	1726.14596499989	6	1164.69392699946	5	1840.79841899802	7	1560.38284999886	6	1262.9820789989	5	2569.46982799855	17	1.96592571300062	1	17	18	18	11	53	ja	nein
99	pushPullEmp	20150804T154509	3	w	40	l	1	17	3	99	0	stroke	4	3	h_21	h_39	no	17	high800	push	34	10	818.204194000922	push	1030.33633000005	push	1	6	1726.14596499989	6	1164.69392699946	5	1840.79841899802	7	1560.38284999886	6	1262.9820789989	5	2569.46982799855	17	1.96592571300062	1	17	18	18	11	53	ja	nein
100	pushPullEmp	20150804T154516	3	w	40	l	1	17	4	100	0	stroke	4	3	h_20	h_39	no	17	low400	pull	34	10	711.980620001559	push	914.030025002721	push	2	6	1726.14596499989	6	1164.69392699946	5	1840.79841899802	7	1560.38284999886	6	1262.9820789989	5	2569.46982799855	17	1.96592571300062	1	17	18	18	11	53	ja	nein
101	pushPullEmp	20150804T154523	3	w	40	l	1	17	5	101	0	stroke	4	3	h_24	h_39	no	17	low400	pull	34	10	627.590630999388	pull	869.893322999909	pull	1	6	1726.14596499989	6	1164.69392699946	5	1840.79841899802	7	1560.38284999886	6	1262.9820789989	5	2569.46982799855	17	1.96592571300062	1	17	18	18	11	53	ja	nein
102	pushPullEmp	20150804T154531	3	w	40	l	1	17	6	102	0	stroke	4	3	h_19	h_39	no	17	high800	push	34	10	802.029939996923	push	1012.25979299771	push	1	6	1726.14596499989	6	1164.69392699946	5	1840.79841899802	7	1560.38284999886	6	1262.9820789989	5	2569.46982799855	17	1.96592571300062	1	17	18	18	11	53	ja	nein
103	pushPullEmp	20150804T154614	3	w	40	l	1	18	1	103	0	stroke	3	3	h_17	h_38	no	17	low400	pull	34	10	575.98742600283	pull	776.650123002473	pull	1	6	1182.35633199947	7	1248.59636800102	6	1114.68358700222	7	1042.59627099964	5	2213.53542799989	6	1302.96513299982	17	2.45537641899864	1	17	18	18	11	53	ja	nein
104	pushPullEmp	20150804T154622	3	w	40	l	1	18	2	104	0	stroke	3	3	h_16	h_38	no	17	high800	push	34	10	818.744557999802	push	1043.72598999826	push	1	6	1182.35633199947	7	1248.59636800102	6	1114.68358700222	7	1042.59627099964	5	2213.53542799989	6	1302.96513299982	17	2.45537641899864	1	17	18	18	11	53	ja	nein
105	pushPullEmp	20150804T154630	3	w	40	l	1	18	3	105	0	stroke	3	3	h_13	h_38	no	17	high800	push	34	10	1234.13576399919	push	1455.75705400127	push	1	6	1182.35633199947	7	1248.59636800102	6	1114.68358700222	7	1042.59627099964	5	2213.53542799989	6	1302.96513299982	17	2.45537641899864	1	17	18	18	11	53	ja	nein
106	pushPullEmp	20150804T154637	3	w	40	l	1	18	4	106	0	stroke	3	3	h_14	h_38	no	17	low400	pull	34	10	460.491673998244	pull	699.22549499743	pull	1	6	1182.35633199947	7	1248.59636800102	6	1114.68358700222	7	1042.59627099964	5	2213.53542799989	6	1302.96513299982	17	2.45537641899864	1	17	18	18	11	53	ja	nein
107	pushPullEmp	20150804T154644	3	w	40	l	1	18	5	107	0	stroke	3	3	h_18	h_38	no	17	high800	push	34	10	874.060568999179	push	1094.82099499938	push	1	6	1182.35633199947	7	1248.59636800102	6	1114.68358700222	7	1042.59627099964	5	2213.53542799989	6	1302.96513299982	17	2.45537641899864	1	17	18	18	11	53	ja	nein
108	pushPullEmp	20150804T154651	3	w	40	l	1	18	6	108	0	stroke	3	3	h_15	h_38	no	17	low400	pull	34	10	925.400248000282	pull	1123.30598500112	pull	1	6	1182.35633199947	7	1248.59636800102	6	1114.68358700222	7	1042.59627099964	5	2213.53542799989	6	1302.96513299982	17	2.45537641899864	1	17	18	18	11	53	ja	nein
109	pushPullEmp	20150804T154744	3	w	40	l	1	19	1	109	0	sad	1	2	s_2	s_37	no	17	low400	pull	34	10	806.334543997858	pull	1026.92328199837	pull	1	7	1232.62888499812	7	1077.85759899707	6	1331.93397899959	5	1771.66841399958	5	1750.3476919992	4	1742.60436199984	17	2.33150448499873	1	17	18	18	11	53	ja	nein
110	pushPullEmp	20150804T154751	3	w	40	l	1	19	2	110	0	sad	1	2	s_1	s_37	no	17	high800	push	34	10	834.40662799956	push	1059.26367299879	push	1	7	1232.62888499812	7	1077.85759899707	6	1331.93397899959	5	1771.66841399958	5	1750.3476919992	4	1742.60436199984	17	2.33150448499873	1	17	18	18	11	53	ja	nein
111	pushPullEmp	20150804T154759	3	w	40	l	1	19	3	111	0	sad	1	2	s_5	s_37	no	17	high800	push	34	10	1092.32830100053	push	1294.46471499876	push	1	7	1232.62888499812	7	1077.85759899707	6	1331.93397899959	5	1771.66841399958	5	1750.3476919992	4	1742.60436199984	17	2.33150448499873	1	17	18	18	11	53	ja	nein
112	pushPullEmp	20150804T154806	3	w	40	l	1	19	4	112	0	sad	1	2	s_4	s_37	no	17	low400	pull	34	10	547.624729001749	pull	773.933016003051	pull	1	7	1232.62888499812	7	1077.85759899707	6	1331.93397899959	5	1771.66841399958	5	1750.3476919992	4	1742.60436199984	17	2.33150448499873	1	17	18	18	11	53	ja	nein
113	pushPullEmp	20150804T154814	3	w	40	l	1	19	5	113	0	sad	1	2	s_6	s_37	no	17	high800	push	34	10	947.737495002802	push	1180.76539700167	push	1	7	1232.62888499812	7	1077.85759899707	6	1331.93397899959	5	1771.66841399958	5	1750.3476919992	4	1742.60436199984	17	2.33150448499873	1	17	18	18	11	53	ja	nein
114	pushPullEmp	20150804T154821	3	w	40	l	1	19	6	114	0	sad	1	2	s_3	s_37	no	17	low400	pull	34	10	466.179850000917	pull	722.267547999654	pull	1	7	1232.62888499812	7	1077.85759899707	6	1331.93397899959	5	1771.66841399958	5	1750.3476919992	4	1742.60436199984	17	2.33150448499873	1	17	18	18	11	53	ja	nein
115	pushPullEmp	20150804T154910	3	w	40	l	1	20	1	115	0	sad	3	2	s_15	s_14	yes	29	high800	push	34	10	360.198245000996	pull	901.724039001332	push	1	6	1240.03183999957	6	1220.91716300201	6	2161.15717299908	5	1230.26123700038	3	1408.56208699915	2	1023.40834399729	29	1.87613939800212	1	17	18	18	11	53	ja	nein
116	pushPullEmp	20150804T154916	3	w	40	l	1	20	2	116	0	sad	3	2	s_18	s_14	yes	29	low400	pull	34	10	393.643492999312	pull	628.884853001276	pull	1	6	1240.03183999957	6	1220.91716300201	6	2161.15717299908	5	1230.26123700038	3	1408.56208699915	2	1023.40834399729	29	1.87613939800212	1	17	18	18	11	53	ja	nein
117	pushPullEmp	20150804T154924	3	w	40	l	1	20	3	117	0	sad	3	2	s_13	s_14	yes	29	high800	push	34	10	721.278717998648	push	907.73024400085	push	1	6	1240.03183999957	6	1220.91716300201	6	2161.15717299908	5	1230.26123700038	3	1408.56208699915	2	1023.40834399729	29	1.87613939800212	1	17	18	18	11	53	ja	nein
118	pushPullEmp	20150804T154931	3	w	40	l	1	20	4	118	0	sad	3	2	s_14	s_14	yes	29	low400	pull	34	10	604.310501002241	pull	832.889049000281	pull	1	6	1240.03183999957	6	1220.91716300201	6	2161.15717299908	5	1230.26123700038	3	1408.56208699915	2	1023.40834399729	29	1.87613939800212	1	17	18	18	11	53	ja	nein
119	pushPullEmp	20150804T154939	3	w	40	l	1	20	5	119	0	sad	3	2	s_16	s_14	yes	29	high800	push	34	10	994.967991001526	push	1225.58108599979	push	1	6	1240.03183999957	6	1220.91716300201	6	2161.15717299908	5	1230.26123700038	3	1408.56208699915	2	1023.40834399729	29	1.87613939800212	1	17	18	18	11	53	ja	nein
120	pushPullEmp	20150804T154946	3	w	40	l	1	20	6	120	0	sad	3	2	s_17	s_14	yes	29	low400	pull	34	10	504.469951999752	pull	756.218251000362	pull	1	6	1240.03183999957	6	1220.91716300201	6	2161.15717299908	5	1230.26123700038	3	1408.56208699915	2	1023.40834399729	29	1.87613939800212	1	17	18	18	11	53	ja	nein
[truncated: 28 more columns]
