# Supplementary material for: Empathic concern and personal distress depend on situational but not dispositional factors
Source: PLoS One. 2019 Nov 14;14(11):e0225102. doi: 10.1371/journal.pone.0225102 (PMC6855434; doi:10.1371/journal.pone.0225102)
Supplement: S3 File — (ZIP) [file pone.0225102.s004.zip › Results/pushPullEmp_39_avg.txt]

expName	date	vpNum	gender	age	handedness	respMapping	block	trial	trialCount	practice	picType	picBlock	picTypeNum	picName	memPicName	memPicPresent	memPicCorrKey	tone	respDirection	panas1Pos	panas1Neg	movementOnset	movementOnsetDirection	movementOffset	movementOffsetDirection	correct	respKeyTender	respTimeTender	respKeyCompassionate	respTimeCompassionate	respKeyMoved	respTimeMoved	respKeyWorried	respTimeWorried	respKeyDistressed	respTimeDistressed	respKeyAlarmed	respTimeAlarmed	memRespKey	memRespTime	correctMemTask	fs	ec	pt	pd	empathy	pqQ1	pqQ2	panas2Pos
1	pushPullEmp	20150909T151807	39	w	29	r	1	1	1	1	1	practice	2	4	p_10	p_9	yes	29	low400	pull	30	10	1007.39503200001	pull	1583.8762839999	pull	1	4	12016.0324030001	6	11299.2804099999	3	3489.75077799992	2	51563.4261589998	1	2002.00808099999	1	3054.13142299994	29	7.71197827599985	1	9	11	14	6	34	nein	nein
2	pushPullEmp	20150909T151817	39	w	29	r	1	1	2	2	1	practice	2	4	p_7	p_9	yes	29	high800	push	30	10	803.484099999996	push	1729.66893599994	push	1	4	12016.0324030001	6	11299.2804099999	3	3489.75077799992	2	51563.4261589998	1	2002.00808099999	1	3054.13142299994	29	7.71197827599985	1	9	11	14	6	34	nein	nein
3	pushPullEmp	20150909T151827	39	w	29	r	1	1	3	3	1	practice	2	4	p_11	p_9	yes	29	high800	push	30	10	1158.21264299996	push	1829.35076199999	push	1	4	12016.0324030001	6	11299.2804099999	3	3489.75077799992	2	51563.4261589998	1	2002.00808099999	1	3054.13142299994	29	7.71197827599985	1	9	11	14	6	34	nein	nein
4	pushPullEmp	20150909T151837	39	w	29	r	1	1	4	4	1	practice	2	4	p_12	p_9	yes	29	low400	pull	30	10	1025.17428200017	pull	1796.75511200012	pull	1	4	12016.0324030001	6	11299.2804099999	3	3489.75077799992	2	51563.4261589998	1	2002.00808099999	1	3054.13142299994	29	7.71197827599985	1	9	11	14	6	34	nein	nein
5	pushPullEmp	20150909T151847	39	w	29	r	1	1	5	5	1	practice	2	4	p_9	p_9	yes	29	high800	push	30	10	911.546458000046	push	2189.84887500012	push	3	4	12016.0324030001	6	11299.2804099999	3	3489.75077799992	2	51563.4261589998	1	2002.00808099999	1	3054.13142299994	29	7.71197827599985	1	9	11	14	6	34	nein	nein
6	pushPullEmp	20150909T151856	39	w	29	r	1	1	6	6	1	practice	2	4	p_8	p_9	yes	29	low400	pull	30	10	840.053684000059	pull	1225.73868699999	pull	1	4	12016.0324030001	6	11299.2804099999	3	3489.75077799992	2	51563.4261589998	1	2002.00808099999	1	3054.13142299994	29	7.71197827599985	1	9	11	14	6	34	nein	nein
7	pushPullEmp	20150909T152123	39	w	29	r	1	2	1	7	1	practice	1	4	p_3	p_13	no	17	low400	pull	30	10	738.547486000063	pull	1147.60555499997	pull	1	1	7299.28283200002	1	6384.8301380001	2	1835.68791899984	3	5512.24366399993	1	13851.5626999999	4	4582.98675900005	17	6.80888262500002	1	9	11	14	6	34	nein	nein
8	pushPullEmp	20150909T152132	39	w	29	r	1	2	2	8	1	practice	1	4	p_1	p_13	no	17	high800	push	30	10	518.074408999908	push	1055.36226199986	push	1	1	7299.28283200002	1	6384.8301380001	2	1835.68791899984	3	5512.24366399993	1	13851.5626999999	4	4582.98675900005	17	6.80888262500002	1	9	11	14	6	34	nein	nein
9	pushPullEmp	20150909T152141	39	w	29	r	1	2	3	9	1	practice	1	4	p_2	p_13	no	17	high800	push	30	10	753.957711999969	push	1170.0161320001	push	1	1	7299.28283200002	1	6384.8301380001	2	1835.68791899984	3	5512.24366399993	1	13851.5626999999	4	4582.98675900005	17	6.80888262500002	1	9	11	14	6	34	nein	nein
10	pushPullEmp	20150909T152150	39	w	29	r	1	2	4	10	1	practice	1	4	p_4	p_13	no	17	low400	pull	30	10	935.057800999952	pull	1297.50394299991	pull	1	1	7299.28283200002	1	6384.8301380001	2	1835.68791899984	3	5512.24366399993	1	13851.5626999999	4	4582.98675900005	17	6.80888262500002	1	9	11	14	6	34	nein	nein
11	pushPullEmp	20150909T152159	39	w	29	r	1	2	5	11	1	practice	1	4	p_5	p_13	no	17	low400	pull	30	10	724.856825999841	pull	1075.84212799987	pull	1	1	7299.28283200002	1	6384.8301380001	2	1835.68791899984	3	5512.24366399993	1	13851.5626999999	4	4582.98675900005	17	6.80888262500002	1	9	11	14	6	34	nein	nein
12	pushPullEmp	20150909T152208	39	w	29	r	1	2	6	12	1	practice	1	4	p_6	p_13	no	17	high800	push	30	10	1064.04143699988	push	1371.07328500006	push	1	1	7299.28283200002	1	6384.8301380001	2	1835.68791899984	3	5512.24366399993	1	13851.5626999999	4	4582.98675900005	17	6.80888262500002	1	9	11	14	6	34	nein	nein
13	pushPullEmp	20150909T152341	39	w	29	r	1	3	1	13	0	stroke	6	3	h_35	h_33	yes	29	high800	push	30	10	885.80767600006	push	1173.37135100006	push	1	6	4738.05035600003	8	4801.65272099998	7	5326.597838	6	2782.09922999986	3	6700.78212800013	6	4078.59442400013	29	3.8118273550001	1	9	11	14	6	34	nein	nein
14	pushPullEmp	20150909T152349	39	w	29	r	1	3	2	14	0	stroke	6	3	h_32	h_33	yes	29	low400	pull	30	10	998.620191000015	pull	1384.8247739999	pull	1	6	4738.05035600003	8	4801.65272099998	7	5326.597838	6	2782.09922999986	3	6700.78212800013	6	4078.59442400013	29	3.8118273550001	1	9	11	14	6	34	nein	nein
15	pushPullEmp	20150909T152358	39	w	29	r	1	3	3	15	0	stroke	6	3	h_33	h_33	yes	29	low400	pull	30	10	658.763356000127	pull	988.630720000065	pull	1	6	4738.05035600003	8	4801.65272099998	7	5326.597838	6	2782.09922999986	3	6700.78212800013	6	4078.59442400013	29	3.8118273550001	1	9	11	14	6	34	nein	nein
16	pushPullEmp	20150909T152407	39	w	29	r	1	3	4	16	0	stroke	6	3	h_31	h_33	yes	29	high800	push	30	10	641.274743000082	pull	1022.69199000003	pull	2	6	4738.05035600003	8	4801.65272099998	7	5326.597838	6	2782.09922999986	3	6700.78212800013	6	4078.59442400013	29	3.8118273550001	1	9	11	14	6	34	nein	nein
17	pushPullEmp	20150909T152415	39	w	29	r	1	3	5	17	0	stroke	6	3	h_36	h_33	yes	29	high800	push	30	10	1088.00822399994	push	1463.67991199996	push	1	6	4738.05035600003	8	4801.65272099998	7	5326.597838	6	2782.09922999986	3	6700.78212800013	6	4078.59442400013	29	3.8118273550001	1	9	11	14	6	34	nein	nein
18	pushPullEmp	20150909T152424	39	w	29	r	1	3	6	18	0	stroke	6	3	h_34	h_33	yes	29	low400	pull	30	10	859.965965999985	pull	1347.54439899994	pull	1	6	4738.05035600003	8	4801.65272099998	7	5326.597838	6	2782.09922999986	3	6700.78212800013	6	4078.59442400013	29	3.8118273550001	1	9	11	14	6	34	nein	nein
19	pushPullEmp	20150909T152531	39	w	29	r	1	4	1	19	0	stroke	2	3	h_12	h_10	yes	29	low400	pull	30	10	701.81983300004	pull	1037.75587200003	pull	1	6	3022.83785999998	7	2231.91679299998	6	2968.97246200001	5	6779.31891000003	4	3820.98334600005	5	2319.77881599983	29	3.62747739899987	1	9	11	14	6	34	nein	nein
20	pushPullEmp	20150909T152540	39	w	29	r	1	4	2	20	0	stroke	2	3	h_10	h_10	yes	29	high800	push	30	10	1356.99071800002	push	1749.82503099989	push	1	6	3022.83785999998	7	2231.91679299998	6	2968.97246200001	5	6779.31891000003	4	3820.98334600005	5	2319.77881599983	29	3.62747739899987	1	9	11	14	6	34	nein	nein
21	pushPullEmp	20150909T152548	39	w	29	r	1	4	3	21	0	stroke	2	3	h_11	h_10	yes	29	high800	push	30	10	1029.09479999983	push	1359.61513099995	push	1	6	3022.83785999998	7	2231.91679299998	6	2968.97246200001	5	6779.31891000003	4	3820.98334600005	5	2319.77881599983	29	3.62747739899987	1	9	11	14	6	34	nein	nein
22	pushPullEmp	20150909T152556	39	w	29	r	1	4	4	22	0	stroke	2	3	h_8	h_10	yes	29	low400	pull	30	10	-1442.54243599985	push	844.46453100018	pull	1	6	3022.83785999998	7	2231.91679299998	6	2968.97246200001	5	6779.31891000003	4	3820.98334600005	5	2319.77881599983	29	3.62747739899987	1	9	11	14	6	34	nein	nein
23	pushPullEmp	20150909T152605	39	w	29	r	1	4	5	23	0	stroke	2	3	h_9	h_10	yes	29	high800	push	30	10	917.390031000063	push	1218.20639200005	push	1	6	3022.83785999998	7	2231.91679299998	6	2968.97246200001	5	6779.31891000003	4	3820.98334600005	5	2319.77881599983	29	3.62747739899987	1	9	11	14	6	34	nein	nein
24	pushPullEmp	20150909T152613	39	w	29	r	1	4	6	24	0	stroke	2	3	h_7	h_10	yes	29	low400	pull	30	10	835.676511000092	pull	1121.38680300007	pull	1	6	3022.83785999998	7	2231.91679299998	6	2968.97246200001	5	6779.31891000003	4	3820.98334600005	5	2319.77881599983	29	3.62747739899987	1	9	11	14	6	34	nein	nein
25	pushPullEmp	20150909T152716	39	w	29	r	1	5	1	25	0	sad	4	2	s_22	s_21	yes	29	high800	push	30	10	1073.18620399983	push	1477.53715500003	push	1	6	3941.64584099985	8	1731.95834900002	8	2355.99757600016	4	7158.13322000008	6	3451.213392	2	3108.43788200009	29	3.03583589500022	1	9	11	14	6	34	nein	nein
26	pushPullEmp	20150909T152725	39	w	29	r	1	5	2	26	0	sad	4	2	s_21	s_21	yes	29	high800	push	30	10	943.848130999915	push	1297.31661500005	push	1	6	3941.64584099985	8	1731.95834900002	8	2355.99757600016	4	7158.13322000008	6	3451.213392	2	3108.43788200009	29	3.03583589500022	1	9	11	14	6	34	nein	nein
27	pushPullEmp	20150909T152733	39	w	29	r	1	5	3	27	0	sad	4	2	s_19	s_21	yes	29	low400	pull	30	10	623.127047999858	pull	1028.49705199999	pull	1	6	3941.64584099985	8	1731.95834900002	8	2355.99757600016	4	7158.13322000008	6	3451.213392	2	3108.43788200009	29	3.03583589500022	1	9	11	14	6	34	nein	nein
28	pushPullEmp	20150909T152742	39	w	29	r	1	5	4	28	0	sad	4	2	s_20	s_21	yes	29	high800	push	30	10	-1926.13079499997	pull	1403.85115500008	push	1	6	3941.64584099985	8	1731.95834900002	8	2355.99757600016	4	7158.13322000008	6	3451.213392	2	3108.43788200009	29	3.03583589500022	1	9	11	14	6	34	nein	nein
29	pushPullEmp	20150909T152751	39	w	29	r	1	5	5	29	0	sad	4	2	s_23	s_21	yes	29	low400	pull	30	10	811.380964999993	pull	1303.49085999988	pull	1	6	3941.64584099985	8	1731.95834900002	8	2355.99757600016	4	7158.13322000008	6	3451.213392	2	3108.43788200009	29	3.03583589500022	1	9	11	14	6	34	nein	nein
30	pushPullEmp	20150909T152800	39	w	29	r	1	5	6	30	0	sad	4	2	s_24	s_21	yes	29	high800	push	30	10	1177.45040400005	push	1528.85219499999	push	1	6	3941.64584099985	8	1731.95834900002	8	2355.99757600016	4	7158.13322000008	6	3451.213392	2	3108.43788200009	29	3.03583589500022	1	9	11	14	6	34	nein	nein
31	pushPullEmp	20150909T152906	39	w	29	r	1	6	1	31	0	sad	6	2	s_32	s_39	no	17	low400	pull	30	10	610.788527000163	pull	971.855979999968	pull	1	8	1931.66723500008	8	1870.75335999998	7	3102.60493400006	4	3161.96389399988	2	7530.63548199998	1	3305.81454999992	17	3.66863811200005	1	9	11	14	6	34	nein	nein
32	pushPullEmp	20150909T152915	39	w	29	r	1	6	2	32	0	sad	6	2	s_35	s_39	no	17	high800	push	30	10	662.569643999954	push	964.171966999951	push	1	8	1931.66723500008	8	1870.75335999998	7	3102.60493400006	4	3161.96389399988	2	7530.63548199998	1	3305.81454999992	17	3.66863811200005	1	9	11	14	6	34	nein	nein
33	pushPullEmp	20150909T152924	39	w	29	r	1	6	3	33	0	sad	6	2	s_36	s_39	no	17	low400	pull	30	10	711.444121000028	pull	1028.78288700018	pull	1	8	1931.66723500008	8	1870.75335999998	7	3102.60493400006	4	3161.96389399988	2	7530.63548199998	1	3305.81454999992	17	3.66863811200005	1	9	11	14	6	34	nein	nein
34	pushPullEmp	20150909T152932	39	w	29	r	1	6	4	34	0	sad	6	2	s_34	s_39	no	17	low400	pull	30	10	-2245.90044700003	pull	913.954754999992	pull	1	8	1931.66723500008	8	1870.75335999998	7	3102.60493400006	4	3161.96389399988	2	7530.63548199998	1	3305.81454999992	17	3.66863811200005	1	9	11	14	6	34	nein	nein
35	pushPullEmp	20150909T152941	39	w	29	r	1	6	5	35	0	sad	6	2	s_31	s_39	no	17	high800	push	30	10	1443.78615200015	push	1767.58710600018	push	1	8	1931.66723500008	8	1870.75335999998	7	3102.60493400006	4	3161.96389399988	2	7530.63548199998	1	3305.81454999992	17	3.66863811200005	1	9	11	14	6	34	nein	nein
36	pushPullEmp	20150909T152950	39	w	29	r	1	6	6	36	0	sad	6	2	s_33	s_39	no	17	high800	push	30	10	1090.81058699997	push	1432.07717799999	push	1	8	1931.66723500008	8	1870.75335999998	7	3102.60493400006	4	3161.96389399988	2	7530.63548199998	1	3305.81454999992	17	3.66863811200005	1	9	11	14	6	34	nein	nein
37	pushPullEmp	20150909T153048	39	w	29	r	1	7	1	37	0	neutral	4	1	n_24	n_37	no	17	high800	push	30	10	899.892380000101	push	1283.5077640001	push	1	2	1716.30331999995	4	9314.0591450001	2	3577.19955000016	1	1661.72696499984	1	1254.10925699998	1	2627.28168100011	17	4.15553488299997	1	9	11	14	6	34	nein	nein
38	pushPullEmp	20150909T153056	39	w	29	r	1	7	2	38	0	neutral	4	1	n_21	n_37	no	17	low400	pull	30	10	751.073198999942	pull	1088.78613000011	pull	1	2	1716.30331999995	4	9314.0591450001	2	3577.19955000016	1	1661.72696499984	1	1254.10925699998	1	2627.28168100011	17	4.15553488299997	1	9	11	14	6	34	nein	nein
39	pushPullEmp	20150909T153105	39	w	29	r	1	7	3	39	0	neutral	4	1	n_20	n_37	no	17	high800	push	30	10	1145.82137200009	push	1452.85423999995	push	1	2	1716.30331999995	4	9314.0591450001	2	3577.19955000016	1	1661.72696499984	1	1254.10925699998	1	2627.28168100011	17	4.15553488299997	1	9	11	14	6	34	nein	nein
40	pushPullEmp	20150909T153113	39	w	29	r	1	7	4	40	0	neutral	4	1	n_23	n_37	no	17	low400	pull	30	10	770.327692999994	pull	1098.95596099987	pull	1	2	1716.30331999995	4	9314.0591450001	2	3577.19955000016	1	1661.72696499984	1	1254.10925699998	1	2627.28168100011	17	4.15553488299997	1	9	11	14	6	34	nein	nein
41	pushPullEmp	20150909T153122	39	w	29	r	1	7	5	41	0	neutral	4	1	n_22	n_37	no	17	low400	pull	30	10	637.713923999972	pull	972.731852000043	pull	1	2	1716.30331999995	4	9314.0591450001	2	3577.19955000016	1	1661.72696499984	1	1254.10925699998	1	2627.28168100011	17	4.15553488299997	1	9	11	14	6	34	nein	nein
42	pushPullEmp	20150909T153130	39	w	29	r	1	7	6	42	0	neutral	4	1	n_19	n_37	no	17	high800	push	30	10	1024.78360300018	push	1365.50924799997	push	1	2	1716.30331999995	4	9314.0591450001	2	3577.19955000016	1	1661.72696499984	1	1254.10925699998	1	2627.28168100011	17	4.15553488299997	1	9	11	14	6	34	nein	nein
43	pushPullEmp	20150909T153229	39	w	29	r	1	8	1	43	0	neutral	5	1	n_27	n_38	no	17	low400	pull	30	10	622.038699000157	pull	946.874724000125	pull	1	3	2764.29517199995	1	2850.70908900002	4	4596.74558799998	2	3908.52706799978	1	2085.7282879997	1	2866.15192799991	17	2.24101545299982	1	9	11	14	6	34	nein	nein
44	pushPullEmp	20150909T153237	39	w	29	r	1	8	2	44	0	neutral	5	1	n_28	n_38	no	17	high800	push	30	10	686.658893000053	push	1086.18194999995	push	1	3	2764.29517199995	1	2850.70908900002	4	4596.74558799998	2	3908.52706799978	1	2085.7282879997	1	2866.15192799991	17	2.24101545299982	1	9	11	14	6	34	nein	nein
45	pushPullEmp	20150909T153245	39	w	29	r	1	8	3	45	0	neutral	5	1	n_30	n_38	no	17	low400	pull	30	10	784.256691999966	pull	1187.77392499997	pull	1	3	2764.29517199995	1	2850.70908900002	4	4596.74558799998	2	3908.52706799978	1	2085.7282879997	1	2866.15192799991	17	2.24101545299982	1	9	11	14	6	34	nein	nein
46	pushPullEmp	20150909T153254	39	w	29	r	1	8	4	46	0	neutral	5	1	n_25	n_38	no	17	high800	push	30	10	996.832810000005	push	1320.97886000009	push	1	3	2764.29517199995	1	2850.70908900002	4	4596.74558799998	2	3908.52706799978	1	2085.7282879997	1	2866.15192799991	17	2.24101545299982	1	9	11	14	6	34	nein	nein
47	pushPullEmp	20150909T153303	39	w	29	r	1	8	5	47	0	neutral	5	1	n_29	n_38	no	17	low400	pull	30	10	959.762643999857	pull	1501.76647599995	pull	1	3	2764.29517199995	1	2850.70908900002	4	4596.74558799998	2	3908.52706799978	1	2085.7282879997	1	2866.15192799991	17	2.24101545299982	1	9	11	14	6	34	nein	nein
48	pushPullEmp	20150909T153312	39	w	29	r	1	8	6	48	0	neutral	5	1	n_26	n_38	no	17	high800	push	30	10	973.621134000135	push	1303.79534099994	push	1	3	2764.29517199995	1	2850.70908900002	4	4596.74558799998	2	3908.52706799978	1	2085.7282879997	1	2866.15192799991	17	2.24101545299982	1	9	11	14	6	34	nein	nein
49	pushPullEmp	20150909T153409	39	w	29	r	1	9	1	49	0	sad	1	2	s_1	s_37	no	17	low400	pull	30	10	802.832302999723	pull	1141.55120699968	pull	1	3	5428.90905800004	8	1398.54639299983	7	1999.93721099963	6	4647.9575379999	5	4069.1033449998	2	3869.81785299986	17	2.42844599699993	1	9	11	14	6	34	nein	nein
50	pushPullEmp	20150909T153419	39	w	29	r	1	9	2	50	0	sad	1	2	s_2	s_37	no	17	high800	push	30	10	1241.07702799993	push	1572.3336269999	push	1	3	5428.90905800004	8	1398.54639299983	7	1999.93721099963	6	4647.9575379999	5	4069.1033449998	2	3869.81785299986	17	2.42844599699993	1	9	11	14	6	34	nein	nein
51	pushPullEmp	20150909T153428	39	w	29	r	1	9	3	51	0	sad	1	2	s_6	s_37	no	17	high800	push	30	10	1454.26681099989	push	1780.07398400005	push	1	3	5428.90905800004	8	1398.54639299983	7	1999.93721099963	6	4647.9575379999	5	4069.1033449998	2	3869.81785299986	17	2.42844599699993	1	9	11	14	6	34	nein	nein
52	pushPullEmp	20150909T153437	39	w	29	r	1	9	4	52	0	sad	1	2	s_4	s_37	no	17	low400	pull	30	10	-2247.02057499978	push	849.190073999878	pull	1	3	5428.90905800004	8	1398.54639299983	7	1999.93721099963	6	4647.9575379999	5	4069.1033449998	2	3869.81785299986	17	2.42844599699993	1	9	11	14	6	34	nein	nein
53	pushPullEmp	20150909T153445	39	w	29	r	1	9	5	53	0	sad	1	2	s_3	s_37	no	17	high800	push	30	10	926.800801999983	push	1226.67428799978	push	1	3	5428.90905800004	8	1398.54639299983	7	1999.93721099963	6	4647.9575379999	5	4069.1033449998	2	3869.81785299986	17	2.42844599699993	1	9	11	14	6	34	nein	nein
54	pushPullEmp	20150909T153456	39	w	29	r	1	9	6	54	0	sad	1	2	s_5	s_37	no	17	low400	pull	30	10	-2311.6989639999	pull	869.981725999769	pull	1	3	5428.90905800004	8	1398.54639299983	7	1999.93721099963	6	4647.9575379999	5	4069.1033449998	2	3869.81785299986	17	2.42844599699993	1	9	11	14	6	34	nein	nein
55	pushPullEmp	20150909T153559	39	w	29	r	1	10	1	55	0	sad	3	2	s_14	s_17	yes	29	low400	pull	30	10	637.392231000016	pull	975.813502000259	pull	1	6	3352.09478200022	8	1581.63378299969	6	2159.69311299978	5	4492.80030299997	5	2739.61191299986	4	4955.21283200014	29	3.57157968000001	1	9	11	14	6	34	nein	nein
56	pushPullEmp	20150909T153607	39	w	29	r	1	10	2	56	0	sad	3	2	s_13	s_17	yes	29	high800	push	30	10	873.58892500004	push	1233.43153500025	push	1	6	3352.09478200022	8	1581.63378299969	6	2159.69311299978	5	4492.80030299997	5	2739.61191299986	4	4955.21283200014	29	3.57157968000001	1	9	11	14	6	34	nein	nein
57	pushPullEmp	20150909T153616	39	w	29	r	1	10	3	57	0	sad	3	2	s_15	s_17	yes	29	high800	push	30	10	1494.33853400013	push	1857.175042	push	1	6	3352.09478200022	8	1581.63378299969	6	2159.69311299978	5	4492.80030299997	5	2739.61191299986	4	4955.21283200014	29	3.57157968000001	1	9	11	14	6	34	nein	nein
58	pushPullEmp	20150909T153624	39	w	29	r	1	10	4	58	0	sad	3	2	s_16	s_17	yes	29	low400	pull	30	10	837.083177999721	pull	1242.36324899983	pull	1	6	3352.09478200022	8	1581.63378299969	6	2159.69311299978	5	4492.80030299997	5	2739.61191299986	4	4955.21283200014	29	3.57157968000001	1	9	11	14	6	34	nein	nein
59	pushPullEmp	20150909T153634	39	w	29	r	1	10	5	59	0	sad	3	2	s_18	s_17	yes	29	high800	push	30	10	1448.64730300024	push	1751.5835070004	push	1	6	3352.09478200022	8	1581.63378299969	6	2159.69311299978	5	4492.80030299997	5	2739.61191299986	4	4955.21283200014	29	3.57157968000001	1	9	11	14	6	34	nein	nein
60	pushPullEmp	20150909T153642	39	w	29	r	1	10	6	60	0	sad	3	2	s_17	s_17	yes	29	low400	pull	30	10	644.195091999885	pull	1028.42429499979	pull	1	6	3352.09478200022	8	1581.63378299969	6	2159.69311299978	5	4492.80030299997	5	2739.61191299986	4	4955.21283200014	29	3.57157968000001	1	9	11	14	6	34	nein	nein
61	pushPullEmp	20150909T153746	39	w	29	r	1	11	1	61	0	stroke	4	3	h_22	h_39	no	17	high800	push	30	10	684.152118999809	push	998.993824999961	push	1	7	2409.20739700005	8	5393.22459699997	4	3716.73403499972	4	2575.46516899993	2	2390.61072799996	2	3094.66254299969	17	2.55642915600038	1	9	11	14	6	34	nein	nein
62	pushPullEmp	20150909T153754	39	w	29	r	1	11	2	62	0	stroke	4	3	h_24	h_39	no	17	low400	pull	30	10	444.239646000009	pull	764.322078999707	pull	1	7	2409.20739700005	8	5393.22459699997	4	3716.73403499972	4	2575.46516899993	2	2390.61072799996	2	3094.66254299969	17	2.55642915600038	1	9	11	14	6	34	nein	nein
63	pushPullEmp	20150909T153801	39	w	29	r	1	11	3	63	0	stroke	4	3	h_23	h_39	no	17	low400	pull	30	10	-1668.24639699973	pull	1010.62023400016	pull	1	7	2409.20739700005	8	5393.22459699997	4	3716.73403499972	4	2575.46516899993	2	2390.61072799996	2	3094.66254299969	17	2.55642915600038	1	9	11	14	6	34	nein	nein
64	pushPullEmp	20150909T153810	39	w	29	r	1	11	4	64	0	stroke	4	3	h_21	h_39	no	17	high800	push	30	10	967.332889000161	push	1403.44841700001	push	1	7	2409.20739700005	8	5393.22459699997	4	3716.73403499972	4	2575.46516899993	2	2390.61072799996	2	3094.66254299969	17	2.55642915600038	1	9	11	14	6	34	nein	nein
65	pushPullEmp	20150909T153819	39	w	29	r	1	11	5	65	0	stroke	4	3	h_20	h_39	no	17	low400	pull	30	10	693.196851999895	pull	1081.87581499997	pull	1	7	2409.20739700005	8	5393.22459699997	4	3716.73403499972	4	2575.46516899993	2	2390.61072799996	2	3094.66254299969	17	2.55642915600038	1	9	11	14	6	34	nein	nein
66	pushPullEmp	20150909T153827	39	w	29	r	1	11	6	66	0	stroke	4	3	h_19	h_39	no	17	low400	pull	30	10	534.505235999954	pull	890.222959999941	pull	1	7	2409.20739700005	8	5393.22459699997	4	3716.73403499972	4	2575.46516899993	2	2390.61072799996	2	3094.66254299969	17	2.55642915600038	1	9	11	14	6	34	nein	nein
67	pushPullEmp	20150909T153937	39	w	29	r	1	12	1	67	0	stroke	3	3	h_17	h_38	no	17	high800	push	30	10	493.298619999772	push	838.571020999647	push	1	5	4095.03844300025	8	3906.59260300026	4	2595.41136200005	7	2448.34044300023	3	4361.73573199994	7	7301.70294300024	17	1.97311357199987	1	9	11	14	6	34	nein	nein
68	pushPullEmp	20150909T153946	39	w	29	r	1	12	2	68	0	stroke	3	3	h_16	h_38	no	17	high800	push	30	10	899.850264000022	pull	1300.14814399995	pull	2	5	4095.03844300025	8	3906.59260300026	4	2595.41136200005	7	2448.34044300023	3	4361.73573199994	7	7301.70294300024	17	1.97311357199987	1	9	11	14	6	34	nein	nein
69	pushPullEmp	20150909T153954	39	w	29	r	1	12	3	69	0	stroke	3	3	h_18	h_38	no	17	low400	pull	30	10	635.810555000106	pull	1018.49214000033	pull	1	5	4095.03844300025	8	3906.59260300026	4	2595.41136200005	7	2448.34044300023	3	4361.73573199994	7	7301.70294300024	17	1.97311357199987	1	9	11	14	6	34	nein	nein
70	pushPullEmp	20150909T154002	39	w	29	r	1	12	4	70	0	stroke	3	3	h_14	h_38	no	17	high800	push	30	10	1131.07345100014	push	1435.33406100039	push	1	5	4095.03844300025	8	3906.59260300026	4	2595.41136200005	7	2448.34044300023	3	4361.73573199994	7	7301.70294300024	17	1.97311357199987	1	9	11	14	6	34	nein	nein
71	pushPullEmp	20150909T154010	39	w	29	r	1	12	5	71	0	stroke	3	3	h_13	h_38	no	17	low400	pull	30	10	563.401890000117	pull	985.616109000242	pull	1	5	4095.03844300025	8	3906.59260300026	4	2595.41136200005	7	2448.34044300023	3	4361.73573199994	7	7301.70294300024	17	1.97311357199987	1	9	11	14	6	34	nein	nein
72	pushPullEmp	20150909T154018	39	w	29	r	1	12	6	72	0	stroke	3	3	h_15	h_38	no	17	high800	push	30	10	500.923584000091	push	1079.32980100016	push	1	5	4095.03844300025	8	3906.59260300026	4	2595.41136200005	7	2448.34044300023	3	4361.73573199994	7	7301.70294300024	17	1.97311357199987	1	9	11	14	6	34	nein	nein
73	pushPullEmp	20150909T154119	39	w	29	r	1	13	1	73	0	neutral	2	1	n_11	n_10	yes	29	low400	pull	30	10	563.938317999695	pull	997.888066999716	pull	1	1	1256.98681299991	1	1054.3590100001	1	1617.57514999999	2	1560.67503999975	2	3055.63260099962	1	2559.59265799993	29	4.1711656299999	1	9	11	14	6	34	nein	nein
74	pushPullEmp	20150909T154127	39	w	29	r	1	13	2	74	0	neutral	2	1	n_12	n_10	yes	29	low400	pull	30	10	686.825075000437	pull	1117.64991500022	pull	1	1	1256.98681299991	1	1054.3590100001	1	1617.57514999999	2	1560.67503999975	2	3055.63260099962	1	2559.59265799993	29	4.1711656299999	1	9	11	14	6	34	nein	nein
75	pushPullEmp	20150909T154135	39	w	29	r	1	13	3	75	0	neutral	2	1	n_8	n_10	yes	29	high800	push	30	10	659.145786000299	push	1326.34025800042	push	1	1	1256.98681299991	1	1054.3590100001	1	1617.57514999999	2	1560.67503999975	2	3055.63260099962	1	2559.59265799993	29	4.1711656299999	1	9	11	14	6	34	nein	nein
76	pushPullEmp	20150909T154144	39	w	29	r	1	13	4	76	0	neutral	2	1	n_7	n_10	yes	29	low400	pull	30	10	1262.70540100029	pull	1927.24342600002	pull	1	1	1256.98681299991	1	1054.3590100001	1	1617.57514999999	2	1560.67503999975	2	3055.63260099962	1	2559.59265799993	29	4.1711656299999	1	9	11	14	6	34	nein	nein
77	pushPullEmp	20150909T154154	39	w	29	r	1	13	5	77	0	neutral	2	1	n_10	n_10	yes	29	low400	pull	30	10	540.885101999815	pull	969.913916999853	pull	1	1	1256.98681299991	1	1054.3590100001	1	1617.57514999999	2	1560.67503999975	2	3055.63260099962	1	2559.59265799993	29	4.1711656299999	1	9	11	14	6	34	nein	nein
78	pushPullEmp	20150909T154203	39	w	29	r	1	13	6	78	0	neutral	2	1	n_9	n_10	yes	29	high800	push	30	10	864.010513999692	push	1223.21026999987	push	1	1	1256.98681299991	1	1054.3590100001	1	1617.57514999999	2	1560.67503999975	2	3055.63260099962	1	2559.59265799993	29	4.1711656299999	1	9	11	14	6	34	nein	nein
79	pushPullEmp	20150909T154249	39	w	29	r	1	14	1	79	0	neutral	3	1	n_15	n_14	yes	29	high800	push	30	10	600.076428000037	pull	1604.68856599967	push	1	2	2425.10506200006	1	1334.24839200006	2	1798.355249	1	1156.39761900002	1	1323.95629400025	1	2497.83510700036	29	3.03818887899979	1	9	11	14	6	34	nein	nein
80	pushPullEmp	20150909T154257	39	w	29	r	1	14	2	80	0	neutral	3	1	n_17	n_14	yes	29	low400	pull	30	10	541.992798000028	pull	955.584139000057	pull	1	2	2425.10506200006	1	1334.24839200006	2	1798.355249	1	1156.39761900002	1	1323.95629400025	1	2497.83510700036	29	3.03818887899979	1	9	11	14	6	34	nein	nein
81	pushPullEmp	20150909T154306	39	w	29	r	1	14	3	81	0	neutral	3	1	n_16	n_14	yes	29	high800	push	30	10	1926.83195500002	push	2350.23287299999	push	3	2	2425.10506200006	1	1334.24839200006	2	1798.355249	1	1156.39761900002	1	1323.95629400025	1	2497.83510700036	29	3.03818887899979	1	9	11	14	6	34	nein	nein
82	pushPullEmp	20150909T154315	39	w	29	r	1	14	4	82	0	neutral	3	1	n_18	n_14	yes	29	low400	pull	30	10	573.336247999672	pull	1069.76941999992	pull	1	2	2425.10506200006	1	1334.24839200006	2	1798.355249	1	1156.39761900002	1	1323.95629400025	1	2497.83510700036	29	3.03818887899979	1	9	11	14	6	34	nein	nein
83	pushPullEmp	20150909T154323	39	w	29	r	1	14	5	83	0	neutral	3	1	n_14	n_14	yes	29	low400	pull	30	10	639.823926999819	pull	1078.47120400002	pull	1	2	2425.10506200006	1	1334.24839200006	2	1798.355249	1	1156.39761900002	1	1323.95629400025	1	2497.83510700036	29	3.03818887899979	1	9	11	14	6	34	nein	nein
84	pushPullEmp	20150909T154331	39	w	29	r	1	14	6	84	0	neutral	3	1	n_13	n_14	yes	29	high800	push	30	10	-1759.37968900018	pull	1276.96419699976	push	1	2	2425.10506200006	1	1334.24839200006	2	1798.355249	1	1156.39761900002	1	1323.95629400025	1	2497.83510700036	29	3.03818887899979	1	9	11	14	6	34	nein	nein
85	pushPullEmp	20150909T154417	39	w	29	r	1	15	1	85	0	stroke	1	3	h_1	h_37	no	17	high800	push	30	10	951.750413999984	push	1301.63650399991	push	1	5	6079.97538100017	7	3294.57779199993	6	4179.59737399997	7	2158.4311229999	4	3679.43384700038	7	5646.92721499978	17	2.53292157399983	1	9	11	14	6	34	nein	nein
86	pushPullEmp	20150909T154425	39	w	29	r	1	15	2	86	0	stroke	1	3	h_2	h_37	no	17	low400	pull	30	10	-904.966315000067	pull	854.555698999618	pull	1	5	6079.97538100017	7	3294.57779199993	6	4179.59737399997	7	2158.4311229999	4	3679.43384700038	7	5646.92721499978	17	2.53292157399983	1	9	11	14	6	34	nein	nein
87	pushPullEmp	20150909T154433	39	w	29	r	1	15	3	87	0	stroke	1	3	h_5	h_37	no	17	high800	push	30	10	1104.10030900028	push	1477.56096900037	push	1	5	6079.97538100017	7	3294.57779199993	6	4179.59737399997	7	2158.4311229999	4	3679.43384700038	7	5646.92721499978	17	2.53292157399983	1	9	11	14	6	34	nein	nein
88	pushPullEmp	20150909T154442	39	w	29	r	1	15	4	88	0	stroke	1	3	h_6	h_37	no	17	high800	push	30	10	1394.77835399965	push	1729.73830499985	push	1	5	6079.97538100017	7	3294.57779199993	6	4179.59737399997	7	2158.4311229999	4	3679.43384700038	7	5646.92721499978	17	2.53292157399983	1	9	11	14	6	34	nein	nein
89	pushPullEmp	20150909T154450	39	w	29	r	1	15	5	89	0	stroke	1	3	h_4	h_37	no	17	low400	pull	30	10	528.06634099998	pull	920.402802999983	pull	1	5	6079.97538100017	7	3294.57779199993	6	4179.59737399997	7	2158.4311229999	4	3679.43384700038	7	5646.92721499978	17	2.53292157399983	1	9	11	14	6	34	nein	nein
90	pushPullEmp	20150909T154457	39	w	29	r	1	15	6	90	0	stroke	1	3	h_3	h_37	no	17	high800	push	30	10	470.711041999792	push	1005.49070900009	push	1	5	6079.97538100017	7	3294.57779199993	6	4179.59737399997	7	2158.4311229999	4	3679.43384700038	7	5646.92721499978	17	2.53292157399983	1	9	11	14	6	34	nein	nein
91	pushPullEmp	20150909T154556	39	w	29	r	1	16	1	91	0	stroke	5	3	h_26	h_27	yes	29	low400	pull	30	10	685.307644000299	pull	1021.57211599988	pull	1	7	2048.96686899974	8	1364.92815599968	8	3429.76105700018	7	3008.04666499971	5	4149.45911199993	8	2570.2570049998	17	3.60461182900008	2	9	11	14	6	34	nein	nein
92	pushPullEmp	20150909T154603	39	w	29	r	1	16	2	92	0	stroke	5	3	h_29	h_27	yes	29	high800	push	30	10	627.414215999877	push	947.395418999648	push	1	7	2048.96686899974	8	1364.92815599968	8	3429.76105700018	7	3008.04666499971	5	4149.45911199993	8	2570.2570049998	17	3.60461182900008	2	9	11	14	6	34	nein	nein
93	pushPullEmp	20150909T154612	39	w	29	r	1	16	3	93	0	stroke	5	3	h_30	h_27	yes	29	low400	pull	30	10	657.056079999918	pull	1016.85243699997	pull	1	7	2048.96686899974	8	1364.92815599968	8	3429.76105700018	7	3008.04666499971	5	4149.45911199993	8	2570.2570049998	17	3.60461182900008	2	9	11	14	6	34	nein	nein
94	pushPullEmp	20150909T154619	39	w	29	r	1	16	4	94	0	stroke	5	3	h_27	h_27	yes	29	high800	push	30	10	526.963488999721	push	829.018070999704	push	1	7	2048.96686899974	8	1364.92815599968	8	3429.76105700018	7	3008.04666499971	5	4149.45911199993	8	2570.2570049998	17	3.60461182900008	2	9	11	14	6	34	nein	nein
95	pushPullEmp	20150909T154628	39	w	29	r	1	16	5	95	0	stroke	5	3	h_25	h_27	yes	29	low400	pull	30	10	-251.646806999721	pull	929.548515000173	pull	1	7	2048.96686899974	8	1364.92815599968	8	3429.76105700018	7	3008.04666499971	5	4149.45911199993	8	2570.2570049998	17	3.60461182900008	2	9	11	14	6	34	nein	nein
96	pushPullEmp	20150909T154636	39	w	29	r	1	16	6	96	0	stroke	5	3	h_28	h_27	yes	29	low400	pull	30	10	563.771180999633	pull	927.871204999614	pull	1	7	2048.96686899974	8	1364.92815599968	8	3429.76105700018	7	3008.04666499971	5	4149.45911199993	8	2570.2570049998	17	3.60461182900008	2	9	11	14	6	34	nein	nein
97	pushPullEmp	20150909T154732	39	w	29	r	1	17	1	97	0	sad	5	2	s_29	s_27	yes	29	high800	push	30	10	923.079982999847	push	1405.93081100006	push	1	5	3246.93719600009	8	3275.586621	7	2119.52252400033	6	6417.23722699999	5	4457.79340099989	3	3660.74781199995	29	3.79966478300003	1	9	11	14	6	34	nein	nein
98	pushPullEmp	20150909T154740	39	w	29	r	1	17	2	98	0	sad	5	2	s_27	s_27	yes	29	high800	push	30	10	899.109871000135	push	1306.32841100017	push	1	5	3246.93719600009	8	3275.586621	7	2119.52252400033	6	6417.23722699999	5	4457.79340099989	3	3660.74781199995	29	3.79966478300003	1	9	11	14	6	34	nein	nein
99	pushPullEmp	20150909T154748	39	w	29	r	1	17	3	99	0	sad	5	2	s_25	s_27	yes	29	low400	pull	30	10	609.660585999682	pull	1034.02996499961	pull	1	5	3246.93719600009	8	3275.586621	7	2119.52252400033	6	6417.23722699999	5	4457.79340099989	3	3660.74781199995	29	3.79966478300003	1	9	11	14	6	34	nein	nein
100	pushPullEmp	20150909T154757	39	w	29	r	1	17	4	100	0	sad	5	2	s_30	s_27	yes	29	high800	push	30	10	897.589728000075	push	1394.22743100011	push	1	5	3246.93719600009	8	3275.586621	7	2119.52252400033	6	6417.23722699999	5	4457.79340099989	3	3660.74781199995	29	3.79966478300003	1	9	11	14	6	34	nein	nein
101	pushPullEmp	20150909T154805	39	w	29	r	1	17	5	101	0	sad	5	2	s_26	s_27	yes	29	low400	pull	30	10	619.43639700019	pull	1058.0518290002	pull	1	5	3246.93719600009	8	3275.586621	7	2119.52252400033	6	6417.23722699999	5	4457.79340099989	3	3660.74781199995	29	3.79966478300003	1	9	11	14	6	34	nein	nein
102	pushPullEmp	20150909T154812	39	w	29	r	1	17	6	102	0	sad	5	2	s_28	s_27	yes	29	low400	pull	30	10	-1509.04746799976	pull	1211.55709300031	pull	1	5	3246.93719600009	8	3275.586621	7	2119.52252400033	6	6417.23722699999	5	4457.79340099989	3	3660.74781199995	29	3.79966478300003	1	9	11	14	6	34	nein	nein
103	pushPullEmp	20150909T154911	39	w	29	r	1	18	1	103	0	sad	2	2	s_12	s_38	no	17	high800	push	30	10	1067.9225520001	push	1460.69075399994	push	1	7	3585.59648500022	8	1859.41413299997	7	2405.53968799986	7	4628.65110100029	4	3125.42450699993	1	3482.56434899986	17	3.29590308900015	1	9	11	14	6	34	nein	nein
104	pushPullEmp	20150909T154920	39	w	29	r	1	18	2	104	0	sad	2	2	s_9	s_38	no	17	low400	pull	30	10	713.577765000176	pull	1153.31094800022	pull	1	7	3585.59648500022	8	1859.41413299997	7	2405.53968799986	7	4628.65110100029	4	3125.42450699993	1	3482.56434899986	17	3.29590308900015	1	9	11	14	6	34	nein	nein
105	pushPullEmp	20150909T154928	39	w	29	r	1	18	3	105	0	sad	2	2	s_8	s_38	no	17	low400	pull	30	10	860.252798999776	pull	1317.22807399965	pull	1	7	3585.59648500022	8	1859.41413299997	7	2405.53968799986	7	4628.65110100029	4	3125.42450699993	1	3482.56434899986	17	3.29590308900015	1	9	11	14	6	34	nein	nein
106	pushPullEmp	20150909T154937	39	w	29	r	1	18	4	106	0	sad	2	2	s_11	s_38	no	17	high800	push	30	10	1107.21505200025	push	1557.06784500024	push	1	7	3585.59648500022	8	1859.41413299997	7	2405.53968799986	7	4628.65110100029	4	3125.42450699993	1	3482.56434899986	17	3.29590308900015	1	9	11	14	6	34	nein	nein
107	pushPullEmp	20150909T154945	39	w	29	r	1	18	5	107	0	sad	2	2	s_10	s_38	no	17	low400	pull	30	10	728.815311000133	pull	1122.20384799987	pull	1	7	3585.59648500022	8	1859.41413299997	7	2405.53968799986	7	4628.65110100029	4	3125.42450699993	1	3482.56434899986	17	3.29590308900015	1	9	11	14	6	34	nein	nein
108	pushPullEmp	20150909T154953	39	w	29	r	1	18	6	108	0	sad	2	2	s_7	s_38	no	17	low400	pull	30	10	1030.65030100025	pull	1383.63698800013	pull	1	7	3585.59648500022	8	1859.41413299997	7	2405.53968799986	7	4628.65110100029	4	3125.42450699993	1	3482.56434899986	17	3.29590308900015	1	9	11	14	6	34	nein	nein
109	pushPullEmp	20150909T155045	39	w	29	r	1	19	1	109	0	neutral	6	1	n_35	n_39	no	17	high800	push	30	10	851.735267999724	push	1301.46043999967	push	1	1	3711.670228	1	3780.22704800014	2	3691.39127900007	1	2450.91830699994	1	2552.64707600008	1	1269.93558300001	17	2.2141837019999	1	9	11	14	6	34	nein	nein
110	pushPullEmp	20150909T155053	39	w	29	r	1	19	2	110	0	neutral	6	1	n_34	n_39	no	17	low400	pull	30	10	763.158278999872	pull	1223.71129700003	pull	1	1	3711.670228	1	3780.22704800014	2	3691.39127900007	1	2450.91830699994	1	2552.64707600008	1	1269.93558300001	17	2.2141837019999	1	9	11	14	6	34	nein	nein
111	pushPullEmp	20150909T155101	39	w	29	r	1	19	3	111	0	neutral	6	1	n_32	n_39	no	17	high800	push	30	10	502.939874999905	push	1040.97829099974	push	1	1	3711.670228	1	3780.22704800014	2	3691.39127900007	1	2450.91830699994	1	2552.64707600008	1	1269.93558300001	17	2.2141837019999	1	9	11	14	6	34	nein	nein
112	pushPullEmp	20150909T155109	39	w	29	r	1	19	4	112	0	neutral	6	1	n_36	n_39	no	17	low400	pull	30	10	734.076045999998	pull	1100.45425600022	pull	1	1	3711.670228	1	3780.22704800014	2	3691.39127900007	1	2450.91830699994	1	2552.64707600008	1	1269.93558300001	17	2.2141837019999	1	9	11	14	6	34	nein	nein
113	pushPullEmp	20150909T155118	39	w	29	r	1	19	5	113	0	neutral	6	1	n_31	n_39	no	17	high800	push	30	10	1244.81076500013	push	1646.81418099997	push	1	1	3711.670228	1	3780.22704800014	2	3691.39127900007	1	2450.91830699994	1	2552.64707600008	1	1269.93558300001	17	2.2141837019999	1	9	11	14	6	34	nein	nein
114	pushPullEmp	20150909T155127	39	w	29	r	1	19	6	114	0	neutral	6	1	n_33	n_39	no	17	high800	push	30	10	1441.84310300018	pull	1823.00496699993	pull	2	1	3711.670228	1	3780.22704800014	2	3691.39127900007	1	2450.91830699994	1	2552.64707600008	1	1269.93558300001	17	2.2141837019999	1	9	11	14	6	34	nein	nein
115	pushPullEmp	20150909T155218	39	w	29	r	1	20	1	115	0	neutral	1	1	n_1	n_1	yes	29	low400	pull	30	10	761.956027999626	pull	1187.70110099977	pull	1	1	1289.68869500022	1	1095.95807800042	1	2897.54222500005	2	2315.8103589999	1	3654.00915600003	1	2797.53766499971	29	3.71453350100001	1	9	11	14	6	34	nein	nein
116	pushPullEmp	20150909T155226	39	w	29	r	1	20	2	116	0	neutral	1	1	n_3	n_1	yes	29	high800	push	30	10	-2226.62396099997	pull	1359.26806300029	push	1	1	1289.68869500022	1	1095.95807800042	1	2897.54222500005	2	2315.8103589999	1	3654.00915600003	1	2797.53766499971	29	3.71453350100001	1	9	11	14	6	34	nein	nein
117	pushPullEmp	20150909T155234	39	w	29	r	1	20	3	117	0	neutral	1	1	n_6	n_1	yes	29	high800	push	30	10	840.229879999792	push	1274.05445799978	push	1	1	1289.68869500022	1	1095.95807800042	1	2897.54222500005	2	2315.8103589999	1	3654.00915600003	1	2797.53766499971	29	3.71453350100001	1	9	11	14	6	34	nein	nein
118	pushPullEmp	20150909T155242	39	w	29	r	1	20	4	118	0	neutral	1	1	n_5	n_1	yes	29	low400	pull	30	10	-1001.31649699997	pull	1180.25099399993	pull	1	1	1289.68869500022	1	1095.95807800042	1	2897.54222500005	2	2315.8103589999	1	3654.00915600003	1	2797.53766499971	29	3.71453350100001	1	9	11	14	6	34	nein	nein
119	pushPullEmp	20150909T155249	39	w	29	r	1	20	5	119	0	neutral	1	1	n_4	n_1	yes	29	high800	push	30	10	717.668286000029	push	1166.45983599993	push	1	1	1289.68869500022	1	1095.95807800042	1	2897.54222500005	2	2315.8103589999	1	3654.00915600003	1	2797.53766499971	29	3.71453350100001	1	9	11	14	6	34	nein	nein
120	pushPullEmp	20150909T155257	39	w	29	r	1	20	6	120	0	neutral	1	1	n_2	n_1	yes	29	low400	pull	30	10	608.976901999886	pull	1116.41995299977	pull	1	1	1289.68869500022	1	1095.95807800042	1	2897.54222500005	2	2315.8103589999	1	3654.00915600003	1	2797.53766499971	29	3.71453350100001	1	9	11	14	6	34	nein	nein
[truncated: 28 more columns]
