# Supplementary material for: Empathic concern and personal distress depend on situational but not dispositional factors
Source: PLoS One. 2019 Nov 14;14(11):e0225102. doi: 10.1371/journal.pone.0225102 (PMC6855434; doi:10.1371/journal.pone.0225102)
Supplement: S3 File — (ZIP) [file pone.0225102.s004.zip › Results/pushPullEmp_38_avg.txt]

expName	date	vpNum	gender	age	handedness	respMapping	block	trial	trialCount	practice	picType	picBlock	picTypeNum	picName	memPicName	memPicPresent	memPicCorrKey	tone	respDirection	panas1Pos	panas1Neg	movementOnset	movementOnsetDirection	movementOffset	movementOffsetDirection	correct	respKeyTender	respTimeTender	respKeyCompassionate	respTimeCompassionate	respKeyMoved	respTimeMoved	respKeyWorried	respTimeWorried	respKeyDistressed	respTimeDistressed	respKeyAlarmed	respTimeAlarmed	memRespKey	memRespTime	correctMemTask	fs	ec	pt	pd	empathy	pqQ1	pqQ2	panas2Pos
1	pushPullEmp	20150902T161144	38	w	19	r	2	1	1	1	1	practice	1	4	p_1	p_4	yes	29	low400	push	22	10	775.062149001707	push	1036.25810000124	push	1	1	4909.05691499938	2	5422.83478100035	1	3577.38717800021	3	2746.41137700019	3	2778.42059300019	4	2646.03610599988	29	2.69101657799911	1	11	12	10	16	33	nein	nein
2	pushPullEmp	20150902T161151	38	w	19	r	2	1	2	2	1	practice	1	4	p_2	p_4	yes	29	high800	pull	22	10	-1790.25638300038	pull	786.78974399998	pull	1	1	4909.05691499938	2	5422.83478100035	1	3577.38717800021	3	2746.41137700019	3	2778.42059300019	4	2646.03610599988	29	2.69101657799911	1	11	12	10	16	33	nein	nein
3	pushPullEmp	20150902T161159	38	w	19	r	2	1	3	3	1	practice	1	4	p_5	p_4	yes	29	low400	push	22	10	1181.16179300057	push	1456.5743030006	push	1	1	4909.05691499938	2	5422.83478100035	1	3577.38717800021	3	2746.41137700019	3	2778.42059300019	4	2646.03610599988	29	2.69101657799911	1	11	12	10	16	33	nein	nein
4	pushPullEmp	20150902T161206	38	w	19	r	2	1	4	4	1	practice	1	4	p_6	p_4	yes	29	low400	push	22	10	658.12414099976	push	926.511736000364	push	1	1	4909.05691499938	2	5422.83478100035	1	3577.38717800021	3	2746.41137700019	3	2778.42059300019	4	2646.03610599988	29	2.69101657799911	1	11	12	10	16	33	nein	nein
5	pushPullEmp	20150902T161213	38	w	19	r	2	1	5	5	1	practice	1	4	p_3	p_4	yes	29	low400	push	22	10	841.287574000584	push	1128.03584200001	push	1	1	4909.05691499938	2	5422.83478100035	1	3577.38717800021	3	2746.41137700019	3	2778.42059300019	4	2646.03610599988	29	2.69101657799911	1	11	12	10	16	33	nein	nein
6	pushPullEmp	20150902T161220	38	w	19	r	2	1	6	6	1	practice	1	4	p_4	p_4	yes	29	high800	pull	22	10	426.259626000596	pull	731.751583999634	pull	1	1	4909.05691499938	2	5422.83478100035	1	3577.38717800021	3	2746.41137700019	3	2778.42059300019	4	2646.03610599988	29	2.69101657799911	1	11	12	10	16	33	nein	nein
7	pushPullEmp	20150902T161328	38	w	19	r	2	2	1	7	1	practice	2	4	p_12	p_13	no	17	low400	push	22	10	-1306.59369799934	pull	872.990528999144	push	1	2	2653.41854500002	3	3291.25188800026	1	1696.34423000025	2	5219.95379700093	3	4293.45611400095	3	4420.57039400061	17	3.41068176699991	1	11	12	10	16	33	nein	nein
8	pushPullEmp	20150902T161335	38	w	19	r	2	2	2	8	1	practice	2	4	p_11	p_13	no	17	low400	push	22	10	752.848164999799	push	1050.44779400041	push	1	2	2653.41854500002	3	3291.25188800026	1	1696.34423000025	2	5219.95379700093	3	4293.45611400095	3	4420.57039400061	17	3.41068176699991	1	11	12	10	16	33	nein	nein
9	pushPullEmp	20150902T161342	38	w	19	r	2	2	3	9	1	practice	2	4	p_7	p_13	no	17	high800	pull	22	10	497.335901999875	pull	849.423320001122	pull	1	2	2653.41854500002	3	3291.25188800026	1	1696.34423000025	2	5219.95379700093	3	4293.45611400095	3	4420.57039400061	17	3.41068176699991	1	11	12	10	16	33	nein	nein
10	pushPullEmp	20150902T161349	38	w	19	r	2	2	4	10	1	practice	2	4	p_9	p_13	no	17	high800	pull	22	10	525.81421000023	pull	832.096809000272	pull	1	2	2653.41854500002	3	3291.25188800026	1	1696.34423000025	2	5219.95379700093	3	4293.45611400095	3	4420.57039400061	17	3.41068176699991	1	11	12	10	16	33	nein	nein
11	pushPullEmp	20150902T161357	38	w	19	r	2	2	5	11	1	practice	2	4	p_8	p_13	no	17	high800	pull	22	10	639.235040999964	pull	959.726927999625	pull	1	2	2653.41854500002	3	3291.25188800026	1	1696.34423000025	2	5219.95379700093	3	4293.45611400095	3	4420.57039400061	17	3.41068176699991	1	11	12	10	16	33	nein	nein
12	pushPullEmp	20150902T161404	38	w	19	r	2	2	6	12	1	practice	2	4	p_10	p_13	no	17	high800	pull	22	10	516.47512900045	pull	858.111321999881	pull	1	2	2653.41854500002	3	3291.25188800026	1	1696.34423000025	2	5219.95379700093	3	4293.45611400095	3	4420.57039400061	17	3.41068176699991	1	11	12	10	16	33	nein	nein
13	pushPullEmp	20150902T161510	38	w	19	r	2	3	1	13	0	stroke	2	3	h_10	h_7	yes	29	low400	push	22	10	820.117155000029	push	1121.4131179996	push	1	1	4026.23296400088	2	4821.45991899961	2	4494.48773999939	2	3251.9061840012	4	4345.48677100065	3	2979.86087100071	29	3.0292220930005	1	11	12	10	16	33	nein	nein
14	pushPullEmp	20150902T161517	38	w	19	r	2	3	2	14	0	stroke	2	3	h_8	h_7	yes	29	high800	pull	22	10	492.307947000067	pull	847.759448000128	pull	1	1	4026.23296400088	2	4821.45991899961	2	4494.48773999939	2	3251.9061840012	4	4345.48677100065	3	2979.86087100071	29	3.0292220930005	1	11	12	10	16	33	nein	nein
15	pushPullEmp	20150902T161524	38	w	19	r	2	3	3	15	0	stroke	2	3	h_7	h_7	yes	29	low400	push	22	10	532.862354000012	push	854.067896999462	push	1	1	4026.23296400088	2	4821.45991899961	2	4494.48773999939	2	3251.9061840012	4	4345.48677100065	3	2979.86087100071	29	3.0292220930005	1	11	12	10	16	33	nein	nein
16	pushPullEmp	20150902T161531	38	w	19	r	2	3	4	16	0	stroke	2	3	h_11	h_7	yes	29	high800	pull	22	10	520.883678999671	pull	862.082419999642	pull	1	1	4026.23296400088	2	4821.45991899961	2	4494.48773999939	2	3251.9061840012	4	4345.48677100065	3	2979.86087100071	29	3.0292220930005	1	11	12	10	16	33	nein	nein
17	pushPullEmp	20150902T161538	38	w	19	r	2	3	5	17	0	stroke	2	3	h_9	h_7	yes	29	low400	push	22	10	531.217385000768	push	873.838046999575	push	1	1	4026.23296400088	2	4821.45991899961	2	4494.48773999939	2	3251.9061840012	4	4345.48677100065	3	2979.86087100071	29	3.0292220930005	1	11	12	10	16	33	nein	nein
18	pushPullEmp	20150902T161546	38	w	19	r	2	3	6	18	0	stroke	2	3	h_12	h_7	yes	29	high800	pull	22	10	543.632759999222	pull	896.169528000522	pull	1	1	4026.23296400088	2	4821.45991899961	2	4494.48773999939	2	3251.9061840012	4	4345.48677100065	3	2979.86087100071	29	3.0292220930005	1	11	12	10	16	33	nein	nein
19	pushPullEmp	20150902T161654	38	w	19	r	2	4	1	19	0	stroke	4	3	h_21	h_39	no	17	high800	pull	22	10	481.017865999893	pull	835.802198999663	pull	1	1	3483.14248399947	2	2305.1007640006	1	3297.77250199913	2	2553.7001699995	2	4315.85442200048	2	3506.6381659999	17	2.33855168800073	1	11	12	10	16	33	nein	nein
20	pushPullEmp	20150902T161701	38	w	19	r	2	4	2	20	0	stroke	4	3	h_20	h_39	no	17	low400	push	22	10	608.803406999257	push	898.741923999594	push	1	1	3483.14248399947	2	2305.1007640006	1	3297.77250199913	2	2553.7001699995	2	4315.85442200048	2	3506.6381659999	17	2.33855168800073	1	11	12	10	16	33	nein	nein
21	pushPullEmp	20150902T161708	38	w	19	r	2	4	3	21	0	stroke	4	3	h_22	h_39	no	17	low400	push	22	10	-1161.15840399936	pull	975.168728001227	push	1	1	3483.14248399947	2	2305.1007640006	1	3297.77250199913	2	2553.7001699995	2	4315.85442200048	2	3506.6381659999	17	2.33855168800073	1	11	12	10	16	33	nein	nein
22	pushPullEmp	20150902T161715	38	w	19	r	2	4	4	22	0	stroke	4	3	h_19	h_39	no	17	high800	pull	22	10	624.343284999763	pull	976.969453001497	pull	1	1	3483.14248399947	2	2305.1007640006	1	3297.77250199913	2	2553.7001699995	2	4315.85442200048	2	3506.6381659999	17	2.33855168800073	1	11	12	10	16	33	nein	nein
23	pushPullEmp	20150902T161722	38	w	19	r	2	4	5	23	0	stroke	4	3	h_24	h_39	no	17	high800	pull	22	10	627.301939000157	pull	972.226610000784	pull	1	1	3483.14248399947	2	2305.1007640006	1	3297.77250199913	2	2553.7001699995	2	4315.85442200048	2	3506.6381659999	17	2.33855168800073	1	11	12	10	16	33	nein	nein
24	pushPullEmp	20150902T161729	38	w	19	r	2	4	6	24	0	stroke	4	3	h_23	h_39	no	17	low400	push	22	10	448.052643999385	push	775.195182998781	push	1	1	3483.14248399947	2	2305.1007640006	1	3297.77250199913	2	2553.7001699995	2	4315.85442200048	2	3506.6381659999	17	2.33855168800073	1	11	12	10	16	33	nein	nein
25	pushPullEmp	20150902T161833	38	w	19	r	2	5	1	25	0	sad	6	2	s_32	s_39	no	17	low400	push	22	10	788.834650999983	push	1085.60901299925	push	1	2	4527.64933100116	4	2744.01102500087	1	4584.95167100045	1	4300.40670200106	2	2252.86007700015	2	2019.34638300008	17	5.21949798400055	1	11	12	10	16	33	nein	nein
26	pushPullEmp	20150902T161840	38	w	19	r	2	5	2	26	0	sad	6	2	s_36	s_39	no	17	high800	pull	22	10	667.365488001247	pull	1034.49769000124	pull	1	2	4527.64933100116	4	2744.01102500087	1	4584.95167100045	1	4300.40670200106	2	2252.86007700015	2	2019.34638300008	17	5.21949798400055	1	11	12	10	16	33	nein	nein
27	pushPullEmp	20150902T161847	38	w	19	r	2	5	3	27	0	sad	6	2	s_34	s_39	no	17	high800	pull	22	10	608.856258998552	pull	913.679352000239	pull	1	2	4527.64933100116	4	2744.01102500087	1	4584.95167100045	1	4300.40670200106	2	2252.86007700015	2	2019.34638300008	17	5.21949798400055	1	11	12	10	16	33	nein	nein
28	pushPullEmp	20150902T161854	38	w	19	r	2	5	4	28	0	sad	6	2	s_35	s_39	no	17	low400	push	22	10	596.371989999971	push	912.454804999361	push	1	2	4527.64933100116	4	2744.01102500087	1	4584.95167100045	1	4300.40670200106	2	2252.86007700015	2	2019.34638300008	17	5.21949798400055	1	11	12	10	16	33	nein	nein
29	pushPullEmp	20150902T161901	38	w	19	r	2	5	5	29	0	sad	6	2	s_31	s_39	no	17	low400	push	22	10	548.497737999336	push	869.554820000398	push	1	2	4527.64933100116	4	2744.01102500087	1	4584.95167100045	1	4300.40670200106	2	2252.86007700015	2	2019.34638300008	17	5.21949798400055	1	11	12	10	16	33	nein	nein
30	pushPullEmp	20150902T161908	38	w	19	r	2	5	6	30	0	sad	6	2	s_33	s_39	no	17	high800	pull	22	10	-2017.08425500026	pull	1041.48624300008	pull	1	2	4527.64933100116	4	2744.01102500087	1	4584.95167100045	1	4300.40670200106	2	2252.86007700015	2	2019.34638300008	17	5.21949798400055	1	11	12	10	16	33	nein	nein
31	pushPullEmp	20150902T162022	38	w	19	r	2	6	1	31	0	sad	4	2	s_24	s_24	yes	29	low400	push	22	10	671.451923000452	push	971.55387700109	push	1	2	3511.09311999971	4	3070.14743499894	1	3234.58487800053	2	2182.45172099887	1	4236.99100399972	1	3476.50559000067	29	2.90100806200098	1	11	12	10	16	33	nein	nein
32	pushPullEmp	20150902T162029	38	w	19	r	2	6	2	32	0	sad	4	2	s_23	s_24	yes	29	high800	pull	22	10	527.202796999612	pull	851.998102000929	pull	1	2	3511.09311999971	4	3070.14743499894	1	3234.58487800053	2	2182.45172099887	1	4236.99100399972	1	3476.50559000067	29	2.90100806200098	1	11	12	10	16	33	nein	nein
33	pushPullEmp	20150902T162036	38	w	19	r	2	6	3	33	0	sad	4	2	s_22	s_24	yes	29	low400	push	22	10	791.731501000759	push	1107.62672099998	push	1	2	3511.09311999971	4	3070.14743499894	1	3234.58487800053	2	2182.45172099887	1	4236.99100399972	1	3476.50559000067	29	2.90100806200098	1	11	12	10	16	33	nein	nein
34	pushPullEmp	20150902T162043	38	w	19	r	2	6	4	34	0	sad	4	2	s_20	s_24	yes	29	high800	pull	22	10	617.834335999854	pull	969.802250999332	pull	1	2	3511.09311999971	4	3070.14743499894	1	3234.58487800053	2	2182.45172099887	1	4236.99100399972	1	3476.50559000067	29	2.90100806200098	1	11	12	10	16	33	nein	nein
35	pushPullEmp	20150902T162050	38	w	19	r	2	6	5	35	0	sad	4	2	s_19	s_24	yes	29	high800	pull	22	10	527.272833000898	pull	866.136329000146	pull	1	2	3511.09311999971	4	3070.14743499894	1	3234.58487800053	2	2182.45172099887	1	4236.99100399972	1	3476.50559000067	29	2.90100806200098	1	11	12	10	16	33	nein	nein
36	pushPullEmp	20150902T162057	38	w	19	r	2	6	6	36	0	sad	4	2	s_21	s_24	yes	29	low400	push	22	10	508.010019998736	push	828.985446999766	push	1	2	3511.09311999971	4	3070.14743499894	1	3234.58487800053	2	2182.45172099887	1	4236.99100399972	1	3476.50559000067	29	2.90100806200098	1	11	12	10	16	33	nein	nein
37	pushPullEmp	20150902T162159	38	w	19	r	2	7	1	37	0	neutral	6	1	n_36	n_39	no	17	high800	pull	22	10	734.459598000583	pull	1058.00028499955	pull	1	1	1641.37447299981	2	3130.96965499972	2	4366.06878299972	2	3290.30100199998	3	2321.62880900069	2	4330.49767500052	17	2.6325970709986	1	11	12	10	16	33	nein	nein
38	pushPullEmp	20150902T162206	38	w	19	r	2	7	2	38	0	neutral	6	1	n_31	n_39	no	17	high800	pull	22	10	760.529927999509	pull	1069.02843899943	pull	1	1	1641.37447299981	2	3130.96965499972	2	4366.06878299972	2	3290.30100199998	3	2321.62880900069	2	4330.49767500052	17	2.6325970709986	1	11	12	10	16	33	nein	nein
39	pushPullEmp	20150902T162214	38	w	19	r	2	7	3	39	0	neutral	6	1	n_34	n_39	no	17	low400	push	22	10	623.96881199957	push	927.789682999995	push	1	1	1641.37447299981	2	3130.96965499972	2	4366.06878299972	2	3290.30100199998	3	2321.62880900069	2	4330.49767500052	17	2.6325970709986	1	11	12	10	16	33	nein	nein
40	pushPullEmp	20150902T162221	38	w	19	r	2	7	4	40	0	neutral	6	1	n_32	n_39	no	17	low400	push	22	10	997.26890200084	push	1258.64599099926	push	1	1	1641.37447299981	2	3130.96965499972	2	4366.06878299972	2	3290.30100199998	3	2321.62880900069	2	4330.49767500052	17	2.6325970709986	1	11	12	10	16	33	nein	nein
41	pushPullEmp	20150902T162228	38	w	19	r	2	7	5	41	0	neutral	6	1	n_33	n_39	no	17	high800	pull	22	10	800.067445999142	pull	1133.07570599964	pull	1	1	1641.37447299981	2	3130.96965499972	2	4366.06878299972	2	3290.30100199998	3	2321.62880900069	2	4330.49767500052	17	2.6325970709986	1	11	12	10	16	33	nein	nein
42	pushPullEmp	20150902T162235	38	w	19	r	2	7	6	42	0	neutral	6	1	n_35	n_39	no	17	high800	pull	22	10	640.400942999899	pull	957.696226999455	pull	1	1	1641.37447299981	2	3130.96965499972	2	4366.06878299972	2	3290.30100199998	3	2321.62880900069	2	4330.49767500052	17	2.6325970709986	1	11	12	10	16	33	nein	nein
43	pushPullEmp	20150902T162330	38	w	19	r	2	8	1	43	0	neutral	1	1	n_6	n_3	yes	29	low400	push	22	10	614.984134998944	push	897.71569099967	push	1	1	4009.78362500064	1	1480.66072599977	1	2797.64921199967	2	2728.38862500066	3	2604.50201500134	3	2153.37975399962	29	2.46620465600063	1	11	12	10	16	33	nein	nein
44	pushPullEmp	20150902T162337	38	w	19	r	2	8	2	44	0	neutral	1	1	n_1	n_3	yes	29	low400	push	22	10	643.326906000657	push	975.235275999585	push	1	1	4009.78362500064	1	1480.66072599977	1	2797.64921199967	2	2728.38862500066	3	2604.50201500134	3	2153.37975399962	29	2.46620465600063	1	11	12	10	16	33	nein	nein
45	pushPullEmp	20150902T162344	38	w	19	r	2	8	3	45	0	neutral	1	1	n_2	n_3	yes	29	high800	pull	22	10	-1092.64030599924	pull	951.690533999776	pull	1	1	4009.78362500064	1	1480.66072599977	1	2797.64921199967	2	2728.38862500066	3	2604.50201500134	3	2153.37975399962	29	2.46620465600063	1	11	12	10	16	33	nein	nein
46	pushPullEmp	20150902T162351	38	w	19	r	2	8	4	46	0	neutral	1	1	n_4	n_3	yes	29	low400	push	22	10	806.518719001251	push	1105.95647200069	push	1	1	4009.78362500064	1	1480.66072599977	1	2797.64921199967	2	2728.38862500066	3	2604.50201500134	3	2153.37975399962	29	2.46620465600063	1	11	12	10	16	33	nein	nein
47	pushPullEmp	20150902T162359	38	w	19	r	2	8	5	47	0	neutral	1	1	n_3	n_3	yes	29	high800	pull	22	10	879.741840001458	pull	1238.57744600051	pull	1	1	4009.78362500064	1	1480.66072599977	1	2797.64921199967	2	2728.38862500066	3	2604.50201500134	3	2153.37975399962	29	2.46620465600063	1	11	12	10	16	33	nein	nein
48	pushPullEmp	20150902T162406	38	w	19	r	2	8	6	48	0	neutral	1	1	n_5	n_3	yes	29	high800	pull	22	10	717.841651000621	pull	1049.57104200103	pull	1	1	4009.78362500064	1	1480.66072599977	1	2797.64921199967	2	2728.38862500066	3	2604.50201500134	3	2153.37975399962	29	2.46620465600063	1	11	12	10	16	33	nein	nein
49	pushPullEmp	20150902T162503	38	w	19	r	2	9	1	49	0	stroke	1	3	h_1	h_37	no	17	high800	pull	22	10	727.797399000134	pull	1077.85736799976	pull	1	2	2892.45440999912	3	1939.53360799969	1	1539.80566199971	3	3261.39502200022	2	2415.8515550007	4	2788.91227200074	17	2.47946408700045	1	11	12	10	16	33	nein	nein
50	pushPullEmp	20150902T162510	38	w	19	r	2	9	2	50	0	stroke	1	3	h_5	h_37	no	17	low400	push	22	10	809.169825000325	push	1126.91509599911	push	1	2	2892.45440999912	3	1939.53360799969	1	1539.80566199971	3	3261.39502200022	2	2415.8515550007	4	2788.91227200074	17	2.47946408700045	1	11	12	10	16	33	nein	nein
51	pushPullEmp	20150902T162517	38	w	19	r	2	9	3	51	0	stroke	1	3	h_4	h_37	no	17	high800	pull	22	10	890.952411001199	pull	1233.79655600082	pull	1	2	2892.45440999912	3	1939.53360799969	1	1539.80566199971	3	3261.39502200022	2	2415.8515550007	4	2788.91227200074	17	2.47946408700045	1	11	12	10	16	33	nein	nein
52	pushPullEmp	20150902T162525	38	w	19	r	2	9	4	52	0	stroke	1	3	h_6	h_37	no	17	low400	push	22	10	731.240035001159	push	1050.85327800144	push	1	2	2892.45440999912	3	1939.53360799969	1	1539.80566199971	3	3261.39502200022	2	2415.8515550007	4	2788.91227200074	17	2.47946408700045	1	11	12	10	16	33	nein	nein
53	pushPullEmp	20150902T162533	38	w	19	r	2	9	5	53	0	stroke	1	3	h_2	h_37	no	17	low400	push	22	10	966.837610000657	push	1248.34536999959	push	1	2	2892.45440999912	3	1939.53360799969	1	1539.80566199971	3	3261.39502200022	2	2415.8515550007	4	2788.91227200074	17	2.47946408700045	1	11	12	10	16	33	nein	nein
54	pushPullEmp	20150902T162540	38	w	19	r	2	9	6	54	0	stroke	1	3	h_3	h_37	no	17	high800	pull	22	10	684.217164999907	pull	1049.10519100061	pull	1	2	2892.45440999912	3	1939.53360799969	1	1539.80566199971	3	3261.39502200022	2	2415.8515550007	4	2788.91227200074	17	2.47946408700045	1	11	12	10	16	33	nein	nein
55	pushPullEmp	20150902T162633	38	w	19	r	2	10	1	55	0	stroke	5	3	h_29	h_26	yes	29	low400	push	22	10	854.478203999955	push	1169.02618400045	push	1	1	3160.68786899996	2	2186.1280030007	1	4799.94061599973	3	3488.12174100021	2	2552.75867899945	3	2406.53183299946	29	4.32374921200062	1	11	12	10	16	33	nein	nein
56	pushPullEmp	20150902T162640	38	w	19	r	2	10	2	56	0	stroke	5	3	h_25	h_26	yes	29	low400	push	22	10	540.672415000998	push	840.399676000132	push	1	1	3160.68786899996	2	2186.1280030007	1	4799.94061599973	3	3488.12174100021	2	2552.75867899945	3	2406.53183299946	29	4.32374921200062	1	11	12	10	16	33	nein	nein
57	pushPullEmp	20150902T162648	38	w	19	r	2	10	3	57	0	stroke	5	3	h_27	h_26	yes	29	high800	pull	22	10	591.465567001142	pull	958.563175000454	pull	1	1	3160.68786899996	2	2186.1280030007	1	4799.94061599973	3	3488.12174100021	2	2552.75867899945	3	2406.53183299946	29	4.32374921200062	1	11	12	10	16	33	nein	nein
58	pushPullEmp	20150902T162655	38	w	19	r	2	10	4	58	0	stroke	5	3	h_30	h_26	yes	29	low400	push	22	10	845.019352999865	push	1152.94220199858	push	1	1	3160.68786899996	2	2186.1280030007	1	4799.94061599973	3	3488.12174100021	2	2552.75867899945	3	2406.53183299946	29	4.32374921200062	1	11	12	10	16	33	nein	nein
59	pushPullEmp	20150902T162702	38	w	19	r	2	10	5	59	0	stroke	5	3	h_28	h_26	yes	29	low400	push	22	10	774.909044000087	push	1072.798348	push	1	1	3160.68786899996	2	2186.1280030007	1	4799.94061599973	3	3488.12174100021	2	2552.75867899945	3	2406.53183299946	29	4.32374921200062	1	11	12	10	16	33	nein	nein
60	pushPullEmp	20150902T162709	38	w	19	r	2	10	6	60	0	stroke	5	3	h_26	h_26	yes	29	high800	pull	22	10	462.635751999987	pull	803.439304999192	pull	1	1	3160.68786899996	2	2186.1280030007	1	4799.94061599973	3	3488.12174100021	2	2552.75867899945	3	2406.53183299946	29	4.32374921200062	1	11	12	10	16	33	nein	nein
61	pushPullEmp	20150902T162810	38	w	19	r	2	11	1	61	0	neutral	4	1	n_24	n_37	no	17	low400	push	22	10	670.363179001361	push	964.295493001264	push	1	2	1862.06004899941	3	1789.697754999	2	2266.16758300042	2	2017.92358400053	2	2216.08836999985	3	2317.04647699917	17	3.34894813699975	1	11	12	10	16	33	nein	nein
62	pushPullEmp	20150902T162817	38	w	19	r	2	11	2	62	0	neutral	4	1	n_19	n_37	no	17	high800	pull	22	10	795.481510001177	pull	1138.00270300008	pull	1	2	1862.06004899941	3	1789.697754999	2	2266.16758300042	2	2017.92358400053	2	2216.08836999985	3	2317.04647699917	17	3.34894813699975	1	11	12	10	16	33	nein	nein
63	pushPullEmp	20150902T162824	38	w	19	r	2	11	3	63	0	neutral	4	1	n_22	n_37	no	17	low400	push	22	10	592.757487999828	push	879.128702000438	push	1	2	1862.06004899941	3	1789.697754999	2	2266.16758300042	2	2017.92358400053	2	2216.08836999985	3	2317.04647699917	17	3.34894813699975	1	11	12	10	16	33	nein	nein
64	pushPullEmp	20150902T162831	38	w	19	r	2	11	4	64	0	neutral	4	1	n_23	n_37	no	17	high800	pull	22	10	765.278062000201	pull	1111.04555800112	pull	1	2	1862.06004899941	3	1789.697754999	2	2266.16758300042	2	2017.92358400053	2	2216.08836999985	3	2317.04647699917	17	3.34894813699975	1	11	12	10	16	33	nein	nein
65	pushPullEmp	20150902T162839	38	w	19	r	2	11	5	65	0	neutral	4	1	n_21	n_37	no	17	low400	push	22	10	709.980135000573	push	1024.35032999993	push	1	2	1862.06004899941	3	1789.697754999	2	2266.16758300042	2	2017.92358400053	2	2216.08836999985	3	2317.04647699917	17	3.34894813699975	1	11	12	10	16	33	nein	nein
66	pushPullEmp	20150902T162846	38	w	19	r	2	11	6	66	0	neutral	4	1	n_20	n_37	no	17	low400	push	22	10	764.253209000439	push	1056.34036100046	push	1	2	1862.06004899941	3	1789.697754999	2	2266.16758300042	2	2017.92358400053	2	2216.08836999985	3	2317.04647699917	17	3.34894813699975	1	11	12	10	16	33	nein	nein
67	pushPullEmp	20150902T162938	38	w	19	r	2	12	1	67	0	neutral	2	1	n_10	n_12	yes	29	high800	pull	22	10	615.186059999454	pull	950.306414998617	pull	1	2	1885.38556999993	1	1772.25501299836	1	1104.28488900106	2	1508.43817600071	4	1397.06986000056	3	1959.89340100095	29	2.88746455200089	1	11	12	10	16	33	nein	nein
68	pushPullEmp	20150902T162946	38	w	19	r	2	12	2	68	0	neutral	2	1	n_8	n_12	yes	29	low400	push	22	10	771.565545999489	push	1067.52108100025	push	1	2	1885.38556999993	1	1772.25501299836	1	1104.28488900106	2	1508.43817600071	4	1397.06986000056	3	1959.89340100095	29	2.88746455200089	1	11	12	10	16	33	nein	nein
69	pushPullEmp	20150902T162953	38	w	19	r	2	12	3	69	0	neutral	2	1	n_9	n_12	yes	29	high800	pull	22	10	-2302.14736600021	push	808.995869000573	pull	1	2	1885.38556999993	1	1772.25501299836	1	1104.28488900106	2	1508.43817600071	4	1397.06986000056	3	1959.89340100095	29	2.88746455200089	1	11	12	10	16	33	nein	nein
70	pushPullEmp	20150902T163000	38	w	19	r	2	12	4	70	0	neutral	2	1	n_7	n_12	yes	29	high800	pull	22	10	821.154270998799	pull	1127.41348599875	pull	1	2	1885.38556999993	1	1772.25501299836	1	1104.28488900106	2	1508.43817600071	4	1397.06986000056	3	1959.89340100095	29	2.88746455200089	1	11	12	10	16	33	nein	nein
71	pushPullEmp	20150902T163007	38	w	19	r	2	12	5	71	0	neutral	2	1	n_12	n_12	yes	29	low400	push	22	10	704.808049001353	push	1001.2009330013	push	1	2	1885.38556999993	1	1772.25501299836	1	1104.28488900106	2	1508.43817600071	4	1397.06986000056	3	1959.89340100095	29	2.88746455200089	1	11	12	10	16	33	nein	nein
72	pushPullEmp	20150902T163014	38	w	19	r	2	12	6	72	0	neutral	2	1	n_11	n_12	yes	29	high800	pull	22	10	-2258.9870790006	pull	953.335789000543	pull	1	2	1885.38556999993	1	1772.25501299836	1	1104.28488900106	2	1508.43817600071	4	1397.06986000056	3	1959.89340100095	29	2.88746455200089	1	11	12	10	16	33	nein	nein
73	pushPullEmp	20150902T163111	38	w	19	r	2	13	1	73	0	sad	1	2	s_5	s_37	no	17	high800	pull	22	10	830.428892998796	pull	1196.62423099847	pull	1	2	4351.79663800045	3	3211.31787400009	3	2832.46441300071	1	1972.85065899996	2	3859.5780529995	3	2660.86433500095	17	3.16436397699908	1	11	12	10	16	33	nein	nein
74	pushPullEmp	20150902T163119	38	w	19	r	2	13	2	74	0	sad	1	2	s_1	s_37	no	17	high800	pull	22	10	-2376.57707100072	push	1056.88880400055	pull	1	2	4351.79663800045	3	3211.31787400009	3	2832.46441300071	1	1972.85065899996	2	3859.5780529995	3	2660.86433500095	17	3.16436397699908	1	11	12	10	16	33	nein	nein
75	pushPullEmp	20150902T163126	38	w	19	r	2	13	3	75	0	sad	1	2	s_3	s_37	no	17	low400	push	22	10	621.395270000794	push	1003.66118499995	push	1	2	4351.79663800045	3	3211.31787400009	3	2832.46441300071	1	1972.85065899996	2	3859.5780529995	3	2660.86433500095	17	3.16436397699908	1	11	12	10	16	33	nein	nein
76	pushPullEmp	20150902T163133	38	w	19	r	2	13	4	76	0	sad	1	2	s_2	s_37	no	17	low400	push	22	10	-1681.11394300024	push	1076.74212099926	push	1	2	4351.79663800045	3	3211.31787400009	3	2832.46441300071	1	1972.85065899996	2	3859.5780529995	3	2660.86433500095	17	3.16436397699908	1	11	12	10	16	33	nein	nein
77	pushPullEmp	20150902T163141	38	w	19	r	2	13	5	77	0	sad	1	2	s_6	s_37	no	17	high800	pull	22	10	913.471798000595	pull	1299.15415199967	pull	1	2	4351.79663800045	3	3211.31787400009	3	2832.46441300071	1	1972.85065899996	2	3859.5780529995	3	2660.86433500095	17	3.16436397699908	1	11	12	10	16	33	nein	nein
78	pushPullEmp	20150902T163148	38	w	19	r	2	13	6	78	0	sad	1	2	s_4	s_37	no	17	high800	pull	22	10	773.002490000275	pull	1117.49859000075	pull	1	2	4351.79663800045	3	3211.31787400009	3	2832.46441300071	1	1972.85065899996	2	3859.5780529995	3	2660.86433500095	17	3.16436397699908	1	11	12	10	16	33	nein	nein
79	pushPullEmp	20150902T163250	38	w	19	r	2	14	1	79	0	sad	5	2	s_25	s_28	yes	29	low400	push	22	10	751.803439000767	push	1042.61769700072	push	1	1	3571.07100400026	3	2351.15637699892	1	1633.47393199911	2	9264.73408799939	3	5694.53611099925	2	3302.75129700021	17	2.51041982000061	2	11	12	10	16	33	nein	nein
80	pushPullEmp	20150902T163257	38	w	19	r	2	14	2	80	0	sad	5	2	s_30	s_28	yes	29	low400	push	22	10	569.889779001329	push	842.444971000674	push	1	1	3571.07100400026	3	2351.15637699892	1	1633.47393199911	2	9264.73408799939	3	5694.53611099925	2	3302.75129700021	17	2.51041982000061	2	11	12	10	16	33	nein	nein
81	pushPullEmp	20150902T163304	38	w	19	r	2	14	3	81	0	sad	5	2	s_26	s_28	yes	29	high800	pull	22	10	719.460798000597	pull	1087.33136700053	pull	1	1	3571.07100400026	3	2351.15637699892	1	1633.47393199911	2	9264.73408799939	3	5694.53611099925	2	3302.75129700021	17	2.51041982000061	2	11	12	10	16	33	nein	nein
82	pushPullEmp	20150902T163312	38	w	19	r	2	14	4	82	0	sad	5	2	s_27	s_28	yes	29	low400	push	22	10	960.573979001405	push	1292.32955100006	push	1	1	3571.07100400026	3	2351.15637699892	1	1633.47393199911	2	9264.73408799939	3	5694.53611099925	2	3302.75129700021	17	2.51041982000061	2	11	12	10	16	33	nein	nein
83	pushPullEmp	20150902T163319	38	w	19	r	2	14	5	83	0	sad	5	2	s_28	s_28	yes	29	high800	pull	22	10	-1750.56509200012	pull	1166.36668000056	pull	1	1	3571.07100400026	3	2351.15637699892	1	1633.47393199911	2	9264.73408799939	3	5694.53611099925	2	3302.75129700021	17	2.51041982000061	2	11	12	10	16	33	nein	nein
84	pushPullEmp	20150902T163326	38	w	19	r	2	14	6	84	0	sad	5	2	s_29	s_28	yes	29	low400	push	22	10	813.023745001468	push	1157.28164200037	push	1	1	3571.07100400026	3	2351.15637699892	1	1633.47393199911	2	9264.73408799939	3	5694.53611099925	2	3302.75129700021	17	2.51041982000061	2	11	12	10	16	33	nein	nein
85	pushPullEmp	20150902T163438	38	w	19	r	2	15	1	85	0	stroke	6	3	h_32	h_35	yes	29	high800	pull	22	10	770.468447000283	pull	1116.83944700174	pull	1	1	1825.4244969994	2	3072.23300900114	1	2448.60650400005	2	2171.9702270002	3	1290.80678699938	3	1926.70911700043	29	3.01266744699933	1	11	12	10	16	33	nein	nein
86	pushPullEmp	20150902T163446	38	w	19	r	2	15	2	86	0	stroke	6	3	h_34	h_35	yes	29	low400	push	22	10	798.657722999342	push	1100.16551900015	push	1	1	1825.4244969994	2	3072.23300900114	1	2448.60650400005	2	2171.9702270002	3	1290.80678699938	3	1926.70911700043	29	3.01266744699933	1	11	12	10	16	33	nein	nein
87	pushPullEmp	20150902T163453	38	w	19	r	2	15	3	87	0	stroke	6	3	h_35	h_35	yes	29	high800	pull	22	10	-1250.16419800058	pull	896.111388999183	pull	1	1	1825.4244969994	2	3072.23300900114	1	2448.60650400005	2	2171.9702270002	3	1290.80678699938	3	1926.70911700043	29	3.01266744699933	1	11	12	10	16	33	nein	nein
88	pushPullEmp	20150902T163500	38	w	19	r	2	15	4	88	0	stroke	6	3	h_33	h_35	yes	29	high800	pull	22	10	946.565278999406	pull	1292.36187699906	pull	1	1	1825.4244969994	2	3072.23300900114	1	2448.60650400005	2	2171.9702270002	3	1290.80678699938	3	1926.70911700043	29	3.01266744699933	1	11	12	10	16	33	nein	nein
89	pushPullEmp	20150902T163508	38	w	19	r	2	15	5	89	0	stroke	6	3	h_31	h_35	yes	29	low400	push	22	10	765.478581998745	push	1090.10264699928	push	1	1	1825.4244969994	2	3072.23300900114	1	2448.60650400005	2	2171.9702270002	3	1290.80678699938	3	1926.70911700043	29	3.01266744699933	1	11	12	10	16	33	nein	nein
90	pushPullEmp	20150902T163515	38	w	19	r	2	15	6	90	0	stroke	6	3	h_36	h_35	yes	29	high800	pull	22	10	741.947466999482	pull	1091.75367299838	pull	1	1	1825.4244969994	2	3072.23300900114	1	2448.60650400005	2	2171.9702270002	3	1290.80678699938	3	1926.70911700043	29	3.01266744699933	1	11	12	10	16	33	nein	nein
91	pushPullEmp	20150902T163607	38	w	19	r	2	16	1	91	0	stroke	3	3	h_15	h_38	no	17	low400	push	22	10	726.504320999884	push	1025.46562199939	push	1	1	1442.18536600056	2	1150.70804500101	2	3205.63394000055	3	1497.67696900017	2	1277.18265699878	4	2048.26295699968	17	2.13821812900096	1	11	12	10	16	33	nein	nein
92	pushPullEmp	20150902T163614	38	w	19	r	2	16	2	92	0	stroke	3	3	h_16	h_38	no	17	low400	push	22	10	703.904238999807	push	1022.19629200145	push	1	1	1442.18536600056	2	1150.70804500101	2	3205.63394000055	3	1497.67696900017	2	1277.18265699878	4	2048.26295699968	17	2.13821812900096	1	11	12	10	16	33	nein	nein
93	pushPullEmp	20150902T163621	38	w	19	r	2	16	3	93	0	stroke	3	3	h_14	h_38	no	17	high800	pull	22	10	653.193031000323	pull	1019.73717000065	pull	1	1	1442.18536600056	2	1150.70804500101	2	3205.63394000055	3	1497.67696900017	2	1277.18265699878	4	2048.26295699968	17	2.13821812900096	1	11	12	10	16	33	nein	nein
94	pushPullEmp	20150902T163628	38	w	19	r	2	16	4	94	0	stroke	3	3	h_13	h_38	no	17	high800	pull	22	10	-2123.89708799917	pull	883.15249000091	pull	1	1	1442.18536600056	2	1150.70804500101	2	3205.63394000055	3	1497.67696900017	2	1277.18265699878	4	2048.26295699968	17	2.13821812900096	1	11	12	10	16	33	nein	nein
95	pushPullEmp	20150902T163635	38	w	19	r	2	16	5	95	0	stroke	3	3	h_18	h_38	no	17	low400	push	22	10	586.38243499909	push	923.642320999628	push	1	1	1442.18536600056	2	1150.70804500101	2	3205.63394000055	3	1497.67696900017	2	1277.18265699878	4	2048.26295699968	17	2.13821812900096	1	11	12	10	16	33	nein	nein
96	pushPullEmp	20150902T163642	38	w	19	r	2	16	6	96	0	stroke	3	3	h_17	h_38	no	17	high800	pull	22	10	605.443824998569	pull	957.385632999925	pull	1	1	1442.18536600056	2	1150.70804500101	2	3205.63394000055	3	1497.67696900017	2	1277.18265699878	4	2048.26295699968	17	2.13821812900096	1	11	12	10	16	33	nein	nein
97	pushPullEmp	20150902T163733	38	w	19	r	2	17	1	97	0	sad	2	2	s_12	s_38	no	17	low400	push	22	10	690.463865000202	push	997.860054999255	push	1	1	2392.08409999992	3	4618.26805899909	2	1434.94290800118	2	1966.62458799983	2	3388.78230599948	1	4727.09959700114	17	2.83285184200031	1	11	12	10	16	33	nein	nein
98	pushPullEmp	20150902T163740	38	w	19	r	2	17	2	98	0	sad	2	2	s_7	s_38	no	17	high800	pull	22	10	696.30357100039	pull	1078.9972299998	pull	1	1	2392.08409999992	3	4618.26805899909	2	1434.94290800118	2	1966.62458799983	2	3388.78230599948	1	4727.09959700114	17	2.83285184200031	1	11	12	10	16	33	nein	nein
99	pushPullEmp	20150902T163747	38	w	19	r	2	17	3	99	0	sad	2	2	s_9	s_38	no	17	low400	push	22	10	585.412531000547	push	916.280473999796	push	1	1	2392.08409999992	3	4618.26805899909	2	1434.94290800118	2	1966.62458799983	2	3388.78230599948	1	4727.09959700114	17	2.83285184200031	1	11	12	10	16	33	nein	nein
100	pushPullEmp	20150902T163754	38	w	19	r	2	17	4	100	0	sad	2	2	s_10	s_38	no	17	high800	pull	22	10	588.448962999886	pull	883.047623999213	pull	1	1	2392.08409999992	3	4618.26805899909	2	1434.94290800118	2	1966.62458799983	2	3388.78230599948	1	4727.09959700114	17	2.83285184200031	1	11	12	10	16	33	nein	nein
101	pushPullEmp	20150902T163801	38	w	19	r	2	17	5	101	0	sad	2	2	s_11	s_38	no	17	high800	pull	22	10	655.488286999869	pull	991.852104001126	pull	1	1	2392.08409999992	3	4618.26805899909	2	1434.94290800118	2	1966.62458799983	2	3388.78230599948	1	4727.09959700114	17	2.83285184200031	1	11	12	10	16	33	nein	nein
102	pushPullEmp	20150902T163808	38	w	19	r	2	17	6	102	0	sad	2	2	s_8	s_38	no	17	low400	push	22	10	810.027603999813	push	1112.99129500124	push	1	1	2392.08409999992	3	4618.26805899909	2	1434.94290800118	2	1966.62458799983	2	3388.78230599948	1	4727.09959700114	17	2.83285184200031	1	11	12	10	16	33	nein	nein
103	pushPullEmp	20150902T163908	38	w	19	r	2	18	1	103	0	sad	3	2	s_14	s_14	yes	29	high800	pull	22	10	737.818051001639	pull	1104.06225100026	pull	1	2	7516.36019200123	2	2241.42870600008	1	3898.05763999902	2	5728.92749899984	3	2018.35537899933	2	1811.81341900083	29	2.59806182300053	1	11	12	10	16	33	nein	nein
104	pushPullEmp	20150902T163915	38	w	19	r	2	18	2	104	0	sad	3	2	s_18	s_14	yes	29	low400	push	22	10	595.137456000681	push	904.196856001159	push	1	2	7516.36019200123	2	2241.42870600008	1	3898.05763999902	2	5728.92749899984	3	2018.35537899933	2	1811.81341900083	29	2.59806182300053	1	11	12	10	16	33	nein	nein
105	pushPullEmp	20150902T163922	38	w	19	r	2	18	3	105	0	sad	3	2	s_17	s_14	yes	29	high800	pull	22	10	638.993693998898	pull	998.420213999751	pull	1	2	7516.36019200123	2	2241.42870600008	1	3898.05763999902	2	5728.92749899984	3	2018.35537899933	2	1811.81341900083	29	2.59806182300053	1	11	12	10	16	33	nein	nein
106	pushPullEmp	20150902T163929	38	w	19	r	2	18	4	106	0	sad	3	2	s_13	s_14	yes	29	high800	pull	22	10	541.728442999447	pull	876.690136000325	pull	1	2	7516.36019200123	2	2241.42870600008	1	3898.05763999902	2	5728.92749899984	3	2018.35537899933	2	1811.81341900083	29	2.59806182300053	1	11	12	10	16	33	nein	nein
107	pushPullEmp	20150902T163936	38	w	19	r	2	18	5	107	0	sad	3	2	s_16	s_14	yes	29	low400	push	22	10	718.196310000261	push	1026.04311999958	push	1	2	7516.36019200123	2	2241.42870600008	1	3898.05763999902	2	5728.92749899984	3	2018.35537899933	2	1811.81341900083	29	2.59806182300053	1	11	12	10	16	33	nein	nein
108	pushPullEmp	20150902T163943	38	w	19	r	2	18	6	108	0	sad	3	2	s_15	s_14	yes	29	low400	push	22	10	605.066017999576	push	925.657297999947	push	1	2	7516.36019200123	2	2241.42870600008	1	3898.05763999902	2	5728.92749899984	3	2018.35537899933	2	1811.81341900083	29	2.59806182300053	1	11	12	10	16	33	nein	nein
109	pushPullEmp	20150902T164042	38	w	19	r	2	19	1	109	0	neutral	3	1	n_14	n_13	yes	29	low400	push	22	10	-1747.864879001	pull	966.213730999792	push	1	1	2440.84084299902	2	1902.37245800017	1	2165.05885399965	2	2198.8718040011	3	1173.54538099971	2	1451.61700900098	29	3.00022531899958	1	11	12	10	16	33	nein	nein
110	pushPullEmp	20150902T164050	38	w	19	r	2	19	2	110	0	neutral	3	1	n_16	n_13	yes	29	high800	pull	22	10	612.559768999839	pull	896.701441000099	pull	1	1	2440.84084299902	2	1902.37245800017	1	2165.05885399965	2	2198.8718040011	3	1173.54538099971	2	1451.61700900098	29	3.00022531899958	1	11	12	10	16	33	nein	nein
111	pushPullEmp	20150902T164057	38	w	19	r	2	19	3	111	0	neutral	3	1	n_17	n_13	yes	29	low400	push	22	10	592.821053999709	push	890.339438000505	push	1	1	2440.84084299902	2	1902.37245800017	1	2165.05885399965	2	2198.8718040011	3	1173.54538099971	2	1451.61700900098	29	3.00022531899958	1	11	12	10	16	33	nein	nein
112	pushPullEmp	20150902T164104	38	w	19	r	2	19	4	112	0	neutral	3	1	n_18	n_13	yes	29	low400	push	22	10	500.573055999965	push	819.464743000324	push	1	1	2440.84084299902	2	1902.37245800017	1	2165.05885399965	2	2198.8718040011	3	1173.54538099971	2	1451.61700900098	29	3.00022531899958	1	11	12	10	16	33	nein	nein
113	pushPullEmp	20150902T164111	38	w	19	r	2	19	5	113	0	neutral	3	1	n_13	n_13	yes	29	high800	pull	22	10	608.444862999822	pull	979.143203000494	pull	1	1	2440.84084299902	2	1902.37245800017	1	2165.05885399965	2	2198.8718040011	3	1173.54538099971	2	1451.61700900098	29	3.00022531899958	1	11	12	10	16	33	nein	nein
114	pushPullEmp	20150902T164118	38	w	19	r	2	19	6	114	0	neutral	3	1	n_15	n_13	yes	29	high800	pull	22	10	672.82771599901	pull	1021.32074900044	pull	1	1	2440.84084299902	2	1902.37245800017	1	2165.05885399965	2	2198.8718040011	3	1173.54538099971	2	1451.61700900098	29	3.00022531899958	1	11	12	10	16	33	nein	nein
115	pushPullEmp	20150902T164208	38	w	19	r	2	20	1	115	0	neutral	5	1	n_29	n_38	no	17	low400	push	22	10	763.569014999215	push	1063.82103399947	push	1	3	2116.23756799963	3	3437.34456699895	1	1293.93902700031	2	2718.12441599832	2	1063.96799300092	1	1833.73040999868	17	2.4479516600004	1	11	12	10	16	33	nein	nein
116	pushPullEmp	20150902T164215	38	w	19	r	2	20	2	116	0	neutral	5	1	n_26	n_38	no	17	high800	pull	22	10	651.759436998967	pull	1030.6640969985	pull	1	3	2116.23756799963	3	3437.34456699895	1	1293.93902700031	2	2718.12441599832	2	1063.96799300092	1	1833.73040999868	17	2.4479516600004	1	11	12	10	16	33	nein	nein
117	pushPullEmp	20150902T164222	38	w	19	r	2	20	3	117	0	neutral	5	1	n_30	n_38	no	17	low400	push	22	10	-1071.57602200015	push	969.444105000439	push	1	3	2116.23756799963	3	3437.34456699895	1	1293.93902700031	2	2718.12441599832	2	1063.96799300092	1	1833.73040999868	17	2.4479516600004	1	11	12	10	16	33	nein	nein
118	pushPullEmp	20150902T164229	38	w	19	r	2	20	4	118	0	neutral	5	1	n_27	n_38	no	17	high800	pull	22	10	652.321637001369	pull	1012.67121300123	pull	1	3	2116.23756799963	3	3437.34456699895	1	1293.93902700031	2	2718.12441599832	2	1063.96799300092	1	1833.73040999868	17	2.4479516600004	1	11	12	10	16	33	nein	nein
119	pushPullEmp	20150902T164236	38	w	19	r	2	20	5	119	0	neutral	5	1	n_25	n_38	no	17	low400	push	22	10	658.027620001012	push	967.78673300003	push	1	3	2116.23756799963	3	3437.34456699895	1	1293.93902700031	2	2718.12441599832	2	1063.96799300092	1	1833.73040999868	17	2.4479516600004	1	11	12	10	16	33	nein	nein
120	pushPullEmp	20150902T164243	38	w	19	r	2	20	6	120	0	neutral	5	1	n_28	n_38	no	17	low400	push	22	10	660.696770000053	push	958.464886999631	push	1	3	2116.23756799963	3	3437.34456699895	1	1293.93902700031	2	2718.12441599832	2	1063.96799300092	1	1833.73040999868	17	2.4479516600004	1	11	12	10	16	33	nein	nein
[truncated: 28 more columns]
