# Supplementary material for: Empathic concern and personal distress depend on situational but not dispositional factors
Source: PLoS One. 2019 Nov 14;14(11):e0225102. doi: 10.1371/journal.pone.0225102 (PMC6855434; doi:10.1371/journal.pone.0225102)
Supplement: S3 File — (ZIP) [file pone.0225102.s004.zip › Results/pushPullEmp_33_avg.txt]

expName	date	vpNum	gender	age	handedness	respMapping	block	trial	trialCount	practice	picType	picBlock	picTypeNum	picName	memPicName	memPicPresent	memPicCorrKey	tone	respDirection	panas1Pos	panas1Neg	movementOnset	movementOnsetDirection	movementOffset	movementOffsetDirection	correct	respKeyTender	respTimeTender	respKeyCompassionate	respTimeCompassionate	respKeyMoved	respTimeMoved	respKeyWorried	respTimeWorried	respKeyDistressed	respTimeDistressed	respKeyAlarmed	respTimeAlarmed	memRespKey	memRespTime	correctMemTask	fs	ec	pt	pd	empathy	pqQ1	pqQ2	panas2Pos
1	pushPullEmp	20150828T091920	33	m	27	r	1	1	1	1	1	practice	2	4	p_8	p_11	yes	29	low400	pull	25	11	904.779082999979	pull	1373.95612099998	pull	1	2	2421.61242099996	2	5012.55101800007	2	1626.29819999984	1	2409.36621599985	1	1623.03641400013	1	1018.61848200019	29	7.16360257099996	1	13	12	12	14	37	ja	ja
2	pushPullEmp	20150828T091928	33	m	27	r	1	1	2	2	1	practice	2	4	p_10	p_11	yes	29	low400	pull	25	11	639.736926000187	pull	1080.31474699999	pull	1	2	2421.61242099996	2	5012.55101800007	2	1626.29819999984	1	2409.36621599985	1	1623.03641400013	1	1018.61848200019	29	7.16360257099996	1	13	12	12	14	37	ja	ja
3	pushPullEmp	20150828T091935	33	m	27	r	1	1	3	3	1	practice	2	4	p_12	p_11	yes	29	high800	push	25	11	527.148855999831	push	951.208385999853	push	1	2	2421.61242099996	2	5012.55101800007	2	1626.29819999984	1	2409.36621599985	1	1623.03641400013	1	1018.61848200019	29	7.16360257099996	1	13	12	12	14	37	ja	ja
4	pushPullEmp	20150828T091942	33	m	27	r	1	1	4	4	1	practice	2	4	p_7	p_11	yes	29	low400	pull	25	11	528.559667999938	pull	972.850482000107	pull	1	2	2421.61242099996	2	5012.55101800007	2	1626.29819999984	1	2409.36621599985	1	1623.03641400013	1	1018.61848200019	29	7.16360257099996	1	13	12	12	14	37	ja	ja
5	pushPullEmp	20150828T091949	33	m	27	r	1	1	5	5	1	practice	2	4	p_11	p_11	yes	29	high800	push	25	11	533.583462000119	push	1031.15475800005	push	1	2	2421.61242099996	2	5012.55101800007	2	1626.29819999984	1	2409.36621599985	1	1623.03641400013	1	1018.61848200019	29	7.16360257099996	1	13	12	12	14	37	ja	ja
6	pushPullEmp	20150828T091957	33	m	27	r	1	1	6	6	1	practice	2	4	p_9	p_11	yes	29	high800	push	25	11	-1035.55084900008	pull	1322.39381899999	push	1	2	2421.61242099996	2	5012.55101800007	2	1626.29819999984	1	2409.36621599985	1	1623.03641400013	1	1018.61848200019	29	7.16360257099996	1	13	12	12	14	37	ja	ja
7	pushPullEmp	20150828T092100	33	m	27	r	1	2	1	7	1	practice	1	4	p_4	p_13	no	17	high800	push	25	11	746.957070999841	push	1294.21931699979	push	1	1	1123.21260499994	1	1277.81688200002	1	1419.86962800001	1	2592.35086500007	1	875.134156000058	1	2231.22354100019	17	2.94412620999992	1	13	12	12	14	37	ja	ja
8	pushPullEmp	20150828T092107	33	m	27	r	1	2	2	8	1	practice	1	4	p_5	p_13	no	17	low400	pull	25	11	515.498233000135	pull	952.934114999953	pull	1	1	1123.21260499994	1	1277.81688200002	1	1419.86962800001	1	2592.35086500007	1	875.134156000058	1	2231.22354100019	17	2.94412620999992	1	13	12	12	14	37	ja	ja
9	pushPullEmp	20150828T092114	33	m	27	r	1	2	3	9	1	practice	1	4	p_2	p_13	no	17	low400	pull	25	11	684.105397999796	pull	1140.22349699995	pull	1	1	1123.21260499994	1	1277.81688200002	1	1419.86962800001	1	2592.35086500007	1	875.134156000058	1	2231.22354100019	17	2.94412620999992	1	13	12	12	14	37	ja	ja
10	pushPullEmp	20150828T092122	33	m	27	r	1	2	4	10	1	practice	1	4	p_3	p_13	no	17	high800	push	25	11	625.533159999923	push	1165.86732899998	push	1	1	1123.21260499994	1	1277.81688200002	1	1419.86962800001	1	2592.35086500007	1	875.134156000058	1	2231.22354100019	17	2.94412620999992	1	13	12	12	14	37	ja	ja
11	pushPullEmp	20150828T092129	33	m	27	r	1	2	5	11	1	practice	1	4	p_6	p_13	no	17	high800	push	25	11	761.023494999861	push	1282.660595	push	1	1	1123.21260499994	1	1277.81688200002	1	1419.86962800001	1	2592.35086500007	1	875.134156000058	1	2231.22354100019	17	2.94412620999992	1	13	12	12	14	37	ja	ja
12	pushPullEmp	20150828T092136	33	m	27	r	1	2	6	12	1	practice	1	4	p_1	p_13	no	17	low400	pull	25	11	542.691308000125	pull	1059.38904200012	pull	1	1	1123.21260499994	1	1277.81688200002	1	1419.86962800001	1	2592.35086500007	1	875.134156000058	1	2231.22354100019	17	2.94412620999992	1	13	12	12	14	37	ja	ja
13	pushPullEmp	20150828T092227	33	m	27	r	1	3	1	13	0	neutral	4	1	n_21	n_37	no	17	low400	pull	25	11	840.32862900006	pull	1272.43187400007	pull	1	1	2686.14444799982	1	610.813607000182	1	807.422417000225	1	1043.43899300011	1	711.880712000038	1	626.562313000022	17	2.71587011199995	1	13	12	12	14	37	ja	ja
14	pushPullEmp	20150828T092234	33	m	27	r	1	3	2	14	0	neutral	4	1	n_22	n_37	no	17	high800	push	25	11	625.215973000062	push	1067.28485000017	push	1	1	2686.14444799982	1	610.813607000182	1	807.422417000225	1	1043.43899300011	1	711.880712000038	1	626.562313000022	17	2.71587011199995	1	13	12	12	14	37	ja	ja
15	pushPullEmp	20150828T092242	33	m	27	r	1	3	3	15	0	neutral	4	1	n_19	n_37	no	17	low400	pull	25	11	-2339.15325099988	pull	1177.48073900007	pull	1	1	2686.14444799982	1	610.813607000182	1	807.422417000225	1	1043.43899300011	1	711.880712000038	1	626.562313000022	17	2.71587011199995	1	13	12	12	14	37	ja	ja
16	pushPullEmp	20150828T092249	33	m	27	r	1	3	4	16	0	neutral	4	1	n_20	n_37	no	17	high800	push	25	11	597.32391199996	push	1087.21548100002	push	1	1	2686.14444799982	1	610.813607000182	1	807.422417000225	1	1043.43899300011	1	711.880712000038	1	626.562313000022	17	2.71587011199995	1	13	12	12	14	37	ja	ja
17	pushPullEmp	20150828T092259	33	m	27	r	1	3	5	17	0	neutral	4	1	n_23	n_37	no	17	low400	pull	25	11	825.087468999825	pull	1370.13627599988	pull	1	1	2686.14444799982	1	610.813607000182	1	807.422417000225	1	1043.43899300011	1	711.880712000038	1	626.562313000022	17	2.71587011199995	1	13	12	12	14	37	ja	ja
18	pushPullEmp	20150828T092307	33	m	27	r	1	3	6	18	0	neutral	4	1	n_24	n_37	no	17	low400	pull	25	11	768.075873999924	pull	1225.26987300001	pull	1	1	2686.14444799982	1	610.813607000182	1	807.422417000225	1	1043.43899300011	1	711.880712000038	1	626.562313000022	17	2.71587011199995	1	13	12	12	14	37	ja	ja
19	pushPullEmp	20150828T092349	33	m	27	r	1	4	1	19	0	neutral	2	1	n_12	n_8	yes	29	high800	push	25	11	750.294832000103	push	1260.31255899998	push	1	1	1450.19259199989	1	703.036708999889	1	435.157858000139	1	1620.63631699993	1	2725.9163440001	1	410.620621999897	29	2.927325655	1	13	12	12	14	37	ja	ja
20	pushPullEmp	20150828T092357	33	m	27	r	1	4	2	20	0	neutral	2	1	n_10	n_8	yes	29	low400	pull	25	11	528.517494000065	pull	964.458802999938	pull	1	1	1450.19259199989	1	703.036708999889	1	435.157858000139	1	1620.63631699993	1	2725.9163440001	1	410.620621999897	29	2.927325655	1	13	12	12	14	37	ja	ja
21	pushPullEmp	20150828T092404	33	m	27	r	1	4	3	21	0	neutral	2	1	n_8	n_8	yes	29	low400	pull	25	11	647.974012999957	pull	1028.31513099989	pull	1	1	1450.19259199989	1	703.036708999889	1	435.157858000139	1	1620.63631699993	1	2725.9163440001	1	410.620621999897	29	2.927325655	1	13	12	12	14	37	ja	ja
22	pushPullEmp	20150828T092412	33	m	27	r	1	4	4	22	0	neutral	2	1	n_7	n_8	yes	29	high800	push	25	11	573.444336000061	push	1103.2818709999	push	1	1	1450.19259199989	1	703.036708999889	1	435.157858000139	1	1620.63631699993	1	2725.9163440001	1	410.620621999897	29	2.927325655	1	13	12	12	14	37	ja	ja
23	pushPullEmp	20150828T092420	33	m	27	r	1	4	5	23	0	neutral	2	1	n_9	n_8	yes	29	high800	push	25	11	662.58816300008	push	1065.27228500006	push	1	1	1450.19259199989	1	703.036708999889	1	435.157858000139	1	1620.63631699993	1	2725.9163440001	1	410.620621999897	29	2.927325655	1	13	12	12	14	37	ja	ja
24	pushPullEmp	20150828T092427	33	m	27	r	1	4	6	24	0	neutral	2	1	n_11	n_8	yes	29	low400	pull	25	11	520.490716000111	pull	977.037262000138	pull	1	1	1450.19259199989	1	703.036708999889	1	435.157858000139	1	1620.63631699993	1	2725.9163440001	1	410.620621999897	29	2.927325655	1	13	12	12	14	37	ja	ja
25	pushPullEmp	20150828T092512	33	m	27	r	1	5	1	25	0	stroke	3	3	h_15	h_38	no	17	low400	pull	25	11	956.379796000036	pull	1425.43989600001	pull	1	1	684.399521999921	1	1627.95615899995	1	865.850934000036	1	761.791604000109	1	579.459159999942	1	526.832172000013	17	3.23744326899987	1	13	12	12	14	37	ja	ja
26	pushPullEmp	20150828T092520	33	m	27	r	1	5	2	26	0	stroke	3	3	h_16	h_38	no	17	high800	push	25	11	644.09133400009	push	1165.89881300011	push	1	1	684.399521999921	1	1627.95615899995	1	865.850934000036	1	761.791604000109	1	579.459159999942	1	526.832172000013	17	3.23744326899987	1	13	12	12	14	37	ja	ja
27	pushPullEmp	20150828T092527	33	m	27	r	1	5	3	27	0	stroke	3	3	h_17	h_38	no	17	high800	push	25	11	749.640339999909	push	1173.98853599989	push	1	1	684.399521999921	1	1627.95615899995	1	865.850934000036	1	761.791604000109	1	579.459159999942	1	526.832172000013	17	3.23744326899987	1	13	12	12	14	37	ja	ja
28	pushPullEmp	20150828T092535	33	m	27	r	1	5	4	28	0	stroke	3	3	h_13	h_38	no	17	low400	pull	25	11	682.854024999964	pull	1071.682784	pull	1	1	684.399521999921	1	1627.95615899995	1	865.850934000036	1	761.791604000109	1	579.459159999942	1	526.832172000013	17	3.23744326899987	1	13	12	12	14	37	ja	ja
29	pushPullEmp	20150828T092542	33	m	27	r	1	5	5	29	0	stroke	3	3	h_14	h_38	no	17	low400	pull	25	11	954.216900999952	pull	1356.98050499998	pull	1	1	684.399521999921	1	1627.95615899995	1	865.850934000036	1	761.791604000109	1	579.459159999942	1	526.832172000013	17	3.23744326899987	1	13	12	12	14	37	ja	ja
30	pushPullEmp	20150828T092550	33	m	27	r	1	5	6	30	0	stroke	3	3	h_18	h_38	no	17	high800	push	25	11	915.30198999988	push	1457.43652499994	push	1	1	684.399521999921	1	1627.95615899995	1	865.850934000036	1	761.791604000109	1	579.459159999942	1	526.832172000013	17	3.23744326899987	1	13	12	12	14	37	ja	ja
31	pushPullEmp	20150828T092632	33	m	27	r	1	6	1	31	0	stroke	5	3	h_25	h_30	yes	29	low400	pull	25	11	756.250952999726	pull	1180.83446799972	pull	1	1	581.052158000148	1	527.406911000071	1	1179.68191099999	1	557.286714999918	1	615.027094999732	1	763.189247000355	29	2.9269766819998	1	13	12	12	14	37	ja	ja
32	pushPullEmp	20150828T092639	33	m	27	r	1	6	2	32	0	stroke	5	3	h_26	h_30	yes	29	low400	pull	25	11	735.687129999955	pull	1106.05656700009	pull	1	1	581.052158000148	1	527.406911000071	1	1179.68191099999	1	557.286714999918	1	615.027094999732	1	763.189247000355	29	2.9269766819998	1	13	12	12	14	37	ja	ja
33	pushPullEmp	20150828T092647	33	m	27	r	1	6	3	33	0	stroke	5	3	h_30	h_30	yes	29	high800	push	25	11	508.739937000271	push	1072.66008800009	push	1	1	581.052158000148	1	527.406911000071	1	1179.68191099999	1	557.286714999918	1	615.027094999732	1	763.189247000355	29	2.9269766819998	1	13	12	12	14	37	ja	ja
34	pushPullEmp	20150828T092654	33	m	27	r	1	6	4	34	0	stroke	5	3	h_28	h_30	yes	29	high800	push	25	11	488.151269999984	push	872.490009999732	push	1	1	581.052158000148	1	527.406911000071	1	1179.68191099999	1	557.286714999918	1	615.027094999732	1	763.189247000355	29	2.9269766819998	1	13	12	12	14	37	ja	ja
35	pushPullEmp	20150828T092702	33	m	27	r	1	6	5	35	0	stroke	5	3	h_27	h_30	yes	29	low400	pull	25	11	738.312246999707	pull	1210.63519299978	pull	1	1	581.052158000148	1	527.406911000071	1	1179.68191099999	1	557.286714999918	1	615.027094999732	1	763.189247000355	29	2.9269766819998	1	13	12	12	14	37	ja	ja
36	pushPullEmp	20150828T092710	33	m	27	r	1	6	6	36	0	stroke	5	3	h_29	h_30	yes	29	high800	push	25	11	482.401375999762	push	933.013346999705	push	1	1	581.052158000148	1	527.406911000071	1	1179.68191099999	1	557.286714999918	1	615.027094999732	1	763.189247000355	29	2.9269766819998	1	13	12	12	14	37	ja	ja
37	pushPullEmp	20150828T092755	33	m	27	r	1	7	1	37	0	sad	4	2	s_23	s_21	yes	29	high800	push	25	11	827.486318999789	push	1291.31070999968	push	1	1	1815.29598800034	1	717.029190000176	1	1148.17358899973	1	879.01293699997	1	580.235139000251	1	634.072863000256	29	2.57754726600024	1	13	12	12	14	37	ja	ja
38	pushPullEmp	20150828T092803	33	m	27	r	1	7	2	38	0	sad	4	2	s_19	s_21	yes	29	low400	pull	25	11	673.75407700006	pull	1136.9705749999	pull	1	1	1815.29598800034	1	717.029190000176	1	1148.17358899973	1	879.01293699997	1	580.235139000251	1	634.072863000256	29	2.57754726600024	1	13	12	12	14	37	ja	ja
39	pushPullEmp	20150828T092810	33	m	27	r	1	7	3	39	0	sad	4	2	s_21	s_21	yes	29	low400	pull	25	11	710.405116000042	pull	1085.89945300001	pull	1	1	1815.29598800034	1	717.029190000176	1	1148.17358899973	1	879.01293699997	1	580.235139000251	1	634.072863000256	29	2.57754726600024	1	13	12	12	14	37	ja	ja
40	pushPullEmp	20150828T092818	33	m	27	r	1	7	4	40	0	sad	4	2	s_24	s_21	yes	29	high800	push	25	11	915.053344000014	push	1398.43785800015	push	1	1	1815.29598800034	1	717.029190000176	1	1148.17358899973	1	879.01293699997	1	580.235139000251	1	634.072863000256	29	2.57754726600024	1	13	12	12	14	37	ja	ja
41	pushPullEmp	20150828T092825	33	m	27	r	1	7	5	41	0	sad	4	2	s_22	s_21	yes	29	low400	pull	25	11	563.299855000063	pull	1013.4665759998	pull	1	1	1815.29598800034	1	717.029190000176	1	1148.17358899973	1	879.01293699997	1	580.235139000251	1	634.072863000256	29	2.57754726600024	1	13	12	12	14	37	ja	ja
42	pushPullEmp	20150828T092833	33	m	27	r	1	7	6	42	0	sad	4	2	s_20	s_21	yes	29	high800	push	25	11	435.996250000135	push	904.609957999928	push	1	1	1815.29598800034	1	717.029190000176	1	1148.17358899973	1	879.01293699997	1	580.235139000251	1	634.072863000256	29	2.57754726600024	1	13	12	12	14	37	ja	ja
43	pushPullEmp	20150828T092918	33	m	27	r	1	8	1	43	0	sad	5	2	s_30	s_30	yes	29	low400	pull	25	11	1073.16708500012	pull	1566.97475500014	pull	1	1	749.84120299996	1	935.211236000214	1	961.006130999976	1	738.982274000136	1	570.862623999801	1	882.568074000119	29	2.14896973799978	1	13	12	12	14	37	ja	ja
44	pushPullEmp	20150828T092925	33	m	27	r	1	8	2	44	0	sad	5	2	s_26	s_30	yes	29	low400	pull	25	11	728.815781999951	pull	1129.80721299992	pull	1	1	749.84120299996	1	935.211236000214	1	961.006130999976	1	738.982274000136	1	570.862623999801	1	882.568074000119	29	2.14896973799978	1	13	12	12	14	37	ja	ja
45	pushPullEmp	20150828T092932	33	m	27	r	1	8	3	45	0	sad	5	2	s_28	s_30	yes	29	high800	push	25	11	494.43926600027	push	952.006250000366	push	1	1	749.84120299996	1	935.211236000214	1	961.006130999976	1	738.982274000136	1	570.862623999801	1	882.568074000119	29	2.14896973799978	1	13	12	12	14	37	ja	ja
46	pushPullEmp	20150828T092940	33	m	27	r	1	8	4	46	0	sad	5	2	s_25	s_30	yes	29	high800	push	25	11	583.198694000297	push	1012.61908000024	push	1	1	749.84120299996	1	935.211236000214	1	961.006130999976	1	738.982274000136	1	570.862623999801	1	882.568074000119	29	2.14896973799978	1	13	12	12	14	37	ja	ja
47	pushPullEmp	20150828T092947	33	m	27	r	1	8	5	47	0	sad	5	2	s_27	s_30	yes	29	low400	pull	25	11	621.768480999781	pull	1080.31502199981	pull	1	1	749.84120299996	1	935.211236000214	1	961.006130999976	1	738.982274000136	1	570.862623999801	1	882.568074000119	29	2.14896973799978	1	13	12	12	14	37	ja	ja
48	pushPullEmp	20150828T092955	33	m	27	r	1	8	6	48	0	sad	5	2	s_29	s_30	yes	29	low400	pull	25	11	846.849796000337	pull	1285.18042200003	pull	1	1	749.84120299996	1	935.211236000214	1	961.006130999976	1	738.982274000136	1	570.862623999801	1	882.568074000119	29	2.14896973799978	1	13	12	12	14	37	ja	ja
49	pushPullEmp	20150828T093034	33	m	27	r	1	9	1	49	0	neutral	1	1	n_6	n_4	yes	29	low400	pull	25	11	786.117948999712	pull	1214.47987599968	pull	1	1	569.365093000215	1	358.541242999763	1	547.946440000032	1	506.29675800019	1	574.819274999754	1	662.193955000021	29	2.04397356299978	1	13	12	12	14	37	ja	ja
50	pushPullEmp	20150828T093042	33	m	27	r	1	9	2	50	0	neutral	1	1	n_4	n_4	yes	29	high800	push	25	11	540.846965999757	push	998.361918999857	push	1	1	569.365093000215	1	358.541242999763	1	547.946440000032	1	506.29675800019	1	574.819274999754	1	662.193955000021	29	2.04397356299978	1	13	12	12	14	37	ja	ja
51	pushPullEmp	20150828T093050	33	m	27	r	1	9	3	51	0	neutral	1	1	n_2	n_4	yes	29	low400	pull	25	11	875.695611999963	pull	1310.82354999979	pull	1	1	569.365093000215	1	358.541242999763	1	547.946440000032	1	506.29675800019	1	574.819274999754	1	662.193955000021	29	2.04397356299978	1	13	12	12	14	37	ja	ja
52	pushPullEmp	20150828T093057	33	m	27	r	1	9	4	52	0	neutral	1	1	n_5	n_4	yes	29	high800	push	25	11	522.815268000253	push	966.590548000207	push	1	1	569.365093000215	1	358.541242999763	1	547.946440000032	1	506.29675800019	1	574.819274999754	1	662.193955000021	29	2.04397356299978	1	13	12	12	14	37	ja	ja
53	pushPullEmp	20150828T093104	33	m	27	r	1	9	5	53	0	neutral	1	1	n_1	n_4	yes	29	high800	push	25	11	557.23689099987	push	981.239981999901	push	1	1	569.365093000215	1	358.541242999763	1	547.946440000032	1	506.29675800019	1	574.819274999754	1	662.193955000021	29	2.04397356299978	1	13	12	12	14	37	ja	ja
54	pushPullEmp	20150828T093112	33	m	27	r	1	9	6	54	0	neutral	1	1	n_3	n_4	yes	29	low400	pull	25	11	631.734512999974	pull	1052.08841499996	pull	1	1	569.365093000215	1	358.541242999763	1	547.946440000032	1	506.29675800019	1	574.819274999754	1	662.193955000021	29	2.04397356299978	1	13	12	12	14	37	ja	ja
55	pushPullEmp	20150828T093150	33	m	27	r	1	10	1	55	0	neutral	3	1	n_14	n_13	yes	29	high800	push	25	11	805.539402999879	push	1307.88757199989	push	1	1	621.242517000155	1	755.332442000054	1	548.162816999593	1	740.662619999966	1	610.897909000414	1	536.307642999873	29	1.90341948500009	1	13	12	12	14	37	ja	ja
56	pushPullEmp	20150828T093157	33	m	27	r	1	10	2	56	0	neutral	3	1	n_15	n_13	yes	29	high800	push	25	11	512.668154999919	push	947.006026999934	push	1	1	621.242517000155	1	755.332442000054	1	548.162816999593	1	740.662619999966	1	610.897909000414	1	536.307642999873	29	1.90341948500009	1	13	12	12	14	37	ja	ja
57	pushPullEmp	20150828T093204	33	m	27	r	1	10	3	57	0	neutral	3	1	n_18	n_13	yes	29	low400	pull	25	11	521.639044000134	pull	975.416842000053	pull	1	1	621.242517000155	1	755.332442000054	1	548.162816999593	1	740.662619999966	1	610.897909000414	1	536.307642999873	29	1.90341948500009	1	13	12	12	14	37	ja	ja
58	pushPullEmp	20150828T093212	33	m	27	r	1	10	4	58	0	neutral	3	1	n_13	n_13	yes	29	high800	push	25	11	518.686028000142	push	1009.06742300013	push	1	1	621.242517000155	1	755.332442000054	1	548.162816999593	1	740.662619999966	1	610.897909000414	1	536.307642999873	29	1.90341948500009	1	13	12	12	14	37	ja	ja
59	pushPullEmp	20150828T093219	33	m	27	r	1	10	5	59	0	neutral	3	1	n_16	n_13	yes	29	low400	pull	25	11	688.902418000092	pull	1091.47207500028	pull	1	1	621.242517000155	1	755.332442000054	1	548.162816999593	1	740.662619999966	1	610.897909000414	1	536.307642999873	29	1.90341948500009	1	13	12	12	14	37	ja	ja
60	pushPullEmp	20150828T093226	33	m	27	r	1	10	6	60	0	neutral	3	1	n_17	n_13	yes	29	high800	push	25	11	465.510824000266	push	912.994992000113	push	1	1	621.242517000155	1	755.332442000054	1	548.162816999593	1	740.662619999966	1	610.897909000414	1	536.307642999873	29	1.90341948500009	1	13	12	12	14	37	ja	ja
61	pushPullEmp	20150828T093304	33	m	27	r	1	11	1	61	0	stroke	2	3	h_11	h_12	yes	29	low400	pull	25	11	717.314723999953	pull	1168.39212899993	pull	1	1	536.403607000011	1	571.736696999778	1	583.984366000095	1	1582.65130400014	1	573.157861000254	1	565.489539000282	29	1.85719083699996	1	13	12	12	14	37	ja	ja
62	pushPullEmp	20150828T093312	33	m	27	r	1	11	2	62	0	stroke	2	3	h_9	h_12	yes	29	low400	pull	25	11	487.123371000147	pull	900.22564199999	pull	1	1	536.403607000011	1	571.736696999778	1	583.984366000095	1	1582.65130400014	1	573.157861000254	1	565.489539000282	29	1.85719083699996	1	13	12	12	14	37	ja	ja
63	pushPullEmp	20150828T093319	33	m	27	r	1	11	3	63	0	stroke	2	3	h_10	h_12	yes	29	high800	push	25	11	572.944397999985	push	985.083797999872	push	1	1	536.403607000011	1	571.736696999778	1	583.984366000095	1	1582.65130400014	1	573.157861000254	1	565.489539000282	29	1.85719083699996	1	13	12	12	14	37	ja	ja
64	pushPullEmp	20150828T093327	33	m	27	r	1	11	4	64	0	stroke	2	3	h_7	h_12	yes	29	low400	pull	25	11	480.125678000244	pull	895.418176000116	pull	1	1	536.403607000011	1	571.736696999778	1	583.984366000095	1	1582.65130400014	1	573.157861000254	1	565.489539000282	29	1.85719083699996	1	13	12	12	14	37	ja	ja
65	pushPullEmp	20150828T093334	33	m	27	r	1	11	5	65	0	stroke	2	3	h_8	h_12	yes	29	high800	push	25	11	437.304436999606	push	880.650752999922	push	1	1	536.403607000011	1	571.736696999778	1	583.984366000095	1	1582.65130400014	1	573.157861000254	1	565.489539000282	29	1.85719083699996	1	13	12	12	14	37	ja	ja
66	pushPullEmp	20150828T093341	33	m	27	r	1	11	6	66	0	stroke	2	3	h_12	h_12	yes	29	low400	pull	25	11	565.146232999818	pull	965.01378100002	pull	1	1	536.403607000011	1	571.736696999778	1	583.984366000095	1	1582.65130400014	1	573.157861000254	1	565.489539000282	29	1.85719083699996	1	13	12	12	14	37	ja	ja
67	pushPullEmp	20150828T093419	33	m	27	r	1	12	1	67	0	stroke	6	3	h_33	h_34	yes	29	high800	push	25	11	918.236635999918	push	1379.07743999979	push	1	1	507.228187000237	1	615.331343999969	1	1676.86800699994	1	515.09868300036	1	577.567669000018	1	378.380337000181	29	2.18279169300013	1	13	12	12	14	37	ja	ja
68	pushPullEmp	20150828T093426	33	m	27	r	1	12	2	68	0	stroke	6	3	h_35	h_34	yes	29	high800	push	25	11	511.244431999879	push	927.269948999859	push	1	1	507.228187000237	1	615.331343999969	1	1676.86800699994	1	515.09868300036	1	577.567669000018	1	378.380337000181	29	2.18279169300013	1	13	12	12	14	37	ja	ja
69	pushPullEmp	20150828T093434	33	m	27	r	1	12	3	69	0	stroke	6	3	h_34	h_34	yes	29	low400	pull	25	11	514.306156999832	pull	984.438834999859	pull	1	1	507.228187000237	1	615.331343999969	1	1676.86800699994	1	515.09868300036	1	577.567669000018	1	378.380337000181	29	2.18279169300013	1	13	12	12	14	37	ja	ja
70	pushPullEmp	20150828T093441	33	m	27	r	1	12	4	70	0	stroke	6	3	h_36	h_34	yes	29	high800	push	25	11	489.926095000195	push	991.713050999901	push	1	1	507.228187000237	1	615.331343999969	1	1676.86800699994	1	515.09868300036	1	577.567669000018	1	378.380337000181	29	2.18279169300013	1	13	12	12	14	37	ja	ja
71	pushPullEmp	20150828T093448	33	m	27	r	1	12	5	71	0	stroke	6	3	h_32	h_34	yes	29	low400	pull	25	11	924.438034999985	pull	1325.1439139998	pull	1	1	507.228187000237	1	615.331343999969	1	1676.86800699994	1	515.09868300036	1	577.567669000018	1	378.380337000181	29	2.18279169300013	1	13	12	12	14	37	ja	ja
72	pushPullEmp	20150828T093456	33	m	27	r	1	12	6	72	0	stroke	6	3	h_31	h_34	yes	29	low400	pull	25	11	686.289486999707	pull	1104.59493800009	pull	1	1	507.228187000237	1	615.331343999969	1	1676.86800699994	1	515.09868300036	1	577.567669000018	1	378.380337000181	29	2.18279169300013	1	13	12	12	14	37	ja	ja
73	pushPullEmp	20150828T093535	33	m	27	r	1	13	1	73	0	sad	2	2	s_9	s_38	no	17	high800	push	25	11	624.778780999899	push	1071.09721300012	push	1	1	586.425857999984	1	875.788271999681	1	727.538294999704	1	365.716535000047	1	638.102003000313	1	1255.84534200016	17	2.60289592399977	1	13	12	12	14	37	ja	ja
74	pushPullEmp	20150828T093543	33	m	27	r	1	13	2	74	0	sad	2	2	s_11	s_38	no	17	high800	push	25	11	912.474610000212	push	1363.21242899985	push	1	1	586.425857999984	1	875.788271999681	1	727.538294999704	1	365.716535000047	1	638.102003000313	1	1255.84534200016	17	2.60289592399977	1	13	12	12	14	37	ja	ja
75	pushPullEmp	20150828T093550	33	m	27	r	1	13	3	75	0	sad	2	2	s_12	s_38	no	17	low400	pull	25	11	521.445902999953	pull	904.726233999649	pull	1	1	586.425857999984	1	875.788271999681	1	727.538294999704	1	365.716535000047	1	638.102003000313	1	1255.84534200016	17	2.60289592399977	1	13	12	12	14	37	ja	ja
76	pushPullEmp	20150828T093557	33	m	27	r	1	13	4	76	0	sad	2	2	s_8	s_38	no	17	high800	push	25	11	425.246413000063	push	818.366986000095	push	1	1	586.425857999984	1	875.788271999681	1	727.538294999704	1	365.716535000047	1	638.102003000313	1	1255.84534200016	17	2.60289592399977	1	13	12	12	14	37	ja	ja
77	pushPullEmp	20150828T093604	33	m	27	r	1	13	5	77	0	sad	2	2	s_10	s_38	no	17	low400	pull	25	11	683.468923000059	pull	1114.92174400028	pull	1	1	586.425857999984	1	875.788271999681	1	727.538294999704	1	365.716535000047	1	638.102003000313	1	1255.84534200016	17	2.60289592399977	1	13	12	12	14	37	ja	ja
78	pushPullEmp	20150828T093612	33	m	27	r	1	13	6	78	0	sad	2	2	s_7	s_38	no	17	high800	push	25	11	518.073416999963	push	982.198265999708	push	1	1	586.425857999984	1	875.788271999681	1	727.538294999704	1	365.716535000047	1	638.102003000313	1	1255.84534200016	17	2.60289592399977	1	13	12	12	14	37	ja	ja
79	pushPullEmp	20150828T093652	33	m	27	r	1	14	1	79	0	sad	6	2	s_32	s_39	no	17	low400	pull	25	11	784.637123999692	pull	1203.22979399987	pull	1	1	789.342862000012	1	774.733757999911	1	933.16003200016	1	855.344732000049	1	662.307944000077	1	529.007492999881	17	2.05403481300027	1	13	12	12	14	37	ja	ja
80	pushPullEmp	20150828T093659	33	m	27	r	1	14	2	80	0	sad	6	2	s_33	s_39	no	17	high800	push	25	11	552.228872999971	push	974.36277899997	push	1	1	789.342862000012	1	774.733757999911	1	933.16003200016	1	855.344732000049	1	662.307944000077	1	529.007492999881	17	2.05403481300027	1	13	12	12	14	37	ja	ja
81	pushPullEmp	20150828T093707	33	m	27	r	1	14	3	81	0	sad	6	2	s_34	s_39	no	17	high800	push	25	11	783.965367000183	push	1168.37320399998	push	1	1	789.342862000012	1	774.733757999911	1	933.16003200016	1	855.344732000049	1	662.307944000077	1	529.007492999881	17	2.05403481300027	1	13	12	12	14	37	ja	ja
82	pushPullEmp	20150828T093714	33	m	27	r	1	14	4	82	0	sad	6	2	s_36	s_39	no	17	low400	pull	25	11	444.677169999868	pull	861.729580999854	pull	1	1	789.342862000012	1	774.733757999911	1	933.16003200016	1	855.344732000049	1	662.307944000077	1	529.007492999881	17	2.05403481300027	1	13	12	12	14	37	ja	ja
83	pushPullEmp	20150828T093721	33	m	27	r	1	14	5	83	0	sad	6	2	s_31	s_39	no	17	high800	push	25	11	469.666265999767	push	993.342260999616	push	1	1	789.342862000012	1	774.733757999911	1	933.16003200016	1	855.344732000049	1	662.307944000077	1	529.007492999881	17	2.05403481300027	1	13	12	12	14	37	ja	ja
84	pushPullEmp	20150828T093729	33	m	27	r	1	14	6	84	0	sad	6	2	s_35	s_39	no	17	low400	pull	25	11	576.704323999664	pull	1025.79916499992	pull	1	1	789.342862000012	1	774.733757999911	1	933.16003200016	1	855.344732000049	1	662.307944000077	1	529.007492999881	17	2.05403481300027	1	13	12	12	14	37	ja	ja
85	pushPullEmp	20150828T093806	33	m	27	r	1	15	1	85	0	neutral	6	1	n_32	n_39	no	17	low400	pull	25	11	712.979479999925	pull	1126.44049099991	pull	1	1	776.684035000017	1	393.557688999863	1	616.477159999704	1	474.575016000017	1	481.92095200011	1	585.347181000088	17	1.9536662749997	1	13	12	12	14	37	ja	ja
86	pushPullEmp	20150828T093814	33	m	27	r	1	15	2	86	0	neutral	6	1	n_36	n_39	no	17	high800	push	25	11	444.978642000118	push	1021.51903100012	push	1	1	776.684035000017	1	393.557688999863	1	616.477159999704	1	474.575016000017	1	481.92095200011	1	585.347181000088	17	1.9536662749997	1	13	12	12	14	37	ja	ja
87	pushPullEmp	20150828T093821	33	m	27	r	1	15	3	87	0	neutral	6	1	n_33	n_39	no	17	low400	pull	25	11	507.183122999621	pull	907.124390999641	pull	1	1	776.684035000017	1	393.557688999863	1	616.477159999704	1	474.575016000017	1	481.92095200011	1	585.347181000088	17	1.9536662749997	1	13	12	12	14	37	ja	ja
88	pushPullEmp	20150828T093829	33	m	27	r	1	15	4	88	0	neutral	6	1	n_35	n_39	no	17	low400	pull	25	11	577.396952999905	pull	912.37949399995	pull	1	1	776.684035000017	1	393.557688999863	1	616.477159999704	1	474.575016000017	1	481.92095200011	1	585.347181000088	17	1.9536662749997	1	13	12	12	14	37	ja	ja
89	pushPullEmp	20150828T093836	33	m	27	r	1	15	5	89	0	neutral	6	1	n_31	n_39	no	17	high800	push	25	11	394.57473299979	push	793.483295999868	push	1	1	776.684035000017	1	393.557688999863	1	616.477159999704	1	474.575016000017	1	481.92095200011	1	585.347181000088	17	1.9536662749997	1	13	12	12	14	37	ja	ja
90	pushPullEmp	20150828T093844	33	m	27	r	1	15	6	90	0	neutral	6	1	n_34	n_39	no	17	low400	pull	25	11	728.463686000036	pull	1164.73573199992	pull	1	1	776.684035000017	1	393.557688999863	1	616.477159999704	1	474.575016000017	1	481.92095200011	1	585.347181000088	17	1.9536662749997	1	13	12	12	14	37	ja	ja
91	pushPullEmp	20150828T093919	33	m	27	r	1	16	1	91	0	neutral	5	1	n_29	n_38	no	17	high800	push	25	11	610.956444000185	push	986.284495000182	push	1	1	516.599009999936	1	354.120138999861	1	570.074249999834	1	1196.08105299994	1	951.394509999773	1	1204.08345599981	17	1.95624282299968	1	13	12	12	14	37	ja	ja
92	pushPullEmp	20150828T093927	33	m	27	r	1	16	2	92	0	neutral	5	1	n_30	n_38	no	17	high800	push	25	11	555.576939999904	push	1024.34590999983	push	1	1	516.599009999936	1	354.120138999861	1	570.074249999834	1	1196.08105299994	1	951.394509999773	1	1204.08345599981	17	1.95624282299968	1	13	12	12	14	37	ja	ja
93	pushPullEmp	20150828T093934	33	m	27	r	1	16	3	93	0	neutral	5	1	n_28	n_38	no	17	low400	pull	25	11	531.06802299988	pull	928.667043000023	pull	1	1	516.599009999936	1	354.120138999861	1	570.074249999834	1	1196.08105299994	1	951.394509999773	1	1204.08345599981	17	1.95624282299968	1	13	12	12	14	37	ja	ja
94	pushPullEmp	20150828T093941	33	m	27	r	1	16	4	94	0	neutral	5	1	n_25	n_38	no	17	high800	push	25	11	681.657489000012	push	1072.4521610001	push	1	1	516.599009999936	1	354.120138999861	1	570.074249999834	1	1196.08105299994	1	951.394509999773	1	1204.08345599981	17	1.95624282299968	1	13	12	12	14	37	ja	ja
95	pushPullEmp	20150828T093949	33	m	27	r	1	16	5	95	0	neutral	5	1	n_27	n_38	no	17	low400	pull	25	11	537.259359999851	pull	1006.1506639998	pull	1	1	516.599009999936	1	354.120138999861	1	570.074249999834	1	1196.08105299994	1	951.394509999773	1	1204.08345599981	17	1.95624282299968	1	13	12	12	14	37	ja	ja
96	pushPullEmp	20150828T093956	33	m	27	r	1	16	6	96	0	neutral	5	1	n_26	n_38	no	17	high800	push	25	11	632.698006000377	push	1081.62928200009	push	1	1	516.599009999936	1	354.120138999861	1	570.074249999834	1	1196.08105299994	1	951.394509999773	1	1204.08345599981	17	1.95624282299968	1	13	12	12	14	37	ja	ja
97	pushPullEmp	20150828T094035	33	m	27	r	1	17	1	97	0	sad	3	2	s_16	s_15	yes	29	low400	pull	25	11	892.807250000151	pull	1337.12569800025	pull	1	1	630.583299999671	1	1094.14850499979	1	664.70441599995	1	1403.67245600009	1	603.514249	1	465.683631000047	29	2.17894129500019	1	13	12	12	14	37	ja	ja
98	pushPullEmp	20150828T094043	33	m	27	r	1	17	2	98	0	sad	3	2	s_17	s_15	yes	29	high800	push	25	11	787.85579299993	push	1149.40561500007	push	1	1	630.583299999671	1	1094.14850499979	1	664.70441599995	1	1403.67245600009	1	603.514249	1	465.683631000047	29	2.17894129500019	1	13	12	12	14	37	ja	ja
99	pushPullEmp	20150828T094050	33	m	27	r	1	17	3	99	0	sad	3	2	s_14	s_15	yes	29	high800	push	25	11	530.033106000137	push	890.511939000025	push	1	1	630.583299999671	1	1094.14850499979	1	664.70441599995	1	1403.67245600009	1	603.514249	1	465.683631000047	29	2.17894129500019	1	13	12	12	14	37	ja	ja
100	pushPullEmp	20150828T094058	33	m	27	r	1	17	4	100	0	sad	3	2	s_15	s_15	yes	29	low400	pull	25	11	535.914173000132	pull	1011.85651499973	pull	1	1	630.583299999671	1	1094.14850499979	1	664.70441599995	1	1403.67245600009	1	603.514249	1	465.683631000047	29	2.17894129500019	1	13	12	12	14	37	ja	ja
101	pushPullEmp	20150828T094105	33	m	27	r	1	17	5	101	0	sad	3	2	s_13	s_15	yes	29	low400	pull	25	11	636.811491999997	pull	1059.25337099996	pull	1	1	630.583299999671	1	1094.14850499979	1	664.70441599995	1	1403.67245600009	1	603.514249	1	465.683631000047	29	2.17894129500019	1	13	12	12	14	37	ja	ja
102	pushPullEmp	20150828T094113	33	m	27	r	1	17	6	102	0	sad	3	2	s_18	s_15	yes	29	high800	push	25	11	545.147932000058	push	1034.41229900009	push	1	1	630.583299999671	1	1094.14850499979	1	664.70441599995	1	1403.67245600009	1	603.514249	1	465.683631000047	29	2.17894129500019	1	13	12	12	14	37	ja	ja
103	pushPullEmp	20150828T094150	33	m	27	r	1	18	1	103	0	sad	1	2	s_4	s_37	no	17	low400	pull	25	11	674.303632999799	pull	1082.06237899993	pull	1	1	794.011900999976	1	474.784941000053	1	597.205712000232	1	704.563940000298	1	642.566173999967	1	1078.04324899962	17	1.63476116400034	1	13	12	12	14	37	ja	ja
104	pushPullEmp	20150828T094157	33	m	27	r	1	18	2	104	0	sad	1	2	s_3	s_37	no	17	high800	push	25	11	599.817028000056	push	1029.31502300008	push	1	1	794.011900999976	1	474.784941000053	1	597.205712000232	1	704.563940000298	1	642.566173999967	1	1078.04324899962	17	1.63476116400034	1	13	12	12	14	37	ja	ja
105	pushPullEmp	20150828T094205	33	m	27	r	1	18	3	105	0	sad	1	2	s_2	s_37	no	17	high800	push	25	11	495.830571999799	push	908.215372999715	push	1	1	794.011900999976	1	474.784941000053	1	597.205712000232	1	704.563940000298	1	642.566173999967	1	1078.04324899962	17	1.63476116400034	1	13	12	12	14	37	ja	ja
106	pushPullEmp	20150828T094212	33	m	27	r	1	18	4	106	0	sad	1	2	s_1	s_37	no	17	low400	pull	25	11	646.71440500013	pull	1078.09061199976	pull	1	1	794.011900999976	1	474.784941000053	1	597.205712000232	1	704.563940000298	1	642.566173999967	1	1078.04324899962	17	1.63476116400034	1	13	12	12	14	37	ja	ja
107	pushPullEmp	20150828T094220	33	m	27	r	1	18	5	107	0	sad	1	2	s_5	s_37	no	17	low400	pull	25	11	827.965930999748	pull	1230.26084999956	pull	1	1	794.011900999976	1	474.784941000053	1	597.205712000232	1	704.563940000298	1	642.566173999967	1	1078.04324899962	17	1.63476116400034	1	13	12	12	14	37	ja	ja
108	pushPullEmp	20150828T094227	33	m	27	r	1	18	6	108	0	sad	1	2	s_6	s_37	no	17	high800	push	25	11	576.459400999833	push	1012.59891099981	push	1	1	794.011900999976	1	474.784941000053	1	597.205712000232	1	704.563940000298	1	642.566173999967	1	1078.04324899962	17	1.63476116400034	1	13	12	12	14	37	ja	ja
109	pushPullEmp	20150828T094303	33	m	27	r	1	19	1	109	0	stroke	4	3	h_24	h_39	no	17	high800	push	25	11	742.753780000025	push	1180.68221599979	push	1	1	529.444018000049	1	828.594909999993	1	573.402807999628	1	511.585527000079	1	684.108785000262	1	787.279359999957	17	2.10010637100004	1	13	12	12	14	37	ja	ja
110	pushPullEmp	20150828T094311	33	m	27	r	1	19	2	110	0	stroke	4	3	h_19	h_39	no	17	low400	pull	25	11	662.428942000275	pull	1051.82922300006	pull	1	1	529.444018000049	1	828.594909999993	1	573.402807999628	1	511.585527000079	1	684.108785000262	1	787.279359999957	17	2.10010637100004	1	13	12	12	14	37	ja	ja
111	pushPullEmp	20150828T094318	33	m	27	r	1	19	3	111	0	stroke	4	3	h_20	h_39	no	17	high800	push	25	11	435.106914999873	push	820.611224000098	push	1	1	529.444018000049	1	828.594909999993	1	573.402807999628	1	511.585527000079	1	684.108785000262	1	787.279359999957	17	2.10010637100004	1	13	12	12	14	37	ja	ja
112	pushPullEmp	20150828T094325	33	m	27	r	1	19	4	112	0	stroke	4	3	h_23	h_39	no	17	high800	push	25	11	507.633259999991	push	853.108229999933	push	1	1	529.444018000049	1	828.594909999993	1	573.402807999628	1	511.585527000079	1	684.108785000262	1	787.279359999957	17	2.10010637100004	1	13	12	12	14	37	ja	ja
113	pushPullEmp	20150828T094332	33	m	27	r	1	19	5	113	0	stroke	4	3	h_22	h_39	no	17	low400	pull	25	11	524.696844000213	pull	931.399105000404	pull	1	1	529.444018000049	1	828.594909999993	1	573.402807999628	1	511.585527000079	1	684.108785000262	1	787.279359999957	17	2.10010637100004	1	13	12	12	14	37	ja	ja
114	pushPullEmp	20150828T094340	33	m	27	r	1	19	6	114	0	stroke	4	3	h_21	h_39	no	17	low400	pull	25	11	993.544240999749	pull	1443.20401900004	pull	1	1	529.444018000049	1	828.594909999993	1	573.402807999628	1	511.585527000079	1	684.108785000262	1	787.279359999957	17	2.10010637100004	1	13	12	12	14	37	ja	ja
115	pushPullEmp	20150828T094416	33	m	27	r	1	20	1	115	0	stroke	1	3	h_5	h_37	no	17	high800	push	25	11	578.983572999623	push	1010.58563999994	push	1	1	573.379089000355	1	634.233463999863	1	472.819804999745	1	584.058972000093	1	330.40426999969	1	466.45343199998	17	2.0075162119997	1	13	12	12	14	37	ja	ja
116	pushPullEmp	20150828T094423	33	m	27	r	1	20	2	116	0	stroke	1	3	h_2	h_37	no	17	high800	push	25	11	526.385362000023	push	958.359189000115	push	1	1	573.379089000355	1	634.233463999863	1	472.819804999745	1	584.058972000093	1	330.40426999969	1	466.45343199998	17	2.0075162119997	1	13	12	12	14	37	ja	ja
117	pushPullEmp	20150828T094430	33	m	27	r	1	20	3	117	0	stroke	1	3	h_3	h_37	no	17	low400	pull	25	11	436.749214999603	pull	952.859764999725	pull	1	1	573.379089000355	1	634.233463999863	1	472.819804999745	1	584.058972000093	1	330.40426999969	1	466.45343199998	17	2.0075162119997	1	13	12	12	14	37	ja	ja
118	pushPullEmp	20150828T094438	33	m	27	r	1	20	4	118	0	stroke	1	3	h_4	h_37	no	17	low400	pull	25	11	626.514434000095	pull	1022.26213200002	pull	1	1	573.379089000355	1	634.233463999863	1	472.819804999745	1	584.058972000093	1	330.40426999969	1	466.45343199998	17	2.0075162119997	1	13	12	12	14	37	ja	ja
119	pushPullEmp	20150828T094445	33	m	27	r	1	20	5	119	0	stroke	1	3	h_6	h_37	no	17	high800	push	25	11	492.118596000277	push	926.44268200011	push	1	1	573.379089000355	1	634.233463999863	1	472.819804999745	1	584.058972000093	1	330.40426999969	1	466.45343199998	17	2.0075162119997	1	13	12	12	14	37	ja	ja
120	pushPullEmp	20150828T094452	33	m	27	r	1	20	6	120	0	stroke	1	3	h_1	h_37	no	17	high800	push	25	11	596.378948999794	push	988.569432999706	push	1	1	573.379089000355	1	634.233463999863	1	472.819804999745	1	584.058972000093	1	330.40426999969	1	466.45343199998	17	2.0075162119997	1	13	12	12	14	37	ja	ja
[truncated: 28 more columns]
