# Supplementary material for: Empathic concern and personal distress depend on situational but not dispositional factors
Source: PLoS One. 2019 Nov 14;14(11):e0225102. doi: 10.1371/journal.pone.0225102 (PMC6855434; doi:10.1371/journal.pone.0225102)
Supplement: S3 File — (ZIP) [file pone.0225102.s004.zip › Results/pushPullEmp_35_avg.txt]

expName	date	vpNum	gender	age	handedness	respMapping	block	trial	trialCount	practice	picType	picBlock	picTypeNum	picName	memPicName	memPicPresent	memPicCorrKey	tone	respDirection	panas1Pos	panas1Neg	movementOnset	movementOnsetDirection	movementOffset	movementOffsetDirection	correct	respKeyTender	respTimeTender	respKeyCompassionate	respTimeCompassionate	respKeyMoved	respTimeMoved	respKeyWorried	respTimeWorried	respKeyDistressed	respTimeDistressed	respKeyAlarmed	respTimeAlarmed	memRespKey	memRespTime	correctMemTask	fs	ec	pt	pd	empathy	pqQ1	pqQ2	panas2Pos
1	pushPullEmp	20150902T131139	35	m	20	r	1	1	1	1	1	practice	2	4	p_11	p_12	yes	29	high800	push	27	12	670.562673000139	push	983.125064000167	push	1	4	3544.55181200001	4	3129.07338100013	2	14566.931114	2	3882.6765609997	2	5226.39377799987	3	5787.57213600011	29	5.84708810999973	1	15	15	20	9	50	ja	nein
2	pushPullEmp	20150902T131147	35	m	20	r	1	1	2	2	1	practice	2	4	p_7	p_12	yes	29	high800	push	27	12	834.707921999827	push	1110.83722899962	push	1	4	3544.55181200001	4	3129.07338100013	2	14566.931114	2	3882.6765609997	2	5226.39377799987	3	5787.57213600011	29	5.84708810999973	1	15	15	20	9	50	ja	nein
3	pushPullEmp	20150902T131154	35	m	20	r	1	1	3	3	1	practice	2	4	p_10	p_12	yes	29	low400	pull	27	12	558.718330000014	pull	825.695337000165	pull	1	4	3544.55181200001	4	3129.07338100013	2	14566.931114	2	3882.6765609997	2	5226.39377799987	3	5787.57213600011	29	5.84708810999973	1	15	15	20	9	50	ja	nein
4	pushPullEmp	20150902T131210	35	m	20	r	1	1	4	4	1	practice	2	4	p_9	p_12	yes	29	high800	push	27	12	608.476748000001	push	940.633259999984	push	1	4	3544.55181200001	4	3129.07338100013	2	14566.931114	2	3882.6765609997	2	5226.39377799987	3	5787.57213600011	29	5.84708810999973	1	15	15	20	9	50	ja	nein
5	pushPullEmp	20150902T131217	35	m	20	r	1	1	5	5	1	practice	2	4	p_8	p_12	yes	29	high800	push	27	12	541.973367000177	push	816.801725000099	push	1	4	3544.55181200001	4	3129.07338100013	2	14566.931114	2	3882.6765609997	2	5226.39377799987	3	5787.57213600011	29	5.84708810999973	1	15	15	20	9	50	ja	nein
6	pushPullEmp	20150902T131224	35	m	20	r	1	1	6	6	1	practice	2	4	p_12	p_12	yes	29	high800	push	27	12	525.14753800015	push	777.221066000133	push	1	4	3544.55181200001	4	3129.07338100013	2	14566.931114	2	3882.6765609997	2	5226.39377799987	3	5787.57213600011	29	5.84708810999973	1	15	15	20	9	50	ja	nein
7	pushPullEmp	20150902T131346	35	m	20	r	1	2	1	7	1	practice	1	4	p_2	p_13	no	17	low400	pull	27	12	675.302079999601	pull	974.136558999708	pull	1	2	2363.47154899977	2	6616.5494400002	3	1945.90260799987	3	5811.49993999998	2	2906.83605100003	2	15603.8977409999	17	2.79493267099997	1	15	15	20	9	50	ja	nein
8	pushPullEmp	20150902T131353	35	m	20	r	1	2	2	8	1	practice	1	4	p_1	p_13	no	17	high800	push	27	12	468.499645999946	push	777.779372000059	push	1	2	2363.47154899977	2	6616.5494400002	3	1945.90260799987	3	5811.49993999998	2	2906.83605100003	2	15603.8977409999	17	2.79493267099997	1	15	15	20	9	50	ja	nein
9	pushPullEmp	20150902T131400	35	m	20	r	1	2	3	9	1	practice	1	4	p_3	p_13	no	17	low400	pull	27	12	533.339588000108	pull	793.564332000078	pull	1	2	2363.47154899977	2	6616.5494400002	3	1945.90260799987	3	5811.49993999998	2	2906.83605100003	2	15603.8977409999	17	2.79493267099997	1	15	15	20	9	50	ja	nein
10	pushPullEmp	20150902T131407	35	m	20	r	1	2	4	10	1	practice	1	4	p_5	p_13	no	17	low400	pull	27	12	580.042038999731	pull	850.17349500013	pull	1	2	2363.47154899977	2	6616.5494400002	3	1945.90260799987	3	5811.49993999998	2	2906.83605100003	2	15603.8977409999	17	2.79493267099997	1	15	15	20	9	50	ja	nein
11	pushPullEmp	20150902T131414	35	m	20	r	1	2	5	11	1	practice	1	4	p_6	p_13	no	17	low400	pull	27	12	542.124963000177	pull	780.034359000027	pull	1	2	2363.47154899977	2	6616.5494400002	3	1945.90260799987	3	5811.49993999998	2	2906.83605100003	2	15603.8977409999	17	2.79493267099997	1	15	15	20	9	50	ja	nein
12	pushPullEmp	20150902T131421	35	m	20	r	1	2	6	12	1	practice	1	4	p_4	p_13	no	17	low400	pull	27	12	600.455092999804	pull	856.090177999798	pull	1	2	2363.47154899977	2	6616.5494400002	3	1945.90260799987	3	5811.49993999998	2	2906.83605100003	2	15603.8977409999	17	2.79493267099997	1	15	15	20	9	50	ja	nein
13	pushPullEmp	20150902T131545	35	m	20	r	1	3	1	13	0	stroke	4	3	h_19	h_39	no	17	low400	pull	27	12	582.940926000087	push	1323.72630400014	pull	1	5	4224.55560600019	6	7657.71649699991	4	1425.04846200018	5	7780.32950399984	5	2273.78145800003	6	1842.95895200012	17	2.63235184399991	1	15	15	20	9	50	ja	nein
14	pushPullEmp	20150902T131552	35	m	20	r	1	3	2	14	0	stroke	4	3	h_21	h_39	no	17	high800	push	27	12	603.497204999963	push	950.340856999697	push	1	5	4224.55560600019	6	7657.71649699991	4	1425.04846200018	5	7780.32950399984	5	2273.78145800003	6	1842.95895200012	17	2.63235184399991	1	15	15	20	9	50	ja	nein
15	pushPullEmp	20150902T131559	35	m	20	r	1	3	3	15	0	stroke	4	3	h_23	h_39	no	17	low400	pull	27	12	-2024.19637399989	pull	1009.59921500007	pull	1	5	4224.55560600019	6	7657.71649699991	4	1425.04846200018	5	7780.32950399984	5	2273.78145800003	6	1842.95895200012	17	2.63235184399991	1	15	15	20	9	50	ja	nein
16	pushPullEmp	20150902T131606	35	m	20	r	1	3	4	16	0	stroke	4	3	h_20	h_39	no	17	high800	push	27	12	523.196103000264	push	839.030650999921	push	1	5	4224.55560600019	6	7657.71649699991	4	1425.04846200018	5	7780.32950399984	5	2273.78145800003	6	1842.95895200012	17	2.63235184399991	1	15	15	20	9	50	ja	nein
17	pushPullEmp	20150902T131613	35	m	20	r	1	3	5	17	0	stroke	4	3	h_22	h_39	no	17	low400	pull	27	12	689.824348000097	pull	988.262065000166	pull	1	5	4224.55560600019	6	7657.71649699991	4	1425.04846200018	5	7780.32950399984	5	2273.78145800003	6	1842.95895200012	17	2.63235184399991	1	15	15	20	9	50	ja	nein
18	pushPullEmp	20150902T131620	35	m	20	r	1	3	6	18	0	stroke	4	3	h_24	h_39	no	17	high800	push	27	12	662.474453000257	push	959.595986000139	push	1	5	4224.55560600019	6	7657.71649699991	4	1425.04846200018	5	7780.32950399984	5	2273.78145800003	6	1842.95895200012	17	2.63235184399991	1	15	15	20	9	50	ja	nein
19	pushPullEmp	20150902T131726	35	m	20	r	1	4	1	19	0	stroke	5	3	h_27	h_28	yes	29	high800	push	27	12	685.454585999949	push	1009.0607129999	push	1	6	2383.27822400015	6	1908.43168800029	5	5046.5820039999	6	2039.27050399989	5	2317.96259000021	6	2135.08178599977	29	2.70091448799985	1	15	15	20	9	50	ja	nein
20	pushPullEmp	20150902T131733	35	m	20	r	1	4	2	20	0	stroke	5	3	h_26	h_28	yes	29	low400	pull	27	12	474.195938999997	pull	719.924701999986	pull	1	6	2383.27822400015	6	1908.43168800029	5	5046.5820039999	6	2039.27050399989	5	2317.96259000021	6	2135.08178599977	29	2.70091448799985	1	15	15	20	9	50	ja	nein
21	pushPullEmp	20150902T131740	35	m	20	r	1	4	3	21	0	stroke	5	3	h_30	h_28	yes	29	low400	pull	27	12	675.360049999999	pull	915.420391000116	pull	1	6	2383.27822400015	6	1908.43168800029	5	5046.5820039999	6	2039.27050399989	5	2317.96259000021	6	2135.08178599977	29	2.70091448799985	1	15	15	20	9	50	ja	nein
22	pushPullEmp	20150902T131747	35	m	20	r	1	4	4	22	0	stroke	5	3	h_29	h_28	yes	29	high800	push	27	12	543.066036000098	push	810.472663000226	push	1	6	2383.27822400015	6	1908.43168800029	5	5046.5820039999	6	2039.27050399989	5	2317.96259000021	6	2135.08178599977	29	2.70091448799985	1	15	15	20	9	50	ja	nein
23	pushPullEmp	20150902T131755	35	m	20	r	1	4	5	23	0	stroke	5	3	h_28	h_28	yes	29	low400	pull	27	12	590.344923999604	pull	846.594579999968	pull	1	6	2383.27822400015	6	1908.43168800029	5	5046.5820039999	6	2039.27050399989	5	2317.96259000021	6	2135.08178599977	29	2.70091448799985	1	15	15	20	9	50	ja	nein
24	pushPullEmp	20150902T131803	35	m	20	r	1	4	6	24	0	stroke	5	3	h_25	h_28	yes	29	low400	pull	27	12	667.008932000139	pull	921.290420999961	pull	1	6	2383.27822400015	6	1908.43168800029	5	5046.5820039999	6	2039.27050399989	5	2317.96259000021	6	2135.08178599977	29	2.70091448799985	1	15	15	20	9	50	ja	nein
25	pushPullEmp	20150902T131859	35	m	20	r	1	5	1	25	0	sad	6	2	s_34	s_39	no	17	high800	push	27	12	616.784290999978	push	932.715741999848	push	1	2	2604.10165899975	5	4601.23626599989	3	3092.03539800001	4	1375.76100300021	2	2952.80043399998	3	3200.46298899979	17	2.34849507299987	1	15	15	20	9	50	ja	nein
26	pushPullEmp	20150902T131906	35	m	20	r	1	5	2	26	0	sad	6	2	s_33	s_39	no	17	low400	pull	27	12	683.411867999988	pull	930.003267999931	pull	1	2	2604.10165899975	5	4601.23626599989	3	3092.03539800001	4	1375.76100300021	2	2952.80043399998	3	3200.46298899979	17	2.34849507299987	1	15	15	20	9	50	ja	nein
27	pushPullEmp	20150902T131913	35	m	20	r	1	5	3	27	0	sad	6	2	s_36	s_39	no	17	low400	pull	27	12	497.228779999958	pull	737.715029999734	pull	1	2	2604.10165899975	5	4601.23626599989	3	3092.03539800001	4	1375.76100300021	2	2952.80043399998	3	3200.46298899979	17	2.34849507299987	1	15	15	20	9	50	ja	nein
28	pushPullEmp	20150902T131920	35	m	20	r	1	5	4	28	0	sad	6	2	s_32	s_39	no	17	high800	push	27	12	636.983970999907	push	908.391380999845	push	1	2	2604.10165899975	5	4601.23626599989	3	3092.03539800001	4	1375.76100300021	2	2952.80043399998	3	3200.46298899979	17	2.34849507299987	1	15	15	20	9	50	ja	nein
29	pushPullEmp	20150902T131928	35	m	20	r	1	5	5	29	0	sad	6	2	s_35	s_39	no	17	low400	pull	27	12	472.662931999665	pull	809.086115999733	pull	1	2	2604.10165899975	5	4601.23626599989	3	3092.03539800001	4	1375.76100300021	2	2952.80043399998	3	3200.46298899979	17	2.34849507299987	1	15	15	20	9	50	ja	nein
30	pushPullEmp	20150902T131937	35	m	20	r	1	5	6	30	0	sad	6	2	s_31	s_39	no	17	high800	push	27	12	662.529572000134	push	880.532271000087	push	1	2	2604.10165899975	5	4601.23626599989	3	3092.03539800001	4	1375.76100300021	2	2952.80043399998	3	3200.46298899979	17	2.34849507299987	1	15	15	20	9	50	ja	nein
31	pushPullEmp	20150902T132030	35	m	20	r	1	6	1	31	0	sad	1	2	s_6	s_37	no	17	high800	push	27	12	541.545913000031	push	850.394195999892	push	1	3	2678.63961800003	4	2243.98413600011	5	2520.38649999986	2	2071.61896499974	1	2146.73763500014	3	1809.24685799982	17	2.22426833200007	1	15	15	20	9	50	ja	nein
32	pushPullEmp	20150902T132037	35	m	20	r	1	6	2	32	0	sad	1	2	s_4	s_37	no	17	low400	pull	27	12	541.264985999878	pull	808.745961000004	pull	1	3	2678.63961800003	4	2243.98413600011	5	2520.38649999986	2	2071.61896499974	1	2146.73763500014	3	1809.24685799982	17	2.22426833200007	1	15	15	20	9	50	ja	nein
33	pushPullEmp	20150902T132044	35	m	20	r	1	6	3	33	0	sad	1	2	s_1	s_37	no	17	high800	push	27	12	688.021578999818	push	991.601824999729	push	1	3	2678.63961800003	4	2243.98413600011	5	2520.38649999986	2	2071.61896499974	1	2146.73763500014	3	1809.24685799982	17	2.22426833200007	1	15	15	20	9	50	ja	nein
34	pushPullEmp	20150902T132052	35	m	20	r	1	6	4	34	0	sad	1	2	s_3	s_37	no	17	low400	pull	27	12	661.937798999934	pull	906.625965000221	pull	1	3	2678.63961800003	4	2243.98413600011	5	2520.38649999986	2	2071.61896499974	1	2146.73763500014	3	1809.24685799982	17	2.22426833200007	1	15	15	20	9	50	ja	nein
35	pushPullEmp	20150902T132100	35	m	20	r	1	6	5	35	0	sad	1	2	s_2	s_37	no	17	high800	push	27	12	500.455083000001	push	717.943836999988	push	1	3	2678.63961800003	4	2243.98413600011	5	2520.38649999986	2	2071.61896499974	1	2146.73763500014	3	1809.24685799982	17	2.22426833200007	1	15	15	20	9	50	ja	nein
36	pushPullEmp	20150902T132107	35	m	20	r	1	6	6	36	0	sad	1	2	s_5	s_37	no	17	low400	pull	27	12	505.158927999972	pull	760.865188999858	pull	1	3	2678.63961800003	4	2243.98413600011	5	2520.38649999986	2	2071.61896499974	1	2146.73763500014	3	1809.24685799982	17	2.22426833200007	1	15	15	20	9	50	ja	nein
37	pushPullEmp	20150902T132155	35	m	20	r	1	7	1	37	0	neutral	1	1	n_6	n_3	yes	29	low400	pull	27	12	715.351897000237	pull	1055.49537400009	pull	1	2	2226.2114160003	2	1215.28142999978	1	1590.43303299995	2	1950.34259499971	2	3089.25743999998	1	989.820882000004	29	2.42290091199993	1	15	15	20	9	50	ja	nein
38	pushPullEmp	20150902T132202	35	m	20	r	1	7	2	38	0	neutral	1	1	n_5	n_3	yes	29	high800	push	27	12	511.340174999877	push	775.474495000144	push	1	2	2226.2114160003	2	1215.28142999978	1	1590.43303299995	2	1950.34259499971	2	3089.25743999998	1	989.820882000004	29	2.42290091199993	1	15	15	20	9	50	ja	nein
39	pushPullEmp	20150902T132210	35	m	20	r	1	7	3	39	0	neutral	1	1	n_3	n_3	yes	29	high800	push	27	12	539.763971000255	push	797.118136000179	push	1	2	2226.2114160003	2	1215.28142999978	1	1590.43303299995	2	1950.34259499971	2	3089.25743999998	1	989.820882000004	29	2.42290091199993	1	15	15	20	9	50	ja	nein
40	pushPullEmp	20150902T132217	35	m	20	r	1	7	4	40	0	neutral	1	1	n_1	n_3	yes	29	low400	pull	27	12	534.268047999925	pull	810.185572999766	pull	1	2	2226.2114160003	2	1215.28142999978	1	1590.43303299995	2	1950.34259499971	2	3089.25743999998	1	989.820882000004	29	2.42290091199993	1	15	15	20	9	50	ja	nein
41	pushPullEmp	20150902T132225	35	m	20	r	1	7	5	41	0	neutral	1	1	n_2	n_3	yes	29	low400	pull	27	12	486.208383999932	pull	714.238467000181	pull	1	2	2226.2114160003	2	1215.28142999978	1	1590.43303299995	2	1950.34259499971	2	3089.25743999998	1	989.820882000004	29	2.42290091199993	1	15	15	20	9	50	ja	nein
42	pushPullEmp	20150902T132232	35	m	20	r	1	7	6	42	0	neutral	1	1	n_4	n_3	yes	29	high800	push	27	12	515.76697100027	push	776.952674999942	push	1	2	2226.2114160003	2	1215.28142999978	1	1590.43303299995	2	1950.34259499971	2	3089.25743999998	1	989.820882000004	29	2.42290091199993	1	15	15	20	9	50	ja	nein
43	pushPullEmp	20150902T132316	35	m	20	r	1	8	1	43	0	neutral	2	1	n_8	n_10	yes	29	high800	push	27	12	568.336467000227	push	862.876941000086	push	1	2	1524.72181199983	2	317.876130000059	1	1747.92189400023	3	2874.57719200029	3	2600.51101399995	2	3120.37943899986	29	2.67239475499991	1	15	15	20	9	50	ja	nein
44	pushPullEmp	20150902T132323	35	m	20	r	1	8	2	44	0	neutral	2	1	n_12	n_10	yes	29	low400	pull	27	12	627.727561999909	pull	853.041656000078	pull	1	2	1524.72181199983	2	317.876130000059	1	1747.92189400023	3	2874.57719200029	3	2600.51101399995	2	3120.37943899986	29	2.67239475499991	1	15	15	20	9	50	ja	nein
45	pushPullEmp	20150902T132330	35	m	20	r	1	8	3	45	0	neutral	2	1	n_11	n_10	yes	29	high800	push	27	12	-1715.38921999981	pull	709.849278000187	push	1	2	1524.72181199983	2	317.876130000059	1	1747.92189400023	3	2874.57719200029	3	2600.51101399995	2	3120.37943899986	29	2.67239475499991	1	15	15	20	9	50	ja	nein
46	pushPullEmp	20150902T132337	35	m	20	r	1	8	4	46	0	neutral	2	1	n_7	n_10	yes	29	low400	pull	27	12	840.998358999812	pull	1076.81424300002	pull	1	2	1524.72181199983	2	317.876130000059	1	1747.92189400023	3	2874.57719200029	3	2600.51101399995	2	3120.37943899986	29	2.67239475499991	1	15	15	20	9	50	ja	nein
47	pushPullEmp	20150902T132345	35	m	20	r	1	8	5	47	0	neutral	2	1	n_10	n_10	yes	29	high800	push	27	12	564.598961999654	push	774.443223999588	push	1	2	1524.72181199983	2	317.876130000059	1	1747.92189400023	3	2874.57719200029	3	2600.51101399995	2	3120.37943899986	29	2.67239475499991	1	15	15	20	9	50	ja	nein
48	pushPullEmp	20150902T132352	35	m	20	r	1	8	6	48	0	neutral	2	1	n_9	n_10	yes	29	high800	push	27	12	675.993259999908	push	890.000284000147	push	1	2	1524.72181199983	2	317.876130000059	1	1747.92189400023	3	2874.57719200029	3	2600.51101399995	2	3120.37943899986	29	2.67239475499991	1	15	15	20	9	50	ja	nein
49	pushPullEmp	20150902T132440	35	m	20	r	1	9	1	49	0	stroke	3	3	h_18	h_38	no	17	high800	push	27	12	599.682497000325	push	886.557301999896	push	1	4	1721.86371299995	7	1236.90506599996	7	1447.23423200003	6	1264.74167800006	5	4682.84605100007	7	1741.95015000032	17	1.93310883300001	1	15	15	20	9	50	ja	nein
50	pushPullEmp	20150902T132448	35	m	20	r	1	9	2	50	0	stroke	3	3	h_16	h_38	no	17	high800	push	27	12	605.964189000228	push	860.873038000231	push	1	4	1721.86371299995	7	1236.90506599996	7	1447.23423200003	6	1264.74167800006	5	4682.84605100007	7	1741.95015000032	17	1.93310883300001	1	15	15	20	9	50	ja	nein
51	pushPullEmp	20150902T132455	35	m	20	r	1	9	3	51	0	stroke	3	3	h_17	h_38	no	17	low400	pull	27	12	699.456806000038	pull	937.442364000257	pull	1	4	1721.86371299995	7	1236.90506599996	7	1447.23423200003	6	1264.74167800006	5	4682.84605100007	7	1741.95015000032	17	1.93310883300001	1	15	15	20	9	50	ja	nein
52	pushPullEmp	20150902T132502	35	m	20	r	1	9	4	52	0	stroke	3	3	h_14	h_38	no	17	high800	push	27	12	516.314545000005	push	804.91373599978	push	1	4	1721.86371299995	7	1236.90506599996	7	1447.23423200003	6	1264.74167800006	5	4682.84605100007	7	1741.95015000032	17	1.93310883300001	1	15	15	20	9	50	ja	nein
53	pushPullEmp	20150902T132509	35	m	20	r	1	9	5	53	0	stroke	3	3	h_13	h_38	no	17	low400	pull	27	12	653.562306999997	pull	954.74081499979	pull	1	4	1721.86371299995	7	1236.90506599996	7	1447.23423200003	6	1264.74167800006	5	4682.84605100007	7	1741.95015000032	17	1.93310883300001	1	15	15	20	9	50	ja	nein
54	pushPullEmp	20150902T132516	35	m	20	r	1	9	6	54	0	stroke	3	3	h_15	h_38	no	17	high800	push	27	12	569.467160999764	push	807.41061700003	push	1	4	1721.86371299995	7	1236.90506599996	7	1447.23423200003	6	1264.74167800006	5	4682.84605100007	7	1741.95015000032	17	1.93310883300001	1	15	15	20	9	50	ja	nein
55	pushPullEmp	20150902T132603	35	m	20	r	1	10	1	55	0	stroke	2	3	h_9	h_8	yes	29	low400	pull	27	12	616.299340999925	pull	878.332318999677	pull	1	4	2319.95933200005	6	2809.85558299972	7	1726.3608950002	6	2319.68410500031	5	2869.88629699999	6	1976.47206900001	29	2.33660972799998	1	15	15	20	9	50	ja	nein
56	pushPullEmp	20150902T132611	35	m	20	r	1	10	2	56	0	stroke	2	3	h_7	h_8	yes	29	low400	pull	27	12	501.79112900003	pull	741.096785999962	pull	1	4	2319.95933200005	6	2809.85558299972	7	1726.3608950002	6	2319.68410500031	5	2869.88629699999	6	1976.47206900001	29	2.33660972799998	1	15	15	20	9	50	ja	nein
57	pushPullEmp	20150902T132618	35	m	20	r	1	10	3	57	0	stroke	2	3	h_11	h_8	yes	29	high800	push	27	12	496.864862999999	push	740.991600999976	push	1	4	2319.95933200005	6	2809.85558299972	7	1726.3608950002	6	2319.68410500031	5	2869.88629699999	6	1976.47206900001	29	2.33660972799998	1	15	15	20	9	50	ja	nein
58	pushPullEmp	20150902T132626	35	m	20	r	1	10	4	58	0	stroke	2	3	h_8	h_8	yes	29	low400	pull	27	12	498.898113999625	pull	734.793223999626	pull	1	4	2319.95933200005	6	2809.85558299972	7	1726.3608950002	6	2319.68410500031	5	2869.88629699999	6	1976.47206900001	29	2.33660972799998	1	15	15	20	9	50	ja	nein
59	pushPullEmp	20150902T132633	35	m	20	r	1	10	5	59	0	stroke	2	3	h_10	h_8	yes	29	high800	push	27	12	509.338185000255	push	771.385109000315	push	1	4	2319.95933200005	6	2809.85558299972	7	1726.3608950002	6	2319.68410500031	5	2869.88629699999	6	1976.47206900001	29	2.33660972799998	1	15	15	20	9	50	ja	nein
60	pushPullEmp	20150902T132640	35	m	20	r	1	10	6	60	0	stroke	2	3	h_12	h_8	yes	29	low400	pull	27	12	497.925947999993	pull	761.70626200008	pull	1	4	2319.95933200005	6	2809.85558299972	7	1726.3608950002	6	2319.68410500031	5	2869.88629699999	6	1976.47206900001	29	2.33660972799998	1	15	15	20	9	50	ja	nein
61	pushPullEmp	20150902T132734	35	m	20	r	1	11	1	61	0	sad	4	2	s_24	s_23	yes	29	high800	push	27	12	636.398924999663	push	907.991746999665	push	1	5	2438.96365700039	4	1093.13410300001	3	2121.30177199924	7	1387.31721100066	2	1563.12702099967	4	1355.8546889999	17	2.27518199400038	2	15	15	20	9	50	ja	nein
62	pushPullEmp	20150902T132741	35	m	20	r	1	11	2	62	0	sad	4	2	s_20	s_23	yes	29	low400	pull	27	12	679.810745000443	pull	968.18141099998	pull	1	5	2438.96365700039	4	1093.13410300001	3	2121.30177199924	7	1387.31721100066	2	1563.12702099967	4	1355.8546889999	17	2.27518199400038	2	15	15	20	9	50	ja	nein
63	pushPullEmp	20150902T132749	35	m	20	r	1	11	3	63	0	sad	4	2	s_22	s_23	yes	29	high800	push	27	12	540.570099999357	push	778.833134000095	push	1	5	2438.96365700039	4	1093.13410300001	3	2121.30177199924	7	1387.31721100066	2	1563.12702099967	4	1355.8546889999	17	2.27518199400038	2	15	15	20	9	50	ja	nein
64	pushPullEmp	20150902T132757	35	m	20	r	1	11	4	64	0	sad	4	2	s_23	s_23	yes	29	high800	push	27	12	614.138738000387	push	862.499060999748	push	1	5	2438.96365700039	4	1093.13410300001	3	2121.30177199924	7	1387.31721100066	2	1563.12702099967	4	1355.8546889999	17	2.27518199400038	2	15	15	20	9	50	ja	nein
65	pushPullEmp	20150902T132805	35	m	20	r	1	11	5	65	0	sad	4	2	s_19	s_23	yes	29	low400	pull	27	12	650.120961999964	pull	924.417554000574	pull	1	5	2438.96365700039	4	1093.13410300001	3	2121.30177199924	7	1387.31721100066	2	1563.12702099967	4	1355.8546889999	17	2.27518199400038	2	15	15	20	9	50	ja	nein
66	pushPullEmp	20150902T132812	35	m	20	r	1	11	6	66	0	sad	4	2	s_21	s_23	yes	29	high800	push	27	12	658.388755000378	push	905.394158000381	push	1	5	2438.96365700039	4	1093.13410300001	3	2121.30177199924	7	1387.31721100066	2	1563.12702099967	4	1355.8546889999	17	2.27518199400038	2	15	15	20	9	50	ja	nein
67	pushPullEmp	20150902T132912	35	m	20	r	1	12	1	67	0	sad	2	2	s_12	s_38	no	17	low400	pull	27	12	957.334452000083	pull	1201.34771400049	pull	1	4	3357.76751499998	5	2795.35150299944	2	1014.5164229998	3	1336.04316999936	2	1110.62036899966	2	1291.28875400056	17	2.36264954400031	1	15	15	20	9	50	ja	nein
68	pushPullEmp	20150902T132919	35	m	20	r	1	12	2	68	0	sad	2	2	s_10	s_38	no	17	high800	push	27	12	509.963186999703	push	755.55052100015	push	1	4	3357.76751499998	5	2795.35150299944	2	1014.5164229998	3	1336.04316999936	2	1110.62036899966	2	1291.28875400056	17	2.36264954400031	1	15	15	20	9	50	ja	nein
69	pushPullEmp	20150902T132927	35	m	20	r	1	12	3	69	0	sad	2	2	s_7	s_38	no	17	low400	pull	27	12	514.737216000052	pull	791.036165000245	pull	1	4	3357.76751499998	5	2795.35150299944	2	1014.5164229998	3	1336.04316999936	2	1110.62036899966	2	1291.28875400056	17	2.36264954400031	1	15	15	20	9	50	ja	nein
70	pushPullEmp	20150902T132934	35	m	20	r	1	12	4	70	0	sad	2	2	s_11	s_38	no	17	low400	pull	27	12	508.695833999904	pull	759.325126000571	pull	1	4	3357.76751499998	5	2795.35150299944	2	1014.5164229998	3	1336.04316999936	2	1110.62036899966	2	1291.28875400056	17	2.36264954400031	1	15	15	20	9	50	ja	nein
71	pushPullEmp	20150902T132940	35	m	20	r	1	12	5	71	0	sad	2	2	s_8	s_38	no	17	high800	push	27	12	490.111878999509	push	744.859451999313	push	1	4	3357.76751499998	5	2795.35150299944	2	1014.5164229998	3	1336.04316999936	2	1110.62036899966	2	1291.28875400056	17	2.36264954400031	1	15	15	20	9	50	ja	nein
72	pushPullEmp	20150902T132947	35	m	20	r	1	12	6	72	0	sad	2	2	s_9	s_38	no	17	high800	push	27	12	490.909671000125	push	790.043504000394	push	1	4	3357.76751499998	5	2795.35150299944	2	1014.5164229998	3	1336.04316999936	2	1110.62036899966	2	1291.28875400056	17	2.36264954400031	1	15	15	20	9	50	ja	nein
73	pushPullEmp	20150902T133031	35	m	20	r	1	13	1	73	0	neutral	3	1	n_16	n_16	yes	29	low400	pull	27	12	612.775484000034	pull	860.28392200033	pull	1	5	2187.65961899953	3	2547.91332200057	5	3324.738669	1	1499.36783899921	1	938.090462999753	1	502.641275000315	29	2.10938514999998	1	15	15	20	9	50	ja	nein
74	pushPullEmp	20150902T133038	35	m	20	r	1	13	2	74	0	neutral	3	1	n_14	n_16	yes	29	high800	push	27	12	491.592696000524	push	731.524407000805	push	1	5	2187.65961899953	3	2547.91332200057	5	3324.738669	1	1499.36783899921	1	938.090462999753	1	502.641275000315	29	2.10938514999998	1	15	15	20	9	50	ja	nein
75	pushPullEmp	20150902T133045	35	m	20	r	1	13	3	75	0	neutral	3	1	n_15	n_16	yes	29	high800	push	27	12	469.550818999873	push	723.956457999615	push	1	5	2187.65961899953	3	2547.91332200057	5	3324.738669	1	1499.36783899921	1	938.090462999753	1	502.641275000315	29	2.10938514999998	1	15	15	20	9	50	ja	nein
76	pushPullEmp	20150902T133052	35	m	20	r	1	13	4	76	0	neutral	3	1	n_13	n_16	yes	29	low400	pull	27	12	610.916106999961	pull	834.388704999677	pull	1	5	2187.65961899953	3	2547.91332200057	5	3324.738669	1	1499.36783899921	1	938.090462999753	1	502.641275000315	29	2.10938514999998	1	15	15	20	9	50	ja	nein
77	pushPullEmp	20150902T133059	35	m	20	r	1	13	5	77	0	neutral	3	1	n_18	n_16	yes	29	high800	push	27	12	522.39449199997	push	779.414218000151	push	1	5	2187.65961899953	3	2547.91332200057	5	3324.738669	1	1499.36783899921	1	938.090462999753	1	502.641275000315	29	2.10938514999998	1	15	15	20	9	50	ja	nein
78	pushPullEmp	20150902T133107	35	m	20	r	1	13	6	78	0	neutral	3	1	n_17	n_16	yes	29	low400	pull	27	12	503.519117000091	pull	751.209784000006	pull	1	5	2187.65961899953	3	2547.91332200057	5	3324.738669	1	1499.36783899921	1	938.090462999753	1	502.641275000315	29	2.10938514999998	1	15	15	20	9	50	ja	nein
79	pushPullEmp	20150902T133151	35	m	20	r	1	14	1	79	0	neutral	4	1	n_21	n_37	no	17	high800	push	27	12	761.699427000261	push	1001.59170600009	push	1	1	522.421721999308	4	2671.83136299991	3	2758.72933000028	1	802.174341999489	1	630.231869999989	1	1675.49244800011	17	1.92519852199985	1	15	15	20	9	50	ja	nein
80	pushPullEmp	20150902T133158	35	m	20	r	1	14	2	80	0	neutral	4	1	n_20	n_37	no	17	high800	push	27	12	626.810888000458	push	907.177056999994	push	1	1	522.421721999308	4	2671.83136299991	3	2758.72933000028	1	802.174341999489	1	630.231869999989	1	1675.49244800011	17	1.92519852199985	1	15	15	20	9	50	ja	nein
81	pushPullEmp	20150902T133205	35	m	20	r	1	14	3	81	0	neutral	4	1	n_22	n_37	no	17	low400	pull	27	12	643.9457080008	pull	990.088351000239	pull	1	1	522.421721999308	4	2671.83136299991	3	2758.72933000028	1	802.174341999489	1	630.231869999989	1	1675.49244800011	17	1.92519852199985	1	15	15	20	9	50	ja	nein
82	pushPullEmp	20150902T133212	35	m	20	r	1	14	4	82	0	neutral	4	1	n_19	n_37	no	17	high800	push	27	12	401.74344000034	push	645.908137000428	push	1	1	522.421721999308	4	2671.83136299991	3	2758.72933000028	1	802.174341999489	1	630.231869999989	1	1675.49244800011	17	1.92519852199985	1	15	15	20	9	50	ja	nein
83	pushPullEmp	20150902T133219	35	m	20	r	1	14	5	83	0	neutral	4	1	n_23	n_37	no	17	low400	pull	27	12	538.822666999593	pull	761.893202999388	pull	1	1	522.421721999308	4	2671.83136299991	3	2758.72933000028	1	802.174341999489	1	630.231869999989	1	1675.49244800011	17	1.92519852199985	1	15	15	20	9	50	ja	nein
84	pushPullEmp	20150902T133226	35	m	20	r	1	14	6	84	0	neutral	4	1	n_24	n_37	no	17	low400	pull	27	12	654.524516000587	pull	897.989815000168	pull	1	1	522.421721999308	4	2671.83136299991	3	2758.72933000028	1	802.174341999489	1	630.231869999989	1	1675.49244800011	17	1.92519852199985	1	15	15	20	9	50	ja	nein
85	pushPullEmp	20150902T133310	35	m	20	r	1	15	1	85	0	stroke	6	3	h_34	h_32	yes	29	high800	push	27	12	502.558827000328	push	721.864843000119	push	1	5	1364.24197000088	6	1417.01591699984	7	2573.71994200003	6	1940.5678840003	7	516.986908000035	7	2741.45645699991	29	1.76838316500016	1	15	15	20	9	50	ja	nein
86	pushPullEmp	20150902T133317	35	m	20	r	1	15	2	86	0	stroke	6	3	h_32	h_32	yes	29	high800	push	27	12	448.995392000237	push	680.348697999856	push	1	5	1364.24197000088	6	1417.01591699984	7	2573.71994200003	6	1940.5678840003	7	516.986908000035	7	2741.45645699991	29	1.76838316500016	1	15	15	20	9	50	ja	nein
87	pushPullEmp	20150902T133325	35	m	20	r	1	15	3	87	0	stroke	6	3	h_36	h_32	yes	29	low400	pull	27	12	624.192280999821	pull	890.24157300021	pull	1	5	1364.24197000088	6	1417.01591699984	7	2573.71994200003	6	1940.5678840003	7	516.986908000035	7	2741.45645699991	29	1.76838316500016	1	15	15	20	9	50	ja	nein
88	pushPullEmp	20150902T133332	35	m	20	r	1	15	4	88	0	stroke	6	3	h_35	h_32	yes	29	high800	push	27	12	521.999276999944	push	754.151000000187	push	1	5	1364.24197000088	6	1417.01591699984	7	2573.71994200003	6	1940.5678840003	7	516.986908000035	7	2741.45645699991	29	1.76838316500016	1	15	15	20	9	50	ja	nein
89	pushPullEmp	20150902T133340	35	m	20	r	1	15	5	89	0	stroke	6	3	h_31	h_32	yes	29	high800	push	27	12	546.475148999984	push	781.984511999421	push	1	5	1364.24197000088	6	1417.01591699984	7	2573.71994200003	6	1940.5678840003	7	516.986908000035	7	2741.45645699991	29	1.76838316500016	1	15	15	20	9	50	ja	nein
90	pushPullEmp	20150902T133347	35	m	20	r	1	15	6	90	0	stroke	6	3	h_33	h_32	yes	29	low400	pull	27	12	523.66944600008	pull	744.192327999466	pull	1	5	1364.24197000088	6	1417.01591699984	7	2573.71994200003	6	1940.5678840003	7	516.986908000035	7	2741.45645699991	29	1.76838316500016	1	15	15	20	9	50	ja	nein
91	pushPullEmp	20150902T133428	35	m	20	r	1	16	1	91	0	stroke	1	3	h_3	h_37	no	17	high800	push	27	12	502.229114999755	push	717.593932000345	push	1	5	1160.77972800031	6	2477.12893699918	7	2152.91929199975	6	1672.15195300014	5	1450.67414999994	6	3122.14370699985	17	2.27901886499967	1	15	15	20	9	50	ja	nein
92	pushPullEmp	20150902T133436	35	m	20	r	1	16	2	92	0	stroke	1	3	h_1	h_37	no	17	low400	pull	27	12	559.547305999426	pull	803.420075999478	pull	1	5	1160.77972800031	6	2477.12893699918	7	2152.91929199975	6	1672.15195300014	5	1450.67414999994	6	3122.14370699985	17	2.27901886499967	1	15	15	20	9	50	ja	nein
93	pushPullEmp	20150902T133443	35	m	20	r	1	16	3	93	0	stroke	1	3	h_4	h_37	no	17	high800	push	27	12	489.74734499996	push	734.755417999513	push	1	5	1160.77972800031	6	2477.12893699918	7	2152.91929199975	6	1672.15195300014	5	1450.67414999994	6	3122.14370699985	17	2.27901886499967	1	15	15	20	9	50	ja	nein
94	pushPullEmp	20150902T133450	35	m	20	r	1	16	4	94	0	stroke	1	3	h_5	h_37	no	17	low400	pull	27	12	573.322191000538	pull	795.472785999758	pull	1	5	1160.77972800031	6	2477.12893699918	7	2152.91929199975	6	1672.15195300014	5	1450.67414999994	6	3122.14370699985	17	2.27901886499967	1	15	15	20	9	50	ja	nein
95	pushPullEmp	20150902T133457	35	m	20	r	1	16	5	95	0	stroke	1	3	h_6	h_37	no	17	high800	push	27	12	492.928915000135	push	727.834560000389	push	1	5	1160.77972800031	6	2477.12893699918	7	2152.91929199975	6	1672.15195300014	5	1450.67414999994	6	3122.14370699985	17	2.27901886499967	1	15	15	20	9	50	ja	nein
96	pushPullEmp	20150902T133505	35	m	20	r	1	16	6	96	0	stroke	1	3	h_2	h_37	no	17	low400	pull	27	12	512.929519000048	pull	734.415160000121	pull	1	5	1160.77972800031	6	2477.12893699918	7	2152.91929199975	6	1672.15195300014	5	1450.67414999994	6	3122.14370699985	17	2.27901886499967	1	15	15	20	9	50	ja	nein
97	pushPullEmp	20150902T133553	35	m	20	r	1	17	1	97	0	neutral	5	1	n_27	n_38	no	17	high800	push	27	12	560.510946000344	push	876.629889000564	push	1	3	1373.58083799973	5	2376.27103199975	4	5374.17164399994	2	1566.85170799938	2	1359.28474600041	2	847.281862999807	17	1.94323260799956	1	15	15	20	9	50	ja	nein
98	pushPullEmp	20150902T133600	35	m	20	r	1	17	2	98	0	neutral	5	1	n_29	n_38	no	17	high800	push	27	12	446.409627999747	push	698.358316999365	push	1	3	1373.58083799973	5	2376.27103199975	4	5374.17164399994	2	1566.85170799938	2	1359.28474600041	2	847.281862999807	17	1.94323260799956	1	15	15	20	9	50	ja	nein
99	pushPullEmp	20150902T133607	35	m	20	r	1	17	3	99	0	neutral	5	1	n_26	n_38	no	17	low400	pull	27	12	495.943641000034	pull	765.934660999941	pull	1	3	1373.58083799973	5	2376.27103199975	4	5374.17164399994	2	1566.85170799938	2	1359.28474600041	2	847.281862999807	17	1.94323260799956	1	15	15	20	9	50	ja	nein
100	pushPullEmp	20150902T133615	35	m	20	r	1	17	4	100	0	neutral	5	1	n_30	n_38	no	17	high800	push	27	12	488.243784999308	push	734.047873999865	push	1	3	1373.58083799973	5	2376.27103199975	4	5374.17164399994	2	1566.85170799938	2	1359.28474600041	2	847.281862999807	17	1.94323260799956	1	15	15	20	9	50	ja	nein
101	pushPullEmp	20150902T133622	35	m	20	r	1	17	5	101	0	neutral	5	1	n_28	n_38	no	17	low400	pull	27	12	709.426438000359	pull	899.631698000216	pull	1	3	1373.58083799973	5	2376.27103199975	4	5374.17164399994	2	1566.85170799938	2	1359.28474600041	2	847.281862999807	17	1.94323260799956	1	15	15	20	9	50	ja	nein
102	pushPullEmp	20150902T133630	35	m	20	r	1	17	6	102	0	neutral	5	1	n_25	n_38	no	17	low400	pull	27	12	596.421968999384	pull	821.398734999893	pull	1	3	1373.58083799973	5	2376.27103199975	4	5374.17164399994	2	1566.85170799938	2	1359.28474600041	2	847.281862999807	17	1.94323260799956	1	15	15	20	9	50	ja	nein
103	pushPullEmp	20150902T133715	35	m	20	r	1	18	1	103	0	neutral	6	1	n_34	n_39	no	17	high800	push	27	12	486.116108999435	push	971.242645999249	push	1	4	1150.01315300015	3	1687.31493599989	3	2001.78343200059	2	2145.05796100002	1	922.995822999837	2	2003.06932900003	17	2.16838674300016	1	15	15	20	9	50	ja	nein
104	pushPullEmp	20150902T133722	35	m	20	r	1	18	2	104	0	neutral	6	1	n_31	n_39	no	17	low400	pull	27	12	541.86506600045	pull	828.227782000889	pull	1	4	1150.01315300015	3	1687.31493599989	3	2001.78343200059	2	2145.05796100002	1	922.995822999837	2	2003.06932900003	17	2.16838674300016	1	15	15	20	9	50	ja	nein
105	pushPullEmp	20150902T133730	35	m	20	r	1	18	3	105	0	neutral	6	1	n_35	n_39	no	17	low400	pull	27	12	440.512893999861	pull	673.907816999512	pull	1	4	1150.01315300015	3	1687.31493599989	3	2001.78343200059	2	2145.05796100002	1	922.995822999837	2	2003.06932900003	17	2.16838674300016	1	15	15	20	9	50	ja	nein
106	pushPullEmp	20150902T133737	35	m	20	r	1	18	4	106	0	neutral	6	1	n_33	n_39	no	17	high800	push	27	12	555.106820000314	push	816.687222000022	push	1	4	1150.01315300015	3	1687.31493599989	3	2001.78343200059	2	2145.05796100002	1	922.995822999837	2	2003.06932900003	17	2.16838674300016	1	15	15	20	9	50	ja	nein
107	pushPullEmp	20150902T133744	35	m	20	r	1	18	5	107	0	neutral	6	1	n_36	n_39	no	17	low400	pull	27	12	572.828224999379	pull	842.309191000008	pull	1	4	1150.01315300015	3	1687.31493599989	3	2001.78343200059	2	2145.05796100002	1	922.995822999837	2	2003.06932900003	17	2.16838674300016	1	15	15	20	9	50	ja	nein
108	pushPullEmp	20150902T133751	35	m	20	r	1	18	6	108	0	neutral	6	1	n_32	n_39	no	17	low400	pull	27	12	490.158958000284	pull	716.913116000687	pull	1	4	1150.01315300015	3	1687.31493599989	3	2001.78343200059	2	2145.05796100002	1	922.995822999837	2	2003.06932900003	17	2.16838674300016	1	15	15	20	9	50	ja	nein
109	pushPullEmp	20150902T133836	35	m	20	r	1	19	1	109	0	sad	5	2	s_30	s_26	yes	29	low400	pull	27	12	594.63300199998	pull	803.993557999391	pull	1	5	2038.8963510004	3	2823.84663900029	2	1510.14806799958	3	1740.3986169993	2	1273.68775700052	3	3147.09515300001	29	2.04111252300027	1	15	15	20	9	50	ja	nein
110	pushPullEmp	20150902T133844	35	m	20	r	1	19	2	110	0	sad	5	2	s_25	s_26	yes	29	high800	push	27	12	459.011490000084	push	690.14702199991	push	1	5	2038.8963510004	3	2823.84663900029	2	1510.14806799958	3	1740.3986169993	2	1273.68775700052	3	3147.09515300001	29	2.04111252300027	1	15	15	20	9	50	ja	nein
111	pushPullEmp	20150902T133851	35	m	20	r	1	19	3	111	0	sad	5	2	s_29	s_26	yes	29	low400	pull	27	12	586.909851999626	pull	832.780010999959	pull	1	5	2038.8963510004	3	2823.84663900029	2	1510.14806799958	3	1740.3986169993	2	1273.68775700052	3	3147.09515300001	29	2.04111252300027	1	15	15	20	9	50	ja	nein
112	pushPullEmp	20150902T133858	35	m	20	r	1	19	4	112	0	sad	5	2	s_28	s_26	yes	29	high800	push	27	12	384.978825999795	push	689.131878000197	push	1	5	2038.8963510004	3	2823.84663900029	2	1510.14806799958	3	1740.3986169993	2	1273.68775700052	3	3147.09515300001	29	2.04111252300027	1	15	15	20	9	50	ja	nein
113	pushPullEmp	20150902T133906	35	m	20	r	1	19	5	113	0	sad	5	2	s_27	s_26	yes	29	low400	pull	27	12	805.569540999983	pull	1023.64347800054	pull	1	5	2038.8963510004	3	2823.84663900029	2	1510.14806799958	3	1740.3986169993	2	1273.68775700052	3	3147.09515300001	29	2.04111252300027	1	15	15	20	9	50	ja	nein
114	pushPullEmp	20150902T133914	35	m	20	r	1	19	6	114	0	sad	5	2	s_26	s_26	yes	29	low400	pull	27	12	642.762483999722	pull	899.94531299988	pull	1	5	2038.8963510004	3	2823.84663900029	2	1510.14806799958	3	1740.3986169993	2	1273.68775700052	3	3147.09515300001	29	2.04111252300027	1	15	15	20	9	50	ja	nein
115	pushPullEmp	20150902T134005	35	m	20	r	1	20	1	115	0	sad	3	2	s_17	s_18	yes	29	high800	push	27	12	641.030658000389	push	859.066678000388	push	1	3	1757.5214919998	4	1890.87899100014	3	2972.6289070004	2	2566.52532399949	1	1331.93070500056	3	4293.23557099997	29	1.72606892099975	1	15	15	20	9	50	ja	nein
116	pushPullEmp	20150902T134012	35	m	20	r	1	20	2	116	0	sad	3	2	s_16	s_18	yes	29	low400	pull	27	12	614.753089999387	pull	840.141614000051	pull	1	3	1757.5214919998	4	1890.87899100014	3	2972.6289070004	2	2566.52532399949	1	1331.93070500056	3	4293.23557099997	29	1.72606892099975	1	15	15	20	9	50	ja	nein
117	pushPullEmp	20150902T134019	35	m	20	r	1	20	3	117	0	sad	3	2	s_15	s_18	yes	29	high800	push	27	12	584.787894999958	push	788.058343000652	push	1	3	1757.5214919998	4	1890.87899100014	3	2972.6289070004	2	2566.52532399949	1	1331.93070500056	3	4293.23557099997	29	1.72606892099975	1	15	15	20	9	50	ja	nein
118	pushPullEmp	20150902T134028	35	m	20	r	1	20	4	118	0	sad	3	2	s_13	s_18	yes	29	high800	push	27	12	498.722823000098	push	761.99369799986	push	1	3	1757.5214919998	4	1890.87899100014	3	2972.6289070004	2	2566.52532399949	1	1331.93070500056	3	4293.23557099997	29	1.72606892099975	1	15	15	20	9	50	ja	nein
119	pushPullEmp	20150902T134036	35	m	20	r	1	20	5	119	0	sad	3	2	s_14	s_18	yes	29	low400	pull	27	12	532.989598999942	pull	785.952442000147	pull	1	3	1757.5214919998	4	1890.87899100014	3	2972.6289070004	2	2566.52532399949	1	1331.93070500056	3	4293.23557099997	29	1.72606892099975	1	15	15	20	9	50	ja	nein
120	pushPullEmp	20150902T134043	35	m	20	r	1	20	6	120	0	sad	3	2	s_18	s_18	yes	29	low400	pull	27	12	468.891753000302	pull	672.409352000708	pull	1	3	1757.5214919998	4	1890.87899100014	3	2972.6289070004	2	2566.52532399949	1	1331.93070500056	3	4293.23557099997	29	1.72606892099975	1	15	15	20	9	50	ja	nein
[truncated: 28 more columns]
