# Supplementary material for: Empathic concern and personal distress depend on situational but not dispositional factors
Source: PLoS One. 2019 Nov 14;14(11):e0225102. doi: 10.1371/journal.pone.0225102 (PMC6855434; doi:10.1371/journal.pone.0225102)
Supplement: S3 File — (ZIP) [file pone.0225102.s004.zip › Results/pushPullEmp_32_avg.txt]

expName	date	vpNum	gender	age	handedness	respMapping	block	trial	trialCount	practice	picType	picBlock	picTypeNum	picName	memPicName	memPicPresent	memPicCorrKey	tone	respDirection	panas1Pos	panas1Neg	movementOnset	movementOnsetDirection	movementOffset	movementOffsetDirection	correct	respKeyTender	respTimeTender	respKeyCompassionate	respTimeCompassionate	respKeyMoved	respTimeMoved	respKeyWorried	respTimeWorried	respKeyDistressed	respTimeDistressed	respKeyAlarmed	respTimeAlarmed	memRespKey	memRespTime	correctMemTask	fs	ec	pt	pd	empathy	pqQ1	pqQ2	panas2Pos
1	pushPullEmp	20150818T101331	32	w	47	r	2	1	1	1	1	practice	1	4	p_4	p_5	yes	29	high800	pull	29	10	1112.96049200012	pull	1498.71664999994	pull	1	1	1468.18910599995	1	1427.41122299958	2	1537.55992600054	1	1296.43373199997	1	1521.40337800029	1	4101.59645200019	29	4.19555377399956	1	12	10	17	6	39	ja	ja
2	pushPullEmp	20150818T101338	32	w	47	r	2	1	2	2	1	practice	1	4	p_3	p_5	yes	29	high800	pull	29	10	802.683238000194	pull	1204.318444	pull	1	1	1468.18910599995	1	1427.41122299958	2	1537.55992600054	1	1296.43373199997	1	1521.40337800029	1	4101.59645200019	29	4.19555377399956	1	12	10	17	6	39	ja	ja
3	pushPullEmp	20150818T101347	32	w	47	r	2	1	3	3	1	practice	1	4	p_2	p_5	yes	29	low400	push	29	10	770.744963000041	push	1320.83823400019	push	1	1	1468.18910599995	1	1427.41122299958	2	1537.55992600054	1	1296.43373199997	1	1521.40337800029	1	4101.59645200019	29	4.19555377399956	1	12	10	17	6	39	ja	ja
4	pushPullEmp	20150818T101355	32	w	47	r	2	1	4	4	1	practice	1	4	p_5	p_5	yes	29	low400	push	29	10	1677.13844900016	push	2228.66403999968	push	3	1	1468.18910599995	1	1427.41122299958	2	1537.55992600054	1	1296.43373199997	1	1521.40337800029	1	4101.59645200019	29	4.19555377399956	1	12	10	17	6	39	ja	ja
5	pushPullEmp	20150818T101402	32	w	47	r	2	1	5	5	1	practice	1	4	p_6	p_5	yes	29	high800	pull	29	10	804.936084999194	pull	1135.32994499938	pull	1	1	1468.18910599995	1	1427.41122299958	2	1537.55992600054	1	1296.43373199997	1	1521.40337800029	1	4101.59645200019	29	4.19555377399956	1	12	10	17	6	39	ja	ja
6	pushPullEmp	20150818T101410	32	w	47	r	2	1	6	6	1	practice	1	4	p_1	p_5	yes	29	high800	pull	29	10	973.03673400043	pull	1328.83679900047	pull	1	1	1468.18910599995	1	1427.41122299958	2	1537.55992600054	1	1296.43373199997	1	1521.40337800029	1	4101.59645200019	29	4.19555377399956	1	12	10	17	6	39	ja	ja
7	pushPullEmp	20150818T101504	32	w	47	r	2	2	1	7	1	practice	2	4	p_8	p_13	no	17	high800	pull	29	10	1215.76447400032	pull	1506.564826	pull	1	1	445.316087999345	1	1422.96878299931	1	547.426024999368	1	453.229863000161	1	470.529490999979	1	563.134867999906	17	3.66244874899985	1	12	10	17	6	39	ja	ja
8	pushPullEmp	20150818T101511	32	w	47	r	2	2	2	8	1	practice	2	4	p_7	p_13	no	17	low400	push	29	10	845.045613999791	push	1251.60411599962	push	1	1	445.316087999345	1	1422.96878299931	1	547.426024999368	1	453.229863000161	1	470.529490999979	1	563.134867999906	17	3.66244874899985	1	12	10	17	6	39	ja	ja
9	pushPullEmp	20150818T101519	32	w	47	r	2	2	3	9	1	practice	2	4	p_10	p_13	no	17	low400	push	29	10	1211.51767899967	push	1712.43666499988	push	1	1	445.316087999345	1	1422.96878299931	1	547.426024999368	1	453.229863000161	1	470.529490999979	1	563.134867999906	17	3.66244874899985	1	12	10	17	6	39	ja	ja
10	pushPullEmp	20150818T101527	32	w	47	r	2	2	4	10	1	practice	2	4	p_12	p_13	no	17	high800	pull	29	10	988.256249999817	pull	1455.17512700017	pull	1	1	445.316087999345	1	1422.96878299931	1	547.426024999368	1	453.229863000161	1	470.529490999979	1	563.134867999906	17	3.66244874899985	1	12	10	17	6	39	ja	ja
11	pushPullEmp	20150818T101536	32	w	47	r	2	2	5	11	1	practice	2	4	p_11	p_13	no	17	low400	push	29	10	1357.07663399979	push	1962.70782399995	push	1	1	445.316087999345	1	1422.96878299931	1	547.426024999368	1	453.229863000161	1	470.529490999979	1	563.134867999906	17	3.66244874899985	1	12	10	17	6	39	ja	ja
12	pushPullEmp	20150818T101545	32	w	47	r	2	2	6	12	1	practice	2	4	p_9	p_13	no	17	low400	push	29	10	1761.07793599961	push	2217.659364	push	3	1	445.316087999345	1	1422.96878299931	1	547.426024999368	1	453.229863000161	1	470.529490999979	1	563.134867999906	17	3.66244874899985	1	12	10	17	6	39	ja	ja
13	pushPullEmp	20150818T101628	32	w	47	r	2	3	1	13	0	neutral	6	1	n_35	n_39	no	17	low400	push	29	10	1033.2671519999	push	1409.8661300003	push	1	1	1930.48469800033	1	356.762323000112	1	352.811591999853	1	913.060120999944	1	371.052799000609	1	309.298838999894	17	3.61258128999998	1	12	10	17	6	39	ja	ja
14	pushPullEmp	20150818T101636	32	w	47	r	2	3	2	14	0	neutral	6	1	n_32	n_39	no	17	high800	pull	29	10	744.057443999831	pull	1140.07821299956	pull	1	1	1930.48469800033	1	356.762323000112	1	352.811591999853	1	913.060120999944	1	371.052799000609	1	309.298838999894	17	3.61258128999998	1	12	10	17	6	39	ja	ja
15	pushPullEmp	20150818T101643	32	w	47	r	2	3	3	15	0	neutral	6	1	n_33	n_39	no	17	low400	push	29	10	690.166799000399	push	1232.47614300079	push	1	1	1930.48469800033	1	356.762323000112	1	352.811591999853	1	913.060120999944	1	371.052799000609	1	309.298838999894	17	3.61258128999998	1	12	10	17	6	39	ja	ja
16	pushPullEmp	20150818T101650	32	w	47	r	2	3	4	16	0	neutral	6	1	n_34	n_39	no	17	high800	pull	29	10	658.445517000568	pull	1051.73371600004	pull	1	1	1930.48469800033	1	356.762323000112	1	352.811591999853	1	913.060120999944	1	371.052799000609	1	309.298838999894	17	3.61258128999998	1	12	10	17	6	39	ja	ja
17	pushPullEmp	20150818T101658	32	w	47	r	2	3	5	17	0	neutral	6	1	n_36	n_39	no	17	low400	push	29	10	839.058577999713	push	1313.85767600012	push	1	1	1930.48469800033	1	356.762323000112	1	352.811591999853	1	913.060120999944	1	371.052799000609	1	309.298838999894	17	3.61258128999998	1	12	10	17	6	39	ja	ja
18	pushPullEmp	20150818T101705	32	w	47	r	2	3	6	18	0	neutral	6	1	n_31	n_39	no	17	low400	push	29	10	877.080857000583	pull	1365.09750400081	pull	2	1	1930.48469800033	1	356.762323000112	1	352.811591999853	1	913.060120999944	1	371.052799000609	1	309.298838999894	17	3.61258128999998	1	12	10	17	6	39	ja	ja
19	pushPullEmp	20150818T101746	32	w	47	r	2	4	1	19	0	neutral	5	1	n_30	n_38	no	17	high800	pull	29	10	1100.84309400018	pull	1466.10092399997	pull	1	1	190.637012000479	1	1557.66178799968	1	325.335079999604	1	923.774795000099	1	320.278792999488	1	295.755597999232	17	2.36262162099956	1	12	10	17	6	39	ja	ja
20	pushPullEmp	20150818T101754	32	w	47	r	2	4	2	20	0	neutral	5	1	n_26	n_38	no	17	low400	push	29	10	792.315892000152	push	1341.46490699994	push	1	1	190.637012000479	1	1557.66178799968	1	325.335079999604	1	923.774795000099	1	320.278792999488	1	295.755597999232	17	2.36262162099956	1	12	10	17	6	39	ja	ja
21	pushPullEmp	20150818T101801	32	w	47	r	2	4	3	21	0	neutral	5	1	n_28	n_38	no	17	high800	pull	29	10	846.797591999239	pull	1302.1928070001	pull	1	1	190.637012000479	1	1557.66178799968	1	325.335079999604	1	923.774795000099	1	320.278792999488	1	295.755597999232	17	2.36262162099956	1	12	10	17	6	39	ja	ja
22	pushPullEmp	20150818T101809	32	w	47	r	2	4	4	22	0	neutral	5	1	n_27	n_38	no	17	low400	push	29	10	652.397453999678	push	1397.68350400036	push	1	1	190.637012000479	1	1557.66178799968	1	325.335079999604	1	923.774795000099	1	320.278792999488	1	295.755597999232	17	2.36262162099956	1	12	10	17	6	39	ja	ja
23	pushPullEmp	20150818T101816	32	w	47	r	2	4	5	23	0	neutral	5	1	n_25	n_38	no	17	high800	pull	29	10	997.617899999663	pull	1444.24542100033	pull	1	1	190.637012000479	1	1557.66178799968	1	325.335079999604	1	923.774795000099	1	320.278792999488	1	295.755597999232	17	2.36262162099956	1	12	10	17	6	39	ja	ja
24	pushPullEmp	20150818T101825	32	w	47	r	2	4	6	24	0	neutral	5	1	n_29	n_38	no	17	high800	pull	29	10	2062.94168899997	pull	2489.39150100007	pull	3	1	190.637012000479	1	1557.66178799968	1	325.335079999604	1	923.774795000099	1	320.278792999488	1	295.755597999232	17	2.36262162099956	1	12	10	17	6	39	ja	ja
25	pushPullEmp	20150818T101902	32	w	47	r	2	5	1	25	0	stroke	2	3	h_10	h_9	yes	29	low400	push	29	10	1480.56921500038	push	1912.43319100077	push	1	1	1121.74497199976	3	2195.9264420002	1	1552.73249000038	1	1129.67350600047	1	1837.31834799983	8	6435.76625900005	29	2.43759544100067	1	12	10	17	6	39	ja	ja
26	pushPullEmp	20150818T101910	32	w	47	r	2	5	2	26	0	stroke	2	3	h_12	h_9	yes	29	high800	pull	29	10	1092.72081400002	pull	1552.15818600016	pull	1	1	1121.74497199976	3	2195.9264420002	1	1552.73249000038	1	1129.67350600047	1	1837.31834799983	8	6435.76625900005	29	2.43759544100067	1	12	10	17	6	39	ja	ja
27	pushPullEmp	20150818T101917	32	w	47	r	2	5	3	27	0	stroke	2	3	h_9	h_9	yes	29	low400	push	29	10	1063.70137799977	push	1458.51720999972	push	1	1	1121.74497199976	3	2195.9264420002	1	1552.73249000038	1	1129.67350600047	1	1837.31834799983	8	6435.76625900005	29	2.43759544100067	1	12	10	17	6	39	ja	ja
28	pushPullEmp	20150818T101925	32	w	47	r	2	5	4	28	0	stroke	2	3	h_11	h_9	yes	29	high800	pull	29	10	549.334393999838	pull	941.139063999894	pull	1	1	1121.74497199976	3	2195.9264420002	1	1552.73249000038	1	1129.67350600047	1	1837.31834799983	8	6435.76625900005	29	2.43759544100067	1	12	10	17	6	39	ja	ja
29	pushPullEmp	20150818T101932	32	w	47	r	2	5	5	29	0	stroke	2	3	h_7	h_9	yes	29	low400	push	29	10	532.705576999528	push	985.82986699976	push	1	1	1121.74497199976	3	2195.9264420002	1	1552.73249000038	1	1129.67350600047	1	1837.31834799983	8	6435.76625900005	29	2.43759544100067	1	12	10	17	6	39	ja	ja
30	pushPullEmp	20150818T101939	32	w	47	r	2	5	6	30	0	stroke	2	3	h_8	h_9	yes	29	high800	pull	29	10	570.398225000034	pull	1014.60023699958	pull	1	1	1121.74497199976	3	2195.9264420002	1	1552.73249000038	1	1129.67350600047	1	1837.31834799983	8	6435.76625900005	29	2.43759544100067	1	12	10	17	6	39	ja	ja
31	pushPullEmp	20150818T102025	32	w	47	r	2	6	1	31	0	stroke	3	3	h_18	h_38	no	17	low400	push	29	10	1016.59646700035	push	1461.72703499986	push	1	1	811.514826999883	1	1904.58430000035	1	2519.53798300019	5	3419.9995630006	1	1604.10673800016	8	2063.75352600026	17	2.946378353	1	12	10	17	6	39	ja	ja
32	pushPullEmp	20150818T102032	32	w	47	r	2	6	2	32	0	stroke	3	3	h_17	h_38	no	17	high800	pull	29	10	-315.020409000383	push	135.953500999974	push	4	1	811.514826999883	1	1904.58430000035	1	2519.53798300019	5	3419.9995630006	1	1604.10673800016	8	2063.75352600026	17	2.946378353	1	12	10	17	6	39	ja	ja
33	pushPullEmp	20150818T102039	32	w	47	r	2	6	3	33	0	stroke	3	3	h_16	h_38	no	17	low400	push	29	10	924.488666999721	push	1345.37102099996	push	1	1	811.514826999883	1	1904.58430000035	1	2519.53798300019	5	3419.9995630006	1	1604.10673800016	8	2063.75352600026	17	2.946378353	1	12	10	17	6	39	ja	ja
34	pushPullEmp	20150818T102046	32	w	47	r	2	6	4	34	0	stroke	3	3	h_15	h_38	no	17	high800	pull	29	10	884.218966000233	pull	1258.5577789999	pull	1	1	811.514826999883	1	1904.58430000035	1	2519.53798300019	5	3419.9995630006	1	1604.10673800016	8	2063.75352600026	17	2.946378353	1	12	10	17	6	39	ja	ja
35	pushPullEmp	20150818T102054	32	w	47	r	2	6	5	35	0	stroke	3	3	h_14	h_38	no	17	low400	push	29	10	1001.18831199991	push	1337.47959600016	push	1	1	811.514826999883	1	1904.58430000035	1	2519.53798300019	5	3419.9995630006	1	1604.10673800016	8	2063.75352600026	17	2.946378353	1	12	10	17	6	39	ja	ja
36	pushPullEmp	20150818T102101	32	w	47	r	2	6	6	36	0	stroke	3	3	h_13	h_38	no	17	high800	pull	29	10	597.454422999457	pull	959.77482599947	pull	1	1	811.514826999883	1	1904.58430000035	1	2519.53798300019	5	3419.9995630006	1	1604.10673800016	8	2063.75352600026	17	2.946378353	1	12	10	17	6	39	ja	ja
37	pushPullEmp	20150818T102151	32	w	47	r	2	7	1	37	0	sad	4	2	s_23	s_20	yes	29	low400	push	29	10	876.494000000188	push	1337.70389400079	push	1	2	1631.34805000027	2	3155.45195800041	2	1141.57399599935	1	615.243246000318	1	1159.65667	1	2041.88037600034	29	1.82502660799946	1	12	10	17	6	39	ja	ja
38	pushPullEmp	20150818T102158	32	w	47	r	2	7	2	38	0	sad	4	2	s_24	s_20	yes	29	low400	push	29	10	543.307266999254	pull	913.001366999997	pull	2	2	1631.34805000027	2	3155.45195800041	2	1141.57399599935	1	615.243246000318	1	1159.65667	1	2041.88037600034	29	1.82502660799946	1	12	10	17	6	39	ja	ja
39	pushPullEmp	20150818T102205	32	w	47	r	2	7	3	39	0	sad	4	2	s_19	s_20	yes	29	high800	pull	29	10	898.171952000761	pull	1303.3965350006	pull	1	2	1631.34805000027	2	3155.45195800041	2	1141.57399599935	1	615.243246000318	1	1159.65667	1	2041.88037600034	29	1.82502660799946	1	12	10	17	6	39	ja	ja
40	pushPullEmp	20150818T102212	32	w	47	r	2	7	4	40	0	sad	4	2	s_22	s_20	yes	29	low400	push	29	10	738.097957000107	push	1124.23341000006	push	1	2	1631.34805000027	2	3155.45195800041	2	1141.57399599935	1	615.243246000318	1	1159.65667	1	2041.88037600034	29	1.82502660799946	1	12	10	17	6	39	ja	ja
41	pushPullEmp	20150818T102220	32	w	47	r	2	7	5	41	0	sad	4	2	s_20	s_20	yes	29	high800	pull	29	10	681.048923000053	pull	1065.85650000023	pull	1	2	1631.34805000027	2	3155.45195800041	2	1141.57399599935	1	615.243246000318	1	1159.65667	1	2041.88037600034	29	1.82502660799946	1	12	10	17	6	39	ja	ja
42	pushPullEmp	20150818T102227	32	w	47	r	2	7	6	42	0	sad	4	2	s_21	s_20	yes	29	low400	push	29	10	835.493755999873	push	1242.6420189996	push	1	2	1631.34805000027	2	3155.45195800041	2	1141.57399599935	1	615.243246000318	1	1159.65667	1	2041.88037600034	29	1.82502660799946	1	12	10	17	6	39	ja	ja
43	pushPullEmp	20150818T102310	32	w	47	r	2	8	1	43	0	sad	1	2	s_1	s_37	no	17	low400	push	29	10	922.417820000286	pull	1371.48782500035	pull	2	1	1501.34870700003	1	736.551951000365	1	703.718038000261	1	658.079613999689	1	693.257048000305	1	862.473572000454	17	2.32300351000049	1	12	10	17	6	39	ja	ja
44	pushPullEmp	20150818T102318	32	w	47	r	2	8	2	44	0	sad	1	2	s_6	s_37	no	17	high800	pull	29	10	797.117730999962	pull	1170.26453799997	pull	1	1	1501.34870700003	1	736.551951000365	1	703.718038000261	1	658.079613999689	1	693.257048000305	1	862.473572000454	17	2.32300351000049	1	12	10	17	6	39	ja	ja
45	pushPullEmp	20150818T102325	32	w	47	r	2	8	3	45	0	sad	1	2	s_5	s_37	no	17	high800	pull	29	10	743.801949000139	pull	1123.23776299955	pull	1	1	1501.34870700003	1	736.551951000365	1	703.718038000261	1	658.079613999689	1	693.257048000305	1	862.473572000454	17	2.32300351000049	1	12	10	17	6	39	ja	ja
46	pushPullEmp	20150818T102332	32	w	47	r	2	8	4	46	0	sad	1	2	s_4	s_37	no	17	low400	push	29	10	631.536483999393	push	1159.08554999997	push	1	1	1501.34870700003	1	736.551951000365	1	703.718038000261	1	658.079613999689	1	693.257048000305	1	862.473572000454	17	2.32300351000049	1	12	10	17	6	39	ja	ja
47	pushPullEmp	20150818T102339	32	w	47	r	2	8	5	47	0	sad	1	2	s_2	s_37	no	17	high800	pull	29	10	623.51594599941	pull	1022.13038	pull	1	1	1501.34870700003	1	736.551951000365	1	703.718038000261	1	658.079613999689	1	693.257048000305	1	862.473572000454	17	2.32300351000049	1	12	10	17	6	39	ja	ja
48	pushPullEmp	20150818T102351	32	w	47	r	2	8	6	48	0	sad	1	2	s_3	s_37	no	17	low400	push	29	10	742.914622000266	push	5203.93071899989	push	3	1	1501.34870700003	1	736.551951000365	1	703.718038000261	1	658.079613999689	1	693.257048000305	1	862.473572000454	17	2.32300351000049	1	12	10	17	6	39	ja	ja
49	pushPullEmp	20150818T102427	32	w	47	r	2	9	1	49	0	neutral	1	1	n_2	n_6	yes	29	low400	push	29	10	674.985736000148	push	1124.84113400033	push	1	1	525.810639000156	1	357.870010000624	1	339.476410000316	1	557.15636900004	1	545.636022000508	1	350.994790999721	29	2.08094029099993	1	12	10	17	6	39	ja	ja
50	pushPullEmp	20150818T102435	32	w	47	r	2	9	2	50	0	neutral	1	1	n_4	n_6	yes	29	high800	pull	29	10	689.9482610005	pull	1181.87406500045	pull	1	1	525.810639000156	1	357.870010000624	1	339.476410000316	1	557.15636900004	1	545.636022000508	1	350.994790999721	29	2.08094029099993	1	12	10	17	6	39	ja	ja
51	pushPullEmp	20150818T102442	32	w	47	r	2	9	3	51	0	neutral	1	1	n_5	n_6	yes	29	high800	pull	29	10	747.533685999661	pull	1234.48796899982	pull	1	1	525.810639000156	1	357.870010000624	1	339.476410000316	1	557.15636900004	1	545.636022000508	1	350.994790999721	29	2.08094029099993	1	12	10	17	6	39	ja	ja
52	pushPullEmp	20150818T102449	32	w	47	r	2	9	4	52	0	neutral	1	1	n_3	n_6	yes	29	low400	push	29	10	549.13246200006	push	1133.4648639998	push	1	1	525.810639000156	1	357.870010000624	1	339.476410000316	1	557.15636900004	1	545.636022000508	1	350.994790999721	29	2.08094029099993	1	12	10	17	6	39	ja	ja
53	pushPullEmp	20150818T102457	32	w	47	r	2	9	5	53	0	neutral	1	1	n_6	n_6	yes	29	low400	push	29	10	514.945420000098	push	953.698063000142	push	1	1	525.810639000156	1	357.870010000624	1	339.476410000316	1	557.15636900004	1	545.636022000508	1	350.994790999721	29	2.08094029099993	1	12	10	17	6	39	ja	ja
54	pushPullEmp	20150818T102504	32	w	47	r	2	9	6	54	0	neutral	1	1	n_1	n_6	yes	29	high800	pull	29	10	542.06181300024	pull	890.888484999872	pull	1	1	525.810639000156	1	357.870010000624	1	339.476410000316	1	557.15636900004	1	545.636022000508	1	350.994790999721	29	2.08094029099993	1	12	10	17	6	39	ja	ja
55	pushPullEmp	20150818T102538	32	w	47	r	2	10	1	55	0	neutral	3	1	n_15	n_13	yes	29	high800	pull	29	10	714.101150000606	pull	1157.31727800074	pull	1	1	337.868053999955	1	559.845611000128	1	317.785109999932	1	287.580160999823	1	331.321743999979	1	316.832868000347	29	2.04359031999957	1	12	10	17	6	39	ja	ja
56	pushPullEmp	20150818T102545	32	w	47	r	2	10	2	56	0	neutral	3	1	n_16	n_13	yes	29	low400	push	29	10	682.433649000704	push	1096.14240400049	push	1	1	337.868053999955	1	559.845611000128	1	317.785109999932	1	287.580160999823	1	331.321743999979	1	316.832868000347	29	2.04359031999957	1	12	10	17	6	39	ja	ja
57	pushPullEmp	20150818T102553	32	w	47	r	2	10	3	57	0	neutral	3	1	n_14	n_13	yes	29	high800	pull	29	10	716.554765999812	pull	1162.07987599965	pull	1	1	337.868053999955	1	559.845611000128	1	317.785109999932	1	287.580160999823	1	331.321743999979	1	316.832868000347	29	2.04359031999957	1	12	10	17	6	39	ja	ja
58	pushPullEmp	20150818T102600	32	w	47	r	2	10	4	58	0	neutral	3	1	n_18	n_13	yes	29	low400	push	29	10	665.093397000514	push	1155.47626599992	push	1	1	337.868053999955	1	559.845611000128	1	317.785109999932	1	287.580160999823	1	331.321743999979	1	316.832868000347	29	2.04359031999957	1	12	10	17	6	39	ja	ja
59	pushPullEmp	20150818T102607	32	w	47	r	2	10	5	59	0	neutral	3	1	n_17	n_13	yes	29	high800	pull	29	10	781.072527000404	pull	1199.59798199973	pull	1	1	337.868053999955	1	559.845611000128	1	317.785109999932	1	287.580160999823	1	331.321743999979	1	316.832868000347	29	2.04359031999957	1	12	10	17	6	39	ja	ja
60	pushPullEmp	20150818T102614	32	w	47	r	2	10	6	60	0	neutral	3	1	n_13	n_13	yes	29	high800	pull	29	10	436.57879399971	pull	849.405350999499	pull	1	1	337.868053999955	1	559.845611000128	1	317.785109999932	1	287.580160999823	1	331.321743999979	1	316.832868000347	29	2.04359031999957	1	12	10	17	6	39	ja	ja
61	pushPullEmp	20150818T102656	32	w	47	r	2	11	1	61	0	sad	5	2	s_25	s_28	yes	29	high800	pull	29	10	829.538378000099	push	1222.22886499963	push	2	2	1193.90254199971	2	953.808389999722	2	1604.49138400054	1	1052.53887600065	1	674.782474000494	1	852.530928000306	29	2.25029242500023	1	12	10	17	6	39	ja	ja
62	pushPullEmp	20150818T102704	32	w	47	r	2	11	2	62	0	sad	5	2	s_27	s_28	yes	29	low400	push	29	10	1013.61908500014	push	1396.3232520003	push	1	2	1193.90254199971	2	953.808389999722	2	1604.49138400054	1	1052.53887600065	1	674.782474000494	1	852.530928000306	29	2.25029242500023	1	12	10	17	6	39	ja	ja
63	pushPullEmp	20150818T102711	32	w	47	r	2	11	3	63	0	sad	5	2	s_30	s_28	yes	29	high800	pull	29	10	557.813389000425	pull	916.151229999836	pull	1	2	1193.90254199971	2	953.808389999722	2	1604.49138400054	1	1052.53887600065	1	674.782474000494	1	852.530928000306	29	2.25029242500023	1	12	10	17	6	39	ja	ja
64	pushPullEmp	20150818T102718	32	w	47	r	2	11	4	64	0	sad	5	2	s_29	s_28	yes	29	high800	pull	29	10	649.5610210003	pull	977.686742000406	pull	1	2	1193.90254199971	2	953.808389999722	2	1604.49138400054	1	1052.53887600065	1	674.782474000494	1	852.530928000306	29	2.25029242500023	1	12	10	17	6	39	ja	ja
65	pushPullEmp	20150818T102725	32	w	47	r	2	11	5	65	0	sad	5	2	s_26	s_28	yes	29	low400	push	29	10	538.807001000445	push	956.862866999567	push	1	2	1193.90254199971	2	953.808389999722	2	1604.49138400054	1	1052.53887600065	1	674.782474000494	1	852.530928000306	29	2.25029242500023	1	12	10	17	6	39	ja	ja
66	pushPullEmp	20150818T102732	32	w	47	r	2	11	6	66	0	sad	5	2	s_28	s_28	yes	29	low400	push	29	10	810.918469000266	push	1172.6064760006	push	1	2	1193.90254199971	2	953.808389999722	2	1604.49138400054	1	1052.53887600065	1	674.782474000494	1	852.530928000306	29	2.25029242500023	1	12	10	17	6	39	ja	ja
67	pushPullEmp	20150818T102812	32	w	47	r	2	12	1	67	0	sad	2	2	s_12	s_38	no	17	high800	pull	29	10	1007.80889000028	pull	1339.59653599989	pull	1	2	1982.34360700008	3	1652.84009000061	3	1628.21253499988	1	1170.94032200021	1	1975.60450399942	1	604.698416000247	17	4.16958180600068	1	12	10	17	6	39	ja	ja
68	pushPullEmp	20150818T102819	32	w	47	r	2	12	2	68	0	sad	2	2	s_8	s_38	no	17	high800	pull	29	10	714.367595000003	pull	1097.19417900022	pull	1	2	1982.34360700008	3	1652.84009000061	3	1628.21253499988	1	1170.94032200021	1	1975.60450399942	1	604.698416000247	17	4.16958180600068	1	12	10	17	6	39	ja	ja
69	pushPullEmp	20150818T102826	32	w	47	r	2	12	3	69	0	sad	2	2	s_10	s_38	no	17	low400	push	29	10	654.491141999533	push	1129.65287800023	push	1	2	1982.34360700008	3	1652.84009000061	3	1628.21253499988	1	1170.94032200021	1	1975.60450399942	1	604.698416000247	17	4.16958180600068	1	12	10	17	6	39	ja	ja
70	pushPullEmp	20150818T102833	32	w	47	r	2	12	4	70	0	sad	2	2	s_11	s_38	no	17	low400	push	29	10	719.516383999784	push	1092.94849199987	push	1	2	1982.34360700008	3	1652.84009000061	3	1628.21253499988	1	1170.94032200021	1	1975.60450399942	1	604.698416000247	17	4.16958180600068	1	12	10	17	6	39	ja	ja
71	pushPullEmp	20150818T102841	32	w	47	r	2	12	5	71	0	sad	2	2	s_7	s_38	no	17	high800	pull	29	10	603.812335999559	pull	1113.73547099911	pull	1	2	1982.34360700008	3	1652.84009000061	3	1628.21253499988	1	1170.94032200021	1	1975.60450399942	1	604.698416000247	17	4.16958180600068	1	12	10	17	6	39	ja	ja
72	pushPullEmp	20150818T102848	32	w	47	r	2	12	6	72	0	sad	2	2	s_9	s_38	no	17	low400	push	29	10	683.000581999593	push	1117.93130999952	push	1	2	1982.34360700008	3	1652.84009000061	3	1628.21253499988	1	1170.94032200021	1	1975.60450399942	1	604.698416000247	17	4.16958180600068	1	12	10	17	6	39	ja	ja
73	pushPullEmp	20150818T102931	32	w	47	r	2	13	1	73	0	stroke	6	3	h_33	h_32	yes	29	low400	push	29	10	933.36434800049	pull	1334.17025200024	pull	2	1	1006.26537400058	2	2373.60211600026	2	1139.69808999991	6	3895.74185200036	1	1630.833145	8	1998.99382300009	29	1.90797651299999	1	12	10	17	6	39	ja	ja
74	pushPullEmp	20150818T102938	32	w	47	r	2	13	2	74	0	stroke	6	3	h_31	h_32	yes	29	high800	pull	29	10	806.716934999604	pull	1235.72961699927	pull	1	1	1006.26537400058	2	2373.60211600026	2	1139.69808999991	6	3895.74185200036	1	1630.833145	8	1998.99382300009	29	1.90797651299999	1	12	10	17	6	39	ja	ja
75	pushPullEmp	20150818T102946	32	w	47	r	2	13	3	75	0	stroke	6	3	h_35	h_32	yes	29	high800	pull	29	10	625.15875299969	pull	1012.28999199985	pull	1	1	1006.26537400058	2	2373.60211600026	2	1139.69808999991	6	3895.74185200036	1	1630.833145	8	1998.99382300009	29	1.90797651299999	1	12	10	17	6	39	ja	ja
76	pushPullEmp	20150818T102953	32	w	47	r	2	13	4	76	0	stroke	6	3	h_32	h_32	yes	29	low400	push	29	10	728.779935000493	push	1206.82133300023	push	1	1	1006.26537400058	2	2373.60211600026	2	1139.69808999991	6	3895.74185200036	1	1630.833145	8	1998.99382300009	29	1.90797651299999	1	12	10	17	6	39	ja	ja
77	pushPullEmp	20150818T103000	32	w	47	r	2	13	5	77	0	stroke	6	3	h_36	h_32	yes	29	high800	pull	29	10	476.71953599991	pull	905.276960000156	pull	1	1	1006.26537400058	2	2373.60211600026	2	1139.69808999991	6	3895.74185200036	1	1630.833145	8	1998.99382300009	29	1.90797651299999	1	12	10	17	6	39	ja	ja
78	pushPullEmp	20150818T103007	32	w	47	r	2	13	6	78	0	stroke	6	3	h_34	h_32	yes	29	low400	push	29	10	645.92559499952	push	1067.62381799954	push	1	1	1006.26537400058	2	2373.60211600026	2	1139.69808999991	6	3895.74185200036	1	1630.833145	8	1998.99382300009	29	1.90797651299999	1	12	10	17	6	39	ja	ja
79	pushPullEmp	20150818T103051	32	w	47	r	2	14	1	79	0	stroke	4	3	h_20	h_39	no	17	low400	push	29	10	901.795865000262	push	1383.94687399987	push	1	3	1516.30746699993	4	1730.7826289998	2	1498.4700319992	5	2413.74319999977	1	1177.69331899945	8	1869.73379200026	17	1.96748183299951	1	12	10	17	6	39	ja	ja
80	pushPullEmp	20150818T103059	32	w	47	r	2	14	2	80	0	stroke	4	3	h_21	h_39	no	17	high800	pull	29	10	746.918724999981	pull	1158.02882099988	pull	1	3	1516.30746699993	4	1730.7826289998	2	1498.4700319992	5	2413.74319999977	1	1177.69331899945	8	1869.73379200026	17	1.96748183299951	1	12	10	17	6	39	ja	ja
81	pushPullEmp	20150818T103106	32	w	47	r	2	14	3	81	0	stroke	4	3	h_24	h_39	no	17	high800	pull	29	10	686.309319000524	push	1031.44059799988	push	2	3	1516.30746699993	4	1730.7826289998	2	1498.4700319992	5	2413.74319999977	1	1177.69331899945	8	1869.73379200026	17	1.96748183299951	1	12	10	17	6	39	ja	ja
82	pushPullEmp	20150818T103114	32	w	47	r	2	14	4	82	0	stroke	4	3	h_23	h_39	no	17	low400	push	29	10	838.716940000362	push	1191.17142399964	push	1	3	1516.30746699993	4	1730.7826289998	2	1498.4700319992	5	2413.74319999977	1	1177.69331899945	8	1869.73379200026	17	1.96748183299951	1	12	10	17	6	39	ja	ja
83	pushPullEmp	20150818T103121	32	w	47	r	2	14	5	83	0	stroke	4	3	h_22	h_39	no	17	low400	push	29	10	576.383000000627	push	968.930027000264	push	1	3	1516.30746699993	4	1730.7826289998	2	1498.4700319992	5	2413.74319999977	1	1177.69331899945	8	1869.73379200026	17	1.96748183299951	1	12	10	17	6	39	ja	ja
84	pushPullEmp	20150818T103128	32	w	47	r	2	14	6	84	0	stroke	4	3	h_19	h_39	no	17	high800	pull	29	10	772.190997000602	pull	1261.53817199984	pull	1	3	1516.30746699993	4	1730.7826289998	2	1498.4700319992	5	2413.74319999977	1	1177.69331899945	8	1869.73379200026	17	1.96748183299951	1	12	10	17	6	39	ja	ja
85	pushPullEmp	20150818T103209	32	w	47	r	2	15	1	85	0	neutral	4	1	n_24	n_37	no	17	low400	push	29	10	768.427244999752	push	1287.05912799988	push	1	1	535.930488999838	1	658.120670999779	1	464.431557999887	1	651.025131999631	1	1553.32753399944	1	524.017581000408	17	2.2464849629996	1	12	10	17	6	39	ja	ja
86	pushPullEmp	20150818T103216	32	w	47	r	2	15	2	86	0	neutral	4	1	n_21	n_37	no	17	high800	pull	29	10	532.326076999292	pull	993.854583000124	pull	1	1	535.930488999838	1	658.120670999779	1	464.431557999887	1	651.025131999631	1	1553.32753399944	1	524.017581000408	17	2.2464849629996	1	12	10	17	6	39	ja	ja
87	pushPullEmp	20150818T103223	32	w	47	r	2	15	3	87	0	neutral	4	1	n_22	n_37	no	17	low400	push	29	10	426.564072000569	push	797.782789000034	push	1	1	535.930488999838	1	658.120670999779	1	464.431557999887	1	651.025131999631	1	1553.32753399944	1	524.017581000408	17	2.2464849629996	1	12	10	17	6	39	ja	ja
88	pushPullEmp	20150818T103230	32	w	47	r	2	15	4	88	0	neutral	4	1	n_23	n_37	no	17	low400	push	29	10	662.75571799936	push	1027.04828199997	push	1	1	535.930488999838	1	658.120670999779	1	464.431557999887	1	651.025131999631	1	1553.32753399944	1	524.017581000408	17	2.2464849629996	1	12	10	17	6	39	ja	ja
89	pushPullEmp	20150818T103237	32	w	47	r	2	15	5	89	0	neutral	4	1	n_20	n_37	no	17	high800	pull	29	10	673.004219999806	pull	1233.98972599999	pull	1	1	535.930488999838	1	658.120670999779	1	464.431557999887	1	651.025131999631	1	1553.32753399944	1	524.017581000408	17	2.2464849629996	1	12	10	17	6	39	ja	ja
90	pushPullEmp	20150818T103245	32	w	47	r	2	15	6	90	0	neutral	4	1	n_19	n_37	no	17	high800	pull	29	10	632.957870999329	pull	1101.61428499951	pull	1	1	535.930488999838	1	658.120670999779	1	464.431557999887	1	651.025131999631	1	1553.32753399944	1	524.017581000408	17	2.2464849629996	1	12	10	17	6	39	ja	ja
91	pushPullEmp	20150818T103319	32	w	47	r	2	16	1	91	0	neutral	2	1	n_12	n_12	yes	29	low400	push	29	10	1174.46658300003	push	1559.95260999942	push	1	1	356.919765000384	1	285.225698999966	1	322.566329999972	1	287.467827	1	1338.90753299966	1	319.488062999881	29	2.12389491399972	1	12	10	17	6	39	ja	ja
92	pushPullEmp	20150818T103326	32	w	47	r	2	16	2	92	0	neutral	2	1	n_7	n_12	yes	29	low400	push	29	10	569.956518999883	push	929.578026999574	push	1	1	356.919765000384	1	285.225698999966	1	322.566329999972	1	287.467827	1	1338.90753299966	1	319.488062999881	29	2.12389491399972	1	12	10	17	6	39	ja	ja
93	pushPullEmp	20150818T103333	32	w	47	r	2	16	3	93	0	neutral	2	1	n_11	n_12	yes	29	high800	pull	29	10	558.435565000451	pull	992.160695000763	pull	1	1	356.919765000384	1	285.225698999966	1	322.566329999972	1	287.467827	1	1338.90753299966	1	319.488062999881	29	2.12389491399972	1	12	10	17	6	39	ja	ja
94	pushPullEmp	20150818T103341	32	w	47	r	2	16	4	94	0	neutral	2	1	n_8	n_12	yes	29	low400	push	29	10	520.227486999924	push	945.956282999854	push	1	1	356.919765000384	1	285.225698999966	1	322.566329999972	1	287.467827	1	1338.90753299966	1	319.488062999881	29	2.12389491399972	1	12	10	17	6	39	ja	ja
95	pushPullEmp	20150818T103348	32	w	47	r	2	16	5	95	0	neutral	2	1	n_9	n_12	yes	29	high800	pull	29	10	745.769193000233	pull	1192.12357000004	pull	1	1	356.919765000384	1	285.225698999966	1	322.566329999972	1	287.467827	1	1338.90753299966	1	319.488062999881	29	2.12389491399972	1	12	10	17	6	39	ja	ja
96	pushPullEmp	20150818T103355	32	w	47	r	2	16	6	96	0	neutral	2	1	n_10	n_12	yes	29	low400	push	29	10	883.831140999864	push	1249.62507200042	push	1	1	356.919765000384	1	285.225698999966	1	322.566329999972	1	287.467827	1	1338.90753299966	1	319.488062999881	29	2.12389491399972	1	12	10	17	6	39	ja	ja
97	pushPullEmp	20150818T103429	32	w	47	r	2	17	1	97	0	stroke	1	3	h_6	h_37	no	17	low400	push	29	10	1127.50870299977	push	1658.77141199951	push	1	2	2326.08536899988	1	1446.81674899948	2	1536.88101399985	1	1459.81033200042	1	1075.3431410003	8	2057.32525299936	17	2.27315160800026	1	12	10	17	6	39	ja	ja
98	pushPullEmp	20150818T103436	32	w	47	r	2	17	2	98	0	stroke	1	3	h_4	h_37	no	17	high800	pull	29	10	635.113598999742	pull	1003.00178100031	pull	1	2	2326.08536899988	1	1446.81674899948	2	1536.88101399985	1	1459.81033200042	1	1075.3431410003	8	2057.32525299936	17	2.27315160800026	1	12	10	17	6	39	ja	ja
99	pushPullEmp	20150818T103443	32	w	47	r	2	17	3	99	0	stroke	1	3	h_1	h_37	no	17	low400	push	29	10	752.717477000355	pull	1177.68972599979	pull	2	2	2326.08536899988	1	1446.81674899948	2	1536.88101399985	1	1459.81033200042	1	1075.3431410003	8	2057.32525299936	17	2.27315160800026	1	12	10	17	6	39	ja	ja
100	pushPullEmp	20150818T103451	32	w	47	r	2	17	4	100	0	stroke	1	3	h_2	h_37	no	17	high800	pull	29	10	1229.17633300069	pull	1627.88680000024	pull	1	2	2326.08536899988	1	1446.81674899948	2	1536.88101399985	1	1459.81033200042	1	1075.3431410003	8	2057.32525299936	17	2.27315160800026	1	12	10	17	6	39	ja	ja
101	pushPullEmp	20150818T103458	32	w	47	r	2	17	5	101	0	stroke	1	3	h_3	h_37	no	17	high800	pull	29	10	673.841108999914	pull	1046.50241499974	pull	1	2	2326.08536899988	1	1446.81674899948	2	1536.88101399985	1	1459.81033200042	1	1075.3431410003	8	2057.32525299936	17	2.27315160800026	1	12	10	17	6	39	ja	ja
102	pushPullEmp	20150818T103506	32	w	47	r	2	17	6	102	0	stroke	1	3	h_5	h_37	no	17	low400	push	29	10	772.940835000445	push	1125.47088800045	push	1	2	2326.08536899988	1	1446.81674899948	2	1536.88101399985	1	1459.81033200042	1	1075.3431410003	8	2057.32525299936	17	2.27315160800026	1	12	10	17	6	39	ja	ja
103	pushPullEmp	20150818T103548	32	w	47	r	2	18	1	103	0	stroke	5	3	h_27	h_30	yes	29	high800	pull	29	10	785.032919999234	push	1203.67916199948	push	2	2	946.386660999451	2	2153.01195600023	2	1728.6311050002	8	2788.5566799996	1	729.032055000062	8	1442.37051900018	29	2.06137440099974	1	12	10	17	6	39	ja	ja
104	pushPullEmp	20150818T103555	32	w	47	r	2	18	2	104	0	stroke	5	3	h_29	h_30	yes	29	high800	pull	29	10	623.631805999939	pull	1024.98564200039	pull	1	2	946.386660999451	2	2153.01195600023	2	1728.6311050002	8	2788.5566799996	1	729.032055000062	8	1442.37051900018	29	2.06137440099974	1	12	10	17	6	39	ja	ja
105	pushPullEmp	20150818T103602	32	w	47	r	2	18	3	105	0	stroke	5	3	h_25	h_30	yes	29	low400	push	29	10	678.943554999823	push	1050.97163200015	push	1	2	946.386660999451	2	2153.01195600023	2	1728.6311050002	8	2788.5566799996	1	729.032055000062	8	1442.37051900018	29	2.06137440099974	1	12	10	17	6	39	ja	ja
106	pushPullEmp	20150818T103609	32	w	47	r	2	18	4	106	0	stroke	5	3	h_28	h_30	yes	29	low400	push	29	10	587.543143999625	push	965.338324999408	push	1	2	946.386660999451	2	2153.01195600023	2	1728.6311050002	8	2788.5566799996	1	729.032055000062	8	1442.37051900018	29	2.06137440099974	1	12	10	17	6	39	ja	ja
107	pushPullEmp	20150818T103616	32	w	47	r	2	18	5	107	0	stroke	5	3	h_30	h_30	yes	29	high800	pull	29	10	667.053831000274	pull	1025.69170599993	pull	1	2	946.386660999451	2	2153.01195600023	2	1728.6311050002	8	2788.5566799996	1	729.032055000062	8	1442.37051900018	29	2.06137440099974	1	12	10	17	6	39	ja	ja
108	pushPullEmp	20150818T103624	32	w	47	r	2	18	6	108	0	stroke	5	3	h_26	h_30	yes	29	low400	push	29	10	725.531909000078	push	1119.71895799989	push	1	2	946.386660999451	2	2153.01195600023	2	1728.6311050002	8	2788.5566799996	1	729.032055000062	8	1442.37051900018	29	2.06137440099974	1	12	10	17	6	39	ja	ja
109	pushPullEmp	20150818T103706	32	w	47	r	2	19	1	109	0	sad	6	2	s_33	s_39	no	17	low400	push	29	10	1120.92882700006	push	1524.69664100034	push	1	2	1099.5104069998	1	994.15501600015	2	934.932139000011	1	889.127753000139	1	810.436722000304	1	1043.11138400044	17	3.37494848500046	1	12	10	17	6	39	ja	ja
110	pushPullEmp	20150818T103716	32	w	47	r	2	19	2	110	0	sad	6	2	s_32	s_39	no	17	high800	pull	29	10	846.862864999915	pull	1244.76581600002	pull	1	2	1099.5104069998	1	994.15501600015	2	934.932139000011	1	889.127753000139	1	810.436722000304	1	1043.11138400044	17	3.37494848500046	1	12	10	17	6	39	ja	ja
111	pushPullEmp	20150818T103723	32	w	47	r	2	19	3	111	0	sad	6	2	s_31	s_39	no	17	low400	push	29	10	479.167180999961	push	1011.99288200051	push	1	2	1099.5104069998	1	994.15501600015	2	934.932139000011	1	889.127753000139	1	810.436722000304	1	1043.11138400044	17	3.37494848500046	1	12	10	17	6	39	ja	ja
112	pushPullEmp	20150818T103732	32	w	47	r	2	19	4	112	0	sad	6	2	s_35	s_39	no	17	high800	pull	29	10	768.08163799988	pull	1262.95306999973	pull	1	2	1099.5104069998	1	994.15501600015	2	934.932139000011	1	889.127753000139	1	810.436722000304	1	1043.11138400044	17	3.37494848500046	1	12	10	17	6	39	ja	ja
113	pushPullEmp	20150818T103739	32	w	47	r	2	19	5	113	0	sad	6	2	s_36	s_39	no	17	high800	pull	29	10	925.481923000101	pull	1339.01984800023	pull	1	2	1099.5104069998	1	994.15501600015	2	934.932139000011	1	889.127753000139	1	810.436722000304	1	1043.11138400044	17	3.37494848500046	1	12	10	17	6	39	ja	ja
114	pushPullEmp	20150818T103746	32	w	47	r	2	19	6	114	0	sad	6	2	s_34	s_39	no	17	low400	push	29	10	665.047499000437	push	1128.197888	push	1	2	1099.5104069998	1	994.15501600015	2	934.932139000011	1	889.127753000139	1	810.436722000304	1	1043.11138400044	17	3.37494848500046	1	12	10	17	6	39	ja	ja
115	pushPullEmp	20150818T103830	32	w	47	r	2	20	1	115	0	sad	3	2	s_17	s_17	yes	29	high800	pull	29	10	974.070649000263	pull	1405.12122400024	pull	1	2	959.054049999395	2	1136.63511499999	2	1345.49174600033	1	1092.53378799986	1	832.024708000063	1	1098.58144699956	29	2.16025558599995	1	12	10	17	6	39	ja	ja
116	pushPullEmp	20150818T103837	32	w	47	r	2	20	2	116	0	sad	3	2	s_13	s_17	yes	29	high800	pull	29	10	640.579001999962	pull	1032.09620199969	pull	1	2	959.054049999395	2	1136.63511499999	2	1345.49174600033	1	1092.53378799986	1	832.024708000063	1	1098.58144699956	29	2.16025558599995	1	12	10	17	6	39	ja	ja
117	pushPullEmp	20150818T103845	32	w	47	r	2	20	3	117	0	sad	3	2	s_14	s_17	yes	29	low400	push	29	10	562.535593000466	push	952.184669999842	push	1	2	959.054049999395	2	1136.63511499999	2	1345.49174600033	1	1092.53378799986	1	832.024708000063	1	1098.58144699956	29	2.16025558599995	1	12	10	17	6	39	ja	ja
118	pushPullEmp	20150818T103852	32	w	47	r	2	20	4	118	0	sad	3	2	s_18	s_17	yes	29	high800	pull	29	10	680.99713500042	pull	1109.89759899995	pull	1	2	959.054049999395	2	1136.63511499999	2	1345.49174600033	1	1092.53378799986	1	832.024708000063	1	1098.58144699956	29	2.16025558599995	1	12	10	17	6	39	ja	ja
119	pushPullEmp	20150818T103859	32	w	47	r	2	20	5	119	0	sad	3	2	s_16	s_17	yes	29	low400	push	29	10	868.830424000298	push	1239.33183999987	push	1	2	959.054049999395	2	1136.63511499999	2	1345.49174600033	1	1092.53378799986	1	832.024708000063	1	1098.58144699956	29	2.16025558599995	1	12	10	17	6	39	ja	ja
120	pushPullEmp	20150818T103907	32	w	47	r	2	20	6	120	0	sad	3	2	s_15	s_17	yes	29	high800	pull	29	10	1121.2551769994	pull	1512.22889799999	pull	1	2	959.054049999395	2	1136.63511499999	2	1345.49174600033	1	1092.53378799986	1	832.024708000063	1	1098.58144699956	29	2.16025558599995	1	12	10	17	6	39	ja	ja
[truncated: 28 more columns]
