# Supplementary material for: Empathic concern and personal distress depend on situational but not dispositional factors
Source: PLoS One. 2019 Nov 14;14(11):e0225102. doi: 10.1371/journal.pone.0225102 (PMC6855434; doi:10.1371/journal.pone.0225102)
Supplement: S3 File — (ZIP) [file pone.0225102.s004.zip › Results/pushPullEmp_34_avg.txt]

expName	date	vpNum	gender	age	handedness	respMapping	block	trial	trialCount	practice	picType	picBlock	picTypeNum	picName	memPicName	memPicPresent	memPicCorrKey	tone	respDirection	panas1Pos	panas1Neg	movementOnset	movementOnsetDirection	movementOffset	movementOffsetDirection	correct	respKeyTender	respTimeTender	respKeyCompassionate	respTimeCompassionate	respKeyMoved	respTimeMoved	respKeyWorried	respTimeWorried	respKeyDistressed	respTimeDistressed	respKeyAlarmed	respTimeAlarmed	memRespKey	memRespTime	correctMemTask	fs	ec	pt	pd	empathy	pqQ1	pqQ2	panas2Pos
1	pushPullEmp	20150828T141641	34	w	24	r	2	1	1	1	1	practice	2	4	p_8	p_12	yes	29	low400	push	26	13	1012.1626300012	push	1596.80767900014	push	1	3	2925.07522599772	5	10515.8341489987	2	2457.69791000203	2	2516.53148800324	1	1845.23023099973	5	3411.59702200093	29	8.40258961400104	1	14	15	11	13	40	ja	nein
2	pushPullEmp	20150828T141649	34	w	24	r	2	1	2	2	1	practice	2	4	p_10	p_12	yes	29	low400	push	26	13	795.190440002538	push	1340.6344290007	push	1	3	2925.07522599772	5	10515.8341489987	2	2457.69791000203	2	2516.53148800324	1	1845.23023099973	5	3411.59702200093	29	8.40258961400104	1	14	15	11	13	40	ja	nein
3	pushPullEmp	20150828T141656	34	w	24	r	2	1	3	3	1	practice	2	4	p_12	p_12	yes	29	high800	pull	26	13	707.777923001122	pull	1149.61529400069	pull	1	3	2925.07522599772	5	10515.8341489987	2	2457.69791000203	2	2516.53148800324	1	1845.23023099973	5	3411.59702200093	29	8.40258961400104	1	14	15	11	13	40	ja	nein
4	pushPullEmp	20150828T141704	34	w	24	r	2	1	4	4	1	practice	2	4	p_7	p_12	yes	29	low400	push	26	13	932.086491999944	push	1467.24191500005	push	1	3	2925.07522599772	5	10515.8341489987	2	2457.69791000203	2	2516.53148800324	1	1845.23023099973	5	3411.59702200093	29	8.40258961400104	1	14	15	11	13	40	ja	nein
5	pushPullEmp	20150828T141711	34	w	24	r	2	1	5	5	1	practice	2	4	p_11	p_12	yes	29	high800	pull	26	13	-1510.40386600007	pull	1250.64460299755	pull	1	3	2925.07522599772	5	10515.8341489987	2	2457.69791000203	2	2516.53148800324	1	1845.23023099973	5	3411.59702200093	29	8.40258961400104	1	14	15	11	13	40	ja	nein
6	pushPullEmp	20150828T141719	34	w	24	r	2	1	6	6	1	practice	2	4	p_9	p_12	yes	29	high800	pull	26	13	1062.92973600182	pull	1841.26750500116	pull	1	3	2925.07522599772	5	10515.8341489987	2	2457.69791000203	2	2516.53148800324	1	1845.23023099973	5	3411.59702200093	29	8.40258961400104	1	14	15	11	13	40	ja	nein
7	pushPullEmp	20150828T141839	34	w	24	r	2	2	1	7	1	practice	1	4	p_4	p_13	no	17	high800	pull	26	13	806.598089001956	pull	1352.249334002	pull	1	1	1922.69975799718	2	2011.45397100117	2	2682.7547790017	1	1277.97647199986	1	771.688600001653	1	1662.71796600267	17	3.68456408600105	1	14	15	11	13	40	ja	nein
8	pushPullEmp	20150828T141846	34	w	24	r	2	2	2	8	1	practice	1	4	p_5	p_13	no	17	low400	push	26	13	718.561270997365	push	1618.38296799679	push	1	1	1922.69975799718	2	2011.45397100117	2	2682.7547790017	1	1277.97647199986	1	771.688600001653	1	1662.71796600267	17	3.68456408600105	1	14	15	11	13	40	ja	nein
9	pushPullEmp	20150828T141854	34	w	24	r	2	2	3	9	1	practice	1	4	p_2	p_13	no	17	low400	push	26	13	719.25076800026	push	1429.23972199706	push	1	1	1922.69975799718	2	2011.45397100117	2	2682.7547790017	1	1277.97647199986	1	771.688600001653	1	1662.71796600267	17	3.68456408600105	1	14	15	11	13	40	ja	nein
10	pushPullEmp	20150828T141901	34	w	24	r	2	2	4	10	1	practice	1	4	p_3	p_13	no	17	high800	pull	26	13	692.143916999456	pull	1353.86485099964	pull	1	1	1922.69975799718	2	2011.45397100117	2	2682.7547790017	1	1277.97647199986	1	771.688600001653	1	1662.71796600267	17	3.68456408600105	1	14	15	11	13	40	ja	nein
11	pushPullEmp	20150828T141909	34	w	24	r	2	2	5	11	1	practice	1	4	p_6	p_13	no	17	high800	pull	26	13	721.384424002375	pull	1427.57257500043	pull	1	1	1922.69975799718	2	2011.45397100117	2	2682.7547790017	1	1277.97647199986	1	771.688600001653	1	1662.71796600267	17	3.68456408600105	1	14	15	11	13	40	ja	nein
12	pushPullEmp	20150828T141917	34	w	24	r	2	2	6	12	1	practice	1	4	p_1	p_13	no	17	low400	push	26	13	532.178888002003	push	1362.7984400001	push	1	1	1922.69975799718	2	2011.45397100117	2	2682.7547790017	1	1277.97647199986	1	771.688600001653	1	1662.71796600267	17	3.68456408600105	1	14	15	11	13	40	ja	nein
13	pushPullEmp	20150828T142009	34	w	24	r	2	3	1	13	0	neutral	4	1	n_21	n_37	no	17	low400	push	26	13	869.809704999061	push	1757.90178499927	push	1	1	1580.16531599787	1	1437.92228299935	1	741.135937001673	1	946.595017998334	1	763.242019002064	1	937.045147999015	17	3.26199048700073	1	14	15	11	13	40	ja	nein
14	pushPullEmp	20150828T142016	34	w	24	r	2	3	2	14	0	neutral	4	1	n_22	n_37	no	17	high800	pull	26	13	739.303860001295	pull	1260.96954800151	pull	1	1	1580.16531599787	1	1437.92228299935	1	741.135937001673	1	946.595017998334	1	763.242019002064	1	937.045147999015	17	3.26199048700073	1	14	15	11	13	40	ja	nein
15	pushPullEmp	20150828T142024	34	w	24	r	2	3	3	15	0	neutral	4	1	n_19	n_37	no	17	low400	push	26	13	637.438114000659	push	1356.45043800044	push	1	1	1580.16531599787	1	1437.92228299935	1	741.135937001673	1	946.595017998334	1	763.242019002064	1	937.045147999015	17	3.26199048700073	1	14	15	11	13	40	ja	nein
16	pushPullEmp	20150828T142031	34	w	24	r	2	3	4	16	0	neutral	4	1	n_20	n_37	no	17	high800	pull	26	13	628.499008998304	pull	1173.82544899677	pull	1	1	1580.16531599787	1	1437.92228299935	1	741.135937001673	1	946.595017998334	1	763.242019002064	1	937.045147999015	17	3.26199048700073	1	14	15	11	13	40	ja	nein
17	pushPullEmp	20150828T142039	34	w	24	r	2	3	5	17	0	neutral	4	1	n_23	n_37	no	17	low400	push	26	13	619.716606000002	push	1392.18125000014	push	1	1	1580.16531599787	1	1437.92228299935	1	741.135937001673	1	946.595017998334	1	763.242019002064	1	937.045147999015	17	3.26199048700073	1	14	15	11	13	40	ja	nein
18	pushPullEmp	20150828T142046	34	w	24	r	2	3	6	18	0	neutral	4	1	n_24	n_37	no	17	low400	push	26	13	650.701128000132	push	1121.01544000243	push	1	1	1580.16531599787	1	1437.92228299935	1	741.135937001673	1	946.595017998334	1	763.242019002064	1	937.045147999015	17	3.26199048700073	1	14	15	11	13	40	ja	nein
19	pushPullEmp	20150828T142127	34	w	24	r	2	4	1	19	0	neutral	2	1	n_12	n_11	yes	29	high800	pull	26	13	729.067340001056	pull	1155.10933200028	pull	1	1	744.535140001972	1	893.862803997763	1	1722.0165079998	1	589.814269998897	1	746.952574001625	1	539.529866000521	29	4.24221429299723	1	14	15	11	13	40	ja	nein
20	pushPullEmp	20150828T142134	34	w	24	r	2	4	2	20	0	neutral	2	1	n_10	n_11	yes	29	low400	push	26	13	565.109258000419	push	1111.71374300041	push	1	1	744.535140001972	1	893.862803997763	1	1722.0165079998	1	589.814269998897	1	746.952574001625	1	539.529866000521	29	4.24221429299723	1	14	15	11	13	40	ja	nein
21	pushPullEmp	20150828T142141	34	w	24	r	2	4	3	21	0	neutral	2	1	n_8	n_11	yes	29	low400	push	26	13	590.53562599991	push	1062.06125299912	push	1	1	744.535140001972	1	893.862803997763	1	1722.0165079998	1	589.814269998897	1	746.952574001625	1	539.529866000521	29	4.24221429299723	1	14	15	11	13	40	ja	nein
22	pushPullEmp	20150828T142148	34	w	24	r	2	4	4	22	0	neutral	2	1	n_7	n_11	yes	29	high800	pull	26	13	601.670007999113	pull	1024.79106599922	pull	1	1	744.535140001972	1	893.862803997763	1	1722.0165079998	1	589.814269998897	1	746.952574001625	1	539.529866000521	29	4.24221429299723	1	14	15	11	13	40	ja	nein
23	pushPullEmp	20150828T142155	34	w	24	r	2	4	5	23	0	neutral	2	1	n_9	n_11	yes	29	high800	pull	26	13	558.932762999466	pull	1020.74644300126	pull	1	1	744.535140001972	1	893.862803997763	1	1722.0165079998	1	589.814269998897	1	746.952574001625	1	539.529866000521	29	4.24221429299723	1	14	15	11	13	40	ja	nein
24	pushPullEmp	20150828T142203	34	w	24	r	2	4	6	24	0	neutral	2	1	n_11	n_11	yes	29	low400	push	26	13	-1727.44768299971	pull	1167.99353299857	push	1	1	744.535140001972	1	893.862803997763	1	1722.0165079998	1	589.814269998897	1	746.952574001625	1	539.529866000521	29	4.24221429299723	1	14	15	11	13	40	ja	nein
25	pushPullEmp	20150828T142245	34	w	24	r	2	5	1	25	0	stroke	3	3	h_15	h_38	no	17	low400	push	26	13	701.775836000801	push	1266.63819499945	push	1	2	1596.95937500146	2	1113.93407200012	1	845.62939800162	1	652.484550999361	1	692.433702999551	1	1096.94045599826	17	3.82192071999816	1	14	15	11	13	40	ja	nein
26	pushPullEmp	20150828T142252	34	w	24	r	2	5	2	26	0	stroke	3	3	h_16	h_38	no	17	high800	pull	26	13	542.537249001616	pull	972.660567999701	pull	1	2	1596.95937500146	2	1113.93407200012	1	845.62939800162	1	652.484550999361	1	692.433702999551	1	1096.94045599826	17	3.82192071999816	1	14	15	11	13	40	ja	nein
27	pushPullEmp	20150828T142300	34	w	24	r	2	5	3	27	0	stroke	3	3	h_17	h_38	no	17	high800	pull	26	13	798.946385998424	pull	1225.17284100002	pull	1	2	1596.95937500146	2	1113.93407200012	1	845.62939800162	1	652.484550999361	1	692.433702999551	1	1096.94045599826	17	3.82192071999816	1	14	15	11	13	40	ja	nein
28	pushPullEmp	20150828T142307	34	w	24	r	2	5	4	28	0	stroke	3	3	h_13	h_38	no	17	low400	push	26	13	554.810606997402	push	1074.32860300023	push	1	2	1596.95937500146	2	1113.93407200012	1	845.62939800162	1	652.484550999361	1	692.433702999551	1	1096.94045599826	17	3.82192071999816	1	14	15	11	13	40	ja	nein
29	pushPullEmp	20150828T142314	34	w	24	r	2	5	5	29	0	stroke	3	3	h_14	h_38	no	17	low400	push	26	13	687.687057000498	push	1138.64754600136	push	1	2	1596.95937500146	2	1113.93407200012	1	845.62939800162	1	652.484550999361	1	692.433702999551	1	1096.94045599826	17	3.82192071999816	1	14	15	11	13	40	ja	nein
30	pushPullEmp	20150828T142321	34	w	24	r	2	5	6	30	0	stroke	3	3	h_18	h_38	no	17	high800	pull	26	13	612.44524399747	pull	1129.13012699876	pull	1	2	1596.95937500146	2	1113.93407200012	1	845.62939800162	1	652.484550999361	1	692.433702999551	1	1096.94045599826	17	3.82192071999816	1	14	15	11	13	40	ja	nein
31	pushPullEmp	20150828T142404	34	w	24	r	2	6	1	31	0	stroke	5	3	h_25	h_26	yes	29	low400	push	26	13	-2004.00492199758	pull	1054.71784800041	push	1	1	1579.53714199903	1	394.936081000196	1	327.024271999107	1	588.489443998697	1	404.252085998451	1	397.472281998489	29	3.36563911700068	1	14	15	11	13	40	ja	nein
32	pushPullEmp	20150828T142412	34	w	24	r	2	6	2	32	0	stroke	5	3	h_26	h_26	yes	29	low400	push	26	13	539.754995999014	push	895.523655998753	push	1	1	1579.53714199903	1	394.936081000196	1	327.024271999107	1	588.489443998697	1	404.252085998451	1	397.472281998489	29	3.36563911700068	1	14	15	11	13	40	ja	nein
33	pushPullEmp	20150828T142419	34	w	24	r	2	6	3	33	0	stroke	5	3	h_30	h_26	yes	29	high800	pull	26	13	550.839028000453	pull	1036.94829099852	pull	1	1	1579.53714199903	1	394.936081000196	1	327.024271999107	1	588.489443998697	1	404.252085998451	1	397.472281998489	29	3.36563911700068	1	14	15	11	13	40	ja	nein
34	pushPullEmp	20150828T142426	34	w	24	r	2	6	4	34	0	stroke	5	3	h_28	h_26	yes	29	high800	pull	26	13	826.390437999275	pull	1326.74146400232	pull	1	1	1579.53714199903	1	394.936081000196	1	327.024271999107	1	588.489443998697	1	404.252085998451	1	397.472281998489	29	3.36563911700068	1	14	15	11	13	40	ja	nein
35	pushPullEmp	20150828T142433	34	w	24	r	2	6	5	35	0	stroke	5	3	h_27	h_26	yes	29	low400	push	26	13	534.01082999981	push	945.409187002137	push	1	1	1579.53714199903	1	394.936081000196	1	327.024271999107	1	588.489443998697	1	404.252085998451	1	397.472281998489	29	3.36563911700068	1	14	15	11	13	40	ja	nein
36	pushPullEmp	20150828T142441	34	w	24	r	2	6	6	36	0	stroke	5	3	h_29	h_26	yes	29	high800	pull	26	13	506.641056998982	pull	1012.94557300126	pull	1	1	1579.53714199903	1	394.936081000196	1	327.024271999107	1	588.489443998697	1	404.252085998451	1	397.472281998489	29	3.36563911700068	1	14	15	11	13	40	ja	nein
37	pushPullEmp	20150828T142523	34	w	24	r	2	7	1	37	0	sad	4	2	s_23	s_23	yes	29	high800	pull	26	13	869.988251000294	pull	1258.15000100131	pull	1	2	1373.58996900002	3	954.845928001305	2	2754.54452000122	1	787.335393000831	1	1061.57113199879	1	1096.33696499805	29	2.9589883410008	1	14	15	11	13	40	ja	nein
38	pushPullEmp	20150828T142530	34	w	24	r	2	7	2	38	0	sad	4	2	s_19	s_23	yes	29	low400	push	26	13	567.30492500274	push	995.222742999526	push	1	2	1373.58996900002	3	954.845928001305	2	2754.54452000122	1	787.335393000831	1	1061.57113199879	1	1096.33696499805	29	2.9589883410008	1	14	15	11	13	40	ja	nein
39	pushPullEmp	20150828T142537	34	w	24	r	2	7	3	39	0	sad	4	2	s_21	s_23	yes	29	low400	push	26	13	705.116843003139	push	1263.60865400298	push	1	2	1373.58996900002	3	954.845928001305	2	2754.54452000122	1	787.335393000831	1	1061.57113199879	1	1096.33696499805	29	2.9589883410008	1	14	15	11	13	40	ja	nein
40	pushPullEmp	20150828T142544	34	w	24	r	2	7	4	40	0	sad	4	2	s_24	s_23	yes	29	high800	pull	26	13	654.12121299858	pull	1087.57008700093	pull	1	2	1373.58996900002	3	954.845928001305	2	2754.54452000122	1	787.335393000831	1	1061.57113199879	1	1096.33696499805	29	2.9589883410008	1	14	15	11	13	40	ja	nein
41	pushPullEmp	20150828T142552	34	w	24	r	2	7	5	41	0	sad	4	2	s_22	s_23	yes	29	low400	push	26	13	618.88811000163	push	1113.27399100183	push	1	2	1373.58996900002	3	954.845928001305	2	2754.54452000122	1	787.335393000831	1	1061.57113199879	1	1096.33696499805	29	2.9589883410008	1	14	15	11	13	40	ja	nein
42	pushPullEmp	20150828T142559	34	w	24	r	2	7	6	42	0	sad	4	2	s_20	s_23	yes	29	high800	pull	26	13	556.444889999402	pull	1020.09851499941	pull	1	2	1373.58996900002	3	954.845928001305	2	2754.54452000122	1	787.335393000831	1	1061.57113199879	1	1096.33696499805	29	2.9589883410008	1	14	15	11	13	40	ja	nein
43	pushPullEmp	20150828T142651	34	w	24	r	2	8	1	43	0	sad	5	2	s_30	s_27	yes	29	low400	push	26	13	799.990978000395	push	1210.59887800159	push	1	2	1859.07611899893	1	607.588036000379	1	599.07338999983	1	640.04976599972	1	559.094385000208	1	456.103545999213	29	2.52169956700163	1	14	15	11	13	40	ja	nein
44	pushPullEmp	20150828T142658	34	w	24	r	2	8	2	44	0	sad	5	2	s_26	s_27	yes	29	low400	push	26	13	513.902377001708	push	1040.76633000214	push	1	2	1859.07611899893	1	607.588036000379	1	599.07338999983	1	640.04976599972	1	559.094385000208	1	456.103545999213	29	2.52169956700163	1	14	15	11	13	40	ja	nein
45	pushPullEmp	20150828T142705	34	w	24	r	2	8	3	45	0	sad	5	2	s_28	s_27	yes	29	high800	pull	26	13	511.230077000713	pull	966.903499999811	pull	1	2	1859.07611899893	1	607.588036000379	1	599.07338999983	1	640.04976599972	1	559.094385000208	1	456.103545999213	29	2.52169956700163	1	14	15	11	13	40	ja	nein
46	pushPullEmp	20150828T142713	34	w	24	r	2	8	4	46	0	sad	5	2	s_25	s_27	yes	29	high800	pull	26	13	645.470798000431	pull	1094.55764800016	pull	1	2	1859.07611899893	1	607.588036000379	1	599.07338999983	1	640.04976599972	1	559.094385000208	1	456.103545999213	29	2.52169956700163	1	14	15	11	13	40	ja	nein
47	pushPullEmp	20150828T142720	34	w	24	r	2	8	5	47	0	sad	5	2	s_27	s_27	yes	29	low400	push	26	13	620.348079998716	push	1129.07737299893	push	1	2	1859.07611899893	1	607.588036000379	1	599.07338999983	1	640.04976599972	1	559.094385000208	1	456.103545999213	29	2.52169956700163	1	14	15	11	13	40	ja	nein
48	pushPullEmp	20150828T142727	34	w	24	r	2	8	6	48	0	sad	5	2	s_29	s_27	yes	29	low400	push	26	13	508.343272001075	push	926.889848999854	push	1	2	1859.07611899893	1	607.588036000379	1	599.07338999983	1	640.04976599972	1	559.094385000208	1	456.103545999213	29	2.52169956700163	1	14	15	11	13	40	ja	nein
49	pushPullEmp	20150828T142807	34	w	24	r	2	9	1	49	0	neutral	1	1	n_6	n_6	yes	29	low400	push	26	13	696.699029998039	push	1249.56509399918	push	1	1	530.675289999635	1	349.836588000471	1	517.264690999582	1	1572.9434370005	1	521.100005997141	1	492.618871998275	29	2.89742399800161	1	14	15	11	13	40	ja	nein
50	pushPullEmp	20150828T142814	34	w	24	r	2	9	2	50	0	neutral	1	1	n_4	n_6	yes	29	high800	pull	26	13	652.902926001028	pull	1152.86165599819	pull	1	1	530.675289999635	1	349.836588000471	1	517.264690999582	1	1572.9434370005	1	521.100005997141	1	492.618871998275	29	2.89742399800161	1	14	15	11	13	40	ja	nein
51	pushPullEmp	20150828T142821	34	w	24	r	2	9	3	51	0	neutral	1	1	n_2	n_6	yes	29	low400	push	26	13	509.697155000234	push	998.575806002103	push	1	1	530.675289999635	1	349.836588000471	1	517.264690999582	1	1572.9434370005	1	521.100005997141	1	492.618871998275	29	2.89742399800161	1	14	15	11	13	40	ja	nein
52	pushPullEmp	20150828T142828	34	w	24	r	2	9	4	52	0	neutral	1	1	n_5	n_6	yes	29	high800	pull	26	13	540.52652500043	pull	969.770275001181	pull	1	1	530.675289999635	1	349.836588000471	1	517.264690999582	1	1572.9434370005	1	521.100005997141	1	492.618871998275	29	2.89742399800161	1	14	15	11	13	40	ja	nein
53	pushPullEmp	20150828T142836	34	w	24	r	2	9	5	53	0	neutral	1	1	n_1	n_6	yes	29	high800	pull	26	13	694.516507998836	pull	1146.75939100116	pull	1	1	530.675289999635	1	349.836588000471	1	517.264690999582	1	1572.9434370005	1	521.100005997141	1	492.618871998275	29	2.89742399800161	1	14	15	11	13	40	ja	nein
54	pushPullEmp	20150828T142843	34	w	24	r	2	9	6	54	0	neutral	1	1	n_3	n_6	yes	29	low400	push	26	13	581.17976999993	push	1123.56564399952	push	1	1	530.675289999635	1	349.836588000471	1	517.264690999582	1	1572.9434370005	1	521.100005997141	1	492.618871998275	29	2.89742399800161	1	14	15	11	13	40	ja	nein
55	pushPullEmp	20150828T142922	34	w	24	r	2	10	1	55	0	neutral	3	1	n_14	n_13	yes	29	high800	pull	26	13	896.122746001405	pull	1268.37077100127	pull	1	1	584.25453900054	1	324.774179996894	1	345.524184001988	1	346.38797399748	1	417.85330499988	1	2017.84794300329	17	3.44570581999869	2	14	15	11	13	40	ja	nein
56	pushPullEmp	20150828T142930	34	w	24	r	2	10	2	56	0	neutral	3	1	n_15	n_13	yes	29	high800	pull	26	13	701.244082999328	pull	1242.29893600103	pull	1	1	584.25453900054	1	324.774179996894	1	345.524184001988	1	346.38797399748	1	417.85330499988	1	2017.84794300329	17	3.44570581999869	2	14	15	11	13	40	ja	nein
57	pushPullEmp	20150828T142938	34	w	24	r	2	10	3	57	0	neutral	3	1	n_18	n_13	yes	29	low400	push	26	13	615.373124997044	push	1176.03369199706	push	1	1	584.25453900054	1	324.774179996894	1	345.524184001988	1	346.38797399748	1	417.85330499988	1	2017.84794300329	17	3.44570581999869	2	14	15	11	13	40	ja	nein
58	pushPullEmp	20150828T142946	34	w	24	r	2	10	4	58	0	neutral	3	1	n_13	n_13	yes	29	high800	pull	26	13	642.847810998617	pull	1122.48602799748	pull	1	1	584.25453900054	1	324.774179996894	1	345.524184001988	1	346.38797399748	1	417.85330499988	1	2017.84794300329	17	3.44570581999869	2	14	15	11	13	40	ja	nein
59	pushPullEmp	20150828T142953	34	w	24	r	2	10	5	59	0	neutral	3	1	n_16	n_13	yes	29	low400	push	26	13	774.058693000261	push	1519.70013000289	push	1	1	584.25453900054	1	324.774179996894	1	345.524184001988	1	346.38797399748	1	417.85330499988	1	2017.84794300329	17	3.44570581999869	2	14	15	11	13	40	ja	nein
60	pushPullEmp	20150828T143001	34	w	24	r	2	10	6	60	0	neutral	3	1	n_17	n_13	yes	29	high800	pull	26	13	783.516728001705	pull	1285.23858899905	pull	1	1	584.25453900054	1	324.774179996894	1	345.524184001988	1	346.38797399748	1	417.85330499988	1	2017.84794300329	17	3.44570581999869	2	14	15	11	13	40	ja	nein
61	pushPullEmp	20150828T143043	34	w	24	r	2	11	1	61	0	stroke	2	3	h_11	h_12	yes	29	low400	push	26	13	645.097302999697	push	1202.69001700135	push	1	1	586.305969998648	2	1771.11759800027	1	534.040196002024	1	672.493212001427	1	716.06370599693	1	594.054823999613	29	3.25949146900166	1	14	15	11	13	40	ja	nein
62	pushPullEmp	20150828T143050	34	w	24	r	2	11	2	62	0	stroke	2	3	h_9	h_12	yes	29	low400	push	26	13	617.860829998885	push	1107.79811799794	push	1	1	586.305969998648	2	1771.11759800027	1	534.040196002024	1	672.493212001427	1	716.06370599693	1	594.054823999613	29	3.25949146900166	1	14	15	11	13	40	ja	nein
63	pushPullEmp	20150828T143058	34	w	24	r	2	11	3	63	0	stroke	2	3	h_10	h_12	yes	29	high800	pull	26	13	692.313757000084	pull	1156.59050099828	pull	1	1	586.305969998648	2	1771.11759800027	1	534.040196002024	1	672.493212001427	1	716.06370599693	1	594.054823999613	29	3.25949146900166	1	14	15	11	13	40	ja	nein
64	pushPullEmp	20150828T143105	34	w	24	r	2	11	4	64	0	stroke	2	3	h_7	h_12	yes	29	low400	push	26	13	714.113255998498	push	1239.95465600031	push	1	1	586.305969998648	2	1771.11759800027	1	534.040196002024	1	672.493212001427	1	716.06370599693	1	594.054823999613	29	3.25949146900166	1	14	15	11	13	40	ja	nein
65	pushPullEmp	20150828T143113	34	w	24	r	2	11	5	65	0	stroke	2	3	h_8	h_12	yes	29	high800	pull	26	13	703.195995999617	pull	1255.34747699849	pull	1	1	586.305969998648	2	1771.11759800027	1	534.040196002024	1	672.493212001427	1	716.06370599693	1	594.054823999613	29	3.25949146900166	1	14	15	11	13	40	ja	nein
66	pushPullEmp	20150828T143122	34	w	24	r	2	11	6	66	0	stroke	2	3	h_12	h_12	yes	29	low400	push	26	13	1161.20948799956	push	1643.27557199734	push	1	1	586.305969998648	2	1771.11759800027	1	534.040196002024	1	672.493212001427	1	716.06370599693	1	594.054823999613	29	3.25949146900166	1	14	15	11	13	40	ja	nein
67	pushPullEmp	20150828T143203	34	w	24	r	2	12	1	67	0	stroke	6	3	h_33	h_36	yes	29	high800	pull	26	13	677.986613001034	pull	1081.92844800133	pull	1	1	1575.60429799923	3	1643.99666200188	2	950.621882002451	1	1105.88675799954	1	853.664042999299	1	1373.31562100007	29	3.64103784500185	1	14	15	11	13	40	ja	nein
68	pushPullEmp	20150828T143210	34	w	24	r	2	12	2	68	0	stroke	6	3	h_35	h_36	yes	29	high800	pull	26	13	723.466398001008	pull	1159.47565300242	pull	1	1	1575.60429799923	3	1643.99666200188	2	950.621882002451	1	1105.88675799954	1	853.664042999299	1	1373.31562100007	29	3.64103784500185	1	14	15	11	13	40	ja	nein
69	pushPullEmp	20150828T143217	34	w	24	r	2	12	3	69	0	stroke	6	3	h_34	h_36	yes	29	low400	push	26	13	745.943903001811	push	1309.56360000264	push	1	1	1575.60429799923	3	1643.99666200188	2	950.621882002451	1	1105.88675799954	1	853.664042999299	1	1373.31562100007	29	3.64103784500185	1	14	15	11	13	40	ja	nein
70	pushPullEmp	20150828T143225	34	w	24	r	2	12	4	70	0	stroke	6	3	h_36	h_36	yes	29	high800	pull	26	13	932.7808400004	pull	1375.35901399961	pull	1	1	1575.60429799923	3	1643.99666200188	2	950.621882002451	1	1105.88675799954	1	853.664042999299	1	1373.31562100007	29	3.64103784500185	1	14	15	11	13	40	ja	nein
71	pushPullEmp	20150828T143232	34	w	24	r	2	12	5	71	0	stroke	6	3	h_32	h_36	yes	29	low400	push	26	13	-1963.25669599962	pull	1143.26237300277	push	1	1	1575.60429799923	3	1643.99666200188	2	950.621882002451	1	1105.88675799954	1	853.664042999299	1	1373.31562100007	29	3.64103784500185	1	14	15	11	13	40	ja	nein
72	pushPullEmp	20150828T143242	34	w	24	r	2	12	6	72	0	stroke	6	3	h_31	h_36	yes	29	low400	push	26	13	1390.94899199982	push	1883.00102999993	push	1	1	1575.60429799923	3	1643.99666200188	2	950.621882002451	1	1105.88675799954	1	853.664042999299	1	1373.31562100007	29	3.64103784500185	1	14	15	11	13	40	ja	nein
73	pushPullEmp	20150828T143328	34	w	24	r	2	13	1	73	0	sad	2	2	s_9	s_38	no	17	high800	pull	26	13	630.490778002335	pull	1121.7305070014	pull	1	1	607.887576999929	3	832.555307999428	1	1635.54397100233	1	641.378166998038	1	576.6383400005	1	475.743223996687	17	3.00856012899749	1	14	15	11	13	40	ja	nein
74	pushPullEmp	20150828T143336	34	w	24	r	2	13	2	74	0	sad	2	2	s_11	s_38	no	17	high800	pull	26	13	685.660655001702	pull	1085.6406460033	pull	1	1	607.887576999929	3	832.555307999428	1	1635.54397100233	1	641.378166998038	1	576.6383400005	1	475.743223996687	17	3.00856012899749	1	14	15	11	13	40	ja	nein
75	pushPullEmp	20150828T143344	34	w	24	r	2	13	3	75	0	sad	2	2	s_12	s_38	no	17	low400	push	26	13	741.593563997507	push	1204.29522500045	push	1	1	607.887576999929	3	832.555307999428	1	1635.54397100233	1	641.378166998038	1	576.6383400005	1	475.743223996687	17	3.00856012899749	1	14	15	11	13	40	ja	nein
76	pushPullEmp	20150828T143352	34	w	24	r	2	13	4	76	0	sad	2	2	s_8	s_38	no	17	high800	pull	26	13	704.428159998206	pull	1068.46419499823	pull	1	1	607.887576999929	3	832.555307999428	1	1635.54397100233	1	641.378166998038	1	576.6383400005	1	475.743223996687	17	3.00856012899749	1	14	15	11	13	40	ja	nein
77	pushPullEmp	20150828T143400	34	w	24	r	2	13	5	77	0	sad	2	2	s_10	s_38	no	17	low400	push	26	13	760.73760400241	push	1237.82251200019	push	1	1	607.887576999929	3	832.555307999428	1	1635.54397100233	1	641.378166998038	1	576.6383400005	1	475.743223996687	17	3.00856012899749	1	14	15	11	13	40	ja	nein
78	pushPullEmp	20150828T143407	34	w	24	r	2	13	6	78	0	sad	2	2	s_7	s_38	no	17	high800	pull	26	13	812.493028998782	pull	1408.69459299857	pull	1	1	607.887576999929	3	832.555307999428	1	1635.54397100233	1	641.378166998038	1	576.6383400005	1	475.743223996687	17	3.00856012899749	1	14	15	11	13	40	ja	nein
79	pushPullEmp	20150828T143449	34	w	24	r	2	14	1	79	0	sad	6	2	s_32	s_39	no	17	low400	push	26	13	841.155150999024	push	1440.68232199707	push	1	1	410.819838001771	1	500.716533999366	1	604.892850999022	1	522.057968999434	1	611.995664999995	1	526.801935000549	17	3.34074647000307	1	14	15	11	13	40	ja	nein
80	pushPullEmp	20150828T143456	34	w	24	r	2	14	2	80	0	sad	6	2	s_33	s_39	no	17	high800	pull	26	13	865.123766997276	pull	1293.61698000037	pull	1	1	410.819838001771	1	500.716533999366	1	604.892850999022	1	522.057968999434	1	611.995664999995	1	526.801935000549	17	3.34074647000307	1	14	15	11	13	40	ja	nein
81	pushPullEmp	20150828T143504	34	w	24	r	2	14	3	81	0	sad	6	2	s_34	s_39	no	17	high800	pull	26	13	784.348993000691	pull	1257.29859899971	pull	1	1	410.819838001771	1	500.716533999366	1	604.892850999022	1	522.057968999434	1	611.995664999995	1	526.801935000549	17	3.34074647000307	1	14	15	11	13	40	ja	nein
82	pushPullEmp	20150828T143513	34	w	24	r	2	14	4	82	0	sad	6	2	s_36	s_39	no	17	low400	push	26	13	856.941899000143	push	1328.06919700225	push	1	1	410.819838001771	1	500.716533999366	1	604.892850999022	1	522.057968999434	1	611.995664999995	1	526.801935000549	17	3.34074647000307	1	14	15	11	13	40	ja	nein
83	pushPullEmp	20150828T143520	34	w	24	r	2	14	5	83	0	sad	6	2	s_31	s_39	no	17	high800	pull	26	13	773.54637399831	pull	1218.1281999975	pull	1	1	410.819838001771	1	500.716533999366	1	604.892850999022	1	522.057968999434	1	611.995664999995	1	526.801935000549	17	3.34074647000307	1	14	15	11	13	40	ja	nein
84	pushPullEmp	20150828T143528	34	w	24	r	2	14	6	84	0	sad	6	2	s_35	s_39	no	17	low400	push	26	13	664.618361002184	push	1195.99706200036	push	1	1	410.819838001771	1	500.716533999366	1	604.892850999022	1	522.057968999434	1	611.995664999995	1	526.801935000549	17	3.34074647000307	1	14	15	11	13	40	ja	nein
85	pushPullEmp	20150828T143605	34	w	24	r	2	15	1	85	0	neutral	6	1	n_32	n_39	no	17	low400	push	26	13	830.822132999951	push	1386.49621499926	push	1	1	519.536732997949	1	367.359947998921	1	1590.7765439988	1	577.823487001297	1	698.062340001343	1	332.870223999635	17	2.96017088799999	1	14	15	11	13	40	ja	nein
86	pushPullEmp	20150828T143612	34	w	24	r	2	15	2	86	0	neutral	6	1	n_36	n_39	no	17	high800	pull	26	13	655.46658799838	pull	1029.09999099837	pull	1	1	519.536732997949	1	367.359947998921	1	1590.7765439988	1	577.823487001297	1	698.062340001343	1	332.870223999635	17	2.96017088799999	1	14	15	11	13	40	ja	nein
87	pushPullEmp	20150828T143619	34	w	24	r	2	15	3	87	0	neutral	6	1	n_33	n_39	no	17	low400	push	26	13	750.900271002436	push	1357.52708800221	push	1	1	519.536732997949	1	367.359947998921	1	1590.7765439988	1	577.823487001297	1	698.062340001343	1	332.870223999635	17	2.96017088799999	1	14	15	11	13	40	ja	nein
88	pushPullEmp	20150828T143627	34	w	24	r	2	15	4	88	0	neutral	6	1	n_35	n_39	no	17	low400	push	26	13	769.124063000258	push	1354.34378400087	push	1	1	519.536732997949	1	367.359947998921	1	1590.7765439988	1	577.823487001297	1	698.062340001343	1	332.870223999635	17	2.96017088799999	1	14	15	11	13	40	ja	nein
89	pushPullEmp	20150828T143636	34	w	24	r	2	15	5	89	0	neutral	6	1	n_31	n_39	no	17	high800	pull	26	13	1061.50825299765	pull	1525.51335599774	pull	1	1	519.536732997949	1	367.359947998921	1	1590.7765439988	1	577.823487001297	1	698.062340001343	1	332.870223999635	17	2.96017088799999	1	14	15	11	13	40	ja	nein
90	pushPullEmp	20150828T143644	34	w	24	r	2	15	6	90	0	neutral	6	1	n_34	n_39	no	17	low400	push	26	13	498.632760997978	push	951.861305998435	push	1	1	519.536732997949	1	367.359947998921	1	1590.7765439988	1	577.823487001297	1	698.062340001343	1	332.870223999635	17	2.96017088799999	1	14	15	11	13	40	ja	nein
91	pushPullEmp	20150828T143722	34	w	24	r	2	16	1	91	0	neutral	5	1	n_29	n_38	no	17	high800	pull	26	13	868.893688998767	pull	1501.13605300005	pull	1	1	323.497342000337	1	375.571134001802	1	377.263677000883	1	481.152085998474	1	796.427555000264	1	525.044158999663	17	2.81637159399907	1	14	15	11	13	40	ja	nein
92	pushPullEmp	20150828T143730	34	w	24	r	2	16	2	92	0	neutral	5	1	n_30	n_38	no	17	high800	pull	26	13	544.083699001116	pull	1054.82413700075	pull	1	1	323.497342000337	1	375.571134001802	1	377.263677000883	1	481.152085998474	1	796.427555000264	1	525.044158999663	17	2.81637159399907	1	14	15	11	13	40	ja	nein
93	pushPullEmp	20150828T143738	34	w	24	r	2	16	3	93	0	neutral	5	1	n_28	n_38	no	17	low400	push	26	13	500.465820000391	push	999.116457997734	push	1	1	323.497342000337	1	375.571134001802	1	377.263677000883	1	481.152085998474	1	796.427555000264	1	525.044158999663	17	2.81637159399907	1	14	15	11	13	40	ja	nein
94	pushPullEmp	20150828T143746	34	w	24	r	2	16	4	94	0	neutral	5	1	n_25	n_38	no	17	high800	pull	26	13	1423.28951499722	pull	1798.17852299957	pull	1	1	323.497342000337	1	375.571134001802	1	377.263677000883	1	481.152085998474	1	796.427555000264	1	525.044158999663	17	2.81637159399907	1	14	15	11	13	40	ja	nein
95	pushPullEmp	20150828T143753	34	w	24	r	2	16	5	95	0	neutral	5	1	n_27	n_38	no	17	low400	push	26	13	528.691975998896	push	1005.12266300089	push	1	1	323.497342000337	1	375.571134001802	1	377.263677000883	1	481.152085998474	1	796.427555000264	1	525.044158999663	17	2.81637159399907	1	14	15	11	13	40	ja	nein
96	pushPullEmp	20150828T143801	34	w	24	r	2	16	6	96	0	neutral	5	1	n_26	n_38	no	17	high800	pull	26	13	685.3187129992	pull	1127.84762299916	pull	1	1	323.497342000337	1	375.571134001802	1	377.263677000883	1	481.152085998474	1	796.427555000264	1	525.044158999663	17	2.81637159399907	1	14	15	11	13	40	ja	nein
97	pushPullEmp	20150828T143841	34	w	24	r	2	17	1	97	0	sad	3	2	s_16	s_16	yes	29	low400	push	26	13	565.478526000225	push	1066.37903800118	push	1	1	517.479136000475	2	624.975234000885	1	570.754076001322	1	506.212519998371	1	573.679054003151	1	1479.10710900032	29	2.86466123799983	1	14	15	11	13	40	ja	nein
98	pushPullEmp	20150828T143850	34	w	24	r	2	17	2	98	0	sad	3	2	s_17	s_16	yes	29	high800	pull	26	13	1787.93940200112	pull	2313.07746800222	pull	3	1	517.479136000475	2	624.975234000885	1	570.754076001322	1	506.212519998371	1	573.679054003151	1	1479.10710900032	29	2.86466123799983	1	14	15	11	13	40	ja	nein
99	pushPullEmp	20150828T143857	34	w	24	r	2	17	3	99	0	sad	3	2	s_14	s_16	yes	29	high800	pull	26	13	662.651007997832	pull	1178.88415899788	pull	1	1	517.479136000475	2	624.975234000885	1	570.754076001322	1	506.212519998371	1	573.679054003151	1	1479.10710900032	29	2.86466123799983	1	14	15	11	13	40	ja	nein
100	pushPullEmp	20150828T143904	34	w	24	r	2	17	4	100	0	sad	3	2	s_15	s_16	yes	29	low400	push	26	13	654.777480997931	push	1193.71768799747	push	1	1	517.479136000475	2	624.975234000885	1	570.754076001322	1	506.212519998371	1	573.679054003151	1	1479.10710900032	29	2.86466123799983	1	14	15	11	13	40	ja	nein
101	pushPullEmp	20150828T143912	34	w	24	r	2	17	5	101	0	sad	3	2	s_13	s_16	yes	29	low400	push	26	13	740.682714999915	push	1299.59105799854	push	1	1	517.479136000475	2	624.975234000885	1	570.754076001322	1	506.212519998371	1	573.679054003151	1	1479.10710900032	29	2.86466123799983	1	14	15	11	13	40	ja	nein
102	pushPullEmp	20150828T143920	34	w	24	r	2	17	6	102	0	sad	3	2	s_18	s_16	yes	29	high800	pull	26	13	700.057086002431	pull	1166.12529	pull	1	1	517.479136000475	2	624.975234000885	1	570.754076001322	1	506.212519998371	1	573.679054003151	1	1479.10710900032	29	2.86466123799983	1	14	15	11	13	40	ja	nein
103	pushPullEmp	20150828T143959	34	w	24	r	2	18	1	103	0	sad	1	2	s_4	s_37	no	17	low400	push	26	13	746.277568999067	push	1247.83381200075	push	1	1	570.29531399894	3	1119.79836600221	1	607.048482001119	1	891.35257900125	1	581.167964999622	1	526.854055002332	17	3.76260663200082	1	14	15	11	13	40	ja	nein
104	pushPullEmp	20150828T144006	34	w	24	r	2	18	2	104	0	sad	1	2	s_3	s_37	no	17	high800	pull	26	13	598.447724997735	pull	984.800593999447	pull	1	1	570.29531399894	3	1119.79836600221	1	607.048482001119	1	891.35257900125	1	581.167964999622	1	526.854055002332	17	3.76260663200082	1	14	15	11	13	40	ja	nein
105	pushPullEmp	20150828T144013	34	w	24	r	2	18	3	105	0	sad	1	2	s_2	s_37	no	17	high800	pull	26	13	613.803346996865	pull	1096.71645199967	pull	1	1	570.29531399894	3	1119.79836600221	1	607.048482001119	1	891.35257900125	1	581.167964999622	1	526.854055002332	17	3.76260663200082	1	14	15	11	13	40	ja	nein
106	pushPullEmp	20150828T144021	34	w	24	r	2	18	4	106	0	sad	1	2	s_1	s_37	no	17	low400	push	26	13	895.652729998896	push	1416.08924099919	push	1	1	570.29531399894	3	1119.79836600221	1	607.048482001119	1	891.35257900125	1	581.167964999622	1	526.854055002332	17	3.76260663200082	1	14	15	11	13	40	ja	nein
107	pushPullEmp	20150828T144028	34	w	24	r	2	18	5	107	0	sad	1	2	s_5	s_37	no	17	low400	push	26	13	707.441946999897	push	1210.86531699882	push	1	1	570.29531399894	3	1119.79836600221	1	607.048482001119	1	891.35257900125	1	581.167964999622	1	526.854055002332	17	3.76260663200082	1	14	15	11	13	40	ja	nein
108	pushPullEmp	20150828T144036	34	w	24	r	2	18	6	108	0	sad	1	2	s_6	s_37	no	17	high800	pull	26	13	926.917738000047	pull	1305.62599699886	pull	1	1	570.29531399894	3	1119.79836600221	1	607.048482001119	1	891.35257900125	1	581.167964999622	1	526.854055002332	17	3.76260663200082	1	14	15	11	13	40	ja	nein
109	pushPullEmp	20150828T144116	34	w	24	r	2	19	1	109	0	stroke	4	3	h_24	h_39	no	17	high800	pull	26	13	762.196595998015	pull	1213.16770300028	pull	1	1	642.103762998886	1	469.402388000162	1	513.057676002063	2	2070.71648300189	1	482.268408999516	1	443.869841998094	17	3.07297821999964	1	14	15	11	13	40	ja	nein
110	pushPullEmp	20150828T144124	34	w	24	r	2	19	2	110	0	stroke	4	3	h_19	h_39	no	17	low400	push	26	13	664.039313999936	push	1165.79488299915	push	1	1	642.103762998886	1	469.402388000162	1	513.057676002063	2	2070.71648300189	1	482.268408999516	1	443.869841998094	17	3.07297821999964	1	14	15	11	13	40	ja	nein
111	pushPullEmp	20150828T144132	34	w	24	r	2	19	3	111	0	stroke	4	3	h_20	h_39	no	17	high800	pull	26	13	1220.69101000225	pull	1630.86379400111	pull	1	1	642.103762998886	1	469.402388000162	1	513.057676002063	2	2070.71648300189	1	482.268408999516	1	443.869841998094	17	3.07297821999964	1	14	15	11	13	40	ja	nein
112	pushPullEmp	20150828T144139	34	w	24	r	2	19	4	112	0	stroke	4	3	h_23	h_39	no	17	high800	pull	26	13	671.677252000227	pull	1042.42641500139	pull	1	1	642.103762998886	1	469.402388000162	1	513.057676002063	2	2070.71648300189	1	482.268408999516	1	443.869841998094	17	3.07297821999964	1	14	15	11	13	40	ja	nein
113	pushPullEmp	20150828T144146	34	w	24	r	2	19	5	113	0	stroke	4	3	h_22	h_39	no	17	low400	push	26	13	700.758754998678	push	1180.07188599848	push	1	1	642.103762998886	1	469.402388000162	1	513.057676002063	2	2070.71648300189	1	482.268408999516	1	443.869841998094	17	3.07297821999964	1	14	15	11	13	40	ja	nein
114	pushPullEmp	20150828T144155	34	w	24	r	2	19	6	114	0	stroke	4	3	h_21	h_39	no	17	low400	push	26	13	733.151805000583	push	1159.59684899927	push	1	1	642.103762998886	1	469.402388000162	1	513.057676002063	2	2070.71648300189	1	482.268408999516	1	443.869841998094	17	3.07297821999964	1	14	15	11	13	40	ja	nein
115	pushPullEmp	20150828T144233	34	w	24	r	2	20	1	115	0	stroke	1	3	h_5	h_37	no	17	high800	pull	26	13	592.258100997133	pull	1052.10446899844	pull	1	2	1005.78590300211	3	925.898339999549	2	946.388523003407	1	796.990563998406	2	2298.81580700021	3	597.506651000003	17	3.11659476299974	1	14	15	11	13	40	ja	nein
116	pushPullEmp	20150828T144241	34	w	24	r	2	20	2	116	0	stroke	1	3	h_2	h_37	no	17	high800	pull	26	13	769.709514999093	pull	1156.90931799993	pull	1	2	1005.78590300211	3	925.898339999549	2	946.388523003407	1	796.990563998406	2	2298.81580700021	3	597.506651000003	17	3.11659476299974	1	14	15	11	13	40	ja	nein
117	pushPullEmp	20150828T144249	34	w	24	r	2	20	3	117	0	stroke	1	3	h_3	h_37	no	17	low400	push	26	13	830.437858999474	push	1363.11055299969	push	1	2	1005.78590300211	3	925.898339999549	2	946.388523003407	1	796.990563998406	2	2298.81580700021	3	597.506651000003	17	3.11659476299974	1	14	15	11	13	40	ja	nein
118	pushPullEmp	20150828T144258	34	w	24	r	2	20	4	118	0	stroke	1	3	h_4	h_37	no	17	low400	push	26	13	1011.06399699993	push	1524.81799000007	push	1	2	1005.78590300211	3	925.898339999549	2	946.388523003407	1	796.990563998406	2	2298.81580700021	3	597.506651000003	17	3.11659476299974	1	14	15	11	13	40	ja	nein
119	pushPullEmp	20150828T144306	34	w	24	r	2	20	5	119	0	stroke	1	3	h_6	h_37	no	17	high800	pull	26	13	676.213371999533	pull	1111.43816199829	pull	1	2	1005.78590300211	3	925.898339999549	2	946.388523003407	1	796.990563998406	2	2298.81580700021	3	597.506651000003	17	3.11659476299974	1	14	15	11	13	40	ja	nein
120	pushPullEmp	20150828T144313	34	w	24	r	2	20	6	120	0	stroke	1	3	h_1	h_37	no	17	high800	pull	26	13	747.716812001163	pull	1179.9455120007	pull	1	2	1005.78590300211	3	925.898339999549	2	946.388523003407	1	796.990563998406	2	2298.81580700021	3	597.506651000003	17	3.11659476299974	1	14	15	11	13	40	ja	nein
[truncated: 28 more columns]
