# Supplementary material for: Empathic concern and personal distress depend on situational but not dispositional factors
Source: PLoS One. 2019 Nov 14;14(11):e0225102. doi: 10.1371/journal.pone.0225102 (PMC6855434; doi:10.1371/journal.pone.0225102)
Supplement: S3 File — (ZIP) [file pone.0225102.s004.zip › Results/pushPullEmp_31_avg.txt]

expName	date	vpNum	gender	age	handedness	respMapping	block	trial	trialCount	practice	picType	picBlock	picTypeNum	picName	memPicName	memPicPresent	memPicCorrKey	tone	respDirection	panas1Pos	panas1Neg	movementOnset	movementOnsetDirection	movementOffset	movementOffsetDirection	correct	respKeyTender	respTimeTender	respKeyCompassionate	respTimeCompassionate	respKeyMoved	respTimeMoved	respKeyWorried	respTimeWorried	respKeyDistressed	respTimeDistressed	respKeyAlarmed	respTimeAlarmed	memRespKey	memRespTime	correctMemTask	fs	ec	pt	pd	empathy	pqQ1	pqQ2	panas2Pos
1	pushPullEmp	20150818T091317	31	w	24	r	1	1	1	1	1	practice	1	4	p_4	p_5	yes	29	high800	push	36	15	3362.57157599999	push	4056.83955600005	push	3	1	2913.34241200002	1	1277.33306799996	5	4347.16918499998	1	1306.30519400006	1	838.186640000004	1	2937.99626400005	17	5.02056551700002	2	14	16	15	12	45	ja	nein
2	pushPullEmp	20150818T091326	31	w	24	r	1	1	2	2	1	practice	1	4	p_3	p_5	yes	29	high800	push	36	15	494.060428999982	push	943.397708000001	push	1	1	2913.34241200002	1	1277.33306799996	5	4347.16918499998	1	1306.30519400006	1	838.186640000004	1	2937.99626400005	17	5.02056551700002	2	14	16	15	12	45	ja	nein
3	pushPullEmp	20150818T091335	31	w	24	r	1	1	3	3	1	practice	1	4	p_2	p_5	yes	29	low400	pull	36	15	607.661377999993	pull	1107.59592800003	pull	1	1	2913.34241200002	1	1277.33306799996	5	4347.16918499998	1	1306.30519400006	1	838.186640000004	1	2937.99626400005	17	5.02056551700002	2	14	16	15	12	45	ja	nein
4	pushPullEmp	20150818T091344	31	w	24	r	1	1	4	4	1	practice	1	4	p_5	p_5	yes	29	low400	pull	36	15	480.498165999942	pull	895.377555999952	pull	1	1	2913.34241200002	1	1277.33306799996	5	4347.16918499998	1	1306.30519400006	1	838.186640000004	1	2937.99626400005	17	5.02056551700002	2	14	16	15	12	45	ja	nein
5	pushPullEmp	20150818T091355	31	w	24	r	1	1	5	5	1	practice	1	4	p_6	p_5	yes	29	high800	push	36	15	467.443892999976	push	1099.47248299998	push	1	1	2913.34241200002	1	1277.33306799996	5	4347.16918499998	1	1306.30519400006	1	838.186640000004	1	2937.99626400005	17	5.02056551700002	2	14	16	15	12	45	ja	nein
6	pushPullEmp	20150818T091403	31	w	24	r	1	1	6	6	1	practice	1	4	p_1	p_5	yes	29	high800	push	36	15	555.284691000068	push	1154.88412300006	push	1	1	2913.34241200002	1	1277.33306799996	5	4347.16918499998	1	1306.30519400006	1	838.186640000004	1	2937.99626400005	17	5.02056551700002	2	14	16	15	12	45	ja	nein
7	pushPullEmp	20150818T091506	31	w	24	r	1	2	1	7	1	practice	2	4	p_8	p_13	no	17	high800	push	36	15	596.834971999991	push	1124.96659399992	push	1	1	1736.89470500005	1	2402.20368799999	1	3262.43142800001	1	7055.55445699997	1	1697.96406	1	1866.25378400004	17	3.34129876500003	1	14	16	15	12	45	ja	nein
8	pushPullEmp	20150818T091514	31	w	24	r	1	2	2	8	1	practice	2	4	p_7	p_13	no	17	low400	pull	36	15	531.618848999964	pull	945.665489999991	pull	1	1	1736.89470500005	1	2402.20368799999	1	3262.43142800001	1	7055.55445699997	1	1697.96406	1	1866.25378400004	17	3.34129876500003	1	14	16	15	12	45	ja	nein
9	pushPullEmp	20150818T091523	31	w	24	r	1	2	3	9	1	practice	2	4	p_10	p_13	no	17	low400	pull	36	15	479.31116499997	pull	937.729242000003	pull	1	1	1736.89470500005	1	2402.20368799999	1	3262.43142800001	1	7055.55445699997	1	1697.96406	1	1866.25378400004	17	3.34129876500003	1	14	16	15	12	45	ja	nein
10	pushPullEmp	20150818T091532	31	w	24	r	1	2	4	10	1	practice	2	4	p_12	p_13	no	17	high800	push	36	15	533.201910000073	push	1027.91934099999	push	1	1	1736.89470500005	1	2402.20368799999	1	3262.43142800001	1	7055.55445699997	1	1697.96406	1	1866.25378400004	17	3.34129876500003	1	14	16	15	12	45	ja	nein
11	pushPullEmp	20150818T091540	31	w	24	r	1	2	5	11	1	practice	2	4	p_11	p_13	no	17	low400	pull	36	15	599.442378000053	pull	1115.68553799998	pull	1	1	1736.89470500005	1	2402.20368799999	1	3262.43142800001	1	7055.55445699997	1	1697.96406	1	1866.25378400004	17	3.34129876500003	1	14	16	15	12	45	ja	nein
12	pushPullEmp	20150818T091549	31	w	24	r	1	2	6	12	1	practice	2	4	p_9	p_13	no	17	low400	pull	36	15	600.132046999993	pull	1233.81090099997	pull	1	1	1736.89470500005	1	2402.20368799999	1	3262.43142800001	1	7055.55445699997	1	1697.96406	1	1866.25378400004	17	3.34129876500003	1	14	16	15	12	45	ja	nein
13	pushPullEmp	20150818T091652	31	w	24	r	1	3	1	13	0	neutral	6	1	n_35	n_39	no	17	low400	pull	36	15	760.233935999944	pull	1390.37997900014	pull	1	1	1649.97918299991	1	3348.74594899998	1	3949.12666000005	1	2236.32135100002	1	1639.7550879999	1	879.641708999998	17	2.89212898799997	1	14	16	15	12	45	ja	nein
14	pushPullEmp	20150818T091701	31	w	24	r	1	3	2	14	0	neutral	6	1	n_32	n_39	no	17	high800	push	36	15	631.36261900002	push	1363.76756799985	push	1	1	1649.97918299991	1	3348.74594899998	1	3949.12666000005	1	2236.32135100002	1	1639.7550879999	1	879.641708999998	17	2.89212898799997	1	14	16	15	12	45	ja	nein
15	pushPullEmp	20150818T091710	31	w	24	r	1	3	3	15	0	neutral	6	1	n_33	n_39	no	17	low400	pull	36	15	582.733992000049	pull	1409.53128900003	pull	1	1	1649.97918299991	1	3348.74594899998	1	3949.12666000005	1	2236.32135100002	1	1639.7550879999	1	879.641708999998	17	2.89212898799997	1	14	16	15	12	45	ja	nein
16	pushPullEmp	20150818T091719	31	w	24	r	1	3	4	16	0	neutral	6	1	n_34	n_39	no	17	high800	push	36	15	619.983206999999	push	1269.46755200002	push	1	1	1649.97918299991	1	3348.74594899998	1	3949.12666000005	1	2236.32135100002	1	1639.7550879999	1	879.641708999998	17	2.89212898799997	1	14	16	15	12	45	ja	nein
17	pushPullEmp	20150818T091729	31	w	24	r	1	3	5	17	0	neutral	6	1	n_36	n_39	no	17	low400	pull	36	15	586.471091999878	pull	1309.79309899986	pull	1	1	1649.97918299991	1	3348.74594899998	1	3949.12666000005	1	2236.32135100002	1	1639.7550879999	1	879.641708999998	17	2.89212898799997	1	14	16	15	12	45	ja	nein
18	pushPullEmp	20150818T091738	31	w	24	r	1	3	6	18	0	neutral	6	1	n_31	n_39	no	17	low400	pull	36	15	580.774245000001	pull	1219.985432	pull	1	1	1649.97918299991	1	3348.74594899998	1	3949.12666000005	1	2236.32135100002	1	1639.7550879999	1	879.641708999998	17	2.89212898799997	1	14	16	15	12	45	ja	nein
19	pushPullEmp	20150818T091829	31	w	24	r	1	4	1	19	0	neutral	5	1	n_30	n_38	no	17	high800	push	36	15	726.189715000037	push	1430.35619299997	push	1	1	1517.27662200005	1	2081.25607000011	1	3837.09319299987	1	2428.78351700006	1	663.004882999985	1	830.473017000031	17	2.58949547199995	1	14	16	15	12	45	ja	nein
20	pushPullEmp	20150818T091837	31	w	24	r	1	4	2	20	0	neutral	5	1	n_26	n_38	no	17	low400	pull	36	15	637.368282000016	pull	1241.96120499994	pull	1	1	1517.27662200005	1	2081.25607000011	1	3837.09319299987	1	2428.78351700006	1	663.004882999985	1	830.473017000031	17	2.58949547199995	1	14	16	15	12	45	ja	nein
21	pushPullEmp	20150818T091847	31	w	24	r	1	4	3	21	0	neutral	5	1	n_28	n_38	no	17	high800	push	36	15	660.477477000157	push	1350.13941200016	push	1	1	1517.27662200005	1	2081.25607000011	1	3837.09319299987	1	2428.78351700006	1	663.004882999985	1	830.473017000031	17	2.58949547199995	1	14	16	15	12	45	ja	nein
22	pushPullEmp	20150818T091856	31	w	24	r	1	4	4	22	0	neutral	5	1	n_27	n_38	no	17	low400	pull	36	15	860.614132999994	pull	1665.98689999987	pull	1	1	1517.27662200005	1	2081.25607000011	1	3837.09319299987	1	2428.78351700006	1	663.004882999985	1	830.473017000031	17	2.58949547199995	1	14	16	15	12	45	ja	nein
23	pushPullEmp	20150818T091905	31	w	24	r	1	4	5	23	0	neutral	5	1	n_25	n_38	no	17	high800	push	36	15	754.955157999873	push	1703.63450399994	push	1	1	1517.27662200005	1	2081.25607000011	1	3837.09319299987	1	2428.78351700006	1	663.004882999985	1	830.473017000031	17	2.58949547199995	1	14	16	15	12	45	ja	nein
24	pushPullEmp	20150818T091914	31	w	24	r	1	4	6	24	0	neutral	5	1	n_29	n_38	no	17	high800	push	36	15	616.48320999996	push	1342.32263900015	push	1	1	1517.27662200005	1	2081.25607000011	1	3837.09319299987	1	2428.78351700006	1	663.004882999985	1	830.473017000031	17	2.58949547199995	1	14	16	15	12	45	ja	nein
25	pushPullEmp	20150818T092006	31	w	24	r	1	5	1	25	0	stroke	2	3	h_10	h_7	yes	29	low400	pull	36	15	731.237090000017	pull	1403.51690900011	pull	1	1	2718.00491399995	3	4990.61629200014	2	2726.16432500013	2	1680.87501199989	1	933.611852000013	2	3944.44874600003	29	3.50847794599986	1	14	16	15	12	45	ja	nein
26	pushPullEmp	20150818T092016	31	w	24	r	1	5	2	26	0	stroke	2	3	h_12	h_7	yes	29	high800	push	36	15	901.868992999975	push	1601.12338400004	push	1	1	2718.00491399995	3	4990.61629200014	2	2726.16432500013	2	1680.87501199989	1	933.611852000013	2	3944.44874600003	29	3.50847794599986	1	14	16	15	12	45	ja	nein
27	pushPullEmp	20150818T092025	31	w	24	r	1	5	3	27	0	stroke	2	3	h_9	h_7	yes	29	low400	pull	36	15	1069.18675400002	pull	1897.76294900012	pull	1	1	2718.00491399995	3	4990.61629200014	2	2726.16432500013	2	1680.87501199989	1	933.611852000013	2	3944.44874600003	29	3.50847794599986	1	14	16	15	12	45	ja	nein
28	pushPullEmp	20150818T092035	31	w	24	r	1	5	4	28	0	stroke	2	3	h_11	h_7	yes	29	high800	push	36	15	574.555167000066	push	1302.49875600007	push	1	1	2718.00491399995	3	4990.61629200014	2	2726.16432500013	2	1680.87501199989	1	933.611852000013	2	3944.44874600003	29	3.50847794599986	1	14	16	15	12	45	ja	nein
29	pushPullEmp	20150818T092044	31	w	24	r	1	5	5	29	0	stroke	2	3	h_7	h_7	yes	29	low400	pull	36	15	1240.11087400013	pull	1945.2606740002	pull	1	1	2718.00491399995	3	4990.61629200014	2	2726.16432500013	2	1680.87501199989	1	933.611852000013	2	3944.44874600003	29	3.50847794599986	1	14	16	15	12	45	ja	nein
30	pushPullEmp	20150818T092054	31	w	24	r	1	5	6	30	0	stroke	2	3	h_8	h_7	yes	29	high800	push	36	15	491.973619000059	push	1136.14590600001	push	1	1	2718.00491399995	3	4990.61629200014	2	2726.16432500013	2	1680.87501199989	1	933.611852000013	2	3944.44874600003	29	3.50847794599986	1	14	16	15	12	45	ja	nein
31	pushPullEmp	20150818T092149	31	w	24	r	1	6	1	31	0	stroke	3	3	h_18	h_38	no	17	low400	pull	36	15	840.964900000112	pull	1543.9193730002	pull	1	2	3830.84208299988	2	1776.55343600009	2	2544.91106799992	3	3248.09124300009	1	1608.81535299995	2	1538.78052899995	17	2.35665301099993	1	14	16	15	12	45	ja	nein
32	pushPullEmp	20150818T092157	31	w	24	r	1	6	2	32	0	stroke	3	3	h_17	h_38	no	17	high800	push	36	15	641.502434000022	push	1346.29857700009	push	1	2	3830.84208299988	2	1776.55343600009	2	2544.91106799992	3	3248.09124300009	1	1608.81535299995	2	1538.78052899995	17	2.35665301099993	1	14	16	15	12	45	ja	nein
33	pushPullEmp	20150818T092206	31	w	24	r	1	6	3	33	0	stroke	3	3	h_16	h_38	no	17	low400	pull	36	15	627.325510999848	pull	1392.691053	pull	1	2	3830.84208299988	2	1776.55343600009	2	2544.91106799992	3	3248.09124300009	1	1608.81535299995	2	1538.78052899995	17	2.35665301099993	1	14	16	15	12	45	ja	nein
34	pushPullEmp	20150818T092217	31	w	24	r	1	6	4	34	0	stroke	3	3	h_15	h_38	no	17	high800	push	36	15	844.594167000063	push	1487.47688199988	push	1	2	3830.84208299988	2	1776.55343600009	2	2544.91106799992	3	3248.09124300009	1	1608.81535299995	2	1538.78052899995	17	2.35665301099993	1	14	16	15	12	45	ja	nein
35	pushPullEmp	20150818T092226	31	w	24	r	1	6	5	35	0	stroke	3	3	h_14	h_38	no	17	low400	pull	36	15	728.482390000072	pull	1534.90728100008	pull	1	2	3830.84208299988	2	1776.55343600009	2	2544.91106799992	3	3248.09124300009	1	1608.81535299995	2	1538.78052899995	17	2.35665301099993	1	14	16	15	12	45	ja	nein
36	pushPullEmp	20150818T092235	31	w	24	r	1	6	6	36	0	stroke	3	3	h_13	h_38	no	17	high800	push	36	15	-1102.1389890001	pull	1229.97805800001	push	1	2	3830.84208299988	2	1776.55343600009	2	2544.91106799992	3	3248.09124300009	1	1608.81535299995	2	1538.78052899995	17	2.35665301099993	1	14	16	15	12	45	ja	nein
37	pushPullEmp	20150818T092333	31	w	24	r	1	7	1	37	0	sad	4	2	s_23	s_19	yes	29	low400	pull	36	15	652.381000999914	pull	1310.38362999998	pull	1	5	3366.13292399988	5	3502.22809799993	4	2567.45533100002	2	3715.49812600006	1	819.434258999991	1	2306.41329399987	29	2.42781935500011	1	14	16	15	12	45	ja	nein
38	pushPullEmp	20150818T092342	31	w	24	r	1	7	2	38	0	sad	4	2	s_24	s_19	yes	29	low400	pull	36	15	802.383338999907	pull	1402.1557509999	pull	1	5	3366.13292399988	5	3502.22809799993	4	2567.45533100002	2	3715.49812600006	1	819.434258999991	1	2306.41329399987	29	2.42781935500011	1	14	16	15	12	45	ja	nein
39	pushPullEmp	20150818T092351	31	w	24	r	1	7	3	39	0	sad	4	2	s_19	s_19	yes	29	high800	push	36	15	513.994578000033	push	1206.1252479999	push	1	5	3366.13292399988	5	3502.22809799993	4	2567.45533100002	2	3715.49812600006	1	819.434258999991	1	2306.41329399987	29	2.42781935500011	1	14	16	15	12	45	ja	nein
40	pushPullEmp	20150818T092400	31	w	24	r	1	7	4	40	0	sad	4	2	s_22	s_19	yes	29	low400	pull	36	15	648.523500000105	pull	1337.24679800012	pull	1	5	3366.13292399988	5	3502.22809799993	4	2567.45533100002	2	3715.49812600006	1	819.434258999991	1	2306.41329399987	29	2.42781935500011	1	14	16	15	12	45	ja	nein
41	pushPullEmp	20150818T092409	31	w	24	r	1	7	5	41	0	sad	4	2	s_20	s_19	yes	29	high800	push	36	15	602.505545000056	push	1520.75673599991	push	1	5	3366.13292399988	5	3502.22809799993	4	2567.45533100002	2	3715.49812600006	1	819.434258999991	1	2306.41329399987	29	2.42781935500011	1	14	16	15	12	45	ja	nein
42	pushPullEmp	20150818T092418	31	w	24	r	1	7	6	42	0	sad	4	2	s_21	s_19	yes	29	low400	pull	36	15	532.500613999995	pull	1219.70895500008	pull	1	5	3366.13292399988	5	3502.22809799993	4	2567.45533100002	2	3715.49812600006	1	819.434258999991	1	2306.41329399987	29	2.42781935500011	1	14	16	15	12	45	ja	nein
43	pushPullEmp	20150818T092511	31	w	24	r	1	8	1	43	0	sad	1	2	s_1	s_37	no	17	low400	pull	36	15	775.347626999841	pull	1342.73154599996	pull	1	4	2129.22310300019	4	1586.86050899996	4	3874.77769900011	2	1430.55801699984	1	2418.85091900008	1	1308.97943800005	17	2.60996206499999	1	14	16	15	12	45	ja	nein
44	pushPullEmp	20150818T092520	31	w	24	r	1	8	2	44	0	sad	1	2	s_6	s_37	no	17	high800	push	36	15	682.506763999849	push	1505.41033499995	push	1	4	2129.22310300019	4	1586.86050899996	4	3874.77769900011	2	1430.55801699984	1	2418.85091900008	1	1308.97943800005	17	2.60996206499999	1	14	16	15	12	45	ja	nein
45	pushPullEmp	20150818T092529	31	w	24	r	1	8	3	45	0	sad	1	2	s_5	s_37	no	17	high800	push	36	15	658.938168999957	push	1219.62355599988	push	1	4	2129.22310300019	4	1586.86050899996	4	3874.77769900011	2	1430.55801699984	1	2418.85091900008	1	1308.97943800005	17	2.60996206499999	1	14	16	15	12	45	ja	nein
46	pushPullEmp	20150818T092538	31	w	24	r	1	8	4	46	0	sad	1	2	s_4	s_37	no	17	low400	pull	36	15	758.810762999796	pull	1505.71633499986	pull	1	4	2129.22310300019	4	1586.86050899996	4	3874.77769900011	2	1430.55801699984	1	2418.85091900008	1	1308.97943800005	17	2.60996206499999	1	14	16	15	12	45	ja	nein
47	pushPullEmp	20150818T092547	31	w	24	r	1	8	5	47	0	sad	1	2	s_2	s_37	no	17	high800	push	36	15	715.148010000012	push	1571.241816	push	1	4	2129.22310300019	4	1586.86050899996	4	3874.77769900011	2	1430.55801699984	1	2418.85091900008	1	1308.97943800005	17	2.60996206499999	1	14	16	15	12	45	ja	nein
48	pushPullEmp	20150818T092557	31	w	24	r	1	8	6	48	0	sad	1	2	s_3	s_37	no	17	low400	pull	36	15	709.652489999944	pull	1537.81350299994	pull	1	4	2129.22310300019	4	1586.86050899996	4	3874.77769900011	2	1430.55801699984	1	2418.85091900008	1	1308.97943800005	17	2.60996206499999	1	14	16	15	12	45	ja	nein
49	pushPullEmp	20150818T092646	31	w	24	r	1	9	1	49	0	neutral	1	1	n_2	n_1	yes	29	low400	pull	36	15	684.136487000003	pull	1320.90454499992	pull	1	1	2490.28816699979	1	1249.3553700001	1	1144.56457000006	1	1836.22406000018	1	1467.573292	1	2046.7772049999	17	2.50736533400004	2	14	16	15	12	45	ja	nein
50	pushPullEmp	20150818T092654	31	w	24	r	1	9	2	50	0	neutral	1	1	n_4	n_1	yes	29	high800	push	36	15	471.308043999992	push	1135.20946699996	push	1	1	2490.28816699979	1	1249.3553700001	1	1144.56457000006	1	1836.22406000018	1	1467.573292	1	2046.7772049999	17	2.50736533400004	2	14	16	15	12	45	ja	nein
51	pushPullEmp	20150818T092703	31	w	24	r	1	9	3	51	0	neutral	1	1	n_5	n_1	yes	29	high800	push	36	15	580.749280000082	push	1052.35187699998	push	1	1	2490.28816699979	1	1249.3553700001	1	1144.56457000006	1	1836.22406000018	1	1467.573292	1	2046.7772049999	17	2.50736533400004	2	14	16	15	12	45	ja	nein
52	pushPullEmp	20150818T092712	31	w	24	r	1	9	4	52	0	neutral	1	1	n_3	n_1	yes	29	low400	pull	36	15	576.99289499997	pull	1290.00599299989	pull	1	1	2490.28816699979	1	1249.3553700001	1	1144.56457000006	1	1836.22406000018	1	1467.573292	1	2046.7772049999	17	2.50736533400004	2	14	16	15	12	45	ja	nein
53	pushPullEmp	20150818T092721	31	w	24	r	1	9	5	53	0	neutral	1	1	n_6	n_1	yes	29	low400	pull	36	15	597.341477999957	pull	1239.39317699988	pull	1	1	2490.28816699979	1	1249.3553700001	1	1144.56457000006	1	1836.22406000018	1	1467.573292	1	2046.7772049999	17	2.50736533400004	2	14	16	15	12	45	ja	nein
54	pushPullEmp	20150818T092732	31	w	24	r	1	9	6	54	0	neutral	1	1	n_1	n_1	yes	29	high800	push	36	15	548.89439300005	push	1346.59318299996	push	1	1	2490.28816699979	1	1249.3553700001	1	1144.56457000006	1	1836.22406000018	1	1467.573292	1	2046.7772049999	17	2.50736533400004	2	14	16	15	12	45	ja	nein
55	pushPullEmp	20150818T092818	31	w	24	r	1	10	1	55	0	neutral	3	1	n_15	n_14	yes	29	high800	push	36	15	1461.04098200006	push	1961.18249300009	push	1	1	944.188605000136	1	1140.24613700008	1	1981.96593700004	1	934.284596999987	1	770.649479999975	1	1694.26457500003	29	3.06013035199999	1	14	16	15	12	45	ja	nein
56	pushPullEmp	20150818T092826	31	w	24	r	1	10	2	56	0	neutral	3	1	n_16	n_14	yes	29	low400	pull	36	15	527.638941999958	pull	1126.26807999994	pull	1	1	944.188605000136	1	1140.24613700008	1	1981.96593700004	1	934.284596999987	1	770.649479999975	1	1694.26457500003	29	3.06013035199999	1	14	16	15	12	45	ja	nein
57	pushPullEmp	20150818T092836	31	w	24	r	1	10	3	57	0	neutral	3	1	n_14	n_14	yes	29	high800	push	36	15	621.744749999953	push	1429.96837900012	push	1	1	944.188605000136	1	1140.24613700008	1	1981.96593700004	1	934.284596999987	1	770.649479999975	1	1694.26457500003	29	3.06013035199999	1	14	16	15	12	45	ja	nein
58	pushPullEmp	20150818T092844	31	w	24	r	1	10	4	58	0	neutral	3	1	n_18	n_14	yes	29	low400	pull	36	15	657.250389999836	pull	1345.30726899982	pull	1	1	944.188605000136	1	1140.24613700008	1	1981.96593700004	1	934.284596999987	1	770.649479999975	1	1694.26457500003	29	3.06013035199999	1	14	16	15	12	45	ja	nein
59	pushPullEmp	20150818T092853	31	w	24	r	1	10	5	59	0	neutral	3	1	n_17	n_14	yes	29	high800	push	36	15	559.920933999938	push	1212.577249	push	1	1	944.188605000136	1	1140.24613700008	1	1981.96593700004	1	934.284596999987	1	770.649479999975	1	1694.26457500003	29	3.06013035199999	1	14	16	15	12	45	ja	nein
60	pushPullEmp	20150818T092901	31	w	24	r	1	10	6	60	0	neutral	3	1	n_13	n_14	yes	29	high800	push	36	15	537.156942000029	push	1153.34866500019	push	1	1	944.188605000136	1	1140.24613700008	1	1981.96593700004	1	934.284596999987	1	770.649479999975	1	1694.26457500003	29	3.06013035199999	1	14	16	15	12	45	ja	nein
61	pushPullEmp	20150818T092950	31	w	24	r	1	11	1	61	0	sad	5	2	s_25	s_28	yes	29	high800	push	36	15	734.014752999954	push	1262.074521	push	1	4	2686.24302600006	5	1229.55478400013	5	3043.49256899991	3	3340.75332999987	1	2365.02766100011	1	1323.48475499998	29	2.23214708700016	1	14	16	15	12	45	ja	nein
62	pushPullEmp	20150818T092959	31	w	24	r	1	11	2	62	0	sad	5	2	s_27	s_28	yes	29	low400	pull	36	15	714.782777000029	pull	1462.05629199999	pull	1	4	2686.24302600006	5	1229.55478400013	5	3043.49256899991	3	3340.75332999987	1	2365.02766100011	1	1323.48475499998	29	2.23214708700016	1	14	16	15	12	45	ja	nein
63	pushPullEmp	20150818T093008	31	w	24	r	1	11	3	63	0	sad	5	2	s_30	s_28	yes	29	high800	push	36	15	694.559602999907	push	1624.54202799984	push	1	4	2686.24302600006	5	1229.55478400013	5	3043.49256899991	3	3340.75332999987	1	2365.02766100011	1	1323.48475499998	29	2.23214708700016	1	14	16	15	12	45	ja	nein
64	pushPullEmp	20150818T093017	31	w	24	r	1	11	4	64	0	sad	5	2	s_29	s_28	yes	29	high800	push	36	15	694.361913000061	push	1265.83617600009	push	1	4	2686.24302600006	5	1229.55478400013	5	3043.49256899991	3	3340.75332999987	1	2365.02766100011	1	1323.48475499998	29	2.23214708700016	1	14	16	15	12	45	ja	nein
65	pushPullEmp	20150818T093026	31	w	24	r	1	11	5	65	0	sad	5	2	s_26	s_28	yes	29	low400	pull	36	15	848.431878000047	pull	1548.86890299998	pull	1	4	2686.24302600006	5	1229.55478400013	5	3043.49256899991	3	3340.75332999987	1	2365.02766100011	1	1323.48475499998	29	2.23214708700016	1	14	16	15	12	45	ja	nein
66	pushPullEmp	20150818T093036	31	w	24	r	1	11	6	66	0	sad	5	2	s_28	s_28	yes	29	low400	pull	36	15	-1220.30819200008	pull	1502.09480899989	pull	1	4	2686.24302600006	5	1229.55478400013	5	3043.49256899991	3	3340.75332999987	1	2365.02766100011	1	1323.48475499998	29	2.23214708700016	1	14	16	15	12	45	ja	nein
67	pushPullEmp	20150818T093129	31	w	24	r	1	12	1	67	0	sad	2	2	s_12	s_38	no	17	high800	push	36	15	586.170254999937	push	1448.20193299993	push	1	4	1574.76402099996	4	3186.34102999999	3	3731.89655799979	1	2537.53730499989	1	1897.74129900002	1	626.918639999985	17	2.61557325499984	1	14	16	15	12	45	ja	nein
68	pushPullEmp	20150818T093137	31	w	24	r	1	12	2	68	0	sad	2	2	s_8	s_38	no	17	high800	push	36	15	590.898961000088	push	1194.88408500011	push	1	4	1574.76402099996	4	3186.34102999999	3	3731.89655799979	1	2537.53730499989	1	1897.74129900002	1	626.918639999985	17	2.61557325499984	1	14	16	15	12	45	ja	nein
69	pushPullEmp	20150818T093146	31	w	24	r	1	12	3	69	0	sad	2	2	s_10	s_38	no	17	low400	pull	36	15	684.301019999935	pull	1428.26805700011	pull	1	4	1574.76402099996	4	3186.34102999999	3	3731.89655799979	1	2537.53730499989	1	1897.74129900002	1	626.918639999985	17	2.61557325499984	1	14	16	15	12	45	ja	nein
70	pushPullEmp	20150818T093155	31	w	24	r	1	12	4	70	0	sad	2	2	s_11	s_38	no	17	low400	pull	36	15	593.657535000015	pull	1234.00302900004	pull	1	4	1574.76402099996	4	3186.34102999999	3	3731.89655799979	1	2537.53730499989	1	1897.74129900002	1	626.918639999985	17	2.61557325499984	1	14	16	15	12	45	ja	nein
71	pushPullEmp	20150818T093205	31	w	24	r	1	12	5	71	0	sad	2	2	s_7	s_38	no	17	high800	push	36	15	785.103583000004	push	1619.93779999998	push	1	4	1574.76402099996	4	3186.34102999999	3	3731.89655799979	1	2537.53730499989	1	1897.74129900002	1	626.918639999985	17	2.61557325499984	1	14	16	15	12	45	ja	nein
72	pushPullEmp	20150818T093214	31	w	24	r	1	12	6	72	0	sad	2	2	s_9	s_38	no	17	low400	pull	36	15	589.859722000147	pull	1284.5685640001	pull	1	4	1574.76402099996	4	3186.34102999999	3	3731.89655799979	1	2537.53730499989	1	1897.74129900002	1	626.918639999985	17	2.61557325499984	1	14	16	15	12	45	ja	nein
73	pushPullEmp	20150818T093304	31	w	24	r	1	13	1	73	0	stroke	6	3	h_33	h_32	yes	29	low400	pull	36	15	1185.16895100004	pull	1809.65779100018	pull	1	1	4024.08847199968	3	3652.74024600012	6	2648.4473139999	4	2434.02235199983	6	4221.82709300023	6	2365.95358500017	29	2.10045154399995	1	14	16	15	12	45	ja	nein
74	pushPullEmp	20150818T093313	31	w	24	r	1	13	2	74	0	stroke	6	3	h_31	h_32	yes	29	high800	push	36	15	611.679178000126	push	1217.33406300005	push	1	1	4024.08847199968	3	3652.74024600012	6	2648.4473139999	4	2434.02235199983	6	4221.82709300023	6	2365.95358500017	29	2.10045154399995	1	14	16	15	12	45	ja	nein
75	pushPullEmp	20150818T093321	31	w	24	r	1	13	3	75	0	stroke	6	3	h_35	h_32	yes	29	high800	push	36	15	727.343698000008	push	1390.84018699996	push	1	1	4024.08847199968	3	3652.74024600012	6	2648.4473139999	4	2434.02235199983	6	4221.82709300023	6	2365.95358500017	29	2.10045154399995	1	14	16	15	12	45	ja	nein
76	pushPullEmp	20150818T093330	31	w	24	r	1	13	4	76	0	stroke	6	3	h_32	h_32	yes	29	low400	pull	36	15	645.312795999966	pull	1311.77869799999	pull	1	1	4024.08847199968	3	3652.74024600012	6	2648.4473139999	4	2434.02235199983	6	4221.82709300023	6	2365.95358500017	29	2.10045154399995	1	14	16	15	12	45	ja	nein
77	pushPullEmp	20150818T093338	31	w	24	r	1	13	5	77	0	stroke	6	3	h_36	h_32	yes	29	high800	push	36	15	549.90862900002	push	1237.12212199996	push	1	1	4024.08847199968	3	3652.74024600012	6	2648.4473139999	4	2434.02235199983	6	4221.82709300023	6	2365.95358500017	29	2.10045154399995	1	14	16	15	12	45	ja	nein
78	pushPullEmp	20150818T093347	31	w	24	r	1	13	6	78	0	stroke	6	3	h_34	h_32	yes	29	low400	pull	36	15	617.699265999912	pull	1174.26467300002	pull	1	1	4024.08847199968	3	3652.74024600012	6	2648.4473139999	4	2434.02235199983	6	4221.82709300023	6	2365.95358500017	29	2.10045154399995	1	14	16	15	12	45	ja	nein
79	pushPullEmp	20150818T093441	31	w	24	r	1	14	1	79	0	stroke	4	3	h_20	h_39	no	17	low400	pull	36	15	573.066125000063	pull	1055.45491999974	pull	1	2	3849.38696400013	1	2722.49170499981	6	2738.14595299973	6	1314.42734600023	5	3958.67698400025	7	1740.52790799988	17	2.73048673199992	1	14	16	15	12	45	ja	nein
80	pushPullEmp	20150818T093450	31	w	24	r	1	14	2	80	0	stroke	4	3	h_21	h_39	no	17	high800	push	36	15	1096.8800910001	push	1723.72339700005	push	1	2	3849.38696400013	1	2722.49170499981	6	2738.14595299973	6	1314.42734600023	5	3958.67698400025	7	1740.52790799988	17	2.73048673199992	1	14	16	15	12	45	ja	nein
81	pushPullEmp	20150818T093459	31	w	24	r	1	14	3	81	0	stroke	4	3	h_24	h_39	no	17	high800	push	36	15	500.970541999872	push	955.55742399993	push	1	2	3849.38696400013	1	2722.49170499981	6	2738.14595299973	6	1314.42734600023	5	3958.67698400025	7	1740.52790799988	17	2.73048673199992	1	14	16	15	12	45	ja	nein
82	pushPullEmp	20150818T093507	31	w	24	r	1	14	4	82	0	stroke	4	3	h_23	h_39	no	17	low400	pull	36	15	557.141665000363	pull	1196.31802700031	pull	1	2	3849.38696400013	1	2722.49170499981	6	2738.14595299973	6	1314.42734600023	5	3958.67698400025	7	1740.52790799988	17	2.73048673199992	1	14	16	15	12	45	ja	nein
83	pushPullEmp	20150818T093516	31	w	24	r	1	14	5	83	0	stroke	4	3	h_22	h_39	no	17	low400	pull	36	15	583.147772000397	pull	1156.89336200021	pull	1	2	3849.38696400013	1	2722.49170499981	6	2738.14595299973	6	1314.42734600023	5	3958.67698400025	7	1740.52790799988	17	2.73048673199992	1	14	16	15	12	45	ja	nein
84	pushPullEmp	20150818T093525	31	w	24	r	1	14	6	84	0	stroke	4	3	h_19	h_39	no	17	high800	push	36	15	-1047.8422439998	pull	1220.39050199994	push	1	2	3849.38696400013	1	2722.49170499981	6	2738.14595299973	6	1314.42734600023	5	3958.67698400025	7	1740.52790799988	17	2.73048673199992	1	14	16	15	12	45	ja	nein
85	pushPullEmp	20150818T093615	31	w	24	r	1	15	1	85	0	neutral	4	1	n_24	n_37	no	17	low400	pull	36	15	544.373297000064	pull	1158.26654300038	pull	1	1	2800.44223899995	1	1388.93772199981	1	2083.50328000006	1	1421.48806200021	1	695.259851000174	1	819.72572199993	17	2.50740270799997	1	14	16	15	12	45	ja	nein
86	pushPullEmp	20150818T093624	31	w	24	r	1	15	2	86	0	neutral	4	1	n_21	n_37	no	17	high800	push	36	15	552.041784999896	push	1089.21988299981	push	1	1	2800.44223899995	1	1388.93772199981	1	2083.50328000006	1	1421.48806200021	1	695.259851000174	1	819.72572199993	17	2.50740270799997	1	14	16	15	12	45	ja	nein
87	pushPullEmp	20150818T093632	31	w	24	r	1	15	3	87	0	neutral	4	1	n_22	n_37	no	17	low400	pull	36	15	828.911874999747	pull	1563.51643299998	pull	1	1	2800.44223899995	1	1388.93772199981	1	2083.50328000006	1	1421.48806200021	1	695.259851000174	1	819.72572199993	17	2.50740270799997	1	14	16	15	12	45	ja	nein
88	pushPullEmp	20150818T093641	31	w	24	r	1	15	4	88	0	neutral	4	1	n_23	n_37	no	17	low400	pull	36	15	-1025.66324199997	pull	1053.02969999966	pull	1	1	2800.44223899995	1	1388.93772199981	1	2083.50328000006	1	1421.48806200021	1	695.259851000174	1	819.72572199993	17	2.50740270799997	1	14	16	15	12	45	ja	nein
89	pushPullEmp	20150818T093651	31	w	24	r	1	15	5	89	0	neutral	4	1	n_20	n_37	no	17	high800	push	36	15	797.757019999703	push	1506.8381459997	push	1	1	2800.44223899995	1	1388.93772199981	1	2083.50328000006	1	1421.48806200021	1	695.259851000174	1	819.72572199993	17	2.50740270799997	1	14	16	15	12	45	ja	nein
90	pushPullEmp	20150818T093659	31	w	24	r	1	15	6	90	0	neutral	4	1	n_19	n_37	no	17	high800	push	36	15	479.985573000344	push	1039.38436899998	push	1	1	2800.44223899995	1	1388.93772199981	1	2083.50328000006	1	1421.48806200021	1	695.259851000174	1	819.72572199993	17	2.50740270799997	1	14	16	15	12	45	ja	nein
91	pushPullEmp	20150818T093742	31	w	24	r	1	16	1	91	0	neutral	2	1	n_12	n_9	yes	29	low400	pull	36	15	544.076816999772	pull	1059.05563199995	pull	1	1	1801.78464300025	1	1251.73402900009	1	1143.37762499963	1	1161.54482799993	1	1752.75422499999	1	1073.570819	29	2.28050083700009	1	14	16	15	12	45	ja	nein
92	pushPullEmp	20150818T093750	31	w	24	r	1	16	2	92	0	neutral	2	1	n_7	n_9	yes	29	low400	pull	36	15	698.897960999697	pull	1242.42899900001	pull	1	1	1801.78464300025	1	1251.73402900009	1	1143.37762499963	1	1161.54482799993	1	1752.75422499999	1	1073.570819	29	2.28050083700009	1	14	16	15	12	45	ja	nein
93	pushPullEmp	20150818T093759	31	w	24	r	1	16	3	93	0	neutral	2	1	n_11	n_9	yes	29	high800	push	36	15	807.14900300002	push	1466.15201800007	push	1	1	1801.78464300025	1	1251.73402900009	1	1143.37762499963	1	1161.54482799993	1	1752.75422499999	1	1073.570819	29	2.28050083700009	1	14	16	15	12	45	ja	nein
94	pushPullEmp	20150818T093808	31	w	24	r	1	16	4	94	0	neutral	2	1	n_8	n_9	yes	29	low400	pull	36	15	621.680649000249	pull	1268.68513300006	pull	1	1	1801.78464300025	1	1251.73402900009	1	1143.37762499963	1	1161.54482799993	1	1752.75422499999	1	1073.570819	29	2.28050083700009	1	14	16	15	12	45	ja	nein
95	pushPullEmp	20150818T093817	31	w	24	r	1	16	5	95	0	neutral	2	1	n_9	n_9	yes	29	high800	push	36	15	541.880588000258	push	1083.82184300024	push	1	1	1801.78464300025	1	1251.73402900009	1	1143.37762499963	1	1161.54482799993	1	1752.75422499999	1	1073.570819	29	2.28050083700009	1	14	16	15	12	45	ja	nein
96	pushPullEmp	20150818T093826	31	w	24	r	1	16	6	96	0	neutral	2	1	n_10	n_9	yes	29	low400	pull	36	15	692.333017999867	pull	1549.38790900006	pull	1	1	1801.78464300025	1	1251.73402900009	1	1143.37762499963	1	1161.54482799993	1	1752.75422499999	1	1073.570819	29	2.28050083700009	1	14	16	15	12	45	ja	nein
97	pushPullEmp	20150818T093908	31	w	24	r	1	17	1	97	0	stroke	1	3	h_6	h_37	no	17	low400	pull	36	15	672.087677000334	pull	1212.29959000023	pull	1	3	6612.61004700009	2	2566.49697800003	4	5692.379953	6	3009.69725200002	7	2029.86741099994	7	1154.85223400037	17	2.65895040700025	1	14	16	15	12	45	ja	nein
98	pushPullEmp	20150818T093916	31	w	24	r	1	17	2	98	0	stroke	1	3	h_4	h_37	no	17	high800	push	36	15	582.735608999978	push	1298.51379800003	push	1	3	6612.61004700009	2	2566.49697800003	4	5692.379953	6	3009.69725200002	7	2029.86741099994	7	1154.85223400037	17	2.65895040700025	1	14	16	15	12	45	ja	nein
99	pushPullEmp	20150818T093925	31	w	24	r	1	17	3	99	0	stroke	1	3	h_1	h_37	no	17	low400	pull	36	15	785.351481000253	pull	1391.59144600024	pull	1	3	6612.61004700009	2	2566.49697800003	4	5692.379953	6	3009.69725200002	7	2029.86741099994	7	1154.85223400037	17	2.65895040700025	1	14	16	15	12	45	ja	nein
100	pushPullEmp	20150818T093934	31	w	24	r	1	17	4	100	0	stroke	1	3	h_2	h_37	no	17	high800	push	36	15	597.440857999667	push	1257.7880269997	push	1	3	6612.61004700009	2	2566.49697800003	4	5692.379953	6	3009.69725200002	7	2029.86741099994	7	1154.85223400037	17	2.65895040700025	1	14	16	15	12	45	ja	nein
101	pushPullEmp	20150818T093942	31	w	24	r	1	17	5	101	0	stroke	1	3	h_3	h_37	no	17	high800	push	36	15	560.429040000035	push	996.11820600001	push	1	3	6612.61004700009	2	2566.49697800003	4	5692.379953	6	3009.69725200002	7	2029.86741099994	7	1154.85223400037	17	2.65895040700025	1	14	16	15	12	45	ja	nein
102	pushPullEmp	20150818T093951	31	w	24	r	1	17	6	102	0	stroke	1	3	h_5	h_37	no	17	low400	pull	36	15	572.033304999972	pull	1308.09716299982	pull	1	3	6612.61004700009	2	2566.49697800003	4	5692.379953	6	3009.69725200002	7	2029.86741099994	7	1154.85223400037	17	2.65895040700025	1	14	16	15	12	45	ja	nein
103	pushPullEmp	20150818T094048	31	w	24	r	1	18	1	103	0	stroke	5	3	h_27	h_29	yes	29	high800	push	36	15	446.429905999939	push	1245.640988	push	1	2	1941.13998300008	3	3294.51145699977	5	2315.0611799997	6	1983.18066999991	5	2625.59709400011	7	1838.63121100012	29	2.0763823100001	1	14	16	15	12	45	ja	nein
104	pushPullEmp	20150818T094056	31	w	24	r	1	18	2	104	0	stroke	5	3	h_29	h_29	yes	29	high800	push	36	15	495.52746999971	push	1067.304711	push	1	2	1941.13998300008	3	3294.51145699977	5	2315.0611799997	6	1983.18066999991	5	2625.59709400011	7	1838.63121100012	29	2.0763823100001	1	14	16	15	12	45	ja	nein
105	pushPullEmp	20150818T094104	31	w	24	r	1	18	3	105	0	stroke	5	3	h_25	h_29	yes	29	low400	pull	36	15	563.693759999845	pull	1212.87408099998	pull	1	2	1941.13998300008	3	3294.51145699977	5	2315.0611799997	6	1983.18066999991	5	2625.59709400011	7	1838.63121100012	29	2.0763823100001	1	14	16	15	12	45	ja	nein
106	pushPullEmp	20150818T094113	31	w	24	r	1	18	4	106	0	stroke	5	3	h_28	h_29	yes	29	low400	pull	36	15	553.689218999698	pull	1070.34348000014	pull	1	2	1941.13998300008	3	3294.51145699977	5	2315.0611799997	6	1983.18066999991	5	2625.59709400011	7	1838.63121100012	29	2.0763823100001	1	14	16	15	12	45	ja	nein
107	pushPullEmp	20150818T094122	31	w	24	r	1	18	5	107	0	stroke	5	3	h_30	h_29	yes	29	high800	push	36	15	585.297069999891	push	1362.52040600003	push	1	2	1941.13998300008	3	3294.51145699977	5	2315.0611799997	6	1983.18066999991	5	2625.59709400011	7	1838.63121100012	29	2.0763823100001	1	14	16	15	12	45	ja	nein
108	pushPullEmp	20150818T094131	31	w	24	r	1	18	6	108	0	stroke	5	3	h_26	h_29	yes	29	low400	pull	36	15	653.760938000123	pull	1326.94139900002	pull	1	2	1941.13998300008	3	3294.51145699977	5	2315.0611799997	6	1983.18066999991	5	2625.59709400011	7	1838.63121100012	29	2.0763823100001	1	14	16	15	12	45	ja	nein
109	pushPullEmp	20150818T094224	31	w	24	r	1	19	1	109	0	sad	6	2	s_33	s_39	no	17	low400	pull	36	15	695.348942999819	pull	1220.51672699995	pull	1	3	5406.04697799972	5	3444.12397699989	5	2590.74154500013	2	2581.73905299964	1	1539.17790700007	1	2354.48474299983	17	2.0846583460002	1	14	16	15	12	45	ja	nein
110	pushPullEmp	20150818T094233	31	w	24	r	1	19	2	110	0	sad	6	2	s_32	s_39	no	17	high800	push	36	15	554.997453999931	push	1227.16737099972	push	1	3	5406.04697799972	5	3444.12397699989	5	2590.74154500013	2	2581.73905299964	1	1539.17790700007	1	2354.48474299983	17	2.0846583460002	1	14	16	15	12	45	ja	nein
111	pushPullEmp	20150818T094242	31	w	24	r	1	19	3	111	0	sad	6	2	s_31	s_39	no	17	low400	pull	36	15	508.245201000231	pull	1035.0297760002	pull	1	3	5406.04697799972	5	3444.12397699989	5	2590.74154500013	2	2581.73905299964	1	1539.17790700007	1	2354.48474299983	17	2.0846583460002	1	14	16	15	12	45	ja	nein
112	pushPullEmp	20150818T094250	31	w	24	r	1	19	4	112	0	sad	6	2	s_35	s_39	no	17	high800	push	36	15	576.599551000167	push	1266.38935599986	push	1	3	5406.04697799972	5	3444.12397699989	5	2590.74154500013	2	2581.73905299964	1	1539.17790700007	1	2354.48474299983	17	2.0846583460002	1	14	16	15	12	45	ja	nein
113	pushPullEmp	20150818T094259	31	w	24	r	1	19	5	113	0	sad	6	2	s_36	s_39	no	17	high800	push	36	15	610.251963000181	push	1237.9250670004	push	1	3	5406.04697799972	5	3444.12397699989	5	2590.74154500013	2	2581.73905299964	1	1539.17790700007	1	2354.48474299983	17	2.0846583460002	1	14	16	15	12	45	ja	nein
114	pushPullEmp	20150818T094308	31	w	24	r	1	19	6	114	0	sad	6	2	s_34	s_39	no	17	low400	pull	36	15	765.53907600019	pull	1401.66698100038	pull	1	3	5406.04697799972	5	3444.12397699989	5	2590.74154500013	2	2581.73905299964	1	1539.17790700007	1	2354.48474299983	17	2.0846583460002	1	14	16	15	12	45	ja	nein
115	pushPullEmp	20150818T094403	31	w	24	r	1	20	1	115	0	sad	3	2	s_17	s_18	yes	29	high800	push	36	15	689.838213000148	push	1333.17485900023	push	1	5	1181.24017800028	5	3227.16692699987	6	4479.5899300002	1	4554.00289499994	1	1886.31525299979	1	1574.23616100004	17	2.67776956199987	2	14	16	15	12	45	ja	nein
116	pushPullEmp	20150818T094411	31	w	24	r	1	20	2	116	0	sad	3	2	s_13	s_18	yes	29	high800	push	36	15	508.096458000276	push	1142.36291000007	push	1	5	1181.24017800028	5	3227.16692699987	6	4479.5899300002	1	4554.00289499994	1	1886.31525299979	1	1574.23616100004	17	2.67776956199987	2	14	16	15	12	45	ja	nein
117	pushPullEmp	20150818T094420	31	w	24	r	1	20	3	117	0	sad	3	2	s_14	s_18	yes	29	low400	pull	36	15	656.924193000013	pull	1246.56405599979	pull	1	5	1181.24017800028	5	3227.16692699987	6	4479.5899300002	1	4554.00289499994	1	1886.31525299979	1	1574.23616100004	17	2.67776956199987	2	14	16	15	12	45	ja	nein
118	pushPullEmp	20150818T094429	31	w	24	r	1	20	4	118	0	sad	3	2	s_18	s_18	yes	29	high800	push	36	15	749.281108999985	push	1377.48999099984	push	1	5	1181.24017800028	5	3227.16692699987	6	4479.5899300002	1	4554.00289499994	1	1886.31525299979	1	1574.23616100004	17	2.67776956199987	2	14	16	15	12	45	ja	nein
119	pushPullEmp	20150818T094438	31	w	24	r	1	20	5	119	0	sad	3	2	s_16	s_18	yes	29	low400	pull	36	15	806.262675000293	pull	1390.08324200004	pull	1	5	1181.24017800028	5	3227.16692699987	6	4479.5899300002	1	4554.00289499994	1	1886.31525299979	1	1574.23616100004	17	2.67776956199987	2	14	16	15	12	45	ja	nein
120	pushPullEmp	20150818T094446	31	w	24	r	1	20	6	120	0	sad	3	2	s_15	s_18	yes	29	high800	push	36	15	468.125221000155	push	1125.54621400011	push	1	5	1181.24017800028	5	3227.16692699987	6	4479.5899300002	1	4554.00289499994	1	1886.31525299979	1	1574.23616100004	17	2.67776956199987	2	14	16	15	12	45	ja	nein
[truncated: 28 more columns]
