# Supplementary material for: Empathic concern and personal distress depend on situational but not dispositional factors
Source: PLoS One. 2019 Nov 14;14(11):e0225102. doi: 10.1371/journal.pone.0225102 (PMC6855434; doi:10.1371/journal.pone.0225102)
Supplement: S3 File — (ZIP) [file pone.0225102.s004.zip › Results/pushPullEmp_36_avg.txt]

expName	date	vpNum	gender	age	handedness	respMapping	block	trial	trialCount	practice	picType	picBlock	picTypeNum	picName	memPicName	memPicPresent	memPicCorrKey	tone	respDirection	panas1Pos	panas1Neg	movementOnset	movementOnsetDirection	movementOffset	movementOffsetDirection	correct	respKeyTender	respTimeTender	respKeyCompassionate	respTimeCompassionate	respKeyMoved	respTimeMoved	respKeyWorried	respTimeWorried	respKeyDistressed	respTimeDistressed	respKeyAlarmed	respTimeAlarmed	memRespKey	memRespTime	correctMemTask	fs	ec	pt	pd	empathy	pqQ1	pqQ2	panas2Pos
1	pushPullEmp	20150902T140615	36	w	27	r	2	1	1	1	1	practice	2	4	p_11	p_10	yes	29	high800	pull	33	10	575.136181000431	pull	990.782234000704	pull	1	1	890.603642999849	1	1608.9005900003	1	3096.77497200028	1	839.2450249994	1	952.339018000202	1	917.264783000064	29	7.09693521500049	1	11	12	13	14	36	ja	ja
2	pushPullEmp	20150902T140623	36	w	27	r	2	1	2	2	1	practice	2	4	p_7	p_10	yes	29	high800	pull	33	10	610.257750999954	pull	1020.97900100023	pull	1	1	890.603642999849	1	1608.9005900003	1	3096.77497200028	1	839.2450249994	1	952.339018000202	1	917.264783000064	29	7.09693521500049	1	11	12	13	14	36	ja	ja
3	pushPullEmp	20150902T140631	36	w	27	r	2	1	3	3	1	practice	2	4	p_10	p_10	yes	29	low400	push	33	10	592.083952000488	push	1030.75904300031	push	1	1	890.603642999849	1	1608.9005900003	1	3096.77497200028	1	839.2450249994	1	952.339018000202	1	917.264783000064	29	7.09693521500049	1	11	12	13	14	36	ja	ja
4	pushPullEmp	20150902T140638	36	w	27	r	2	1	4	4	1	practice	2	4	p_9	p_10	yes	29	high800	pull	33	10	582.790041000502	pull	1042.11174700058	pull	1	1	890.603642999849	1	1608.9005900003	1	3096.77497200028	1	839.2450249994	1	952.339018000202	1	917.264783000064	29	7.09693521500049	1	11	12	13	14	36	ja	ja
5	pushPullEmp	20150902T140646	36	w	27	r	2	1	5	5	1	practice	2	4	p_8	p_10	yes	29	high800	pull	33	10	556.795761000198	pull	981.122120999411	pull	1	1	890.603642999849	1	1608.9005900003	1	3096.77497200028	1	839.2450249994	1	952.339018000202	1	917.264783000064	29	7.09693521500049	1	11	12	13	14	36	ja	ja
6	pushPullEmp	20150902T140655	36	w	27	r	2	1	6	6	1	practice	2	4	p_12	p_10	yes	29	high800	pull	33	10	1792.46072700071	push	2290.5963410004	push	3	1	890.603642999849	1	1608.9005900003	1	3096.77497200028	1	839.2450249994	1	952.339018000202	1	917.264783000064	29	7.09693521500049	1	11	12	13	14	36	ja	ja
7	pushPullEmp	20150902T140758	36	w	27	r	2	2	1	7	1	practice	1	4	p_2	p_13	no	17	low400	push	33	10	548.049256000515	push	956.100830999778	push	1	1	1075.98250699994	1	542.144258999542	1	422.027442999934	1	805.448174000048	1	3668.65088399936	1	546.245858000475	17	2.33770463899964	1	11	12	13	14	36	ja	ja
8	pushPullEmp	20150902T140806	36	w	27	r	2	2	2	8	1	practice	1	4	p_1	p_13	no	17	high800	pull	33	10	488.311313000238	pull	896.719706999946	pull	1	1	1075.98250699994	1	542.144258999542	1	422.027442999934	1	805.448174000048	1	3668.65088399936	1	546.245858000475	17	2.33770463899964	1	11	12	13	14	36	ja	ja
9	pushPullEmp	20150902T140813	36	w	27	r	2	2	3	9	1	practice	1	4	p_3	p_13	no	17	low400	push	33	10	548.398811000065	push	943.325106999604	push	1	1	1075.98250699994	1	542.144258999542	1	422.027442999934	1	805.448174000048	1	3668.65088399936	1	546.245858000475	17	2.33770463899964	1	11	12	13	14	36	ja	ja
10	pushPullEmp	20150902T140820	36	w	27	r	2	2	4	10	1	practice	1	4	p_5	p_13	no	17	low400	push	33	10	508.318288000628	push	885.678288000126	push	1	1	1075.98250699994	1	542.144258999542	1	422.027442999934	1	805.448174000048	1	3668.65088399936	1	546.245858000475	17	2.33770463899964	1	11	12	13	14	36	ja	ja
11	pushPullEmp	20150902T140828	36	w	27	r	2	2	5	11	1	practice	1	4	p_6	p_13	no	17	low400	push	33	10	612.581787000323	push	1016.2797060008	push	1	1	1075.98250699994	1	542.144258999542	1	422.027442999934	1	805.448174000048	1	3668.65088399936	1	546.245858000475	17	2.33770463899964	1	11	12	13	14	36	ja	ja
12	pushPullEmp	20150902T140835	36	w	27	r	2	2	6	12	1	practice	1	4	p_4	p_13	no	17	low400	push	33	10	591.59251500012	push	986.291639000119	push	1	1	1075.98250699994	1	542.144258999542	1	422.027442999934	1	805.448174000048	1	3668.65088399936	1	546.245858000475	17	2.33770463899964	1	11	12	13	14	36	ja	ja
13	pushPullEmp	20150902T140918	36	w	27	r	2	3	1	13	0	stroke	4	3	h_19	h_39	no	17	low400	push	33	10	666.917639000421	push	1072.54892100071	push	1	2	1504.15178100047	2	1011.26612900043	2	3521.15204800066	2	1028.32802400007	2	1371.31852699986	2	1586.67150000019	17	2.78752121499929	1	11	12	13	14	36	ja	ja
14	pushPullEmp	20150902T140926	36	w	27	r	2	3	2	14	0	stroke	4	3	h_21	h_39	no	17	high800	pull	33	10	723.420227999763	pull	1051.26104499969	pull	1	2	1504.15178100047	2	1011.26612900043	2	3521.15204800066	2	1028.32802400007	2	1371.31852699986	2	1586.67150000019	17	2.78752121499929	1	11	12	13	14	36	ja	ja
15	pushPullEmp	20150902T140934	36	w	27	r	2	3	3	15	0	stroke	4	3	h_23	h_39	no	17	low400	push	33	10	562.055887999923	push	1011.81546899978	push	1	2	1504.15178100047	2	1011.26612900043	2	3521.15204800066	2	1028.32802400007	2	1371.31852699986	2	1586.67150000019	17	2.78752121499929	1	11	12	13	14	36	ja	ja
16	pushPullEmp	20150902T140941	36	w	27	r	2	3	4	16	0	stroke	4	3	h_20	h_39	no	17	high800	pull	33	10	498.730651999613	pull	891.197265000192	pull	1	2	1504.15178100047	2	1011.26612900043	2	3521.15204800066	2	1028.32802400007	2	1371.31852699986	2	1586.67150000019	17	2.78752121499929	1	11	12	13	14	36	ja	ja
17	pushPullEmp	20150902T140948	36	w	27	r	2	3	5	17	0	stroke	4	3	h_22	h_39	no	17	low400	push	33	10	545.506575000109	push	986.605539999691	push	1	2	1504.15178100047	2	1011.26612900043	2	3521.15204800066	2	1028.32802400007	2	1371.31852699986	2	1586.67150000019	17	2.78752121499929	1	11	12	13	14	36	ja	ja
18	pushPullEmp	20150902T140956	36	w	27	r	2	3	6	18	0	stroke	4	3	h_24	h_39	no	17	high800	pull	33	10	478.362542000359	pull	849.727812000201	pull	1	2	1504.15178100047	2	1011.26612900043	2	3521.15204800066	2	1028.32802400007	2	1371.31852699986	2	1586.67150000019	17	2.78752121499929	1	11	12	13	14	36	ja	ja
19	pushPullEmp	20150902T141040	36	w	27	r	2	4	1	19	0	stroke	5	3	h_27	h_30	yes	29	high800	pull	33	10	533.267138999785	pull	949.985430000292	pull	1	3	614.778488999946	3	1143.86809600001	3	522.017106000021	3	719.250375000229	3	467.868602000635	3	1355.04806599965	29	2.08354643700022	1	11	12	13	14	36	ja	ja
20	pushPullEmp	20150902T141047	36	w	27	r	2	4	2	20	0	stroke	5	3	h_26	h_30	yes	29	low400	push	33	10	501.932632000106	push	961.383116000732	push	1	3	614.778488999946	3	1143.86809600001	3	522.017106000021	3	719.250375000229	3	467.868602000635	3	1355.04806599965	29	2.08354643700022	1	11	12	13	14	36	ja	ja
21	pushPullEmp	20150902T141054	36	w	27	r	2	4	3	21	0	stroke	5	3	h_30	h_30	yes	29	low400	push	33	10	471.667312000027	push	912.534384000428	push	1	3	614.778488999946	3	1143.86809600001	3	522.017106000021	3	719.250375000229	3	467.868602000635	3	1355.04806599965	29	2.08354643700022	1	11	12	13	14	36	ja	ja
22	pushPullEmp	20150902T141102	36	w	27	r	2	4	4	22	0	stroke	5	3	h_29	h_30	yes	29	high800	pull	33	10	431.887481000653	pull	849.799086000625	pull	1	3	614.778488999946	3	1143.86809600001	3	522.017106000021	3	719.250375000229	3	467.868602000635	3	1355.04806599965	29	2.08354643700022	1	11	12	13	14	36	ja	ja
23	pushPullEmp	20150902T141109	36	w	27	r	2	4	5	23	0	stroke	5	3	h_28	h_30	yes	29	low400	push	33	10	524.595357000275	push	968.904553000451	push	1	3	614.778488999946	3	1143.86809600001	3	522.017106000021	3	719.250375000229	3	467.868602000635	3	1355.04806599965	29	2.08354643700022	1	11	12	13	14	36	ja	ja
24	pushPullEmp	20150902T141117	36	w	27	r	2	4	6	24	0	stroke	5	3	h_25	h_30	yes	29	low400	push	33	10	530.011093999638	push	949.223912999405	push	1	3	614.778488999946	3	1143.86809600001	3	522.017106000021	3	719.250375000229	3	467.868602000635	3	1355.04806599965	29	2.08354643700022	1	11	12	13	14	36	ja	ja
25	pushPullEmp	20150902T141157	36	w	27	r	2	5	1	25	0	sad	6	2	s_34	s_39	no	17	high800	pull	33	10	523.760054999802	pull	949.835313000112	pull	1	4	1073.74342999992	4	571.059343000343	4	2079.13696700052	2	2145.85178499965	1	6371.2381309997	2	2621.37920300029	17	1.6032011669995	1	11	12	13	14	36	ja	ja
26	pushPullEmp	20150902T141204	36	w	27	r	2	5	2	26	0	sad	6	2	s_33	s_39	no	17	low400	push	33	10	646.893580999953	push	1058.39330699937	push	1	4	1073.74342999992	4	571.059343000343	4	2079.13696700052	2	2145.85178499965	1	6371.2381309997	2	2621.37920300029	17	1.6032011669995	1	11	12	13	14	36	ja	ja
27	pushPullEmp	20150902T141211	36	w	27	r	2	5	3	27	0	sad	6	2	s_36	s_39	no	17	low400	push	33	10	460.228922999595	push	854.090808000255	push	1	4	1073.74342999992	4	571.059343000343	4	2079.13696700052	2	2145.85178499965	1	6371.2381309997	2	2621.37920300029	17	1.6032011669995	1	11	12	13	14	36	ja	ja
28	pushPullEmp	20150902T141218	36	w	27	r	2	5	4	28	0	sad	6	2	s_32	s_39	no	17	high800	pull	33	10	527.369276000471	pull	948.698615000765	pull	1	4	1073.74342999992	4	571.059343000343	4	2079.13696700052	2	2145.85178499965	1	6371.2381309997	2	2621.37920300029	17	1.6032011669995	1	11	12	13	14	36	ja	ja
29	pushPullEmp	20150902T141226	36	w	27	r	2	5	5	29	0	sad	6	2	s_35	s_39	no	17	low400	push	33	10	470.661449999468	push	874.221896999486	push	1	4	1073.74342999992	4	571.059343000343	4	2079.13696700052	2	2145.85178499965	1	6371.2381309997	2	2621.37920300029	17	1.6032011669995	1	11	12	13	14	36	ja	ja
30	pushPullEmp	20150902T141233	36	w	27	r	2	5	6	30	0	sad	6	2	s_31	s_39	no	17	high800	pull	33	10	489.124116999941	pull	864.482213000068	pull	1	4	1073.74342999992	4	571.059343000343	4	2079.13696700052	2	2145.85178499965	1	6371.2381309997	2	2621.37920300029	17	1.6032011669995	1	11	12	13	14	36	ja	ja
31	pushPullEmp	20150902T141320	36	w	27	r	2	6	1	31	0	sad	1	2	s_6	s_37	no	17	high800	pull	33	10	-1802.17298900052	pull	909.841792999126	pull	1	5	799.379353999939	5	3761.72315199983	5	587.698305999766	2	2519.15748699957	1	551.841658999365	1	900.146537000182	17	2.00112766799975	1	11	12	13	14	36	ja	ja
32	pushPullEmp	20150902T141327	36	w	27	r	2	6	2	32	0	sad	1	2	s_4	s_37	no	17	low400	push	33	10	529.220909999916	push	945.221887000211	push	1	5	799.379353999939	5	3761.72315199983	5	587.698305999766	2	2519.15748699957	1	551.841658999365	1	900.146537000182	17	2.00112766799975	1	11	12	13	14	36	ja	ja
33	pushPullEmp	20150902T141334	36	w	27	r	2	6	3	33	0	sad	1	2	s_1	s_37	no	17	high800	pull	33	10	569.260485000181	pull	933.534249000426	pull	1	5	799.379353999939	5	3761.72315199983	5	587.698305999766	2	2519.15748699957	1	551.841658999365	1	900.146537000182	17	2.00112766799975	1	11	12	13	14	36	ja	ja
34	pushPullEmp	20150902T141342	36	w	27	r	2	6	4	34	0	sad	1	2	s_3	s_37	no	17	low400	push	33	10	557.008806999969	push	918.951656000085	push	1	5	799.379353999939	5	3761.72315199983	5	587.698305999766	2	2519.15748699957	1	551.841658999365	1	900.146537000182	17	2.00112766799975	1	11	12	13	14	36	ja	ja
35	pushPullEmp	20150902T141348	36	w	27	r	2	6	5	35	0	sad	1	2	s_2	s_37	no	17	high800	pull	33	10	421.570471000545	pull	755.25235700034	pull	1	5	799.379353999939	5	3761.72315199983	5	587.698305999766	2	2519.15748699957	1	551.841658999365	1	900.146537000182	17	2.00112766799975	1	11	12	13	14	36	ja	ja
36	pushPullEmp	20150902T141356	36	w	27	r	2	6	6	36	0	sad	1	2	s_5	s_37	no	17	low400	push	33	10	494.510753000104	push	887.385677000457	push	1	5	799.379353999939	5	3761.72315199983	5	587.698305999766	2	2519.15748699957	1	551.841658999365	1	900.146537000182	17	2.00112766799975	1	11	12	13	14	36	ja	ja
37	pushPullEmp	20150902T141436	36	w	27	r	2	7	1	37	0	neutral	1	1	n_6	n_6	yes	29	low400	push	33	10	634.616127000394	push	978.350288000096	push	1	1	2233.66607699973	1	1134.49398100056	1	801.265832999889	1	623.15363900052	1	481.056677999732	1	797.687899999801	29	2.13550412899986	1	11	12	13	14	36	ja	ja
38	pushPullEmp	20150902T141443	36	w	27	r	2	7	2	38	0	neutral	1	1	n_5	n_6	yes	29	high800	pull	33	10	385.210235999992	pull	696.589247000091	pull	1	1	2233.66607699973	1	1134.49398100056	1	801.265832999889	1	623.15363900052	1	481.056677999732	1	797.687899999801	29	2.13550412899986	1	11	12	13	14	36	ja	ja
39	pushPullEmp	20150902T141450	36	w	27	r	2	7	3	39	0	neutral	1	1	n_3	n_6	yes	29	high800	pull	33	10	524.971323000595	pull	853.054363000505	pull	1	1	2233.66607699973	1	1134.49398100056	1	801.265832999889	1	623.15363900052	1	481.056677999732	1	797.687899999801	29	2.13550412899986	1	11	12	13	14	36	ja	ja
40	pushPullEmp	20150902T141457	36	w	27	r	2	7	4	40	0	neutral	1	1	n_1	n_6	yes	29	low400	push	33	10	506.748122000208	push	864.205498999472	push	1	1	2233.66607699973	1	1134.49398100056	1	801.265832999889	1	623.15363900052	1	481.056677999732	1	797.687899999801	29	2.13550412899986	1	11	12	13	14	36	ja	ja
41	pushPullEmp	20150902T141504	36	w	27	r	2	7	5	41	0	neutral	1	1	n_2	n_6	yes	29	low400	push	33	10	554.484467000388	push	865.741382999753	push	1	1	2233.66607699973	1	1134.49398100056	1	801.265832999889	1	623.15363900052	1	481.056677999732	1	797.687899999801	29	2.13550412899986	1	11	12	13	14	36	ja	ja
42	pushPullEmp	20150902T141512	36	w	27	r	2	7	6	42	0	neutral	1	1	n_4	n_6	yes	29	high800	pull	33	10	912.671162999781	pull	1232.03577899958	pull	1	1	2233.66607699973	1	1134.49398100056	1	801.265832999889	1	623.15363900052	1	481.056677999732	1	797.687899999801	29	2.13550412899986	1	11	12	13	14	36	ja	ja
43	pushPullEmp	20150902T141547	36	w	27	r	2	8	1	43	0	neutral	2	1	n_8	n_8	yes	29	high800	pull	33	10	525.600889999718	pull	857.85398499966	pull	1	1	658.730938999724	1	720.599993999713	1	1025.02437399926	2	1951.23590299954	2	425.603276000402	1	1875.81218699961	29	1.72914858700005	1	11	12	13	14	36	ja	ja
44	pushPullEmp	20150902T141555	36	w	27	r	2	8	2	44	0	neutral	2	1	n_12	n_8	yes	29	low400	push	33	10	541.554516000455	push	870.996159000337	push	1	1	658.730938999724	1	720.599993999713	1	1025.02437399926	2	1951.23590299954	2	425.603276000402	1	1875.81218699961	29	1.72914858700005	1	11	12	13	14	36	ja	ja
45	pushPullEmp	20150902T141602	36	w	27	r	2	8	3	45	0	neutral	2	1	n_11	n_8	yes	29	high800	pull	33	10	518.751273000002	pull	839.681491999821	pull	1	1	658.730938999724	1	720.599993999713	1	1025.02437399926	2	1951.23590299954	2	425.603276000402	1	1875.81218699961	29	1.72914858700005	1	11	12	13	14	36	ja	ja
46	pushPullEmp	20150902T141608	36	w	27	r	2	8	4	46	0	neutral	2	1	n_7	n_8	yes	29	low400	push	33	10	450.495294000262	push	777.257819999846	push	1	1	658.730938999724	1	720.599993999713	1	1025.02437399926	2	1951.23590299954	2	425.603276000402	1	1875.81218699961	29	1.72914858700005	1	11	12	13	14	36	ja	ja
47	pushPullEmp	20150902T141615	36	w	27	r	2	8	5	47	0	neutral	2	1	n_10	n_8	yes	29	high800	pull	33	10	379.346199999716	pull	659.51307600001	pull	1	1	658.730938999724	1	720.599993999713	1	1025.02437399926	2	1951.23590299954	2	425.603276000402	1	1875.81218699961	29	1.72914858700005	1	11	12	13	14	36	ja	ja
48	pushPullEmp	20150902T141622	36	w	27	r	2	8	6	48	0	neutral	2	1	n_9	n_8	yes	29	high800	pull	33	10	422.017657000542	pull	735.264093000187	pull	1	1	658.730938999724	1	720.599993999713	1	1025.02437399926	2	1951.23590299954	2	425.603276000402	1	1875.81218699961	29	1.72914858700005	1	11	12	13	14	36	ja	ja
49	pushPullEmp	20150902T141659	36	w	27	r	2	9	1	49	0	stroke	3	3	h_18	h_38	no	17	high800	pull	33	10	513.40645099945	pull	809.185334000271	pull	1	3	1051.00544699962	3	1128.23462599954	3	601.766468999813	3	1105.65508800028	3	3411.84313800022	3	819.08757400015	17	1.72596321000037	1	11	12	13	14	36	ja	ja
50	pushPullEmp	20150902T141706	36	w	27	r	2	9	2	50	0	stroke	3	3	h_16	h_38	no	17	high800	pull	33	10	393.609750000091	pull	743.912351000385	pull	1	3	1051.00544699962	3	1128.23462599954	3	601.766468999813	3	1105.65508800028	3	3411.84313800022	3	819.08757400015	17	1.72596321000037	1	11	12	13	14	36	ja	ja
51	pushPullEmp	20150902T141713	36	w	27	r	2	9	3	51	0	stroke	3	3	h_17	h_38	no	17	low400	push	33	10	-1590.70128799987	pull	997.603982000219	push	1	3	1051.00544699962	3	1128.23462599954	3	601.766468999813	3	1105.65508800028	3	3411.84313800022	3	819.08757400015	17	1.72596321000037	1	11	12	13	14	36	ja	ja
52	pushPullEmp	20150902T141720	36	w	27	r	2	9	4	52	0	stroke	3	3	h_14	h_38	no	17	high800	pull	33	10	404.522431999387	pull	749.457590999147	pull	1	3	1051.00544699962	3	1128.23462599954	3	601.766468999813	3	1105.65508800028	3	3411.84313800022	3	819.08757400015	17	1.72596321000037	1	11	12	13	14	36	ja	ja
53	pushPullEmp	20150902T141727	36	w	27	r	2	9	5	53	0	stroke	3	3	h_13	h_38	no	17	low400	push	33	10	506.0138560001	push	873.800595999346	push	1	3	1051.00544699962	3	1128.23462599954	3	601.766468999813	3	1105.65508800028	3	3411.84313800022	3	819.08757400015	17	1.72596321000037	1	11	12	13	14	36	ja	ja
54	pushPullEmp	20150902T141734	36	w	27	r	2	9	6	54	0	stroke	3	3	h_15	h_38	no	17	high800	pull	33	10	-2270.678709	pull	734.11800400036	pull	1	3	1051.00544699962	3	1128.23462599954	3	601.766468999813	3	1105.65508800028	3	3411.84313800022	3	819.08757400015	17	1.72596321000037	1	11	12	13	14	36	ja	ja
55	pushPullEmp	20150902T141814	36	w	27	r	2	10	1	55	0	stroke	2	3	h_9	h_11	yes	29	low400	push	33	10	487.411210999497	push	824.42365799973	push	1	3	222.666106999895	3	480.242690000523	3	348.534259999724	3	303.331703000367	3	2418.16228800053	3	389.461977999417	29	1.67909078400044	1	11	12	13	14	36	ja	ja
56	pushPullEmp	20150902T141821	36	w	27	r	2	10	2	56	0	stroke	2	3	h_7	h_11	yes	29	low400	push	33	10	504.881132999893	push	828.148360000436	push	1	3	222.666106999895	3	480.242690000523	3	348.534259999724	3	303.331703000367	3	2418.16228800053	3	389.461977999417	29	1.67909078400044	1	11	12	13	14	36	ja	ja
57	pushPullEmp	20150902T141828	36	w	27	r	2	10	3	57	0	stroke	2	3	h_11	h_11	yes	29	high800	pull	33	10	395.052283000136	pull	722.670694000139	pull	1	3	222.666106999895	3	480.242690000523	3	348.534259999724	3	303.331703000367	3	2418.16228800053	3	389.461977999417	29	1.67909078400044	1	11	12	13	14	36	ja	ja
58	pushPullEmp	20150902T141835	36	w	27	r	2	10	4	58	0	stroke	2	3	h_8	h_11	yes	29	low400	push	33	10	515.453568999968	push	842.225615999363	push	1	3	222.666106999895	3	480.242690000523	3	348.534259999724	3	303.331703000367	3	2418.16228800053	3	389.461977999417	29	1.67909078400044	1	11	12	13	14	36	ja	ja
59	pushPullEmp	20150902T141842	36	w	27	r	2	10	5	59	0	stroke	2	3	h_10	h_11	yes	29	high800	pull	33	10	460.597958999941	pull	811.632780000153	pull	1	3	222.666106999895	3	480.242690000523	3	348.534259999724	3	303.331703000367	3	2418.16228800053	3	389.461977999417	29	1.67909078400044	1	11	12	13	14	36	ja	ja
60	pushPullEmp	20150902T141849	36	w	27	r	2	10	6	60	0	stroke	2	3	h_12	h_11	yes	29	low400	push	33	10	473.381337999948	push	820.57849200019	push	1	3	222.666106999895	3	480.242690000523	3	348.534259999724	3	303.331703000367	3	2418.16228800053	3	389.461977999417	29	1.67909078400044	1	11	12	13	14	36	ja	ja
61	pushPullEmp	20150902T141929	36	w	27	r	2	11	1	61	0	sad	4	2	s_24	s_20	yes	29	high800	pull	33	10	437.595116000106	pull	724.273529000224	pull	1	4	280.829295999865	4	439.01308400018	4	506.986977999986	4	231.13024399936	4	263.561234000008	4	493.856375999712	29	1.70819193900024	1	11	12	13	14	36	ja	ja
62	pushPullEmp	20150902T141936	36	w	27	r	2	11	2	62	0	sad	4	2	s_20	s_20	yes	29	low400	push	33	10	475.179117999782	push	810.204204999631	push	1	4	280.829295999865	4	439.01308400018	4	506.986977999986	4	231.13024399936	4	263.561234000008	4	493.856375999712	29	1.70819193900024	1	11	12	13	14	36	ja	ja
63	pushPullEmp	20150902T141943	36	w	27	r	2	11	3	63	0	sad	4	2	s_22	s_20	yes	29	high800	pull	33	10	380.824478999879	pull	700.275890999459	pull	1	4	280.829295999865	4	439.01308400018	4	506.986977999986	4	231.13024399936	4	263.561234000008	4	493.856375999712	29	1.70819193900024	1	11	12	13	14	36	ja	ja
64	pushPullEmp	20150902T141950	36	w	27	r	2	11	4	64	0	sad	4	2	s_23	s_20	yes	29	high800	pull	33	10	379.119753000035	pull	722.353581999509	pull	1	4	280.829295999865	4	439.01308400018	4	506.986977999986	4	231.13024399936	4	263.561234000008	4	493.856375999712	29	1.70819193900024	1	11	12	13	14	36	ja	ja
65	pushPullEmp	20150902T141957	36	w	27	r	2	11	5	65	0	sad	4	2	s_19	s_20	yes	29	low400	push	33	10	568.991593000035	push	914.933207999937	push	1	4	280.829295999865	4	439.01308400018	4	506.986977999986	4	231.13024399936	4	263.561234000008	4	493.856375999712	29	1.70819193900024	1	11	12	13	14	36	ja	ja
66	pushPullEmp	20150902T142004	36	w	27	r	2	11	6	66	0	sad	4	2	s_21	s_20	yes	29	high800	pull	33	10	396.361402999792	pull	726.962597999664	pull	1	4	280.829295999865	4	439.01308400018	4	506.986977999986	4	231.13024399936	4	263.561234000008	4	493.856375999712	29	1.70819193900024	1	11	12	13	14	36	ja	ja
67	pushPullEmp	20150902T142037	36	w	27	r	2	12	1	67	0	sad	2	2	s_12	s_38	no	17	low400	push	33	10	456.35113400031	push	781.974868000456	push	1	3	3514.88120999966	3	468.965326000216	3	571.40265399994	3	267.695288000141	3	475.420180999208	1	1929.33769799947	17	2.12125653399926	1	11	12	13	14	36	ja	ja
68	pushPullEmp	20150902T142044	36	w	27	r	2	12	2	68	0	sad	2	2	s_10	s_38	no	17	high800	pull	33	10	375.913839999957	pull	668.031817000046	pull	1	3	3514.88120999966	3	468.965326000216	3	571.40265399994	3	267.695288000141	3	475.420180999208	1	1929.33769799947	17	2.12125653399926	1	11	12	13	14	36	ja	ja
69	pushPullEmp	20150902T142051	36	w	27	r	2	12	3	69	0	sad	2	2	s_7	s_38	no	17	low400	push	33	10	590.862279000343	push	888.864264000498	push	1	3	3514.88120999966	3	468.965326000216	3	571.40265399994	3	267.695288000141	3	475.420180999208	1	1929.33769799947	17	2.12125653399926	1	11	12	13	14	36	ja	ja
70	pushPullEmp	20150902T142058	36	w	27	r	2	12	4	70	0	sad	2	2	s_11	s_38	no	17	low400	push	33	10	504.121590000163	push	833.894475000401	push	1	3	3514.88120999966	3	468.965326000216	3	571.40265399994	3	267.695288000141	3	475.420180999208	1	1929.33769799947	17	2.12125653399926	1	11	12	13	14	36	ja	ja
71	pushPullEmp	20150902T142105	36	w	27	r	2	12	5	71	0	sad	2	2	s_8	s_38	no	17	high800	pull	33	10	377.319506000371	pull	703.76634700015	pull	1	3	3514.88120999966	3	468.965326000216	3	571.40265399994	3	267.695288000141	3	475.420180999208	1	1929.33769799947	17	2.12125653399926	1	11	12	13	14	36	ja	ja
72	pushPullEmp	20150902T142112	36	w	27	r	2	12	6	72	0	sad	2	2	s_9	s_38	no	17	high800	pull	33	10	380.559154000461	pull	692.724087000082	pull	1	3	3514.88120999966	3	468.965326000216	3	571.40265399994	3	267.695288000141	3	475.420180999208	1	1929.33769799947	17	2.12125653399926	1	11	12	13	14	36	ja	ja
73	pushPullEmp	20150902T142155	36	w	27	r	2	13	1	73	0	neutral	3	1	n_16	n_13	yes	29	low400	push	33	10	414.173490000285	push	733.500744000485	push	1	1	426.081540000268	1	851.453112999479	1	43.4939300002952	1	1369.35125800028	1	510.148502000447	1	513.958893999188	29	1.80294874500032	1	11	12	13	14	36	ja	ja
74	pushPullEmp	20150902T142202	36	w	27	r	2	13	2	74	0	neutral	3	1	n_14	n_13	yes	29	high800	pull	33	10	363.017187999598	pull	668.999536999858	pull	1	1	426.081540000268	1	851.453112999479	1	43.4939300002952	1	1369.35125800028	1	510.148502000447	1	513.958893999188	29	1.80294874500032	1	11	12	13	14	36	ja	ja
75	pushPullEmp	20150902T142209	36	w	27	r	2	13	3	75	0	neutral	3	1	n_15	n_13	yes	29	high800	pull	33	10	365.714470999483	pull	677.742861999723	pull	1	1	426.081540000268	1	851.453112999479	1	43.4939300002952	1	1369.35125800028	1	510.148502000447	1	513.958893999188	29	1.80294874500032	1	11	12	13	14	36	ja	ja
76	pushPullEmp	20150902T142216	36	w	27	r	2	13	4	76	0	neutral	3	1	n_13	n_13	yes	29	low400	push	33	10	424.115618999967	push	768.252720999844	push	1	1	426.081540000268	1	851.453112999479	1	43.4939300002952	1	1369.35125800028	1	510.148502000447	1	513.958893999188	29	1.80294874500032	1	11	12	13	14	36	ja	ja
77	pushPullEmp	20150902T142224	36	w	27	r	2	13	5	77	0	neutral	3	1	n_18	n_13	yes	29	high800	pull	33	10	402.907953999696	pull	714.141642000053	pull	1	1	426.081540000268	1	851.453112999479	1	43.4939300002952	1	1369.35125800028	1	510.148502000447	1	513.958893999188	29	1.80294874500032	1	11	12	13	14	36	ja	ja
78	pushPullEmp	20150902T142231	36	w	27	r	2	13	6	78	0	neutral	3	1	n_17	n_13	yes	29	low400	push	33	10	480.126638999835	push	832.188063000402	push	1	1	426.081540000268	1	851.453112999479	1	43.4939300002952	1	1369.35125800028	1	510.148502000447	1	513.958893999188	29	1.80294874500032	1	11	12	13	14	36	ja	ja
79	pushPullEmp	20150902T142305	36	w	27	r	2	14	1	79	0	neutral	4	1	n_21	n_37	no	17	high800	pull	33	10	416.10757000024	pull	744.425685999777	pull	1	1	551.694902000236	1	275.168999999551	1	317.033860000265	1	641.430335000223	1	449.48795900018	1	490.328435000265	17	2.83075033200021	1	11	12	13	14	36	ja	ja
80	pushPullEmp	20150902T142312	36	w	27	r	2	14	2	80	0	neutral	4	1	n_20	n_37	no	17	high800	pull	33	10	525.742431000348	pull	828.30907700018	pull	1	1	551.694902000236	1	275.168999999551	1	317.033860000265	1	641.430335000223	1	449.48795900018	1	490.328435000265	17	2.83075033200021	1	11	12	13	14	36	ja	ja
81	pushPullEmp	20150902T142319	36	w	27	r	2	14	3	81	0	neutral	4	1	n_22	n_37	no	17	low400	push	33	10	397.738123999356	push	762.976647999589	push	1	1	551.694902000236	1	275.168999999551	1	317.033860000265	1	641.430335000223	1	449.48795900018	1	490.328435000265	17	2.83075033200021	1	11	12	13	14	36	ja	ja
82	pushPullEmp	20150902T142326	36	w	27	r	2	14	4	82	0	neutral	4	1	n_19	n_37	no	17	high800	pull	33	10	526.879559000103	pull	802.363816999881	pull	1	1	551.694902000236	1	275.168999999551	1	317.033860000265	1	641.430335000223	1	449.48795900018	1	490.328435000265	17	2.83075033200021	1	11	12	13	14	36	ja	ja
83	pushPullEmp	20150902T142333	36	w	27	r	2	14	5	83	0	neutral	4	1	n_23	n_37	no	17	low400	push	33	10	677.601839000388	push	953.349220000135	push	1	1	551.694902000236	1	275.168999999551	1	317.033860000265	1	641.430335000223	1	449.48795900018	1	490.328435000265	17	2.83075033200021	1	11	12	13	14	36	ja	ja
84	pushPullEmp	20150902T142340	36	w	27	r	2	14	6	84	0	neutral	4	1	n_24	n_37	no	17	low400	push	33	10	494.620923000279	push	812.49127700003	push	1	1	551.694902000236	1	275.168999999551	1	317.033860000265	1	641.430335000223	1	449.48795900018	1	490.328435000265	17	2.83075033200021	1	11	12	13	14	36	ja	ja
85	pushPullEmp	20150902T142417	36	w	27	r	2	15	1	85	0	stroke	6	3	h_34	h_34	yes	29	high800	pull	33	10	579.712976999966	pull	857.349207000065	pull	1	3	1353.56422799941	3	343.261283000174	3	394.934250000006	3	386.96974999948	3	306.073439000102	3	517.397972999788	29	2.31699401999958	1	11	12	13	14	36	ja	ja
86	pushPullEmp	20150902T142424	36	w	27	r	2	15	2	86	0	stroke	6	3	h_32	h_34	yes	29	high800	pull	33	10	408.288981000012	pull	757.093118000128	pull	1	3	1353.56422799941	3	343.261283000174	3	394.934250000006	3	386.96974999948	3	306.073439000102	3	517.397972999788	29	2.31699401999958	1	11	12	13	14	36	ja	ja
87	pushPullEmp	20150902T142431	36	w	27	r	2	15	3	87	0	stroke	6	3	h_36	h_34	yes	29	low400	push	33	10	419.926591999574	push	764.98007599992	push	1	3	1353.56422799941	3	343.261283000174	3	394.934250000006	3	386.96974999948	3	306.073439000102	3	517.397972999788	29	2.31699401999958	1	11	12	13	14	36	ja	ja
88	pushPullEmp	20150902T142438	36	w	27	r	2	15	4	88	0	stroke	6	3	h_35	h_34	yes	29	high800	pull	33	10	590.683728000025	pull	918.967546000298	pull	1	3	1353.56422799941	3	343.261283000174	3	394.934250000006	3	386.96974999948	3	306.073439000102	3	517.397972999788	29	2.31699401999958	1	11	12	13	14	36	ja	ja
89	pushPullEmp	20150902T142445	36	w	27	r	2	15	5	89	0	stroke	6	3	h_31	h_34	yes	29	high800	pull	33	10	468.235954999822	pull	805.864028999262	pull	1	3	1353.56422799941	3	343.261283000174	3	394.934250000006	3	386.96974999948	3	306.073439000102	3	517.397972999788	29	2.31699401999958	1	11	12	13	14	36	ja	ja
90	pushPullEmp	20150902T142452	36	w	27	r	2	15	6	90	0	stroke	6	3	h_33	h_34	yes	29	low400	push	33	10	-1219.60668599979	pull	799.76958899977	push	1	3	1353.56422799941	3	343.261283000174	3	394.934250000006	3	386.96974999948	3	306.073439000102	3	517.397972999788	29	2.31699401999958	1	11	12	13	14	36	ja	ja
91	pushPullEmp	20150902T142527	36	w	27	r	2	16	1	91	0	stroke	1	3	h_3	h_37	no	17	high800	pull	33	10	428.288180999814	pull	819.272623999794	pull	1	3	349.138911000409	3	1193.70482500017	3	669.603617999201	3	423.437326999192	3	353.307329999552	3	2.76667700018152	29	1.92080053799964	2	11	12	13	14	36	ja	ja
92	pushPullEmp	20150902T142534	36	w	27	r	2	16	2	92	0	stroke	1	3	h_1	h_37	no	17	low400	push	33	10	476.143174000143	push	841.742843000546	push	1	3	349.138911000409	3	1193.70482500017	3	669.603617999201	3	423.437326999192	3	353.307329999552	3	2.76667700018152	29	1.92080053799964	2	11	12	13	14	36	ja	ja
93	pushPullEmp	20150902T142542	36	w	27	r	2	16	3	93	0	stroke	1	3	h_4	h_37	no	17	high800	pull	33	10	448.294850000006	pull	790.620740999751	pull	1	3	349.138911000409	3	1193.70482500017	3	669.603617999201	3	423.437326999192	3	353.307329999552	3	2.76667700018152	29	1.92080053799964	2	11	12	13	14	36	ja	ja
94	pushPullEmp	20150902T142549	36	w	27	r	2	16	4	94	0	stroke	1	3	h_5	h_37	no	17	low400	push	33	10	436.265101000667	push	796.574018000778	push	1	3	349.138911000409	3	1193.70482500017	3	669.603617999201	3	423.437326999192	3	353.307329999552	3	2.76667700018152	29	1.92080053799964	2	11	12	13	14	36	ja	ja
95	pushPullEmp	20150902T142556	36	w	27	r	2	16	5	95	0	stroke	1	3	h_6	h_37	no	17	high800	pull	33	10	499.28430600003	pull	850.741000999828	pull	1	3	349.138911000409	3	1193.70482500017	3	669.603617999201	3	423.437326999192	3	353.307329999552	3	2.76667700018152	29	1.92080053799964	2	11	12	13	14	36	ja	ja
96	pushPullEmp	20150902T142604	36	w	27	r	2	16	6	96	0	stroke	1	3	h_2	h_37	no	17	low400	push	33	10	-1321.63361499979	pull	773.214539000131	push	1	3	349.138911000409	3	1193.70482500017	3	669.603617999201	3	423.437326999192	3	353.307329999552	3	2.76667700018152	29	1.92080053799964	2	11	12	13	14	36	ja	ja
97	pushPullEmp	20150902T142638	36	w	27	r	2	17	1	97	0	neutral	5	1	n_27	n_38	no	17	high800	pull	33	10	536.156466000037	pull	830.089837999665	pull	1	1	224.85062800024	1	305.972987999667	1	767.89457599989	1	341.00996899997	1	248.759709999831	1	1.1106430001746	17	2.3462696280003	1	11	12	13	14	36	ja	ja
98	pushPullEmp	20150902T142645	36	w	27	r	2	17	2	98	0	neutral	5	1	n_29	n_38	no	17	high800	pull	33	10	534.872932999955	pull	902.282877999918	pull	1	1	224.85062800024	1	305.972987999667	1	767.89457599989	1	341.00996899997	1	248.759709999831	1	1.1106430001746	17	2.3462696280003	1	11	12	13	14	36	ja	ja
99	pushPullEmp	20150902T142652	36	w	27	r	2	17	3	99	0	neutral	5	1	n_26	n_38	no	17	low400	push	33	10	390.349102000167	push	740.60560099961	push	1	1	224.85062800024	1	305.972987999667	1	767.89457599989	1	341.00996899997	1	248.759709999831	1	1.1106430001746	17	2.3462696280003	1	11	12	13	14	36	ja	ja
100	pushPullEmp	20150902T142659	36	w	27	r	2	17	4	100	0	neutral	5	1	n_30	n_38	no	17	high800	pull	33	10	426.677168000519	pull	787.933249000256	pull	1	1	224.85062800024	1	305.972987999667	1	767.89457599989	1	341.00996899997	1	248.759709999831	1	1.1106430001746	17	2.3462696280003	1	11	12	13	14	36	ja	ja
101	pushPullEmp	20150902T142706	36	w	27	r	2	17	5	101	0	neutral	5	1	n_28	n_38	no	17	low400	push	33	10	445.286874999605	push	839.925850999956	push	1	1	224.85062800024	1	305.972987999667	1	767.89457599989	1	341.00996899997	1	248.759709999831	1	1.1106430001746	17	2.3462696280003	1	11	12	13	14	36	ja	ja
102	pushPullEmp	20150902T142713	36	w	27	r	2	17	6	102	0	neutral	5	1	n_25	n_38	no	17	low400	push	33	10	526.293159999914	push	872.671869999867	push	1	1	224.85062800024	1	305.972987999667	1	767.89457599989	1	341.00996899997	1	248.759709999831	1	1.1106430001746	17	2.3462696280003	1	11	12	13	14	36	ja	ja
103	pushPullEmp	20150902T142745	36	w	27	r	2	18	1	103	0	neutral	6	1	n_34	n_39	no	17	high800	pull	33	10	437.471340999859	pull	820.915192000124	pull	1	1	320.908101999521	1	115.766130999873	1	258.091790000435	1	595.691072000591	1	293.478288000188	1	248.392954999872	17	1.63525733799997	1	11	12	13	14	36	ja	ja
104	pushPullEmp	20150902T142752	36	w	27	r	2	18	2	104	0	neutral	6	1	n_31	n_39	no	17	low400	push	33	10	463.810479999964	push	805.077558999372	push	1	1	320.908101999521	1	115.766130999873	1	258.091790000435	1	595.691072000591	1	293.478288000188	1	248.392954999872	17	1.63525733799997	1	11	12	13	14	36	ja	ja
105	pushPullEmp	20150902T142759	36	w	27	r	2	18	3	105	0	neutral	6	1	n_35	n_39	no	17	low400	push	33	10	436.69502899966	push	778.759232999713	push	1	1	320.908101999521	1	115.766130999873	1	258.091790000435	1	595.691072000591	1	293.478288000188	1	248.392954999872	17	1.63525733799997	1	11	12	13	14	36	ja	ja
106	pushPullEmp	20150902T142806	36	w	27	r	2	18	4	106	0	neutral	6	1	n_33	n_39	no	17	high800	pull	33	10	376.582244999649	pull	715.094092999701	pull	1	1	320.908101999521	1	115.766130999873	1	258.091790000435	1	595.691072000591	1	293.478288000188	1	248.392954999872	17	1.63525733799997	1	11	12	13	14	36	ja	ja
107	pushPullEmp	20150902T142813	36	w	27	r	2	18	5	107	0	neutral	6	1	n_36	n_39	no	17	low400	push	33	10	445.955427000015	push	809.386543000372	push	1	1	320.908101999521	1	115.766130999873	1	258.091790000435	1	595.691072000591	1	293.478288000188	1	248.392954999872	17	1.63525733799997	1	11	12	13	14	36	ja	ja
108	pushPullEmp	20150902T142820	36	w	27	r	2	18	6	108	0	neutral	6	1	n_32	n_39	no	17	low400	push	33	10	-1700.34818999931	pull	888.409943000515	push	1	1	320.908101999521	1	115.766130999873	1	258.091790000435	1	595.691072000591	1	293.478288000188	1	248.392954999872	17	1.63525733799997	1	11	12	13	14	36	ja	ja
109	pushPullEmp	20150902T142858	36	w	27	r	2	19	1	109	0	sad	5	2	s_30	s_25	yes	29	low400	push	33	10	521.871626000669	push	850.885839000606	push	1	3	693.823604000499	3	642.560180000146	3	619.261982999888	3	1815.89190399973	3	381.947511999897	2	1948.77486200039	29	1.64988951399937	1	11	12	13	14	36	ja	ja
110	pushPullEmp	20150902T142905	36	w	27	r	2	19	2	110	0	sad	5	2	s_25	s_25	yes	29	high800	pull	33	10	557.1498929995	pull	865.203227999795	pull	1	3	693.823604000499	3	642.560180000146	3	619.261982999888	3	1815.89190399973	3	381.947511999897	2	1948.77486200039	29	1.64988951399937	1	11	12	13	14	36	ja	ja
111	pushPullEmp	20150902T142912	36	w	27	r	2	19	3	111	0	sad	5	2	s_29	s_25	yes	29	low400	push	33	10	485.220572000188	push	795.658143000153	push	1	3	693.823604000499	3	642.560180000146	3	619.261982999888	3	1815.89190399973	3	381.947511999897	2	1948.77486200039	29	1.64988951399937	1	11	12	13	14	36	ja	ja
112	pushPullEmp	20150902T142919	36	w	27	r	2	19	4	112	0	sad	5	2	s_28	s_25	yes	29	high800	pull	33	10	454.325126000076	pull	794.634834999561	pull	1	3	693.823604000499	3	642.560180000146	3	619.261982999888	3	1815.89190399973	3	381.947511999897	2	1948.77486200039	29	1.64988951399937	1	11	12	13	14	36	ja	ja
113	pushPullEmp	20150902T142926	36	w	27	r	2	19	5	113	0	sad	5	2	s_27	s_25	yes	29	low400	push	33	10	599.326439999757	push	894.392204999647	push	1	3	693.823604000499	3	642.560180000146	3	619.261982999888	3	1815.89190399973	3	381.947511999897	2	1948.77486200039	29	1.64988951399937	1	11	12	13	14	36	ja	ja
114	pushPullEmp	20150902T142933	36	w	27	r	2	19	6	114	0	sad	5	2	s_26	s_25	yes	29	low400	push	33	10	474.340366999859	push	793.18324599979	push	1	3	693.823604000499	3	642.560180000146	3	619.261982999888	3	1815.89190399973	3	381.947511999897	2	1948.77486200039	29	1.64988951399937	1	11	12	13	14	36	ja	ja
115	pushPullEmp	20150902T143012	36	w	27	r	2	20	1	115	0	sad	3	2	s_17	s_14	yes	29	high800	pull	33	10	-2358.33742000059	pull	919.9477409994	pull	1	2	760.533515000134	3	723.472994000076	3	836.070695999297	2	1278.93020299962	1	958.096726999429	2	1883.17295400066	29	2.0342566700001	1	11	12	13	14	36	ja	ja
116	pushPullEmp	20150902T143019	36	w	27	r	2	20	2	116	0	sad	3	2	s_16	s_14	yes	29	low400	push	33	10	501.635789999345	push	867.641013000029	push	1	2	760.533515000134	3	723.472994000076	3	836.070695999297	2	1278.93020299962	1	958.096726999429	2	1883.17295400066	29	2.0342566700001	1	11	12	13	14	36	ja	ja
117	pushPullEmp	20150902T143026	36	w	27	r	2	20	3	117	0	sad	3	2	s_15	s_14	yes	29	high800	pull	33	10	501.616186999949	pull	820.598194999642	pull	1	2	760.533515000134	3	723.472994000076	3	836.070695999297	2	1278.93020299962	1	958.096726999429	2	1883.17295400066	29	2.0342566700001	1	11	12	13	14	36	ja	ja
118	pushPullEmp	20150902T143033	36	w	27	r	2	20	4	118	0	sad	3	2	s_13	s_14	yes	29	high800	pull	33	10	477.098451000624	pull	793.125476000663	pull	1	2	760.533515000134	3	723.472994000076	3	836.070695999297	2	1278.93020299962	1	958.096726999429	2	1883.17295400066	29	2.0342566700001	1	11	12	13	14	36	ja	ja
119	pushPullEmp	20150902T143040	36	w	27	r	2	20	5	119	0	sad	3	2	s_14	s_14	yes	29	low400	push	33	10	373.0903910001	push	698.194553999296	push	1	2	760.533515000134	3	723.472994000076	3	836.070695999297	2	1278.93020299962	1	958.096726999429	2	1883.17295400066	29	2.0342566700001	1	11	12	13	14	36	ja	ja
120	pushPullEmp	20150902T143047	36	w	27	r	2	20	6	120	0	sad	3	2	s_18	s_14	yes	29	low400	push	33	10	572.676431999847	push	904.340664999931	push	1	2	760.533515000134	3	723.472994000076	3	836.070695999297	2	1278.93020299962	1	958.096726999429	2	1883.17295400066	29	2.0342566700001	1	11	12	13	14	36	ja	ja
[truncated: 28 more columns]
