# Supplementary material for: Empathic concern and personal distress depend on situational but not dispositional factors
Source: PLoS One. 2019 Nov 14;14(11):e0225102. doi: 10.1371/journal.pone.0225102 (PMC6855434; doi:10.1371/journal.pone.0225102)
Supplement: S3 File — (ZIP) [file pone.0225102.s004.zip › Results/pushPullEmp_30_avg.txt]

expName	date	vpNum	gender	age	handedness	respMapping	block	trial	trialCount	practice	picType	picBlock	picTypeNum	picName	memPicName	memPicPresent	memPicCorrKey	tone	respDirection	panas1Pos	panas1Neg	movementOnset	movementOnsetDirection	movementOffset	movementOffsetDirection	correct	respKeyTender	respTimeTender	respKeyCompassionate	respTimeCompassionate	respKeyMoved	respTimeMoved	respKeyWorried	respTimeWorried	respKeyDistressed	respTimeDistressed	respKeyAlarmed	respTimeAlarmed	memRespKey	memRespTime	correctMemTask	fs	ec	pt	pd	empathy	pqQ1	pqQ2	panas2Pos
1	pushPullEmp	20150817T092209	30	m	25	r	2	1	1	1	1	practice	2	4	p_11	p_9	yes	29	low400	push	30	10	1636.28192399979	push	2070.43891999998	push	3	1	1060.47968300027	1	1438.0451699999	2	14450.876659	2	4737.4413069997	1	803.707178999957	1	3235.80099799983	29	7.14431441100032	1	13	14	18	9	45	ja	nein
2	pushPullEmp	20150817T092216	30	m	25	r	2	1	2	2	1	practice	2	4	p_8	p_9	yes	29	high800	pull	30	10	567.123519000101	pull	920.762769000115	pull	1	1	1060.47968300027	1	1438.0451699999	2	14450.876659	2	4737.4413069997	1	803.707178999957	1	3235.80099799983	29	7.14431441100032	1	13	14	18	9	45	ja	nein
3	pushPullEmp	20150817T092225	30	m	25	r	2	1	3	3	1	practice	2	4	p_9	p_9	yes	29	low400	push	30	10	845.741291999824	push	1197.56341399998	push	1	1	1060.47968300027	1	1438.0451699999	2	14450.876659	2	4737.4413069997	1	803.707178999957	1	3235.80099799983	29	7.14431441100032	1	13	14	18	9	45	ja	nein
4	pushPullEmp	20150817T092232	30	m	25	r	2	1	4	4	1	practice	2	4	p_12	p_9	yes	29	high800	pull	30	10	535.729338000105	pull	841.372850000065	pull	1	1	1060.47968300027	1	1438.0451699999	2	14450.876659	2	4737.4413069997	1	803.707178999957	1	3235.80099799983	29	7.14431441100032	1	13	14	18	9	45	ja	nein
5	pushPullEmp	20150817T092240	30	m	25	r	2	1	5	5	1	practice	2	4	p_7	p_9	yes	29	high800	pull	30	10	646.560666999974	push	1000.35255099995	push	2	1	1060.47968300027	1	1438.0451699999	2	14450.876659	2	4737.4413069997	1	803.707178999957	1	3235.80099799983	29	7.14431441100032	1	13	14	18	9	45	ja	nein
6	pushPullEmp	20150817T092249	30	m	25	r	2	1	6	6	1	practice	2	4	p_10	p_9	yes	29	high800	pull	30	10	595.313024000101	push	1338.77859000004	pull	1	1	1060.47968300027	1	1438.0451699999	2	14450.876659	2	4737.4413069997	1	803.707178999957	1	3235.80099799983	29	7.14431441100032	1	13	14	18	9	45	ja	nein
7	pushPullEmp	20150817T092405	30	m	25	r	2	2	1	7	1	practice	1	4	p_5	p_13	no	17	high800	pull	30	10	1036.36347100008	pull	1457.26069299997	pull	1	1	1165.52215799993	1	847.260414000175	1	6504.75100299991	1	10042.27464	1	854.823443999976	1	1327.7826399999	17	4.06140390000019	1	13	14	18	9	45	ja	nein
8	pushPullEmp	20150817T092412	30	m	25	r	2	2	2	8	1	practice	1	4	p_6	p_13	no	17	low400	push	30	10	554.727573999869	push	962.96474399999	push	1	1	1165.52215799993	1	847.260414000175	1	6504.75100299991	1	10042.27464	1	854.823443999976	1	1327.7826399999	17	4.06140390000019	1	13	14	18	9	45	ja	nein
9	pushPullEmp	20150817T092420	30	m	25	r	2	2	3	9	1	practice	1	4	p_1	p_13	no	17	low400	push	30	10	795.909703999863	push	1185.18859500009	push	1	1	1165.52215799993	1	847.260414000175	1	6504.75100299991	1	10042.27464	1	854.823443999976	1	1327.7826399999	17	4.06140390000019	1	13	14	18	9	45	ja	nein
10	pushPullEmp	20150817T092427	30	m	25	r	2	2	4	10	1	practice	1	4	p_2	p_13	no	17	high800	pull	30	10	618.829398000235	pull	894.537309000389	pull	1	1	1165.52215799993	1	847.260414000175	1	6504.75100299991	1	10042.27464	1	854.823443999976	1	1327.7826399999	17	4.06140390000019	1	13	14	18	9	45	ja	nein
11	pushPullEmp	20150817T092435	30	m	25	r	2	2	5	11	1	practice	1	4	p_3	p_13	no	17	low400	push	30	10	492.300083000013	push	817.945720999982	push	1	1	1165.52215799993	1	847.260414000175	1	6504.75100299991	1	10042.27464	1	854.823443999976	1	1327.7826399999	17	4.06140390000019	1	13	14	18	9	45	ja	nein
12	pushPullEmp	20150817T092442	30	m	25	r	2	2	6	12	1	practice	1	4	p_4	p_13	no	17	low400	push	30	10	688.229372000118	push	1037.70283100003	push	1	1	1165.52215799993	1	847.260414000175	1	6504.75100299991	1	10042.27464	1	854.823443999976	1	1327.7826399999	17	4.06140390000019	1	13	14	18	9	45	ja	nein
13	pushPullEmp	20150817T092547	30	m	25	r	2	3	1	13	0	stroke	1	3	h_5	h_37	no	17	high800	pull	30	10	959.439752999861	pull	1383.38396699999	pull	1	2	2758.48961099973	2	1715.63188799973	2	1396.6814559999	2	7486.036539	1	1374.08505700023	1	1788.59726400015	17	7.50318940200032	1	13	14	18	9	45	ja	nein
14	pushPullEmp	20150817T092554	30	m	25	r	2	3	2	14	0	stroke	1	3	h_2	h_37	no	17	low400	push	30	10	625.003614999812	push	1070.80723199972	push	1	2	2758.48961099973	2	1715.63188799973	2	1396.6814559999	2	7486.036539	1	1374.08505700023	1	1788.59726400015	17	7.50318940200032	1	13	14	18	9	45	ja	nein
15	pushPullEmp	20150817T092602	30	m	25	r	2	3	3	15	0	stroke	1	3	h_4	h_37	no	17	high800	pull	30	10	1117.5758610003	pull	1414.85506700028	pull	1	2	2758.48961099973	2	1715.63188799973	2	1396.6814559999	2	7486.036539	1	1374.08505700023	1	1788.59726400015	17	7.50318940200032	1	13	14	18	9	45	ja	nein
16	pushPullEmp	20150817T092610	30	m	25	r	2	3	4	16	0	stroke	1	3	h_6	h_37	no	17	high800	pull	30	10	742.023198000315	pull	1027.68163799999	pull	1	2	2758.48961099973	2	1715.63188799973	2	1396.6814559999	2	7486.036539	1	1374.08505700023	1	1788.59726400015	17	7.50318940200032	1	13	14	18	9	45	ja	nein
17	pushPullEmp	20150817T092618	30	m	25	r	2	3	5	17	0	stroke	1	3	h_3	h_37	no	17	low400	push	30	10	612.328037000116	push	972.758565000167	push	1	2	2758.48961099973	2	1715.63188799973	2	1396.6814559999	2	7486.036539	1	1374.08505700023	1	1788.59726400015	17	7.50318940200032	1	13	14	18	9	45	ja	nein
18	pushPullEmp	20150817T092626	30	m	25	r	2	3	6	18	0	stroke	1	3	h_1	h_37	no	17	high800	pull	30	10	610.171450999933	pull	1011.02346599999	pull	1	2	2758.48961099973	2	1715.63188799973	2	1396.6814559999	2	7486.036539	1	1374.08505700023	1	1788.59726400015	17	7.50318940200032	1	13	14	18	9	45	ja	nein
19	pushPullEmp	20150817T092725	30	m	25	r	2	4	1	19	0	stroke	2	3	h_11	h_7	yes	29	low400	push	30	10	976.602534000089	pull	1653.29299999994	push	1	1	755.732014999921	2	2387.98260199974	1	794.861681000384	1	719.0249639998	1	756.755493000128	1	595.816781000394	29	3.85346720899997	1	13	14	18	9	45	ja	nein
20	pushPullEmp	20150817T092732	30	m	25	r	2	4	2	20	0	stroke	2	3	h_9	h_7	yes	29	low400	push	30	10	595.323568999996	push	930.312999999936	push	1	1	755.732014999921	2	2387.98260199974	1	794.861681000384	1	719.0249639998	1	756.755493000128	1	595.816781000394	29	3.85346720899997	1	13	14	18	9	45	ja	nein
21	pushPullEmp	20150817T092739	30	m	25	r	2	4	3	21	0	stroke	2	3	h_10	h_7	yes	29	high800	pull	30	10	446.714572999648	pull	777.709258999588	pull	1	1	755.732014999921	2	2387.98260199974	1	794.861681000384	1	719.0249639998	1	756.755493000128	1	595.816781000394	29	3.85346720899997	1	13	14	18	9	45	ja	nein
22	pushPullEmp	20150817T092748	30	m	25	r	2	4	4	22	0	stroke	2	3	h_8	h_7	yes	29	low400	push	30	10	651.14724200005	push	1045.16532400005	push	1	1	755.732014999921	2	2387.98260199974	1	794.861681000384	1	719.0249639998	1	756.755493000128	1	595.816781000394	29	3.85346720899997	1	13	14	18	9	45	ja	nein
23	pushPullEmp	20150817T092755	30	m	25	r	2	4	5	23	0	stroke	2	3	h_12	h_7	yes	29	high800	pull	30	10	525.354176000183	pull	860.943468000078	pull	1	1	755.732014999921	2	2387.98260199974	1	794.861681000384	1	719.0249639998	1	756.755493000128	1	595.816781000394	29	3.85346720899997	1	13	14	18	9	45	ja	nein
24	pushPullEmp	20150817T092803	30	m	25	r	2	4	6	24	0	stroke	2	3	h_7	h_7	yes	29	low400	push	30	10	928.829093999961	push	1289.66891799983	push	1	1	755.732014999921	2	2387.98260199974	1	794.861681000384	1	719.0249639998	1	756.755493000128	1	595.816781000394	29	3.85346720899997	1	13	14	18	9	45	ja	nein
25	pushPullEmp	20150817T092844	30	m	25	r	2	5	1	25	0	neutral	6	1	n_32	n_39	no	17	low400	push	30	10	708.284373000315	push	1125.61007300008	push	1	1	1762.3140579999	1	923.427154999899	1	613.671483999951	1	871.051521999561	1	776.983022999957	1	621.813260000181	17	4.91036238800007	1	13	14	18	9	45	ja	nein
26	pushPullEmp	20150817T092851	30	m	25	r	2	5	2	26	0	neutral	6	1	n_36	n_39	no	17	high800	pull	30	10	460.86040199962	pull	766.195626999983	pull	1	1	1762.3140579999	1	923.427154999899	1	613.671483999951	1	871.051521999561	1	776.983022999957	1	621.813260000181	17	4.91036238800007	1	13	14	18	9	45	ja	nein
27	pushPullEmp	20150817T092859	30	m	25	r	2	5	3	27	0	neutral	6	1	n_31	n_39	no	17	high800	pull	30	10	570.594197999872	pull	952.193357999822	pull	1	1	1762.3140579999	1	923.427154999899	1	613.671483999951	1	871.051521999561	1	776.983022999957	1	621.813260000181	17	4.91036238800007	1	13	14	18	9	45	ja	nein
28	pushPullEmp	20150817T092907	30	m	25	r	2	5	4	28	0	neutral	6	1	n_35	n_39	no	17	low400	push	30	10	836.076708000135	push	1244.03479699988	push	1	1	1762.3140579999	1	923.427154999899	1	613.671483999951	1	871.051521999561	1	776.983022999957	1	621.813260000181	17	4.91036238800007	1	13	14	18	9	45	ja	nein
29	pushPullEmp	20150817T092914	30	m	25	r	2	5	5	29	0	neutral	6	1	n_34	n_39	no	17	high800	pull	30	10	518.678909000191	pull	1052.64169000009	pull	1	1	1762.3140579999	1	923.427154999899	1	613.671483999951	1	871.051521999561	1	776.983022999957	1	621.813260000181	17	4.91036238800007	1	13	14	18	9	45	ja	nein
30	pushPullEmp	20150817T092922	30	m	25	r	2	5	6	30	0	neutral	6	1	n_33	n_39	no	17	low400	push	30	10	672.67373299965	push	1164.2662209998	push	1	1	1762.3140579999	1	923.427154999899	1	613.671483999951	1	871.051521999561	1	776.983022999957	1	621.813260000181	17	4.91036238800007	1	13	14	18	9	45	ja	nein
31	pushPullEmp	20150817T093002	30	m	25	r	2	6	1	31	0	neutral	4	1	n_22	n_37	no	17	high800	pull	30	10	1060.66349700009	pull	1497.56077399994	pull	1	1	359.171285999764	1	373.557724999955	1	580.378027000279	1	3592.20028400023	1	447.543851000319	1	446.481197000139	17	4.5237621199999	1	13	14	18	9	45	ja	nein
32	pushPullEmp	20150817T093010	30	m	25	r	2	6	2	32	0	neutral	4	1	n_21	n_37	no	17	low400	push	30	10	550.061241999723	push	979.079968000045	push	1	1	359.171285999764	1	373.557724999955	1	580.378027000279	1	3592.20028400023	1	447.543851000319	1	446.481197000139	17	4.5237621199999	1	13	14	18	9	45	ja	nein
33	pushPullEmp	20150817T093018	30	m	25	r	2	6	3	33	0	neutral	4	1	n_19	n_37	no	17	low400	push	30	10	828.935653999797	push	1201.44805600001	push	1	1	359.171285999764	1	373.557724999955	1	580.378027000279	1	3592.20028400023	1	447.543851000319	1	446.481197000139	17	4.5237621199999	1	13	14	18	9	45	ja	nein
34	pushPullEmp	20150817T093026	30	m	25	r	2	6	4	34	0	neutral	4	1	n_23	n_37	no	17	high800	pull	30	10	399.623627999816	pull	770.804963999879	pull	1	1	359.171285999764	1	373.557724999955	1	580.378027000279	1	3592.20028400023	1	447.543851000319	1	446.481197000139	17	4.5237621199999	1	13	14	18	9	45	ja	nein
35	pushPullEmp	20150817T093034	30	m	25	r	2	6	5	35	0	neutral	4	1	n_20	n_37	no	17	high800	pull	30	10	540.13224299968	pull	874.525385999623	pull	1	1	359.171285999764	1	373.557724999955	1	580.378027000279	1	3592.20028400023	1	447.543851000319	1	446.481197000139	17	4.5237621199999	1	13	14	18	9	45	ja	nein
36	pushPullEmp	20150817T093041	30	m	25	r	2	6	6	36	0	neutral	4	1	n_24	n_37	no	17	low400	push	30	10	70.0881310002187	push	433.846191000001	push	1	1	359.171285999764	1	373.557724999955	1	580.378027000279	1	3592.20028400023	1	447.543851000319	1	446.481197000139	17	4.5237621199999	1	13	14	18	9	45	ja	nein
37	pushPullEmp	20150817T093127	30	m	25	r	2	7	1	37	0	stroke	5	3	h_29	h_28	yes	29	low400	push	30	10	825.56061600017	pull	1729.57656500021	push	1	1	1499.04317999972	1	1341.85959900014	1	919.006551000166	1	935.971341999903	1	657.645639000293	1	1122.13115499981	29	5.9294904049998	1	13	14	18	9	45	ja	nein
38	pushPullEmp	20150817T093135	30	m	25	r	2	7	2	38	0	stroke	5	3	h_25	h_28	yes	29	high800	pull	30	10	428.963070000103	pull	857.121923999879	pull	1	1	1499.04317999972	1	1341.85959900014	1	919.006551000166	1	935.971341999903	1	657.645639000293	1	1122.13115499981	29	5.9294904049998	1	13	14	18	9	45	ja	nein
39	pushPullEmp	20150817T093143	30	m	25	r	2	7	3	39	0	stroke	5	3	h_28	h_28	yes	29	low400	push	30	10	842.463694000235	push	1180.849148	push	1	1	1499.04317999972	1	1341.85959900014	1	919.006551000166	1	935.971341999903	1	657.645639000293	1	1122.13115499981	29	5.9294904049998	1	13	14	18	9	45	ja	nein
40	pushPullEmp	20150817T093150	30	m	25	r	2	7	4	40	0	stroke	5	3	h_27	h_28	yes	29	high800	pull	30	10	759.054468000253	pull	1208.15754600026	pull	1	1	1499.04317999972	1	1341.85959900014	1	919.006551000166	1	935.971341999903	1	657.645639000293	1	1122.13115499981	29	5.9294904049998	1	13	14	18	9	45	ja	nein
41	pushPullEmp	20150817T093158	30	m	25	r	2	7	5	41	0	stroke	5	3	h_26	h_28	yes	29	low400	push	30	10	636.234646999928	push	1442.67086300022	push	1	1	1499.04317999972	1	1341.85959900014	1	919.006551000166	1	935.971341999903	1	657.645639000293	1	1122.13115499981	29	5.9294904049998	1	13	14	18	9	45	ja	nein
42	pushPullEmp	20150817T093206	30	m	25	r	2	7	6	42	0	stroke	5	3	h_30	h_28	yes	29	high800	pull	30	10	596.271362000043	pull	1105.6269720001	pull	1	1	1499.04317999972	1	1341.85959900014	1	919.006551000166	1	935.971341999903	1	657.645639000293	1	1122.13115499981	29	5.9294904049998	1	13	14	18	9	45	ja	nein
43	pushPullEmp	20150817T093252	30	m	25	r	2	8	1	43	0	stroke	6	3	h_31	h_31	yes	29	low400	push	30	10	1031.79710699997	push	1633.36260000015	push	1	3	3329.21758299972	3	1871.78683999991	3	2571.91895999995	1	2319.94454599999	2	4498.24096199973	1	865.119567999955	29	4.25460773299983	1	13	14	18	9	45	ja	nein
44	pushPullEmp	20150817T093259	30	m	25	r	2	8	2	44	0	stroke	6	3	h_34	h_31	yes	29	low400	push	30	10	578.536945000091	push	968.184113000101	push	1	3	3329.21758299972	3	1871.78683999991	3	2571.91895999995	1	2319.94454599999	2	4498.24096199973	1	865.119567999955	29	4.25460773299983	1	13	14	18	9	45	ja	nein
45	pushPullEmp	20150817T093306	30	m	25	r	2	8	3	45	0	stroke	6	3	h_35	h_31	yes	29	high800	pull	30	10	453.406253000234	pull	807.448821000075	pull	1	3	3329.21758299972	3	1871.78683999991	3	2571.91895999995	1	2319.94454599999	2	4498.24096199973	1	865.119567999955	29	4.25460773299983	1	13	14	18	9	45	ja	nein
46	pushPullEmp	20150817T093315	30	m	25	r	2	8	4	46	0	stroke	6	3	h_36	h_31	yes	29	low400	push	30	10	586.626962000177	push	993.78863100001	push	1	3	3329.21758299972	3	1871.78683999991	3	2571.91895999995	1	2319.94454599999	2	4498.24096199973	1	865.119567999955	29	4.25460773299983	1	13	14	18	9	45	ja	nein
47	pushPullEmp	20150817T093323	30	m	25	r	2	8	5	47	0	stroke	6	3	h_33	h_31	yes	29	high800	pull	30	10	657.08412000013	pull	1184.88762000025	pull	1	3	3329.21758299972	3	1871.78683999991	3	2571.91895999995	1	2319.94454599999	2	4498.24096199973	1	865.119567999955	29	4.25460773299983	1	13	14	18	9	45	ja	nein
48	pushPullEmp	20150817T093331	30	m	25	r	2	8	6	48	0	stroke	6	3	h_32	h_31	yes	29	high800	pull	30	10	745.247700000054	pull	1177.38898000005	pull	1	3	3329.21758299972	3	1871.78683999991	3	2571.91895999995	1	2319.94454599999	2	4498.24096199973	1	865.119567999955	29	4.25460773299983	1	13	14	18	9	45	ja	nein
49	pushPullEmp	20150817T093421	30	m	25	r	2	9	1	49	0	neutral	3	1	n_13	n_13	yes	29	high800	pull	30	10	911.925474000218	pull	1389.5894670003	pull	1	1	1752.91050900023	1	1148.93055400034	1	1567.3968619999	1	1959.80587299982	1	673.731434999809	1	2240.22371599995	29	4.01502704199993	1	13	14	18	9	45	ja	nein
50	pushPullEmp	20150817T093429	30	m	25	r	2	9	2	50	0	neutral	3	1	n_18	n_13	yes	29	low400	push	30	10	599.64988200034	push	1164.76483000031	push	1	1	1752.91050900023	1	1148.93055400034	1	1567.3968619999	1	1959.80587299982	1	673.731434999809	1	2240.22371599995	29	4.01502704199993	1	13	14	18	9	45	ja	nein
51	pushPullEmp	20150817T093436	30	m	25	r	2	9	3	51	0	neutral	3	1	n_14	n_13	yes	29	high800	pull	30	10	533.787338999995	pull	977.505381999985	pull	1	1	1752.91050900023	1	1148.93055400034	1	1567.3968619999	1	1959.80587299982	1	673.731434999809	1	2240.22371599995	29	4.01502704199993	1	13	14	18	9	45	ja	nein
52	pushPullEmp	20150817T093445	30	m	25	r	2	9	4	52	0	neutral	3	1	n_15	n_13	yes	29	low400	push	30	10	963.108885999991	push	1444.33170299988	push	1	1	1752.91050900023	1	1148.93055400034	1	1567.3968619999	1	1959.80587299982	1	673.731434999809	1	2240.22371599995	29	4.01502704199993	1	13	14	18	9	45	ja	nein
53	pushPullEmp	20150817T093452	30	m	25	r	2	9	5	53	0	neutral	3	1	n_16	n_13	yes	29	high800	pull	30	10	756.499861999946	pull	1243.73258699996	pull	1	1	1752.91050900023	1	1148.93055400034	1	1567.3968619999	1	1959.80587299982	1	673.731434999809	1	2240.22371599995	29	4.01502704199993	1	13	14	18	9	45	ja	nein
54	pushPullEmp	20150817T093501	30	m	25	r	2	9	6	54	0	neutral	3	1	n_17	n_13	yes	29	low400	push	30	10	976.815757000059	push	1471.43993199996	push	1	1	1752.91050900023	1	1148.93055400034	1	1567.3968619999	1	1959.80587299982	1	673.731434999809	1	2240.22371599995	29	4.01502704199993	1	13	14	18	9	45	ja	nein
55	pushPullEmp	20150817T093544	30	m	25	r	2	10	1	55	0	neutral	5	1	n_30	n_38	no	17	high800	pull	30	10	567.061209000101	pull	986.299643999999	pull	1	2	989.126926000154	1	1407.64648200002	2	2977.45699400002	1	2473.91278199984	1	1157.11660500028	1	960.316337000222	17	3.67093736000015	1	13	14	18	9	45	ja	nein
56	pushPullEmp	20150817T093552	30	m	25	r	2	10	2	56	0	neutral	5	1	n_28	n_38	no	17	low400	push	30	10	573.433302999892	push	1027.33689400009	push	1	2	989.126926000154	1	1407.64648200002	2	2977.45699400002	1	2473.91278199984	1	1157.11660500028	1	960.316337000222	17	3.67093736000015	1	13	14	18	9	45	ja	nein
57	pushPullEmp	20150817T093600	30	m	25	r	2	10	3	57	0	neutral	5	1	n_25	n_38	no	17	low400	push	30	10	744.267512000173	push	1106.68503200041	push	1	2	989.126926000154	1	1407.64648200002	2	2977.45699400002	1	2473.91278199984	1	1157.11660500028	1	960.316337000222	17	3.67093736000015	1	13	14	18	9	45	ja	nein
58	pushPullEmp	20150817T093607	30	m	25	r	2	10	4	58	0	neutral	5	1	n_27	n_38	no	17	high800	pull	30	10	633.834702000153	pull	1051.73190100013	pull	1	2	989.126926000154	1	1407.64648200002	2	2977.45699400002	1	2473.91278199984	1	1157.11660500028	1	960.316337000222	17	3.67093736000015	1	13	14	18	9	45	ja	nein
59	pushPullEmp	20150817T093615	30	m	25	r	2	10	5	59	0	neutral	5	1	n_26	n_38	no	17	low400	push	30	10	800.923440999763	push	1250.78406399971	push	1	2	989.126926000154	1	1407.64648200002	2	2977.45699400002	1	2473.91278199984	1	1157.11660500028	1	960.316337000222	17	3.67093736000015	1	13	14	18	9	45	ja	nein
60	pushPullEmp	20150817T093622	30	m	25	r	2	10	6	60	0	neutral	5	1	n_29	n_38	no	17	high800	pull	30	10	574.209852000062	pull	1023.04110299984	pull	1	2	989.126926000154	1	1407.64648200002	2	2977.45699400002	1	2473.91278199984	1	1157.11660500028	1	960.316337000222	17	3.67093736000015	1	13	14	18	9	45	ja	nein
61	pushPullEmp	20150817T093714	30	m	25	r	2	11	1	61	0	sad	5	2	s_30	s_29	yes	29	high800	pull	30	10	947.870072000162	pull	1330.02707700012	pull	1	2	4892.77376600012	3	4111.42458400036	3	4797.37579699986	1	3339.30352200014	1	1208.87553800003	1	1753.27379700002	29	4.5142158120002	1	13	14	18	9	45	ja	nein
62	pushPullEmp	20150817T093723	30	m	25	r	2	11	2	62	0	sad	5	2	s_27	s_29	yes	29	low400	push	30	10	471.495827000017	push	1003.85618400003	push	1	2	4892.77376600012	3	4111.42458400036	3	4797.37579699986	1	3339.30352200014	1	1208.87553800003	1	1753.27379700002	29	4.5142158120002	1	13	14	18	9	45	ja	nein
63	pushPullEmp	20150817T093730	30	m	25	r	2	11	3	63	0	sad	5	2	s_29	s_29	yes	29	high800	pull	30	10	758.577119000009	pull	1163.63042699989	pull	1	2	4892.77376600012	3	4111.42458400036	3	4797.37579699986	1	3339.30352200014	1	1208.87553800003	1	1753.27379700002	29	4.5142158120002	1	13	14	18	9	45	ja	nein
64	pushPullEmp	20150817T093738	30	m	25	r	2	11	4	64	0	sad	5	2	s_25	s_29	yes	29	high800	pull	30	10	655.498131999939	pull	1060.97522699964	pull	1	2	4892.77376600012	3	4111.42458400036	3	4797.37579699986	1	3339.30352200014	1	1208.87553800003	1	1753.27379700002	29	4.5142158120002	1	13	14	18	9	45	ja	nein
65	pushPullEmp	20150817T093746	30	m	25	r	2	11	5	65	0	sad	5	2	s_26	s_29	yes	29	low400	push	30	10	636.068530000197	push	1108.62889400014	push	1	2	4892.77376600012	3	4111.42458400036	3	4797.37579699986	1	3339.30352200014	1	1208.87553800003	1	1753.27379700002	29	4.5142158120002	1	13	14	18	9	45	ja	nein
66	pushPullEmp	20150817T093754	30	m	25	r	2	11	6	66	0	sad	5	2	s_28	s_29	yes	29	low400	push	30	10	820.901983000207	push	1236.91583599985	push	1	2	4892.77376600012	3	4111.42458400036	3	4797.37579699986	1	3339.30352200014	1	1208.87553800003	1	1753.27379700002	29	4.5142158120002	1	13	14	18	9	45	ja	nein
67	pushPullEmp	20150817T093858	30	m	25	r	2	12	1	67	0	sad	4	2	s_20	s_19	yes	29	high800	pull	30	10	833.510358000036	pull	1281.66997799988	pull	1	2	8451.91117000013	3	3255.71276899973	1	3822.75111799981	2	2028.32634700007	1	1384.89190700011	2	2814.37518499979	29	4.44870605799997	1	13	14	18	9	45	ja	nein
68	pushPullEmp	20150817T093906	30	m	25	r	2	12	2	68	0	sad	4	2	s_19	s_19	yes	29	low400	push	30	10	483.102856000078	push	1097.70820900019	push	1	2	8451.91117000013	3	3255.71276899973	1	3822.75111799981	2	2028.32634700007	1	1384.89190700011	2	2814.37518499979	29	4.44870605799997	1	13	14	18	9	45	ja	nein
69	pushPullEmp	20150817T093914	30	m	25	r	2	12	3	69	0	sad	4	2	s_24	s_19	yes	29	high800	pull	30	10	972.199672999868	pull	1420.74705499988	pull	1	2	8451.91117000013	3	3255.71276899973	1	3822.75111799981	2	2028.32634700007	1	1384.89190700011	2	2814.37518499979	29	4.44870605799997	1	13	14	18	9	45	ja	nein
70	pushPullEmp	20150817T093922	30	m	25	r	2	12	4	70	0	sad	4	2	s_22	s_19	yes	29	low400	push	30	10	694.857556999821	push	1222.54128099969	push	1	2	8451.91117000013	3	3255.71276899973	1	3822.75111799981	2	2028.32634700007	1	1384.89190700011	2	2814.37518499979	29	4.44870605799997	1	13	14	18	9	45	ja	nein
71	pushPullEmp	20150817T093930	30	m	25	r	2	12	5	71	0	sad	4	2	s_23	s_19	yes	29	high800	pull	30	10	813.688673999972	pull	1352.94381899994	pull	1	2	8451.91117000013	3	3255.71276899973	1	3822.75111799981	2	2028.32634700007	1	1384.89190700011	2	2814.37518499979	29	4.44870605799997	1	13	14	18	9	45	ja	nein
72	pushPullEmp	20150817T093937	30	m	25	r	2	12	6	72	0	sad	4	2	s_21	s_19	yes	29	low400	push	30	10	501.989245000099	push	1017.7969260004	push	1	2	8451.91117000013	3	3255.71276899973	1	3822.75111799981	2	2028.32634700007	1	1384.89190700011	2	2814.37518499979	29	4.44870605799997	1	13	14	18	9	45	ja	nein
73	pushPullEmp	20150817T094034	30	m	25	r	2	13	1	73	0	neutral	2	1	n_12	n_9	yes	29	low400	push	30	10	813.56772199968	push	1263.78784999986	push	1	1	219.858763000047	1	522.860187999868	1	269.348149000052	1	268.050857000162	1	443.086087999745	1	1512.62060299996	29	3.41435617399975	1	13	14	18	9	45	ja	nein
74	pushPullEmp	20150817T094042	30	m	25	r	2	13	2	74	0	neutral	2	1	n_10	n_9	yes	29	high800	pull	30	10	549.584702000066	pull	961.726076999985	pull	1	1	219.858763000047	1	522.860187999868	1	269.348149000052	1	268.050857000162	1	443.086087999745	1	1512.62060299996	29	3.41435617399975	1	13	14	18	9	45	ja	nein
75	pushPullEmp	20150817T094050	30	m	25	r	2	13	3	75	0	neutral	2	1	n_8	n_9	yes	29	low400	push	30	10	752.025933999746	push	1220.13198599991	push	1	1	219.858763000047	1	522.860187999868	1	269.348149000052	1	268.050857000162	1	443.086087999745	1	1512.62060299996	29	3.41435617399975	1	13	14	18	9	45	ja	nein
76	pushPullEmp	20150817T094057	30	m	25	r	2	13	4	76	0	neutral	2	1	n_11	n_9	yes	29	high800	pull	30	10	694.337815999603	pull	1121.30253299998	pull	1	1	219.858763000047	1	522.860187999868	1	269.348149000052	1	268.050857000162	1	443.086087999745	1	1512.62060299996	29	3.41435617399975	1	13	14	18	9	45	ja	nein
77	pushPullEmp	20150817T094106	30	m	25	r	2	13	5	77	0	neutral	2	1	n_9	n_9	yes	29	high800	pull	30	10	1413.50619999987	push	2080.80564399991	push	3	1	219.858763000047	1	522.860187999868	1	269.348149000052	1	268.050857000162	1	443.086087999745	1	1512.62060299996	29	3.41435617399975	1	13	14	18	9	45	ja	nein
78	pushPullEmp	20150817T094114	30	m	25	r	2	13	6	78	0	neutral	2	1	n_7	n_9	yes	29	low400	push	30	10	788.617306999939	push	1175.20935000023	push	1	1	219.858763000047	1	522.860187999868	1	269.348149000052	1	268.050857000162	1	443.086087999745	1	1512.62060299996	29	3.41435617399975	1	13	14	18	9	45	ja	nein
79	pushPullEmp	20150817T094150	30	m	25	r	2	14	1	79	0	neutral	1	1	n_2	n_5	yes	29	high800	pull	30	10	867.593721000143	pull	1333.09438900015	pull	1	1	1087.27783199993	1	874.398275000203	1	1.11207899999499	1	1.21412399994369	1	1.22495200002959	1	439.330693000102	29	3.2467110739999	1	13	14	18	9	45	ja	nein
80	pushPullEmp	20150817T094157	30	m	25	r	2	14	2	80	0	neutral	1	1	n_1	n_5	yes	29	low400	push	30	10	470.776236999976	push	940.40420499969	push	1	1	1087.27783199993	1	874.398275000203	1	1.11207899999499	1	1.21412399994369	1	1.22495200002959	1	439.330693000102	29	3.2467110739999	1	13	14	18	9	45	ja	nein
81	pushPullEmp	20150817T094205	30	m	25	r	2	14	3	81	0	neutral	1	1	n_3	n_5	yes	29	low400	push	30	10	645.284441999687	push	996.067963999943	push	1	1	1087.27783199993	1	874.398275000203	1	1.11207899999499	1	1.21412399994369	1	1.22495200002959	1	439.330693000102	29	3.2467110739999	1	13	14	18	9	45	ja	nein
82	pushPullEmp	20150817T094213	30	m	25	r	2	14	4	82	0	neutral	1	1	n_4	n_5	yes	29	high800	pull	30	10	743.174327000001	pull	1144.05681700019	pull	1	1	1087.27783199993	1	874.398275000203	1	1.11207899999499	1	1.21412399994369	1	1.22495200002959	1	439.330693000102	29	3.2467110739999	1	13	14	18	9	45	ja	nein
83	pushPullEmp	20150817T094221	30	m	25	r	2	14	5	83	0	neutral	1	1	n_5	n_5	yes	29	low400	push	30	10	985.794301999595	push	1408.23128199998	push	1	1	1087.27783199993	1	874.398275000203	1	1.11207899999499	1	1.21412399994369	1	1.22495200002959	1	439.330693000102	29	3.2467110739999	1	13	14	18	9	45	ja	nein
84	pushPullEmp	20150817T094228	30	m	25	r	2	14	6	84	0	neutral	1	1	n_6	n_5	yes	29	high800	pull	30	10	589.588651999638	pull	991.411265999777	pull	1	1	1087.27783199993	1	874.398275000203	1	1.11207899999499	1	1.21412399994369	1	1.22495200002959	1	439.330693000102	29	3.2467110739999	1	13	14	18	9	45	ja	nein
85	pushPullEmp	20150817T094309	30	m	25	r	2	15	1	85	0	sad	6	2	s_31	s_39	no	17	high800	pull	30	10	1041.70509000014	pull	1501.14957000015	pull	1	1	4887.73161999961	1	1917.68325199973	3	2958.78038899991	2	2835.44503300027	2	2670.01066900002	1	1311.6112040002	17	3.85035310600006	1	13	14	18	9	45	ja	nein
86	pushPullEmp	20150817T094318	30	m	25	r	2	15	2	86	0	sad	6	2	s_35	s_39	no	17	low400	push	30	10	956.441734999818	push	1357.56364400009	push	1	1	4887.73161999961	1	1917.68325199973	3	2958.78038899991	2	2835.44503300027	2	2670.01066900002	1	1311.6112040002	17	3.85035310600006	1	13	14	18	9	45	ja	nein
87	pushPullEmp	20150817T094325	30	m	25	r	2	15	3	87	0	sad	6	2	s_34	s_39	no	17	low400	push	30	10	475.641750000344	push	867.089856999977	push	1	1	4887.73161999961	1	1917.68325199973	3	2958.78038899991	2	2835.44503300027	2	2670.01066900002	1	1311.6112040002	17	3.85035310600006	1	13	14	18	9	45	ja	nein
88	pushPullEmp	20150817T094332	30	m	25	r	2	15	4	88	0	sad	6	2	s_32	s_39	no	17	high800	pull	30	10	584.287983000289	pull	1010.58698000007	pull	1	1	4887.73161999961	1	1917.68325199973	3	2958.78038899991	2	2835.44503300027	2	2670.01066900002	1	1311.6112040002	17	3.85035310600006	1	13	14	18	9	45	ja	nein
89	pushPullEmp	20150817T094340	30	m	25	r	2	15	5	89	0	sad	6	2	s_36	s_39	no	17	low400	push	30	10	871.131766000057	push	1413.31202499996	push	1	1	4887.73161999961	1	1917.68325199973	3	2958.78038899991	2	2835.44503300027	2	2670.01066900002	1	1311.6112040002	17	3.85035310600006	1	13	14	18	9	45	ja	nein
90	pushPullEmp	20150817T094348	30	m	25	r	2	15	6	90	0	sad	6	2	s_33	s_39	no	17	high800	pull	30	10	1278.10963700029	pull	1682.11840500033	pull	1	1	4887.73161999961	1	1917.68325199973	3	2958.78038899991	2	2835.44503300027	2	2670.01066900002	1	1311.6112040002	17	3.85035310600006	1	13	14	18	9	45	ja	nein
91	pushPullEmp	20150817T094445	30	m	25	r	2	16	1	91	0	sad	1	2	s_2	s_37	no	17	high800	pull	30	10	999.262029999798	pull	1438.50867899967	pull	1	3	6500.63554300004	3	3054.09336399998	2	1700.02462399998	3	4020.86481700007	2	2056.6228319999	2	1647.21633299996	17	5.9340176249998	1	13	14	18	9	45	ja	nein
92	pushPullEmp	20150817T094452	30	m	25	r	2	16	2	92	0	sad	1	2	s_3	s_37	no	17	low400	push	30	10	461.925903999898	push	902.447861000226	push	1	3	6500.63554300004	3	3054.09336399998	2	1700.02462399998	3	4020.86481700007	2	2056.6228319999	2	1647.21633299996	17	5.9340176249998	1	13	14	18	9	45	ja	nein
93	pushPullEmp	20150817T094500	30	m	25	r	2	16	3	93	0	sad	1	2	s_5	s_37	no	17	high800	pull	30	10	534.416890999732	pull	946.833600000085	pull	1	3	6500.63554300004	3	3054.09336399998	2	1700.02462399998	3	4020.86481700007	2	2056.6228319999	2	1647.21633299996	17	5.9340176249998	1	13	14	18	9	45	ja	nein
94	pushPullEmp	20150817T094508	30	m	25	r	2	16	4	94	0	sad	1	2	s_1	s_37	no	17	low400	push	30	10	978.773236999932	push	1488.59796999966	push	1	3	6500.63554300004	3	3054.09336399998	2	1700.02462399998	3	4020.86481700007	2	2056.6228319999	2	1647.21633299996	17	5.9340176249998	1	13	14	18	9	45	ja	nein
95	pushPullEmp	20150817T094516	30	m	25	r	2	16	5	95	0	sad	1	2	s_4	s_37	no	17	high800	pull	30	10	595.814232999946	pull	948.20979899976	pull	1	3	6500.63554300004	3	3054.09336399998	2	1700.02462399998	3	4020.86481700007	2	2056.6228319999	2	1647.21633299996	17	5.9340176249998	1	13	14	18	9	45	ja	nein
96	pushPullEmp	20150817T094524	30	m	25	r	2	16	6	96	0	sad	1	2	s_6	s_37	no	17	low400	push	30	10	558.818467999918	push	981.793902999816	push	1	3	6500.63554300004	3	3054.09336399998	2	1700.02462399998	3	4020.86481700007	2	2056.6228319999	2	1647.21633299996	17	5.9340176249998	1	13	14	18	9	45	ja	nein
97	pushPullEmp	20150817T094623	30	m	25	r	2	17	1	97	0	stroke	3	3	h_14	h_38	no	17	low400	push	30	10	1283.98610900002	push	1657.75984900018	push	1	1	1.19393800014223	1	1.09653600020465	1	274.988697000026	1	1862.79612399994	1	300.651027000185	1	145.128567000029	17	3.80676879400016	1	13	14	18	9	45	ja	nein
98	pushPullEmp	20150817T094631	30	m	25	r	2	17	2	98	0	stroke	3	3	h_15	h_38	no	17	high800	pull	30	10	793.344747999825	pull	1173.83356400008	pull	1	1	1.19393800014223	1	1.09653600020465	1	274.988697000026	1	1862.79612399994	1	300.651027000185	1	145.128567000029	17	3.80676879400016	1	13	14	18	9	45	ja	nein
99	pushPullEmp	20150817T094638	30	m	25	r	2	17	3	99	0	stroke	3	3	h_17	h_38	no	17	high800	pull	30	10	613.97878999999	pull	1057.9005580001	pull	1	1	1.19393800014223	1	1.09653600020465	1	274.988697000026	1	1862.79612399994	1	300.651027000185	1	145.128567000029	17	3.80676879400016	1	13	14	18	9	45	ja	nein
100	pushPullEmp	20150817T094646	30	m	25	r	2	17	4	100	0	stroke	3	3	h_13	h_38	no	17	low400	push	30	10	1045.082233	push	1643.22850600011	push	1	1	1.19393800014223	1	1.09653600020465	1	274.988697000026	1	1862.79612399994	1	300.651027000185	1	145.128567000029	17	3.80676879400016	1	13	14	18	9	45	ja	nein
101	pushPullEmp	20150817T094654	30	m	25	r	2	17	5	101	0	stroke	3	3	h_18	h_38	no	17	high800	pull	30	10	1439.29114800003	pull	1746.74299399985	pull	1	1	1.19393800014223	1	1.09653600020465	1	274.988697000026	1	1862.79612399994	1	300.651027000185	1	145.128567000029	17	3.80676879400016	1	13	14	18	9	45	ja	nein
102	pushPullEmp	20150817T094702	30	m	25	r	2	17	6	102	0	stroke	3	3	h_16	h_38	no	17	high800	pull	30	10	807.195662999973	pull	1211.01706100019	pull	1	1	1.19393800014223	1	1.09653600020465	1	274.988697000026	1	1862.79612399994	1	300.651027000185	1	145.128567000029	17	3.80676879400016	1	13	14	18	9	45	ja	nein
103	pushPullEmp	20150817T094738	30	m	25	r	2	18	1	103	0	stroke	4	3	h_21	h_39	no	17	low400	push	30	10	749.830280999598	push	1189.69152999999	push	1	1	177.474726000128	1	19.9881419998746	1	107.744838999679	1	178.618795000148	1	1093.17708900016	1	3051.31083200013	17	3.75817888399979	1	13	14	18	9	45	ja	nein
104	pushPullEmp	20150817T094745	30	m	25	r	2	18	2	104	0	stroke	4	3	h_19	h_39	no	17	low400	push	30	10	622.789397000251	push	970.983382000104	push	1	1	177.474726000128	1	19.9881419998746	1	107.744838999679	1	178.618795000148	1	1093.17708900016	1	3051.31083200013	17	3.75817888399979	1	13	14	18	9	45	ja	nein
105	pushPullEmp	20150817T094753	30	m	25	r	2	18	3	105	0	stroke	4	3	h_23	h_39	no	17	high800	pull	30	10	620.254327000002	pull	918.669651999953	pull	1	1	177.474726000128	1	19.9881419998746	1	107.744838999679	1	178.618795000148	1	1093.17708900016	1	3051.31083200013	17	3.75817888399979	1	13	14	18	9	45	ja	nein
106	pushPullEmp	20150817T094802	30	m	25	r	2	18	4	106	0	stroke	4	3	h_22	h_39	no	17	low400	push	30	10	445.106313999877	push	824.927680999626	push	1	1	177.474726000128	1	19.9881419998746	1	107.744838999679	1	178.618795000148	1	1093.17708900016	1	3051.31083200013	17	3.75817888399979	1	13	14	18	9	45	ja	nein
107	pushPullEmp	20150817T094809	30	m	25	r	2	18	5	107	0	stroke	4	3	h_20	h_39	no	17	high800	pull	30	10	683.391059999944	pull	1085.55335499987	pull	1	1	177.474726000128	1	19.9881419998746	1	107.744838999679	1	178.618795000148	1	1093.17708900016	1	3051.31083200013	17	3.75817888399979	1	13	14	18	9	45	ja	nein
108	pushPullEmp	20150817T094817	30	m	25	r	2	18	6	108	0	stroke	4	3	h_24	h_39	no	17	low400	push	30	10	640.147551000249	push	1131.26521600007	push	1	1	177.474726000128	1	19.9881419998746	1	107.744838999679	1	178.618795000148	1	1093.17708900016	1	3051.31083200013	17	3.75817888399979	1	13	14	18	9	45	ja	nein
109	pushPullEmp	20150817T094900	30	m	25	r	2	19	1	109	0	sad	3	2	s_16	s_18	yes	29	high800	pull	30	10	930.743069999906	pull	1341.82625800015	pull	1	2	1433.53511399982	2	508.83219699972	2	2010.17142899991	2	896.074761999898	1	895.690540000032	1	617.950598999869	29	3.25196613400021	1	13	14	18	9	45	ja	nein
110	pushPullEmp	20150817T094908	30	m	25	r	2	19	2	110	0	sad	3	2	s_15	s_18	yes	29	low400	push	30	10	606.508254999771	push	1027.32781399971	push	1	2	1433.53511399982	2	508.83219699972	2	2010.17142899991	2	896.074761999898	1	895.690540000032	1	617.950598999869	29	3.25196613400021	1	13	14	18	9	45	ja	nein
111	pushPullEmp	20150817T094915	30	m	25	r	2	19	3	111	0	sad	3	2	s_14	s_18	yes	29	high800	pull	30	10	506.689247000286	pull	893.398440999936	pull	1	2	1433.53511399982	2	508.83219699972	2	2010.17142899991	2	896.074761999898	1	895.690540000032	1	617.950598999869	29	3.25196613400021	1	13	14	18	9	45	ja	nein
112	pushPullEmp	20150817T094922	30	m	25	r	2	19	4	112	0	sad	3	2	s_18	s_18	yes	29	low400	push	30	10	396.475210999692	push	807.582566999921	push	1	2	1433.53511399982	2	508.83219699972	2	2010.17142899991	2	896.074761999898	1	895.690540000032	1	617.950598999869	29	3.25196613400021	1	13	14	18	9	45	ja	nein
113	pushPullEmp	20150817T094929	30	m	25	r	2	19	5	113	0	sad	3	2	s_17	s_18	yes	29	high800	pull	30	10	585.470585999796	pull	1027.72700399974	pull	1	2	1433.53511399982	2	508.83219699972	2	2010.17142899991	2	896.074761999898	1	895.690540000032	1	617.950598999869	29	3.25196613400021	1	13	14	18	9	45	ja	nein
114	pushPullEmp	20150817T094937	30	m	25	r	2	19	6	114	0	sad	3	2	s_13	s_18	yes	29	low400	push	30	10	822.199905999791	push	1275.61473599972	push	1	2	1433.53511399982	2	508.83219699972	2	2010.17142899991	2	896.074761999898	1	895.690540000032	1	617.950598999869	29	3.25196613400021	1	13	14	18	9	45	ja	nein
115	pushPullEmp	20150817T095019	30	m	25	r	2	20	1	115	0	sad	2	2	s_8	s_38	no	17	high800	pull	30	10	533.345498000112	pull	920.512005000186	pull	1	2	1362.79216000003	3	2097.144114	1	1557.10077899994	2	1766.25118699985	1	1353.4149699999	2	2220.59374499986	17	2.49436875100037	1	13	14	18	9	45	ja	nein
116	pushPullEmp	20150817T095026	30	m	25	r	2	20	2	116	0	sad	2	2	s_9	s_38	no	17	low400	push	30	10	636.769505000193	push	1025.37134000011	push	1	2	1362.79216000003	3	2097.144114	1	1557.10077899994	2	1766.25118699985	1	1353.4149699999	2	2220.59374499986	17	2.49436875100037	1	13	14	18	9	45	ja	nein
117	pushPullEmp	20150817T095034	30	m	25	r	2	20	3	117	0	sad	2	2	s_11	s_38	no	17	low400	push	30	10	865.60930099984	push	1586.22648100016	push	1	2	1362.79216000003	3	2097.144114	1	1557.10077899994	2	1766.25118699985	1	1353.4149699999	2	2220.59374499986	17	2.49436875100037	1	13	14	18	9	45	ja	nein
118	pushPullEmp	20150817T095042	30	m	25	r	2	20	4	118	0	sad	2	2	s_10	s_38	no	17	high800	pull	30	10	1364.83543399991	pull	1664.71244799969	pull	1	2	1362.79216000003	3	2097.144114	1	1557.10077899994	2	1766.25118699985	1	1353.4149699999	2	2220.59374499986	17	2.49436875100037	1	13	14	18	9	45	ja	nein
119	pushPullEmp	20150817T095050	30	m	25	r	2	20	5	119	0	sad	2	2	s_7	s_38	no	17	low400	push	30	10	531.373123000165	push	864.929846999828	push	1	2	1362.79216000003	3	2097.144114	1	1557.10077899994	2	1766.25118699985	1	1353.4149699999	2	2220.59374499986	17	2.49436875100037	1	13	14	18	9	45	ja	nein
120	pushPullEmp	20150817T095058	30	m	25	r	2	20	6	120	0	sad	2	2	s_12	s_38	no	17	high800	pull	30	10	727.037187000045	pull	1255.30421600034	pull	1	2	1362.79216000003	3	2097.144114	1	1557.10077899994	2	1766.25118699985	1	1353.4149699999	2	2220.59374499986	17	2.49436875100037	1	13	14	18	9	45	ja	nein
[truncated: 28 more columns]
