# Supplementary material for: Empathic concern and personal distress depend on situational but not dispositional factors
Source: PLoS One. 2019 Nov 14;14(11):e0225102. doi: 10.1371/journal.pone.0225102 (PMC6855434; doi:10.1371/journal.pone.0225102)
Supplement: S3 File — (ZIP) [file pone.0225102.s004.zip › Results/pushPullEmp_29_avg.txt]

expName	date	vpNum	gender	age	handedness	respMapping	block	trial	trialCount	practice	picType	picBlock	picTypeNum	picName	memPicName	memPicPresent	memPicCorrKey	tone	respDirection	panas1Pos	panas1Neg	movementOnset	movementOnsetDirection	movementOffset	movementOffsetDirection	correct	respKeyTender	respTimeTender	respKeyCompassionate	respTimeCompassionate	respKeyMoved	respTimeMoved	respKeyWorried	respTimeWorried	respKeyDistressed	respTimeDistressed	respKeyAlarmed	respTimeAlarmed	memRespKey	memRespTime	correctMemTask	fs	ec	pt	pd	empathy	pqQ1	pqQ2	panas2Pos
1	pushPullEmp	20150814T153408	29	w	21	r	1	1	1	1	1	practice	2	4	p_11	p_9	yes	29	low400	pull	36	12	986.586152999947	pull	1427.26559900005	pull	1	3	2440.01310300018	3	2103.05087999996	4	4304.48715800003	1	1514.07953500006	1	2801.55325500004	1	1108.78902600007	29	4.79784892999987	1	14	15	14	8	43	ja	nein
2	pushPullEmp	20150814T153420	29	w	21	r	1	1	2	2	1	practice	2	4	p_8	p_9	yes	29	high800	push	36	12	680.341948000072	push	1059.95389700011	push	1	3	2440.01310300018	3	2103.05087999996	4	4304.48715800003	1	1514.07953500006	1	2801.55325500004	1	1108.78902600007	29	4.79784892999987	1	14	15	14	8	43	ja	nein
3	pushPullEmp	20150814T153427	29	w	21	r	1	1	3	3	1	practice	2	4	p_9	p_9	yes	29	low400	pull	36	12	582.877583999883	pull	956.249166999991	pull	1	3	2440.01310300018	3	2103.05087999996	4	4304.48715800003	1	1514.07953500006	1	2801.55325500004	1	1108.78902600007	29	4.79784892999987	1	14	15	14	8	43	ja	nein
4	pushPullEmp	20150814T153435	29	w	21	r	1	1	4	4	1	practice	2	4	p_12	p_9	yes	29	high800	push	36	12	643.014757000064	push	1050.61502299998	push	1	3	2440.01310300018	3	2103.05087999996	4	4304.48715800003	1	1514.07953500006	1	2801.55325500004	1	1108.78902600007	29	4.79784892999987	1	14	15	14	8	43	ja	nein
5	pushPullEmp	20150814T153442	29	w	21	r	1	1	5	5	1	practice	2	4	p_7	p_9	yes	29	high800	push	36	12	580.660427999968	push	975.580484000015	push	1	3	2440.01310300018	3	2103.05087999996	4	4304.48715800003	1	1514.07953500006	1	2801.55325500004	1	1108.78902600007	29	4.79784892999987	1	14	15	14	8	43	ja	nein
6	pushPullEmp	20150814T153449	29	w	21	r	1	1	6	6	1	practice	2	4	p_10	p_9	yes	29	high800	push	36	12	590.524580000059	push	1008.98831300001	push	1	3	2440.01310300018	3	2103.05087999996	4	4304.48715800003	1	1514.07953500006	1	2801.55325500004	1	1108.78902600007	29	4.79784892999987	1	14	15	14	8	43	ja	nein
7	pushPullEmp	20150814T153553	29	w	21	r	1	2	1	7	1	practice	1	4	p_5	p_13	no	17	high800	push	36	12	1007.86239299996	push	1414.61014399997	push	1	2	2247.31591499994	3	1255.89965400013	3	3412.25450699994	1	1935.81581900003	1	1132.16692900005	1	1024.98266199996	17	3.01786220999998	1	14	15	14	8	43	ja	nein
8	pushPullEmp	20150814T153600	29	w	21	r	1	2	2	8	1	practice	1	4	p_6	p_13	no	17	low400	pull	36	12	494.059656000109	pull	900.763472999988	pull	1	2	2247.31591499994	3	1255.89965400013	3	3412.25450699994	1	1935.81581900003	1	1132.16692900005	1	1024.98266199996	17	3.01786220999998	1	14	15	14	8	43	ja	nein
9	pushPullEmp	20150814T153608	29	w	21	r	1	2	3	9	1	practice	1	4	p_1	p_13	no	17	low400	pull	36	12	646.797762999886	pull	1078.34471099989	pull	1	2	2247.31591499994	3	1255.89965400013	3	3412.25450699994	1	1935.81581900003	1	1132.16692900005	1	1024.98266199996	17	3.01786220999998	1	14	15	14	8	43	ja	nein
10	pushPullEmp	20150814T153615	29	w	21	r	1	2	4	10	1	practice	1	4	p_2	p_13	no	17	high800	push	36	12	1273.66243100014	push	1659.5334090001	push	1	2	2247.31591499994	3	1255.89965400013	3	3412.25450699994	1	1935.81581900003	1	1132.16692900005	1	1024.98266199996	17	3.01786220999998	1	14	15	14	8	43	ja	nein
11	pushPullEmp	20150814T153624	29	w	21	r	1	2	5	11	1	practice	1	4	p_3	p_13	no	17	low400	pull	36	12	451.729226999878	pull	971.116952999982	pull	1	2	2247.31591499994	3	1255.89965400013	3	3412.25450699994	1	1935.81581900003	1	1132.16692900005	1	1024.98266199996	17	3.01786220999998	1	14	15	14	8	43	ja	nein
12	pushPullEmp	20150814T153631	29	w	21	r	1	2	6	12	1	practice	1	4	p_4	p_13	no	17	low400	pull	36	12	631.246022000032	pull	975.708615999911	pull	1	2	2247.31591499994	3	1255.89965400013	3	3412.25450699994	1	1935.81581900003	1	1132.16692900005	1	1024.98266199996	17	3.01786220999998	1	14	15	14	8	43	ja	nein
13	pushPullEmp	20150814T153725	29	w	21	r	1	3	1	13	0	stroke	1	3	h_5	h_37	no	17	high800	push	36	12	1329.720843	push	1745.837433	push	1	3	2510.48461099981	3	1406.87133000029	2	1599.26401899975	1	1005.24580000001	1	1574.25350700032	2	1646.16687800026	17	4.01977403799992	1	14	15	14	8	43	ja	nein
14	pushPullEmp	20150814T153733	29	w	21	r	1	3	2	14	0	stroke	1	3	h_2	h_37	no	17	low400	pull	36	12	627.469829000191	pull	1016.97330000009	pull	1	3	2510.48461099981	3	1406.87133000029	2	1599.26401899975	1	1005.24580000001	1	1574.25350700032	2	1646.16687800026	17	4.01977403799992	1	14	15	14	8	43	ja	nein
15	pushPullEmp	20150814T153740	29	w	21	r	1	3	3	15	0	stroke	1	3	h_4	h_37	no	17	high800	push	36	12	737.280257999719	push	1283.96172800001	push	1	3	2510.48461099981	3	1406.87133000029	2	1599.26401899975	1	1005.24580000001	1	1574.25350700032	2	1646.16687800026	17	4.01977403799992	1	14	15	14	8	43	ja	nein
16	pushPullEmp	20150814T153749	29	w	21	r	1	3	4	16	0	stroke	1	3	h_6	h_37	no	17	high800	push	36	12	681.452098999765	push	1076.7924329999	push	1	3	2510.48461099981	3	1406.87133000029	2	1599.26401899975	1	1005.24580000001	1	1574.25350700032	2	1646.16687800026	17	4.01977403799992	1	14	15	14	8	43	ja	nein
17	pushPullEmp	20150814T153756	29	w	21	r	1	3	5	17	0	stroke	1	3	h_3	h_37	no	17	low400	pull	36	12	740.236156000359	pull	1253.56709400021	pull	1	3	2510.48461099981	3	1406.87133000029	2	1599.26401899975	1	1005.24580000001	1	1574.25350700032	2	1646.16687800026	17	4.01977403799992	1	14	15	14	8	43	ja	nein
18	pushPullEmp	20150814T153804	29	w	21	r	1	3	6	18	0	stroke	1	3	h_1	h_37	no	17	high800	push	36	12	505.393627000198	push	1045.15844700027	push	1	3	2510.48461099981	3	1406.87133000029	2	1599.26401899975	1	1005.24580000001	1	1574.25350700032	2	1646.16687800026	17	4.01977403799992	1	14	15	14	8	43	ja	nein
19	pushPullEmp	20150814T153854	29	w	21	r	1	4	1	19	0	stroke	2	3	h_11	h_10	yes	29	low400	pull	36	12	617.807420999616	pull	1099.59767199996	pull	1	2	1530.54339299979	3	1220.73222400013	2	3418.43202400014	1	1661.47204399977	1	1036.728176	2	1146.2402850002	29	3.06865142900006	1	14	15	14	8	43	ja	nein
20	pushPullEmp	20150814T153902	29	w	21	r	1	4	2	20	0	stroke	2	3	h_9	h_10	yes	29	low400	pull	36	12	570.708591999941	pull	1026.24901499994	pull	1	2	1530.54339299979	3	1220.73222400013	2	3418.43202400014	1	1661.47204399977	1	1036.728176	2	1146.2402850002	29	3.06865142900006	1	14	15	14	8	43	ja	nein
21	pushPullEmp	20150814T153910	29	w	21	r	1	4	3	21	0	stroke	2	3	h_10	h_10	yes	29	high800	push	36	12	855.954427999975	push	1362.51630799991	push	1	2	1530.54339299979	3	1220.73222400013	2	3418.43202400014	1	1661.47204399977	1	1036.728176	2	1146.2402850002	29	3.06865142900006	1	14	15	14	8	43	ja	nein
22	pushPullEmp	20150814T153917	29	w	21	r	1	4	4	22	0	stroke	2	3	h_8	h_10	yes	29	low400	pull	36	12	544.773904000162	pull	1075.53982199998	pull	1	2	1530.54339299979	3	1220.73222400013	2	3418.43202400014	1	1661.47204399977	1	1036.728176	2	1146.2402850002	29	3.06865142900006	1	14	15	14	8	43	ja	nein
23	pushPullEmp	20150814T153925	29	w	21	r	1	4	5	23	0	stroke	2	3	h_12	h_10	yes	29	high800	push	36	12	577.462492000341	push	1112.39165300038	push	1	2	1530.54339299979	3	1220.73222400013	2	3418.43202400014	1	1661.47204399977	1	1036.728176	2	1146.2402850002	29	3.06865142900006	1	14	15	14	8	43	ja	nein
24	pushPullEmp	20150814T153933	29	w	21	r	1	4	6	24	0	stroke	2	3	h_7	h_10	yes	29	low400	pull	36	12	580.993083999696	pull	1157.09427000011	pull	1	2	1530.54339299979	3	1220.73222400013	2	3418.43202400014	1	1661.47204399977	1	1036.728176	2	1146.2402850002	29	3.06865142900006	1	14	15	14	8	43	ja	nein
25	pushPullEmp	20150814T154018	29	w	21	r	1	5	1	25	0	neutral	6	1	n_32	n_39	no	17	low400	pull	36	12	598.776669999897	pull	1130.77432399985	pull	1	1	1881.88154199997	2	844.943909999984	1	884.141805000127	1	1080.34123500011	1	916.840492000119	1	1729.94221199997	17	3.20377839799994	1	14	15	14	8	43	ja	nein
26	pushPullEmp	20150814T154026	29	w	21	r	1	5	2	26	0	neutral	6	1	n_36	n_39	no	17	high800	push	36	12	507.151849999995	push	959.513760000031	push	1	1	1881.88154199997	2	844.943909999984	1	884.141805000127	1	1080.34123500011	1	916.840492000119	1	1729.94221199997	17	3.20377839799994	1	14	15	14	8	43	ja	nein
27	pushPullEmp	20150814T154034	29	w	21	r	1	5	3	27	0	neutral	6	1	n_31	n_39	no	17	high800	push	36	12	885.188472999635	push	1400.08135099959	push	1	1	1881.88154199997	2	844.943909999984	1	884.141805000127	1	1080.34123500011	1	916.840492000119	1	1729.94221199997	17	3.20377839799994	1	14	15	14	8	43	ja	nein
28	pushPullEmp	20150814T154041	29	w	21	r	1	5	4	28	0	neutral	6	1	n_35	n_39	no	17	low400	pull	36	12	732.553129999909	pull	1306.91280999973	pull	1	1	1881.88154199997	2	844.943909999984	1	884.141805000127	1	1080.34123500011	1	916.840492000119	1	1729.94221199997	17	3.20377839799994	1	14	15	14	8	43	ja	nein
29	pushPullEmp	20150814T154050	29	w	21	r	1	5	5	29	0	neutral	6	1	n_34	n_39	no	17	high800	push	36	12	897.203009999776	push	1782.01985099975	push	1	1	1881.88154199997	2	844.943909999984	1	884.141805000127	1	1080.34123500011	1	916.840492000119	1	1729.94221199997	17	3.20377839799994	1	14	15	14	8	43	ja	nein
30	pushPullEmp	20150814T154058	29	w	21	r	1	5	6	30	0	neutral	6	1	n_33	n_39	no	17	low400	pull	36	12	552.816518999753	pull	1048.21739299985	pull	1	1	1881.88154199997	2	844.943909999984	1	884.141805000127	1	1080.34123500011	1	916.840492000119	1	1729.94221199997	17	3.20377839799994	1	14	15	14	8	43	ja	nein
31	pushPullEmp	20150814T154142	29	w	21	r	1	6	1	31	0	neutral	4	1	n_22	n_37	no	17	high800	push	36	12	654.678128000436	push	1205.84174900032	push	1	1	1446.84638299987	1	1182.95050500001	2	854.992264999964	1	692.611738999858	1	831.849849999799	1	1140.13549499987	29	2.77696584099976	2	14	15	14	8	43	ja	nein
32	pushPullEmp	20150814T154149	29	w	21	r	1	6	2	32	0	neutral	4	1	n_21	n_37	no	17	low400	pull	36	12	390.826260000158	pull	786.842361000145	pull	1	1	1446.84638299987	1	1182.95050500001	2	854.992264999964	1	692.611738999858	1	831.849849999799	1	1140.13549499987	29	2.77696584099976	2	14	15	14	8	43	ja	nein
33	pushPullEmp	20150814T154156	29	w	21	r	1	6	3	33	0	neutral	4	1	n_19	n_37	no	17	low400	pull	36	12	683.554614999688	pull	1119.56962299983	pull	1	1	1446.84638299987	1	1182.95050500001	2	854.992264999964	1	692.611738999858	1	831.849849999799	1	1140.13549499987	29	2.77696584099976	2	14	15	14	8	43	ja	nein
34	pushPullEmp	20150814T154204	29	w	21	r	1	6	4	34	0	neutral	4	1	n_23	n_37	no	17	high800	push	36	12	686.491689000017	push	1202.08867500024	push	1	1	1446.84638299987	1	1182.95050500001	2	854.992264999964	1	692.611738999858	1	831.849849999799	1	1140.13549499987	29	2.77696584099976	2	14	15	14	8	43	ja	nein
35	pushPullEmp	20150814T154212	29	w	21	r	1	6	5	35	0	neutral	4	1	n_20	n_37	no	17	high800	push	36	12	673.838706000268	push	1098.31137900012	push	1	1	1446.84638299987	1	1182.95050500001	2	854.992264999964	1	692.611738999858	1	831.849849999799	1	1140.13549499987	29	2.77696584099976	2	14	15	14	8	43	ja	nein
36	pushPullEmp	20150814T154220	29	w	21	r	1	6	6	36	0	neutral	4	1	n_24	n_37	no	17	low400	pull	36	12	792.501535999785	pull	1223.42996500002	pull	1	1	1446.84638299987	1	1182.95050500001	2	854.992264999964	1	692.611738999858	1	831.849849999799	1	1140.13549499987	29	2.77696584099976	2	14	15	14	8	43	ja	nein
37	pushPullEmp	20150814T154301	29	w	21	r	1	7	1	37	0	stroke	5	3	h_29	h_30	yes	29	low400	pull	36	12	531.801965000232	pull	925.052741000291	pull	1	2	3382.25454900021	2	978.52907000015	3	1389.065501	2	1244.79025100027	1	964.085522000005	2	1028.66395899991	29	2.71730594200017	1	14	15	14	8	43	ja	nein
38	pushPullEmp	20150814T154309	29	w	21	r	1	7	2	38	0	stroke	5	3	h_25	h_30	yes	29	high800	push	36	12	499.769829999768	push	927.305082999628	push	1	2	3382.25454900021	2	978.52907000015	3	1389.065501	2	1244.79025100027	1	964.085522000005	2	1028.66395899991	29	2.71730594200017	1	14	15	14	8	43	ja	nein
39	pushPullEmp	20150814T154317	29	w	21	r	1	7	3	39	0	stroke	5	3	h_28	h_30	yes	29	low400	pull	36	12	448.974263000153	pull	851.13726099992	pull	1	2	3382.25454900021	2	978.52907000015	3	1389.065501	2	1244.79025100027	1	964.085522000005	2	1028.66395899991	29	2.71730594200017	1	14	15	14	8	43	ja	nein
40	pushPullEmp	20150814T154324	29	w	21	r	1	7	4	40	0	stroke	5	3	h_27	h_30	yes	29	high800	push	36	12	465.014375000104	push	839.144674000276	push	1	2	3382.25454900021	2	978.52907000015	3	1389.065501	2	1244.79025100027	1	964.085522000005	2	1028.66395899991	29	2.71730594200017	1	14	15	14	8	43	ja	nein
41	pushPullEmp	20150814T154332	29	w	21	r	1	7	5	41	0	stroke	5	3	h_26	h_30	yes	29	low400	pull	36	12	748.451410000034	pull	1191.19016100001	pull	1	2	3382.25454900021	2	978.52907000015	3	1389.065501	2	1244.79025100027	1	964.085522000005	2	1028.66395899991	29	2.71730594200017	1	14	15	14	8	43	ja	nein
42	pushPullEmp	20150814T154340	29	w	21	r	1	7	6	42	0	stroke	5	3	h_30	h_30	yes	29	high800	push	36	12	1068.06231300005	push	1463.93868600024	push	1	2	3382.25454900021	2	978.52907000015	3	1389.065501	2	1244.79025100027	1	964.085522000005	2	1028.66395899991	29	2.71730594200017	1	14	15	14	8	43	ja	nein
43	pushPullEmp	20150814T154422	29	w	21	r	1	8	1	43	0	stroke	6	3	h_31	h_36	yes	29	low400	pull	36	12	685.885440999849	pull	1103.58417600001	pull	1	2	2317.1273439998	2	678.382087000045	2	774.54576800028	3	1318.99722700018	1	1433.42938299975	2	1324.92539800023	17	2.82680850799989	2	14	15	14	8	43	ja	nein
44	pushPullEmp	20150814T154429	29	w	21	r	1	8	2	44	0	stroke	6	3	h_34	h_36	yes	29	low400	pull	36	12	619.688551999938	pull	977.852007000005	pull	1	2	2317.1273439998	2	678.382087000045	2	774.54576800028	3	1318.99722700018	1	1433.42938299975	2	1324.92539800023	17	2.82680850799989	2	14	15	14	8	43	ja	nein
45	pushPullEmp	20150814T154437	29	w	21	r	1	8	3	45	0	stroke	6	3	h_35	h_36	yes	29	high800	push	36	12	516.574577000123	push	1161.69852500034	push	1	2	2317.1273439998	2	678.382087000045	2	774.54576800028	3	1318.99722700018	1	1433.42938299975	2	1324.92539800023	17	2.82680850799989	2	14	15	14	8	43	ja	nein
46	pushPullEmp	20150814T154444	29	w	21	r	1	8	4	46	0	stroke	6	3	h_36	h_36	yes	29	low400	pull	36	12	379.202460000106	pull	788.800172000156	pull	1	2	2317.1273439998	2	678.382087000045	2	774.54576800028	3	1318.99722700018	1	1433.42938299975	2	1324.92539800023	17	2.82680850799989	2	14	15	14	8	43	ja	nein
47	pushPullEmp	20150814T154453	29	w	21	r	1	8	5	47	0	stroke	6	3	h_33	h_36	yes	29	high800	push	36	12	731.715596999635	push	1187.57983099991	push	1	2	2317.1273439998	2	678.382087000045	2	774.54576800028	3	1318.99722700018	1	1433.42938299975	2	1324.92539800023	17	2.82680850799989	2	14	15	14	8	43	ja	nein
48	pushPullEmp	20150814T154500	29	w	21	r	1	8	6	48	0	stroke	6	3	h_32	h_36	yes	29	high800	push	36	12	761.373499000096	push	1090.29800000017	push	1	2	2317.1273439998	2	678.382087000045	2	774.54576800028	3	1318.99722700018	1	1433.42938299975	2	1324.92539800023	17	2.82680850799989	2	14	15	14	8	43	ja	nein
49	pushPullEmp	20150814T154540	29	w	21	r	1	9	1	49	0	neutral	3	1	n_13	n_13	yes	29	high800	push	36	12	695.335565000121	push	1130.42134900009	push	1	1	1245.5663679998	1	646.359819999816	1	1777.66702899999	1	459.659120000197	1	346.831378999923	1	553.700862999904	29	3.2284871830002	1	14	15	14	8	43	ja	nein
50	pushPullEmp	20150814T154548	29	w	21	r	1	9	2	50	0	neutral	3	1	n_18	n_13	yes	29	low400	pull	36	12	394.949850999983	pull	779.895151000237	pull	1	1	1245.5663679998	1	646.359819999816	1	1777.66702899999	1	459.659120000197	1	346.831378999923	1	553.700862999904	29	3.2284871830002	1	14	15	14	8	43	ja	nein
51	pushPullEmp	20150814T154556	29	w	21	r	1	9	3	51	0	neutral	3	1	n_14	n_13	yes	29	high800	push	36	12	477.847357999854	push	930.93161700006	push	1	1	1245.5663679998	1	646.359819999816	1	1777.66702899999	1	459.659120000197	1	346.831378999923	1	553.700862999904	29	3.2284871830002	1	14	15	14	8	43	ja	nein
52	pushPullEmp	20150814T154603	29	w	21	r	1	9	4	52	0	neutral	3	1	n_15	n_13	yes	29	low400	pull	36	12	459.611096000212	pull	951.671540000101	pull	1	1	1245.5663679998	1	646.359819999816	1	1777.66702899999	1	459.659120000197	1	346.831378999923	1	553.700862999904	29	3.2284871830002	1	14	15	14	8	43	ja	nein
53	pushPullEmp	20150814T154610	29	w	21	r	1	9	5	53	0	neutral	3	1	n_16	n_13	yes	29	high800	push	36	12	692.601872999698	push	1175.82339999999	push	1	1	1245.5663679998	1	646.359819999816	1	1777.66702899999	1	459.659120000197	1	346.831378999923	1	553.700862999904	29	3.2284871830002	1	14	15	14	8	43	ja	nein
54	pushPullEmp	20150814T154617	29	w	21	r	1	9	6	54	0	neutral	3	1	n_17	n_13	yes	29	low400	pull	36	12	627.649475999628	pull	1053.22472099997	pull	1	1	1245.5663679998	1	646.359819999816	1	1777.66702899999	1	459.659120000197	1	346.831378999923	1	553.700862999904	29	3.2284871830002	1	14	15	14	8	43	ja	nein
55	pushPullEmp	20150814T154655	29	w	21	r	1	10	1	55	0	neutral	5	1	n_30	n_38	no	17	high800	push	36	12	564.152783999707	push	982.92153599994	push	1	1	312.147733000074	1	1267.94268499998	1	273.626399000023	1	412.849790000109	1	488.719822000348	1	167.294089999814	17	2.8304579100004	1	14	15	14	8	43	ja	nein
56	pushPullEmp	20150814T154703	29	w	21	r	1	10	2	56	0	neutral	5	1	n_28	n_38	no	17	low400	pull	36	12	474.384778999687	pull	857.285331999814	pull	1	1	312.147733000074	1	1267.94268499998	1	273.626399000023	1	412.849790000109	1	488.719822000348	1	167.294089999814	17	2.8304579100004	1	14	15	14	8	43	ja	nein
57	pushPullEmp	20150814T154710	29	w	21	r	1	10	3	57	0	neutral	5	1	n_25	n_38	no	17	low400	pull	36	12	439.605639999721	pull	884.987673999698	pull	1	1	312.147733000074	1	1267.94268499998	1	273.626399000023	1	412.849790000109	1	488.719822000348	1	167.294089999814	17	2.8304579100004	1	14	15	14	8	43	ja	nein
58	pushPullEmp	20150814T154718	29	w	21	r	1	10	4	58	0	neutral	5	1	n_27	n_38	no	17	high800	push	36	12	587.260436000022	push	1014.57658800003	push	1	1	312.147733000074	1	1267.94268499998	1	273.626399000023	1	412.849790000109	1	488.719822000348	1	167.294089999814	17	2.8304579100004	1	14	15	14	8	43	ja	nein
59	pushPullEmp	20150814T154725	29	w	21	r	1	10	5	59	0	neutral	5	1	n_26	n_38	no	17	low400	pull	36	12	429.317867000103	pull	809.512646999887	pull	1	1	312.147733000074	1	1267.94268499998	1	273.626399000023	1	412.849790000109	1	488.719822000348	1	167.294089999814	17	2.8304579100004	1	14	15	14	8	43	ja	nein
60	pushPullEmp	20150814T154733	29	w	21	r	1	10	6	60	0	neutral	5	1	n_29	n_38	no	17	high800	push	36	12	637.911596999951	push	1126.84844599981	push	1	1	312.147733000074	1	1267.94268499998	1	273.626399000023	1	412.849790000109	1	488.719822000348	1	167.294089999814	17	2.8304579100004	1	14	15	14	8	43	ja	nein
61	pushPullEmp	20150814T154815	29	w	21	r	1	11	1	61	0	sad	5	2	s_30	s_27	yes	29	high800	push	36	12	673.61847899979	push	1107.72616299987	push	1	3	1794.87345799998	5	734.609781000017	4	849.388924999857	2	1559.13391000013	1	1585.81312399974	1	1441.29835000012	29	2.91494685399994	1	14	15	14	8	43	ja	nein
62	pushPullEmp	20150814T154822	29	w	21	r	1	11	2	62	0	sad	5	2	s_27	s_27	yes	29	low400	pull	36	12	419.833572000291	pull	782.077126999913	pull	1	3	1794.87345799998	5	734.609781000017	4	849.388924999857	2	1559.13391000013	1	1585.81312399974	1	1441.29835000012	29	2.91494685399994	1	14	15	14	8	43	ja	nein
63	pushPullEmp	20150814T154829	29	w	21	r	1	11	3	63	0	sad	5	2	s_29	s_27	yes	29	high800	push	36	12	514.19209299966	push	880.342664999811	push	1	3	1794.87345799998	5	734.609781000017	4	849.388924999857	2	1559.13391000013	1	1585.81312399974	1	1441.29835000012	29	2.91494685399994	1	14	15	14	8	43	ja	nein
64	pushPullEmp	20150814T154836	29	w	21	r	1	11	4	64	0	sad	5	2	s_25	s_27	yes	29	high800	push	36	12	564.244385000056	push	951.825837999768	push	1	3	1794.87345799998	5	734.609781000017	4	849.388924999857	2	1559.13391000013	1	1585.81312399974	1	1441.29835000012	29	2.91494685399994	1	14	15	14	8	43	ja	nein
65	pushPullEmp	20150814T154844	29	w	21	r	1	11	5	65	0	sad	5	2	s_26	s_27	yes	29	low400	pull	36	12	586.808210000167	pull	1009.14072299984	pull	1	3	1794.87345799998	5	734.609781000017	4	849.388924999857	2	1559.13391000013	1	1585.81312399974	1	1441.29835000012	29	2.91494685399994	1	14	15	14	8	43	ja	nein
66	pushPullEmp	20150814T154852	29	w	21	r	1	11	6	66	0	sad	5	2	s_28	s_27	yes	29	low400	pull	36	12	704.775001000035	pull	1053.54008400025	pull	1	3	1794.87345799998	5	734.609781000017	4	849.388924999857	2	1559.13391000013	1	1585.81312399974	1	1441.29835000012	29	2.91494685399994	1	14	15	14	8	43	ja	nein
67	pushPullEmp	20150814T154937	29	w	21	r	1	12	1	67	0	sad	4	2	s_20	s_22	yes	29	high800	push	36	12	419.522231999854	push	809.818568999963	push	1	4	1544.46009199955	5	1383.8686539998	5	1099.05910900034	2	1299.5145560003	1	1639.51187399971	1	1270.40603900014	17	4.0126843109997	2	14	15	14	8	43	ja	nein
68	pushPullEmp	20150814T154945	29	w	21	r	1	12	2	68	0	sad	4	2	s_19	s_22	yes	29	low400	pull	36	12	392.114690000089	pull	774.450681000308	pull	1	4	1544.46009199955	5	1383.8686539998	5	1099.05910900034	2	1299.5145560003	1	1639.51187399971	1	1270.40603900014	17	4.0126843109997	2	14	15	14	8	43	ja	nein
69	pushPullEmp	20150814T154953	29	w	21	r	1	12	3	69	0	sad	4	2	s_24	s_22	yes	29	high800	push	36	12	506.462407000166	push	848.952741999805	push	1	4	1544.46009199955	5	1383.8686539998	5	1099.05910900034	2	1299.5145560003	1	1639.51187399971	1	1270.40603900014	17	4.0126843109997	2	14	15	14	8	43	ja	nein
70	pushPullEmp	20150814T155000	29	w	21	r	1	12	4	70	0	sad	4	2	s_22	s_22	yes	29	low400	pull	36	12	391.425533999703	pull	874.617137999943	pull	1	4	1544.46009199955	5	1383.8686539998	5	1099.05910900034	2	1299.5145560003	1	1639.51187399971	1	1270.40603900014	17	4.0126843109997	2	14	15	14	8	43	ja	nein
71	pushPullEmp	20150814T155008	29	w	21	r	1	12	5	71	0	sad	4	2	s_23	s_22	yes	29	high800	push	36	12	629.074838000022	push	1047.76585500015	push	1	4	1544.46009199955	5	1383.8686539998	5	1099.05910900034	2	1299.5145560003	1	1639.51187399971	1	1270.40603900014	17	4.0126843109997	2	14	15	14	8	43	ja	nein
72	pushPullEmp	20150814T155015	29	w	21	r	1	12	6	72	0	sad	4	2	s_21	s_22	yes	29	low400	pull	36	12	455.682098000016	pull	857.6321989998	pull	1	4	1544.46009199955	5	1383.8686539998	5	1099.05910900034	2	1299.5145560003	1	1639.51187399971	1	1270.40603900014	17	4.0126843109997	2	14	15	14	8	43	ja	nein
73	pushPullEmp	20150814T155057	29	w	21	r	1	13	1	73	0	neutral	2	1	n_12	n_8	yes	29	low400	pull	36	12	506.034778000052	pull	968.52133899993	pull	1	1	197.246217999691	1	222.84926500015	1	262.808054999823	1	304.293680999763	1	260.605704000227	1	1633.198214	29	3.93241721000004	1	14	15	14	8	43	ja	nein
74	pushPullEmp	20150814T155105	29	w	21	r	1	13	2	74	0	neutral	2	1	n_10	n_8	yes	29	high800	push	36	12	489.749069999907	push	971.082598999947	push	1	1	197.246217999691	1	222.84926500015	1	262.808054999823	1	304.293680999763	1	260.605704000227	1	1633.198214	29	3.93241721000004	1	14	15	14	8	43	ja	nein
75	pushPullEmp	20150814T155112	29	w	21	r	1	13	3	75	0	neutral	2	1	n_8	n_8	yes	29	low400	pull	36	12	626.785846999956	pull	991.125332000029	pull	1	1	197.246217999691	1	222.84926500015	1	262.808054999823	1	304.293680999763	1	260.605704000227	1	1633.198214	29	3.93241721000004	1	14	15	14	8	43	ja	nein
76	pushPullEmp	20150814T155120	29	w	21	r	1	13	4	76	0	neutral	2	1	n_11	n_8	yes	29	high800	push	36	12	495.364140000111	push	903.52863599981	push	1	1	197.246217999691	1	222.84926500015	1	262.808054999823	1	304.293680999763	1	260.605704000227	1	1633.198214	29	3.93241721000004	1	14	15	14	8	43	ja	nein
77	pushPullEmp	20150814T155127	29	w	21	r	1	13	5	77	0	neutral	2	1	n_9	n_8	yes	29	high800	push	36	12	687.810273999872	push	1068.3155039998	push	1	1	197.246217999691	1	222.84926500015	1	262.808054999823	1	304.293680999763	1	260.605704000227	1	1633.198214	29	3.93241721000004	1	14	15	14	8	43	ja	nein
78	pushPullEmp	20150814T155134	29	w	21	r	1	13	6	78	0	neutral	2	1	n_7	n_8	yes	29	low400	pull	36	12	453.855284000023	pull	944.451807000045	pull	1	1	197.246217999691	1	222.84926500015	1	262.808054999823	1	304.293680999763	1	260.605704000227	1	1633.198214	29	3.93241721000004	1	14	15	14	8	43	ja	nein
79	pushPullEmp	20150814T155210	29	w	21	r	1	14	1	79	0	neutral	1	1	n_2	n_3	yes	29	high800	push	36	12	625.58184999978	push	997.589495000175	push	1	1	231.690900000103	1	223.226152000279	1	427.640491000147	1	331.927429000189	1	471.844578999935	1	759.88811399975	29	2.55463698499989	1	14	15	14	8	43	ja	nein
80	pushPullEmp	20150814T155218	29	w	21	r	1	14	2	80	0	neutral	1	1	n_1	n_3	yes	29	low400	pull	36	12	387.155463999879	pull	722.16543399998	pull	1	1	231.690900000103	1	223.226152000279	1	427.640491000147	1	331.927429000189	1	471.844578999935	1	759.88811399975	29	2.55463698499989	1	14	15	14	8	43	ja	nein
81	pushPullEmp	20150814T155226	29	w	21	r	1	14	3	81	0	neutral	1	1	n_3	n_3	yes	29	low400	pull	36	12	487.536616000038	pull	870.003674999774	pull	1	1	231.690900000103	1	223.226152000279	1	427.640491000147	1	331.927429000189	1	471.844578999935	1	759.88811399975	29	2.55463698499989	1	14	15	14	8	43	ja	nein
82	pushPullEmp	20150814T155235	29	w	21	r	1	14	4	82	0	neutral	1	1	n_4	n_3	yes	29	high800	push	36	12	1414.12865100038	push	1837.21675100024	push	1	1	231.690900000103	1	223.226152000279	1	427.640491000147	1	331.927429000189	1	471.844578999935	1	759.88811399975	29	2.55463698499989	1	14	15	14	8	43	ja	nein
83	pushPullEmp	20150814T155243	29	w	21	r	1	14	5	83	0	neutral	1	1	n_5	n_3	yes	29	low400	pull	36	12	857.736186000333	pull	1259.12179299994	pull	1	1	231.690900000103	1	223.226152000279	1	427.640491000147	1	331.927429000189	1	471.844578999935	1	759.88811399975	29	2.55463698499989	1	14	15	14	8	43	ja	nein
84	pushPullEmp	20150814T155251	29	w	21	r	1	14	6	84	0	neutral	1	1	n_6	n_3	yes	29	high800	push	36	12	432.37924000014	push	793.128481000262	push	1	1	231.690900000103	1	223.226152000279	1	427.640491000147	1	331.927429000189	1	471.844578999935	1	759.88811399975	29	2.55463698499989	1	14	15	14	8	43	ja	nein
85	pushPullEmp	20150814T155331	29	w	21	r	1	15	1	85	0	sad	6	2	s_31	s_39	no	17	high800	push	36	12	698.773623999936	push	1063.86432600002	push	1	5	671.65593999971	4	1825.90451499982	5	1039.62735799996	2	1591.10797800031	2	1358.70538000017	2	1534.709432	17	2.23109216299963	1	14	15	14	8	43	ja	nein
86	pushPullEmp	20150814T155338	29	w	21	r	1	15	2	86	0	sad	6	2	s_35	s_39	no	17	low400	pull	36	12	466.946496000313	pull	800.490865000123	pull	1	5	671.65593999971	4	1825.90451499982	5	1039.62735799996	2	1591.10797800031	2	1358.70538000017	2	1534.709432	17	2.23109216299963	1	14	15	14	8	43	ja	nein
87	pushPullEmp	20150814T155346	29	w	21	r	1	15	3	87	0	sad	6	2	s_34	s_39	no	17	low400	pull	36	12	521.667041999834	pull	886.590149000156	pull	1	5	671.65593999971	4	1825.90451499982	5	1039.62735799996	2	1591.10797800031	2	1358.70538000017	2	1534.709432	17	2.23109216299963	1	14	15	14	8	43	ja	nein
88	pushPullEmp	20150814T155353	29	w	21	r	1	15	4	88	0	sad	6	2	s_32	s_39	no	17	high800	push	36	12	495.203276000306	push	896.121581000083	push	1	5	671.65593999971	4	1825.90451499982	5	1039.62735799996	2	1591.10797800031	2	1358.70538000017	2	1534.709432	17	2.23109216299963	1	14	15	14	8	43	ja	nein
89	pushPullEmp	20150814T155401	29	w	21	r	1	15	5	89	0	sad	6	2	s_36	s_39	no	17	low400	pull	36	12	453.281719000031	pull	957.991086999598	pull	1	5	671.65593999971	4	1825.90451499982	5	1039.62735799996	2	1591.10797800031	2	1358.70538000017	2	1534.709432	17	2.23109216299963	1	14	15	14	8	43	ja	nein
90	pushPullEmp	20150814T155409	29	w	21	r	1	15	6	90	0	sad	6	2	s_33	s_39	no	17	high800	push	36	12	602.137875999782	push	977.454910999862	push	1	5	671.65593999971	4	1825.90451499982	5	1039.62735799996	2	1591.10797800031	2	1358.70538000017	2	1534.709432	17	2.23109216299963	1	14	15	14	8	43	ja	nein
91	pushPullEmp	20150814T155451	29	w	21	r	1	16	1	91	0	sad	1	2	s_2	s_37	no	17	high800	push	36	12	919.752543999839	push	1291.37482000022	push	1	4	1051.0269790002	4	1332.89259699995	5	1322.12143900006	2	2272.21373099974	1	1464.49109300011	2	1276.91615399999	17	2.51927165799998	1	14	15	14	8	43	ja	nein
92	pushPullEmp	20150814T155459	29	w	21	r	1	16	2	92	0	sad	1	2	s_3	s_37	no	17	low400	pull	36	12	445.014216999974	pull	833.633054999704	pull	1	4	1051.0269790002	4	1332.89259699995	5	1322.12143900006	2	2272.21373099974	1	1464.49109300011	2	1276.91615399999	17	2.51927165799998	1	14	15	14	8	43	ja	nein
93	pushPullEmp	20150814T155507	29	w	21	r	1	16	3	93	0	sad	1	2	s_5	s_37	no	17	high800	push	36	12	687.871841999917	push	1078.49438999993	push	1	4	1051.0269790002	4	1332.89259699995	5	1322.12143900006	2	2272.21373099974	1	1464.49109300011	2	1276.91615399999	17	2.51927165799998	1	14	15	14	8	43	ja	nein
94	pushPullEmp	20150814T155515	29	w	21	r	1	16	4	94	0	sad	1	2	s_1	s_37	no	17	low400	pull	36	12	523.050550000225	pull	908.925354999956	pull	1	4	1051.0269790002	4	1332.89259699995	5	1322.12143900006	2	2272.21373099974	1	1464.49109300011	2	1276.91615399999	17	2.51927165799998	1	14	15	14	8	43	ja	nein
95	pushPullEmp	20150814T155523	29	w	21	r	1	16	5	95	0	sad	1	2	s_4	s_37	no	17	high800	push	36	12	471.800862999866	push	915.753393999788	push	1	4	1051.0269790002	4	1332.89259699995	5	1322.12143900006	2	2272.21373099974	1	1464.49109300011	2	1276.91615399999	17	2.51927165799998	1	14	15	14	8	43	ja	nein
96	pushPullEmp	20150814T155530	29	w	21	r	1	16	6	96	0	sad	1	2	s_6	s_37	no	17	low400	pull	36	12	469.342566000345	pull	843.923732999978	pull	1	4	1051.0269790002	4	1332.89259699995	5	1322.12143900006	2	2272.21373099974	1	1464.49109300011	2	1276.91615399999	17	2.51927165799998	1	14	15	14	8	43	ja	nein
97	pushPullEmp	20150814T155610	29	w	21	r	1	17	1	97	0	stroke	3	3	h_14	h_38	no	17	low400	pull	36	12	443.324081999985	pull	836.735859999957	pull	1	3	1233.25131000001	4	2896.13721800015	6	1717.83990899985	6	1432.73142399994	4	1600.31169499962	6	983.638398000039	17	2.15964332300018	1	14	15	14	8	43	ja	nein
98	pushPullEmp	20150814T155618	29	w	21	r	1	17	2	98	0	stroke	3	3	h_15	h_38	no	17	high800	push	36	12	552.431260999881	push	917.704052000161	push	1	3	1233.25131000001	4	2896.13721800015	6	1717.83990899985	6	1432.73142399994	4	1600.31169499962	6	983.638398000039	17	2.15964332300018	1	14	15	14	8	43	ja	nein
99	pushPullEmp	20150814T155626	29	w	21	r	1	17	3	99	0	stroke	3	3	h_17	h_38	no	17	high800	push	36	12	646.820848000156	push	1065.83702499993	push	1	3	1233.25131000001	4	2896.13721800015	6	1717.83990899985	6	1432.73142399994	4	1600.31169499962	6	983.638398000039	17	2.15964332300018	1	14	15	14	8	43	ja	nein
100	pushPullEmp	20150814T155634	29	w	21	r	1	17	4	100	0	stroke	3	3	h_13	h_38	no	17	low400	pull	36	12	396.355478000103	pull	749.665193999888	pull	1	3	1233.25131000001	4	2896.13721800015	6	1717.83990899985	6	1432.73142399994	4	1600.31169499962	6	983.638398000039	17	2.15964332300018	1	14	15	14	8	43	ja	nein
101	pushPullEmp	20150814T155641	29	w	21	r	1	17	5	101	0	stroke	3	3	h_18	h_38	no	17	high800	push	36	12	373.368594999993	push	719.634370000113	push	1	3	1233.25131000001	4	2896.13721800015	6	1717.83990899985	6	1432.73142399994	4	1600.31169499962	6	983.638398000039	17	2.15964332300018	1	14	15	14	8	43	ja	nein
102	pushPullEmp	20150814T155650	29	w	21	r	1	17	6	102	0	stroke	3	3	h_16	h_38	no	17	high800	push	36	12	544.948226000182	pull	2207.69728100013	push	3	3	1233.25131000001	4	2896.13721800015	6	1717.83990899985	6	1432.73142399994	4	1600.31169499962	6	983.638398000039	17	2.15964332300018	1	14	15	14	8	43	ja	nein
103	pushPullEmp	20150814T155734	29	w	21	r	1	18	1	103	0	stroke	4	3	h_21	h_39	no	17	low400	pull	36	12	821.725269000221	pull	1180.36866700013	pull	1	5	1492.66305500032	4	1111.78642799996	5	1094.49976899987	6	1155.78237299997	6	1234.52655200026	5	2189.71658999999	17	2.16921874399986	1	14	15	14	8	43	ja	nein
104	pushPullEmp	20150814T155741	29	w	21	r	1	18	2	104	0	stroke	4	3	h_19	h_39	no	17	low400	pull	36	12	455.13660900031	pull	760.269304000194	pull	1	5	1492.66305500032	4	1111.78642799996	5	1094.49976899987	6	1155.78237299997	6	1234.52655200026	5	2189.71658999999	17	2.16921874399986	1	14	15	14	8	43	ja	nein
105	pushPullEmp	20150814T155749	29	w	21	r	1	18	3	105	0	stroke	4	3	h_23	h_39	no	17	high800	push	36	12	587.718227999725	push	887.589825999934	push	1	5	1492.66305500032	4	1111.78642799996	5	1094.49976899987	6	1155.78237299997	6	1234.52655200026	5	2189.71658999999	17	2.16921874399986	1	14	15	14	8	43	ja	nein
106	pushPullEmp	20150814T155757	29	w	21	r	1	18	4	106	0	stroke	4	3	h_22	h_39	no	17	low400	pull	36	12	440.767739999799	pull	758.573550999998	pull	1	5	1492.66305500032	4	1111.78642799996	5	1094.49976899987	6	1155.78237299997	6	1234.52655200026	5	2189.71658999999	17	2.16921874399986	1	14	15	14	8	43	ja	nein
107	pushPullEmp	20150814T155805	29	w	21	r	1	18	5	107	0	stroke	4	3	h_20	h_39	no	17	high800	push	36	12	595.470827000194	push	906.291979999973	push	1	5	1492.66305500032	4	1111.78642799996	5	1094.49976899987	6	1155.78237299997	6	1234.52655200026	5	2189.71658999999	17	2.16921874399986	1	14	15	14	8	43	ja	nein
108	pushPullEmp	20150814T155811	29	w	21	r	1	18	6	108	0	stroke	4	3	h_24	h_39	no	17	low400	pull	36	12	442.400692999949	pull	762.371225000246	pull	1	5	1492.66305500032	4	1111.78642799996	5	1094.49976899987	6	1155.78237299997	6	1234.52655200026	5	2189.71658999999	17	2.16921874399986	1	14	15	14	8	43	ja	nein
109	pushPullEmp	20150814T155855	29	w	21	r	1	19	1	109	0	sad	3	2	s_16	s_16	yes	29	high800	push	36	12	447.142833000162	push	778.945124999955	push	1	5	2131.22333299998	6	1123.58791899987	6	1095.16012699987	4	1492.29557299986	1	1502.82471000037	2	2481.90975099988	29	3.30045313999972	1	14	15	14	8	43	ja	nein
110	pushPullEmp	20150814T155902	29	w	21	r	1	19	2	110	0	sad	3	2	s_15	s_16	yes	29	low400	pull	36	12	444.82431700033	pull	800.215841000299	pull	1	5	2131.22333299998	6	1123.58791899987	6	1095.16012699987	4	1492.29557299986	1	1502.82471000037	2	2481.90975099988	29	3.30045313999972	1	14	15	14	8	43	ja	nein
111	pushPullEmp	20150814T155910	29	w	21	r	1	19	3	111	0	sad	3	2	s_14	s_16	yes	29	high800	push	36	12	400.79796099972	push	736.427460000054	push	1	5	2131.22333299998	6	1123.58791899987	6	1095.16012699987	4	1492.29557299986	1	1502.82471000037	2	2481.90975099988	29	3.30045313999972	1	14	15	14	8	43	ja	nein
112	pushPullEmp	20150814T155918	29	w	21	r	1	19	4	112	0	sad	3	2	s_18	s_16	yes	29	low400	pull	36	12	556.11062900005	pull	906.489975999993	pull	1	5	2131.22333299998	6	1123.58791899987	6	1095.16012699987	4	1492.29557299986	1	1502.82471000037	2	2481.90975099988	29	3.30045313999972	1	14	15	14	8	43	ja	nein
113	pushPullEmp	20150814T155926	29	w	21	r	1	19	5	113	0	sad	3	2	s_17	s_16	yes	29	high800	push	36	12	671.232371999944	push	983.011207999974	push	1	5	2131.22333299998	6	1123.58791899987	6	1095.16012699987	4	1492.29557299986	1	1502.82471000037	2	2481.90975099988	29	3.30045313999972	1	14	15	14	8	43	ja	nein
114	pushPullEmp	20150814T155935	29	w	21	r	1	19	6	114	0	sad	3	2	s_13	s_16	yes	29	low400	pull	36	12	372.413720999797	pull	697.439824000052	pull	1	5	2131.22333299998	6	1123.58791899987	6	1095.16012699987	4	1492.29557299986	1	1502.82471000037	2	2481.90975099988	29	3.30045313999972	1	14	15	14	8	43	ja	nein
115	pushPullEmp	20150814T160021	29	w	21	r	1	20	1	115	0	sad	2	2	s_8	s_38	no	17	high800	push	36	12	596.06531899963	push	948.34197999999	push	1	6	1443.12114400009	5	646.102015999986	5	894.559095999739	3	1131.91231900009	1	4216.42859399981	2	929.158926000127	17	2.26529214199991	1	14	15	14	8	43	ja	nein
116	pushPullEmp	20150814T160029	29	w	21	r	1	20	2	116	0	sad	2	2	s_9	s_38	no	17	low400	pull	36	12	653.618810999778	pull	980.967709999622	pull	1	6	1443.12114400009	5	646.102015999986	5	894.559095999739	3	1131.91231900009	1	4216.42859399981	2	929.158926000127	17	2.26529214199991	1	14	15	14	8	43	ja	nein
117	pushPullEmp	20150814T160036	29	w	21	r	1	20	3	117	0	sad	2	2	s_11	s_38	no	17	low400	pull	36	12	600.969355000056	pull	887.37490999993	pull	1	6	1443.12114400009	5	646.102015999986	5	894.559095999739	3	1131.91231900009	1	4216.42859399981	2	929.158926000127	17	2.26529214199991	1	14	15	14	8	43	ja	nein
118	pushPullEmp	20150814T160043	29	w	21	r	1	20	4	118	0	sad	2	2	s_10	s_38	no	17	high800	push	36	12	392.267909999991	push	741.366077000184	push	1	6	1443.12114400009	5	646.102015999986	5	894.559095999739	3	1131.91231900009	1	4216.42859399981	2	929.158926000127	17	2.26529214199991	1	14	15	14	8	43	ja	nein
119	pushPullEmp	20150814T160051	29	w	21	r	1	20	5	119	0	sad	2	2	s_7	s_38	no	17	low400	pull	36	12	1080.12055300024	push	1430.12398100027	push	2	6	1443.12114400009	5	646.102015999986	5	894.559095999739	3	1131.91231900009	1	4216.42859399981	2	929.158926000127	17	2.26529214199991	1	14	15	14	8	43	ja	nein
120	pushPullEmp	20150814T160058	29	w	21	r	1	20	6	120	0	sad	2	2	s_12	s_38	no	17	high800	push	36	12	542.907729000333	push	881.984415000104	push	1	6	1443.12114400009	5	646.102015999986	5	894.559095999739	3	1131.91231900009	1	4216.42859399981	2	929.158926000127	17	2.26529214199991	1	14	15	14	8	43	ja	nein
[truncated: 28 more columns]
