# Supplementary material for: Empathic concern and personal distress depend on situational but not dispositional factors
Source: PLoS One. 2019 Nov 14;14(11):e0225102. doi: 10.1371/journal.pone.0225102 (PMC6855434; doi:10.1371/journal.pone.0225102)
Supplement: S3 File — (ZIP) [file pone.0225102.s004.zip › Results/pushPullEmp_37_avg.txt]

expName	date	vpNum	gender	age	handedness	respMapping	block	trial	trialCount	practice	picType	picBlock	picTypeNum	picName	memPicName	memPicPresent	memPicCorrKey	tone	respDirection	panas1Pos	panas1Neg	movementOnset	movementOnsetDirection	movementOffset	movementOffsetDirection	correct	respKeyTender	respTimeTender	respKeyCompassionate	respTimeCompassionate	respKeyMoved	respTimeMoved	respKeyWorried	respTimeWorried	respKeyDistressed	respTimeDistressed	respKeyAlarmed	respTimeAlarmed	memRespKey	memRespTime	correctMemTask	fs	ec	pt	pd	empathy	pqQ1	pqQ2	panas2Pos
1	pushPullEmp	20150902T151519	37	w	23	r	1	1	1	1	1	practice	1	4	p_1	p_5	yes	29	low400	pull	26	12	1918.20921800029	pull	2156.82016700014	pull	3	1	2338.45965900036	1	4547.47474599935	1	4850.3112440012	2	6673.42366999947	1	2377.1950090013	1	1328.47560299888	29	4.87262537100105	1	14	16	15	13	45	ja	nein
2	pushPullEmp	20150902T151526	37	w	23	r	1	1	2	2	1	practice	1	4	p_2	p_5	yes	29	high800	push	26	12	556.218865999748	push	792.357927998732	push	1	1	2338.45965900036	1	4547.47474599935	1	4850.3112440012	2	6673.42366999947	1	2377.1950090013	1	1328.47560299888	29	4.87262537100105	1	14	16	15	13	45	ja	nein
3	pushPullEmp	20150902T151534	37	w	23	r	1	1	3	3	1	practice	1	4	p_5	p_5	yes	29	low400	pull	26	12	930.179729000272	pull	1190.31840799956	pull	1	1	2338.45965900036	1	4547.47474599935	1	4850.3112440012	2	6673.42366999947	1	2377.1950090013	1	1328.47560299888	29	4.87262537100105	1	14	16	15	13	45	ja	nein
4	pushPullEmp	20150902T151541	37	w	23	r	1	1	4	4	1	practice	1	4	p_6	p_5	yes	29	low400	pull	26	12	716.710653000613	pull	984.580141000246	pull	1	1	2338.45965900036	1	4547.47474599935	1	4850.3112440012	2	6673.42366999947	1	2377.1950090013	1	1328.47560299888	29	4.87262537100105	1	14	16	15	13	45	ja	nein
5	pushPullEmp	20150902T151548	37	w	23	r	1	1	5	5	1	practice	1	4	p_3	p_5	yes	29	low400	pull	26	12	599.947260000685	pull	885.833616000222	pull	1	1	2338.45965900036	1	4547.47474599935	1	4850.3112440012	2	6673.42366999947	1	2377.1950090013	1	1328.47560299888	29	4.87262537100105	1	14	16	15	13	45	ja	nein
6	pushPullEmp	20150902T151555	37	w	23	r	1	1	6	6	1	practice	1	4	p_4	p_5	yes	29	high800	push	26	12	702.166799000115	push	994.26824299997	push	1	1	2338.45965900036	1	4547.47474599935	1	4850.3112440012	2	6673.42366999947	1	2377.1950090013	1	1328.47560299888	29	4.87262537100105	1	14	16	15	13	45	ja	nein
7	pushPullEmp	20150902T151705	37	w	23	r	1	2	1	7	1	practice	2	4	p_12	p_13	no	17	low400	pull	26	12	917.783781999882	pull	1187.95394199979	pull	1	1	774.282641999889	1	4748.7208120001	2	8515.60618999974	1	1514.79241299967	1	683.477620999838	1	3775.09547400041	17	2.17474383400076	1	14	16	15	13	45	ja	nein
8	pushPullEmp	20150902T151712	37	w	23	r	1	2	2	8	1	practice	2	4	p_11	p_13	no	17	low400	pull	26	12	592.105364000512	pull	890.650022001049	pull	1	1	774.282641999889	1	4748.7208120001	2	8515.60618999974	1	1514.79241299967	1	683.477620999838	1	3775.09547400041	17	2.17474383400076	1	14	16	15	13	45	ja	nein
9	pushPullEmp	20150902T151719	37	w	23	r	1	2	3	9	1	practice	2	4	p_7	p_13	no	17	high800	push	26	12	762.342126998992	push	1011.71567499921	push	1	1	774.282641999889	1	4748.7208120001	2	8515.60618999974	1	1514.79241299967	1	683.477620999838	1	3775.09547400041	17	2.17474383400076	1	14	16	15	13	45	ja	nein
10	pushPullEmp	20150902T151726	37	w	23	r	1	2	4	10	1	practice	2	4	p_9	p_13	no	17	high800	push	26	12	601.055636999357	push	858.506020999906	push	1	1	774.282641999889	1	4748.7208120001	2	8515.60618999974	1	1514.79241299967	1	683.477620999838	1	3775.09547400041	17	2.17474383400076	1	14	16	15	13	45	ja	nein
11	pushPullEmp	20150902T151733	37	w	23	r	1	2	5	11	1	practice	2	4	p_8	p_13	no	17	high800	push	26	12	591.363236001693	push	841.625099000434	push	1	1	774.282641999889	1	4748.7208120001	2	8515.60618999974	1	1514.79241299967	1	683.477620999838	1	3775.09547400041	17	2.17474383400076	1	14	16	15	13	45	ja	nein
12	pushPullEmp	20150902T151740	37	w	23	r	1	2	6	12	1	practice	2	4	p_10	p_13	no	17	high800	push	26	12	579.279589000478	push	835.348400999763	push	1	1	774.282641999889	1	4748.7208120001	2	8515.60618999974	1	1514.79241299967	1	683.477620999838	1	3775.09547400041	17	2.17474383400076	1	14	16	15	13	45	ja	nein
13	pushPullEmp	20150902T151850	37	w	23	r	1	3	1	13	0	stroke	2	3	h_10	h_9	yes	29	low400	pull	26	12	768.419506000399	pull	1037.44295699956	pull	1	2	2014.92117700036	4	2461.48113900017	2	2895.72589399904	6	2489.22583400054	4	3696.62485200024	3	3344.3302579999	29	3.37198230700051	1	14	16	15	13	45	ja	nein
14	pushPullEmp	20150902T151857	37	w	23	r	1	3	2	14	0	stroke	2	3	h_8	h_9	yes	29	high800	push	26	12	713.56920599888	push	975.160360999012	push	1	2	2014.92117700036	4	2461.48113900017	2	2895.72589399904	6	2489.22583400054	4	3696.62485200024	3	3344.3302579999	29	3.37198230700051	1	14	16	15	13	45	ja	nein
15	pushPullEmp	20150902T151904	37	w	23	r	1	3	3	15	0	stroke	2	3	h_7	h_9	yes	29	low400	pull	26	12	648.330984999717	pull	1019.66387800044	pull	1	2	2014.92117700036	4	2461.48113900017	2	2895.72589399904	6	2489.22583400054	4	3696.62485200024	3	3344.3302579999	29	3.37198230700051	1	14	16	15	13	45	ja	nein
16	pushPullEmp	20150902T151911	37	w	23	r	1	3	4	16	0	stroke	2	3	h_11	h_9	yes	29	high800	push	26	12	586.507557001009	push	842.0241570012	push	1	2	2014.92117700036	4	2461.48113900017	2	2895.72589399904	6	2489.22583400054	4	3696.62485200024	3	3344.3302579999	29	3.37198230700051	1	14	16	15	13	45	ja	nein
17	pushPullEmp	20150902T151918	37	w	23	r	1	3	5	17	0	stroke	2	3	h_9	h_9	yes	29	low400	pull	26	12	618.390154998546	pull	905.87831899857	pull	1	2	2014.92117700036	4	2461.48113900017	2	2895.72589399904	6	2489.22583400054	4	3696.62485200024	3	3344.3302579999	29	3.37198230700051	1	14	16	15	13	45	ja	nein
18	pushPullEmp	20150902T151926	37	w	23	r	1	3	6	18	0	stroke	2	3	h_12	h_9	yes	29	high800	push	26	12	1095.35225700084	push	1339.18554699913	push	1	2	2014.92117700036	4	2461.48113900017	2	2895.72589399904	6	2489.22583400054	4	3696.62485200024	3	3344.3302579999	29	3.37198230700051	1	14	16	15	13	45	ja	nein
19	pushPullEmp	20150902T152030	37	w	23	r	1	4	1	19	0	stroke	4	3	h_21	h_39	no	17	high800	push	26	12	759.911943999308	push	1027.4705089988	push	1	2	2367.72898500021	5	2424.60090900022	3	2703.94822999879	6	3464.77972400135	5	2035.54688800068	7	2334.47144199999	17	2.54132499800107	1	14	16	15	13	45	ja	nein
20	pushPullEmp	20150902T152037	37	w	23	r	1	4	2	20	0	stroke	4	3	h_20	h_39	no	17	low400	pull	26	12	802.323878000199	pull	1093.06242200141	pull	1	2	2367.72898500021	5	2424.60090900022	3	2703.94822999879	6	3464.77972400135	5	2035.54688800068	7	2334.47144199999	17	2.54132499800107	1	14	16	15	13	45	ja	nein
21	pushPullEmp	20150902T152044	37	w	23	r	1	4	3	21	0	stroke	4	3	h_22	h_39	no	17	low400	pull	26	12	564.516412000856	pull	861.510124000532	pull	1	2	2367.72898500021	5	2424.60090900022	3	2703.94822999879	6	3464.77972400135	5	2035.54688800068	7	2334.47144199999	17	2.54132499800107	1	14	16	15	13	45	ja	nein
22	pushPullEmp	20150902T152052	37	w	23	r	1	4	4	22	0	stroke	4	3	h_19	h_39	no	17	high800	push	26	12	834.99774199925	push	1097.96225400067	push	1	2	2367.72898500021	5	2424.60090900022	3	2703.94822999879	6	3464.77972400135	5	2035.54688800068	7	2334.47144199999	17	2.54132499800107	1	14	16	15	13	45	ja	nein
23	pushPullEmp	20150902T152059	37	w	23	r	1	4	5	23	0	stroke	4	3	h_24	h_39	no	17	high800	push	26	12	644.749612999774	push	966.576222999109	push	1	2	2367.72898500021	5	2424.60090900022	3	2703.94822999879	6	3464.77972400135	5	2035.54688800068	7	2334.47144199999	17	2.54132499800107	1	14	16	15	13	45	ja	nein
24	pushPullEmp	20150902T152106	37	w	23	r	1	4	6	24	0	stroke	4	3	h_23	h_39	no	17	low400	pull	26	12	609.243940999571	pull	909.849353001031	pull	1	2	2367.72898500021	5	2424.60090900022	3	2703.94822999879	6	3464.77972400135	5	2035.54688800068	7	2334.47144199999	17	2.54132499800107	1	14	16	15	13	45	ja	nein
25	pushPullEmp	20150902T152210	37	w	23	r	1	5	1	25	0	sad	6	2	s_32	s_39	no	17	low400	pull	26	12	668.408337999907	pull	967.846257998943	pull	1	7	2397.09771699927	6	2608.22247200122	5	3322.20814999891	2	2928.76376400091	2	3331.29649699913	1	3146.34088399907	17	2.07525008999983	1	14	16	15	13	45	ja	nein
26	pushPullEmp	20150902T152217	37	w	23	r	1	5	2	26	0	sad	6	2	s_36	s_39	no	17	high800	push	26	12	555.412831000154	push	831.403041000754	push	1	7	2397.09771699927	6	2608.22247200122	5	3322.20814999891	2	2928.76376400091	2	3331.29649699913	1	3146.34088399907	17	2.07525008999983	1	14	16	15	13	45	ja	nein
27	pushPullEmp	20150902T152224	37	w	23	r	1	5	3	27	0	sad	6	2	s_34	s_39	no	17	high800	push	26	12	580.83939099843	push	877.933987999408	push	1	7	2397.09771699927	6	2608.22247200122	5	3322.20814999891	2	2928.76376400091	2	3331.29649699913	1	3146.34088399907	17	2.07525008999983	1	14	16	15	13	45	ja	nein
28	pushPullEmp	20150902T152231	37	w	23	r	1	5	4	28	0	sad	6	2	s_35	s_39	no	17	low400	pull	26	12	680.930124998762	pull	970.440716998477	pull	1	7	2397.09771699927	6	2608.22247200122	5	3322.20814999891	2	2928.76376400091	2	3331.29649699913	1	3146.34088399907	17	2.07525008999983	1	14	16	15	13	45	ja	nein
29	pushPullEmp	20150902T152239	37	w	23	r	1	5	5	29	0	sad	6	2	s_31	s_39	no	17	low400	pull	26	12	1104.73244100001	pull	1365.2530499993	pull	1	7	2397.09771699927	6	2608.22247200122	5	3322.20814999891	2	2928.76376400091	2	3331.29649699913	1	3146.34088399907	17	2.07525008999983	1	14	16	15	13	45	ja	nein
30	pushPullEmp	20150902T152246	37	w	23	r	1	5	6	30	0	sad	6	2	s_33	s_39	no	17	high800	push	26	12	1022.94835299916	push	1260.65661200017	push	1	7	2397.09771699927	6	2608.22247200122	5	3322.20814999891	2	2928.76376400091	2	3331.29649699913	1	3146.34088399907	17	2.07525008999983	1	14	16	15	13	45	ja	nein
31	pushPullEmp	20150902T152345	37	w	23	r	1	6	1	31	0	sad	4	2	s_24	s_23	yes	29	low400	pull	26	12	696.669048001539	pull	1022.22398600072	pull	1	6	2690.9940079986	6	3150.94300199962	7	2716.96229699955	2	1918.35973500019	1	3091.84214299967	1	2166.18275899964	29	3.19758955299949	1	14	16	15	13	45	ja	nein
32	pushPullEmp	20150902T152352	37	w	23	r	1	6	2	32	0	sad	4	2	s_23	s_23	yes	29	high800	push	26	12	500.307670999158	push	785.40575100042	push	1	6	2690.9940079986	6	3150.94300199962	7	2716.96229699955	2	1918.35973500019	1	3091.84214299967	1	2166.18275899964	29	3.19758955299949	1	14	16	15	13	45	ja	nein
33	pushPullEmp	20150902T152359	37	w	23	r	1	6	3	33	0	sad	4	2	s_22	s_23	yes	29	low400	pull	26	12	574.154557999558	pull	875.170002999861	pull	1	6	2690.9940079986	6	3150.94300199962	7	2716.96229699955	2	1918.35973500019	1	3091.84214299967	1	2166.18275899964	29	3.19758955299949	1	14	16	15	13	45	ja	nein
34	pushPullEmp	20150902T152407	37	w	23	r	1	6	4	34	0	sad	4	2	s_20	s_23	yes	29	high800	push	26	12	961.739345001552	push	1192.91331900138	push	1	6	2690.9940079986	6	3150.94300199962	7	2716.96229699955	2	1918.35973500019	1	3091.84214299967	1	2166.18275899964	29	3.19758955299949	1	14	16	15	13	45	ja	nein
35	pushPullEmp	20150902T152414	37	w	23	r	1	6	5	35	0	sad	4	2	s_19	s_23	yes	29	high800	push	26	12	621.9501150016	push	866.944758000391	push	1	6	2690.9940079986	6	3150.94300199962	7	2716.96229699955	2	1918.35973500019	1	3091.84214299967	1	2166.18275899964	29	3.19758955299949	1	14	16	15	13	45	ja	nein
36	pushPullEmp	20150902T152421	37	w	23	r	1	6	6	36	0	sad	4	2	s_21	s_23	yes	29	low400	pull	26	12	650.217492001597	pull	940.218765000376	pull	1	6	2690.9940079986	6	3150.94300199962	7	2716.96229699955	2	1918.35973500019	1	3091.84214299967	1	2166.18275899964	29	3.19758955299949	1	14	16	15	13	45	ja	nein
37	pushPullEmp	20150902T152514	37	w	23	r	1	7	1	37	0	neutral	6	1	n_36	n_39	no	17	high800	push	26	12	656.100855999379	push	908.586193999421	push	1	1	1123.27422200178	1	2894.24620299906	1	2544.35914099849	1	1091.1234189989	1	711.621480999383	1	2296.04497000037	17	2.19127694400049	1	14	16	15	13	45	ja	nein
38	pushPullEmp	20150902T152521	37	w	23	r	1	7	2	38	0	neutral	6	1	n_31	n_39	no	17	high800	push	26	12	547.879682000101	push	808.641134000325	push	1	1	1123.27422200178	1	2894.24620299906	1	2544.35914099849	1	1091.1234189989	1	711.621480999383	1	2296.04497000037	17	2.19127694400049	1	14	16	15	13	45	ja	nein
39	pushPullEmp	20150902T152528	37	w	23	r	1	7	3	39	0	neutral	6	1	n_34	n_39	no	17	low400	pull	26	12	-1337.56214800007	pull	980.811711999995	pull	1	1	1123.27422200178	1	2894.24620299906	1	2544.35914099849	1	1091.1234189989	1	711.621480999383	1	2296.04497000037	17	2.19127694400049	1	14	16	15	13	45	ja	nein
40	pushPullEmp	20150902T152535	37	w	23	r	1	7	4	40	0	neutral	6	1	n_32	n_39	no	17	low400	pull	26	12	598.002277000982	pull	888.686733999843	pull	1	1	1123.27422200178	1	2894.24620299906	1	2544.35914099849	1	1091.1234189989	1	711.621480999383	1	2296.04497000037	17	2.19127694400049	1	14	16	15	13	45	ja	nein
41	pushPullEmp	20150902T152542	37	w	23	r	1	7	5	41	0	neutral	6	1	n_33	n_39	no	17	high800	push	26	12	501.492205999355	push	770.709055999148	push	1	1	1123.27422200178	1	2894.24620299906	1	2544.35914099849	1	1091.1234189989	1	711.621480999383	1	2296.04497000037	17	2.19127694400049	1	14	16	15	13	45	ja	nein
42	pushPullEmp	20150902T152549	37	w	23	r	1	7	6	42	0	neutral	6	1	n_35	n_39	no	17	high800	push	26	12	879.372190999566	push	1126.37658999927	push	1	1	1123.27422200178	1	2894.24620299906	1	2544.35914099849	1	1091.1234189989	1	711.621480999383	1	2296.04497000037	17	2.19127694400049	1	14	16	15	13	45	ja	nein
43	pushPullEmp	20150902T152638	37	w	23	r	1	8	1	43	0	neutral	1	1	n_6	n_2	yes	29	low400	pull	26	12	695.141735000201	pull	1005.84599599925	pull	1	1	432.357196001249	1	1031.94273599911	1	831.806537000375	1	1806.26710400065	1	798.76892899847	1	2293.76372899969	29	2.38191748799909	1	14	16	15	13	45	ja	nein
44	pushPullEmp	20150902T152645	37	w	23	r	1	8	2	44	0	neutral	1	1	n_1	n_2	yes	29	low400	pull	26	12	488.276308999848	pull	770.99302700015	pull	1	1	432.357196001249	1	1031.94273599911	1	831.806537000375	1	1806.26710400065	1	798.76892899847	1	2293.76372899969	29	2.38191748799909	1	14	16	15	13	45	ja	nein
45	pushPullEmp	20150902T152652	37	w	23	r	1	8	3	45	0	neutral	1	1	n_2	n_2	yes	29	high800	push	26	12	665.084391000259	push	965.670614999093	push	1	1	432.357196001249	1	1031.94273599911	1	831.806537000375	1	1806.26710400065	1	798.76892899847	1	2293.76372899969	29	2.38191748799909	1	14	16	15	13	45	ja	nein
46	pushPullEmp	20150902T152659	37	w	23	r	1	8	4	46	0	neutral	1	1	n_4	n_2	yes	29	low400	pull	26	12	552.953792000044	pull	887.665696000913	pull	1	1	432.357196001249	1	1031.94273599911	1	831.806537000375	1	1806.26710400065	1	798.76892899847	1	2293.76372899969	29	2.38191748799909	1	14	16	15	13	45	ja	nein
47	pushPullEmp	20150902T152706	37	w	23	r	1	8	5	47	0	neutral	1	1	n_3	n_2	yes	29	high800	push	26	12	608.908501000158	push	917.825088000725	push	1	1	432.357196001249	1	1031.94273599911	1	831.806537000375	1	1806.26710400065	1	798.76892899847	1	2293.76372899969	29	2.38191748799909	1	14	16	15	13	45	ja	nein
48	pushPullEmp	20150902T152713	37	w	23	r	1	8	6	48	0	neutral	1	1	n_5	n_2	yes	29	high800	push	26	12	581.326813999913	push	852.570657999313	push	1	1	432.357196001249	1	1031.94273599911	1	831.806537000375	1	1806.26710400065	1	798.76892899847	1	2293.76372899969	29	2.38191748799909	1	14	16	15	13	45	ja	nein
49	pushPullEmp	20150902T152754	37	w	23	r	1	9	1	49	0	stroke	1	3	h_1	h_37	no	17	high800	push	26	12	649.095064000998	push	891.245186000655	push	1	2	1826.00279299913	5	2578.86970000072	2	2838.49965300033	7	2416.41218699988	7	3252.89252699986	8	1958.25933599917	17	3.58579558199926	1	14	16	15	13	45	ja	nein
50	pushPullEmp	20150902T152801	37	w	23	r	1	9	2	50	0	stroke	1	3	h_5	h_37	no	17	low400	pull	26	12	-1041.1361000014	pull	1143.18400799957	pull	1	2	1826.00279299913	5	2578.86970000072	2	2838.49965300033	7	2416.41218699988	7	3252.89252699986	8	1958.25933599917	17	3.58579558199926	1	14	16	15	13	45	ja	nein
51	pushPullEmp	20150902T152808	37	w	23	r	1	9	3	51	0	stroke	1	3	h_4	h_37	no	17	high800	push	26	12	771.839245001596	push	1009.20405300085	push	1	2	1826.00279299913	5	2578.86970000072	2	2838.49965300033	7	2416.41218699988	7	3252.89252699986	8	1958.25933599917	17	3.58579558199926	1	14	16	15	13	45	ja	nein
52	pushPullEmp	20150902T152815	37	w	23	r	1	9	4	52	0	stroke	1	3	h_6	h_37	no	17	low400	pull	26	12	658.649774998892	pull	990.602469000194	pull	1	2	1826.00279299913	5	2578.86970000072	2	2838.49965300033	7	2416.41218699988	7	3252.89252699986	8	1958.25933599917	17	3.58579558199926	1	14	16	15	13	45	ja	nein
53	pushPullEmp	20150902T152822	37	w	23	r	1	9	5	53	0	stroke	1	3	h_2	h_37	no	17	low400	pull	26	12	591.32450100049	pull	935.497315999673	pull	1	2	1826.00279299913	5	2578.86970000072	2	2838.49965300033	7	2416.41218699988	7	3252.89252699986	8	1958.25933599917	17	3.58579558199926	1	14	16	15	13	45	ja	nein
54	pushPullEmp	20150902T152830	37	w	23	r	1	9	6	54	0	stroke	1	3	h_3	h_37	no	17	high800	push	26	12	699.52940999913	push	1063.29796199982	push	1	2	1826.00279299913	5	2578.86970000072	2	2838.49965300033	7	2416.41218699988	7	3252.89252699986	8	1958.25933599917	17	3.58579558199926	1	14	16	15	13	45	ja	nein
55	pushPullEmp	20150902T152922	37	w	23	r	1	10	1	55	0	stroke	5	3	h_29	h_29	yes	29	low400	pull	26	12	921.568476999601	pull	1235.11498099913	pull	1	3	2737.52953999974	6	2176.86051499913	4	2305.16613799955	7	2482.97394099973	4	2450.57711799927	8	1259.94937299947	29	4.34132864800085	1	14	16	15	13	45	ja	nein
56	pushPullEmp	20150902T152930	37	w	23	r	1	10	2	56	0	stroke	5	3	h_25	h_29	yes	29	low400	pull	26	12	1084.33236499978	pull	1336.3636820005	pull	1	3	2737.52953999974	6	2176.86051499913	4	2305.16613799955	7	2482.97394099973	4	2450.57711799927	8	1259.94937299947	29	4.34132864800085	1	14	16	15	13	45	ja	nein
57	pushPullEmp	20150902T152937	37	w	23	r	1	10	3	57	0	stroke	5	3	h_27	h_29	yes	29	high800	push	26	12	466.33002200097	push	790.344504000226	push	1	3	2737.52953999974	6	2176.86051499913	4	2305.16613799955	7	2482.97394099973	4	2450.57711799927	8	1259.94937299947	29	4.34132864800085	1	14	16	15	13	45	ja	nein
58	pushPullEmp	20150902T152944	37	w	23	r	1	10	4	58	0	stroke	5	3	h_30	h_29	yes	29	low400	pull	26	12	805.377287998548	pull	1095.79327299898	pull	1	3	2737.52953999974	6	2176.86051499913	4	2305.16613799955	7	2482.97394099973	4	2450.57711799927	8	1259.94937299947	29	4.34132864800085	1	14	16	15	13	45	ja	nein
59	pushPullEmp	20150902T152951	37	w	23	r	1	10	5	59	0	stroke	5	3	h_28	h_29	yes	29	low400	pull	26	12	592.899715999811	pull	900.576621000146	pull	1	3	2737.52953999974	6	2176.86051499913	4	2305.16613799955	7	2482.97394099973	4	2450.57711799927	8	1259.94937299947	29	4.34132864800085	1	14	16	15	13	45	ja	nein
60	pushPullEmp	20150902T152958	37	w	23	r	1	10	6	60	0	stroke	5	3	h_26	h_29	yes	29	high800	push	26	12	-1052.0405540002	pull	924.707089999065	push	1	3	2737.52953999974	6	2176.86051499913	4	2305.16613799955	7	2482.97394099973	4	2450.57711799927	8	1259.94937299947	29	4.34132864800085	1	14	16	15	13	45	ja	nein
61	pushPullEmp	20150902T153047	37	w	23	r	1	11	1	61	0	neutral	4	1	n_24	n_37	no	17	low400	pull	26	12	727.430414000177	pull	1044.54603199984	pull	1	1	1003.93900199924	1	2275.95693799958	1	1628.13089699921	1	1399.13987799991	1	913.646785998935	1	1821.2222279999	17	2.32636846999958	1	14	16	15	13	45	ja	nein
62	pushPullEmp	20150902T153054	37	w	23	r	1	11	2	62	0	neutral	4	1	n_19	n_37	no	17	high800	push	26	12	560.386427000689	push	826.401487001116	push	1	1	1003.93900199924	1	2275.95693799958	1	1628.13089699921	1	1399.13987799991	1	913.646785998935	1	1821.2222279999	17	2.32636846999958	1	14	16	15	13	45	ja	nein
63	pushPullEmp	20150902T153101	37	w	23	r	1	11	3	63	0	neutral	4	1	n_22	n_37	no	17	low400	pull	26	12	582.202687000157	pull	911.632959000694	pull	1	1	1003.93900199924	1	2275.95693799958	1	1628.13089699921	1	1399.13987799991	1	913.646785998935	1	1821.2222279999	17	2.32636846999958	1	14	16	15	13	45	ja	nein
64	pushPullEmp	20150902T153108	37	w	23	r	1	11	4	64	0	neutral	4	1	n_23	n_37	no	17	high800	push	26	12	738.573157000341	push	1021.62519099975	push	1	1	1003.93900199924	1	2275.95693799958	1	1628.13089699921	1	1399.13987799991	1	913.646785998935	1	1821.2222279999	17	2.32636846999958	1	14	16	15	13	45	ja	nein
65	pushPullEmp	20150902T153116	37	w	23	r	1	11	5	65	0	neutral	4	1	n_21	n_37	no	17	low400	pull	26	12	610.100938001167	pull	928.60017300093	pull	1	1	1003.93900199924	1	2275.95693799958	1	1628.13089699921	1	1399.13987799991	1	913.646785998935	1	1821.2222279999	17	2.32636846999958	1	14	16	15	13	45	ja	nein
66	pushPullEmp	20150902T153123	37	w	23	r	1	11	6	66	0	neutral	4	1	n_20	n_37	no	17	low400	pull	26	12	577.879751000277	pull	895.371065001294	pull	1	1	1003.93900199924	1	2275.95693799958	1	1628.13089699921	1	1399.13987799991	1	913.646785998935	1	1821.2222279999	17	2.32636846999958	1	14	16	15	13	45	ja	nein
67	pushPullEmp	20150902T153207	37	w	23	r	1	12	1	67	0	neutral	2	1	n_10	n_8	yes	29	high800	push	26	12	641.985462000666	push	909.480381999747	push	1	1	1450.94269799847	1	1152.93603499958	1	664.390432000801	1	1609.26259100052	2	1368.39253800099	1	709.25387600073	29	6.93063404199893	1	14	16	15	13	45	ja	nein
68	pushPullEmp	20150902T153214	37	w	23	r	1	12	2	68	0	neutral	2	1	n_8	n_8	yes	29	low400	pull	26	12	629.256946999798	pull	944.404957000283	pull	1	1	1450.94269799847	1	1152.93603499958	1	664.390432000801	1	1609.26259100052	2	1368.39253800099	1	709.25387600073	29	6.93063404199893	1	14	16	15	13	45	ja	nein
69	pushPullEmp	20150902T153221	37	w	23	r	1	12	3	69	0	neutral	2	1	n_9	n_8	yes	29	high800	push	26	12	606.999843000158	push	909.267071000504	push	1	1	1450.94269799847	1	1152.93603499958	1	664.390432000801	1	1609.26259100052	2	1368.39253800099	1	709.25387600073	29	6.93063404199893	1	14	16	15	13	45	ja	nein
70	pushPullEmp	20150902T153228	37	w	23	r	1	12	4	70	0	neutral	2	1	n_7	n_8	yes	29	high800	push	26	12	630.800739999453	push	931.517727999657	push	1	1	1450.94269799847	1	1152.93603499958	1	664.390432000801	1	1609.26259100052	2	1368.39253800099	1	709.25387600073	29	6.93063404199893	1	14	16	15	13	45	ja	nein
71	pushPullEmp	20150902T153235	37	w	23	r	1	12	5	71	0	neutral	2	1	n_12	n_8	yes	29	low400	pull	26	12	793.851329000157	pull	1076.56867599972	pull	1	1	1450.94269799847	1	1152.93603499958	1	664.390432000801	1	1609.26259100052	2	1368.39253800099	1	709.25387600073	29	6.93063404199893	1	14	16	15	13	45	ja	nein
72	pushPullEmp	20150902T153242	37	w	23	r	1	12	6	72	0	neutral	2	1	n_11	n_8	yes	29	high800	push	26	12	654.393906999147	push	985.410421000168	push	1	1	1450.94269799847	1	1152.93603499958	1	664.390432000801	1	1609.26259100052	2	1368.39253800099	1	709.25387600073	29	6.93063404199893	1	14	16	15	13	45	ja	nein
73	pushPullEmp	20150902T153332	37	w	23	r	1	13	1	73	0	sad	1	2	s_5	s_37	no	17	high800	push	26	12	783.726251999818	push	1049.97244999968	push	1	4	3511.46067800073	6	1751.34275399978	4	2744.80713299999	2	2023.4728259984	1	1675.7771449993	1	1624.63655000101	17	3.67829263299973	1	14	16	15	13	45	ja	nein
74	pushPullEmp	20150902T153340	37	w	23	r	1	13	2	74	0	sad	1	2	s_1	s_37	no	17	high800	push	26	12	550.957942999143	push	855.177540000208	push	1	4	3511.46067800073	6	1751.34275399978	4	2744.80713299999	2	2023.4728259984	1	1675.7771449993	1	1624.63655000101	17	3.67829263299973	1	14	16	15	13	45	ja	nein
75	pushPullEmp	20150902T153347	37	w	23	r	1	13	3	75	0	sad	1	2	s_3	s_37	no	17	low400	pull	26	12	620.366899999775	pull	950.515053999974	pull	1	4	3511.46067800073	6	1751.34275399978	4	2744.80713299999	2	2023.4728259984	1	1675.7771449993	1	1624.63655000101	17	3.67829263299973	1	14	16	15	13	45	ja	nein
76	pushPullEmp	20150902T153354	37	w	23	r	1	13	4	76	0	sad	1	2	s_2	s_37	no	17	low400	pull	26	12	873.545268998583	pull	1183.11922299895	pull	1	4	3511.46067800073	6	1751.34275399978	4	2744.80713299999	2	2023.4728259984	1	1675.7771449993	1	1624.63655000101	17	3.67829263299973	1	14	16	15	13	45	ja	nein
77	pushPullEmp	20150902T153401	37	w	23	r	1	13	5	77	0	sad	1	2	s_6	s_37	no	17	high800	push	26	12	770.419894000137	push	1072.78917900031	push	1	4	3511.46067800073	6	1751.34275399978	4	2744.80713299999	2	2023.4728259984	1	1675.7771449993	1	1624.63655000101	17	3.67829263299973	1	14	16	15	13	45	ja	nein
78	pushPullEmp	20150902T153408	37	w	23	r	1	13	6	78	0	sad	1	2	s_4	s_37	no	17	high800	push	26	12	713.769884000707	push	1067.5522370012	push	1	4	3511.46067800073	6	1751.34275399978	4	2744.80713299999	2	2023.4728259984	1	1675.7771449993	1	1624.63655000101	17	3.67829263299973	1	14	16	15	13	45	ja	nein
79	pushPullEmp	20150902T153508	37	w	23	r	1	14	1	79	0	sad	5	2	s_25	s_27	yes	29	low400	pull	26	12	692.545692999673	pull	1052.48199299906	pull	1	7	2723.62054000041	6	3755.96663599936	6	1416.84103899934	3	2999.15564000003	1	2060.2225370003	1	1783.74421399894	29	3.89606726400052	1	14	16	15	13	45	ja	nein
80	pushPullEmp	20150902T153515	37	w	23	r	1	14	2	80	0	sad	5	2	s_30	s_27	yes	29	low400	pull	26	12	579.801700000331	pull	895.905673999237	pull	1	7	2723.62054000041	6	3755.96663599936	6	1416.84103899934	3	2999.15564000003	1	2060.2225370003	1	1783.74421399894	29	3.89606726400052	1	14	16	15	13	45	ja	nein
81	pushPullEmp	20150902T153522	37	w	23	r	1	14	3	81	0	sad	5	2	s_26	s_27	yes	29	high800	push	26	12	581.348265998808	push	878.372090998804	push	1	7	2723.62054000041	6	3755.96663599936	6	1416.84103899934	3	2999.15564000003	1	2060.2225370003	1	1783.74421399894	29	3.89606726400052	1	14	16	15	13	45	ja	nein
82	pushPullEmp	20150902T153529	37	w	23	r	1	14	4	82	0	sad	5	2	s_27	s_27	yes	29	low400	pull	26	12	727.230773999603	pull	1037.54821999892	pull	1	7	2723.62054000041	6	3755.96663599936	6	1416.84103899934	3	2999.15564000003	1	2060.2225370003	1	1783.74421399894	29	3.89606726400052	1	14	16	15	13	45	ja	nein
83	pushPullEmp	20150902T153536	37	w	23	r	1	14	5	83	0	sad	5	2	s_28	s_27	yes	29	high800	push	26	12	497.088167000475	push	802.838144999332	push	1	7	2723.62054000041	6	3755.96663599936	6	1416.84103899934	3	2999.15564000003	1	2060.2225370003	1	1783.74421399894	29	3.89606726400052	1	14	16	15	13	45	ja	nein
84	pushPullEmp	20150902T153543	37	w	23	r	1	14	6	84	0	sad	5	2	s_29	s_27	yes	29	low400	pull	26	12	631.843308999218	pull	946.890317999627	pull	1	7	2723.62054000041	6	3755.96663599936	6	1416.84103899934	3	2999.15564000003	1	2060.2225370003	1	1783.74421399894	29	3.89606726400052	1	14	16	15	13	45	ja	nein
85	pushPullEmp	20150902T153639	37	w	23	r	1	15	1	85	0	stroke	6	3	h_32	h_34	yes	29	high800	push	26	12	1273.12652400117	push	1505.48042600106	push	1	1	2223.20891399977	5	3895.00291900004	3	2249.94110700027	7	2211.68007099914	6	1664.63065500102	6	2251.62882800032	29	3.0218352769989	1	14	16	15	13	45	ja	nein
86	pushPullEmp	20150902T153646	37	w	23	r	1	15	2	86	0	stroke	6	3	h_34	h_34	yes	29	low400	pull	26	12	560.498564998852	pull	862.080588000026	pull	1	1	2223.20891399977	5	3895.00291900004	3	2249.94110700027	7	2211.68007099914	6	1664.63065500102	6	2251.62882800032	29	3.0218352769989	1	14	16	15	13	45	ja	nein
87	pushPullEmp	20150902T153653	37	w	23	r	1	15	3	87	0	stroke	6	3	h_35	h_34	yes	29	high800	push	26	12	492.12318699836	push	803.223604999293	push	1	1	2223.20891399977	5	3895.00291900004	3	2249.94110700027	7	2211.68007099914	6	1664.63065500102	6	2251.62882800032	29	3.0218352769989	1	14	16	15	13	45	ja	nein
88	pushPullEmp	20150902T153700	37	w	23	r	1	15	4	88	0	stroke	6	3	h_33	h_34	yes	29	high800	push	26	12	501.05513299907	push	797.563165	push	1	1	2223.20891399977	5	3895.00291900004	3	2249.94110700027	7	2211.68007099914	6	1664.63065500102	6	2251.62882800032	29	3.0218352769989	1	14	16	15	13	45	ja	nein
89	pushPullEmp	20150902T153707	37	w	23	r	1	15	5	89	0	stroke	6	3	h_31	h_34	yes	29	low400	pull	26	12	948.223479000357	pull	1238.29665799995	pull	1	1	2223.20891399977	5	3895.00291900004	3	2249.94110700027	7	2211.68007099914	6	1664.63065500102	6	2251.62882800032	29	3.0218352769989	1	14	16	15	13	45	ja	nein
90	pushPullEmp	20150902T153714	37	w	23	r	1	15	6	90	0	stroke	6	3	h_36	h_34	yes	29	high800	push	26	12	504.833725998949	push	810.408974000282	push	1	1	2223.20891399977	5	3895.00291900004	3	2249.94110700027	7	2211.68007099914	6	1664.63065500102	6	2251.62882800032	29	3.0218352769989	1	14	16	15	13	45	ja	nein
91	pushPullEmp	20150902T153806	37	w	23	r	1	16	1	91	0	stroke	3	3	h_15	h_38	no	17	low400	pull	26	12	654.59461300027	pull	1003.28661800025	pull	1	2	1765.0225870002	5	2197.17033599954	2	4855.53499399975	7	3500.65278500006	5	3912.84932300005	7	2165.7952179994	17	2.30582461500126	1	14	16	15	13	45	ja	nein
92	pushPullEmp	20150902T153814	37	w	23	r	1	16	2	92	0	stroke	3	3	h_16	h_38	no	17	low400	pull	26	12	825.671923000395	pull	1114.1345040006	pull	1	2	1765.0225870002	5	2197.17033599954	2	4855.53499399975	7	3500.65278500006	5	3912.84932300005	7	2165.7952179994	17	2.30582461500126	1	14	16	15	13	45	ja	nein
93	pushPullEmp	20150902T153821	37	w	23	r	1	16	3	93	0	stroke	3	3	h_14	h_38	no	17	high800	push	26	12	549.907371999419	push	898.141226999636	push	1	2	1765.0225870002	5	2197.17033599954	2	4855.53499399975	7	3500.65278500006	5	3912.84932300005	7	2165.7952179994	17	2.30582461500126	1	14	16	15	13	45	ja	nein
94	pushPullEmp	20150902T153828	37	w	23	r	1	16	4	94	0	stroke	3	3	h_13	h_38	no	17	high800	push	26	12	602.601634999592	push	925.19176499889	push	1	2	1765.0225870002	5	2197.17033599954	2	4855.53499399975	7	3500.65278500006	5	3912.84932300005	7	2165.7952179994	17	2.30582461500126	1	14	16	15	13	45	ja	nein
95	pushPullEmp	20150902T153835	37	w	23	r	1	16	5	95	0	stroke	3	3	h_18	h_38	no	17	low400	pull	26	12	616.165739999706	pull	961.469247999848	pull	1	2	1765.0225870002	5	2197.17033599954	2	4855.53499399975	7	3500.65278500006	5	3912.84932300005	7	2165.7952179994	17	2.30582461500126	1	14	16	15	13	45	ja	nein
96	pushPullEmp	20150902T153842	37	w	23	r	1	16	6	96	0	stroke	3	3	h_17	h_38	no	17	high800	push	26	12	513.447395000985	push	817.402063000263	push	1	2	1765.0225870002	5	2197.17033599954	2	4855.53499399975	7	3500.65278500006	5	3912.84932300005	7	2165.7952179994	17	2.30582461500126	1	14	16	15	13	45	ja	nein
97	pushPullEmp	20150902T153943	37	w	23	r	1	17	1	97	0	sad	2	2	s_12	s_38	no	17	low400	pull	26	12	818.429946000018	pull	1143.55294400148	pull	1	7	1563.22348799949	8	1338.57756100042	7	2522.52193100139	3	3657.44355099923	3	1894.57192699956	2	1732.78203900009	17	2.37807272200007	1	14	16	15	13	45	ja	nein
98	pushPullEmp	20150902T153950	37	w	23	r	1	17	2	98	0	sad	2	2	s_7	s_38	no	17	high800	push	26	12	477.025954001059	push	814.291087000223	push	1	7	1563.22348799949	8	1338.57756100042	7	2522.52193100139	3	3657.44355099923	3	1894.57192699956	2	1732.78203900009	17	2.37807272200007	1	14	16	15	13	45	ja	nein
99	pushPullEmp	20150902T153957	37	w	23	r	1	17	3	99	0	sad	2	2	s_9	s_38	no	17	low400	pull	26	12	558.465535000418	pull	844.731373000381	pull	1	7	1563.22348799949	8	1338.57756100042	7	2522.52193100139	3	3657.44355099923	3	1894.57192699956	2	1732.78203900009	17	2.37807272200007	1	14	16	15	13	45	ja	nein
100	pushPullEmp	20150902T154004	37	w	23	r	1	17	4	100	0	sad	2	2	s_10	s_38	no	17	high800	push	26	12	572.19075400017	push	854.000811000427	push	1	7	1563.22348799949	8	1338.57756100042	7	2522.52193100139	3	3657.44355099923	3	1894.57192699956	2	1732.78203900009	17	2.37807272200007	1	14	16	15	13	45	ja	nein
101	pushPullEmp	20150902T154011	37	w	23	r	1	17	5	101	0	sad	2	2	s_11	s_38	no	17	high800	push	26	12	783.095064999434	push	1035.34178899907	push	1	7	1563.22348799949	8	1338.57756100042	7	2522.52193100139	3	3657.44355099923	3	1894.57192699956	2	1732.78203900009	17	2.37807272200007	1	14	16	15	13	45	ja	nein
102	pushPullEmp	20150902T154018	37	w	23	r	1	17	6	102	0	sad	2	2	s_8	s_38	no	17	low400	pull	26	12	586.829629998945	pull	884.12430199908	pull	1	7	1563.22348799949	8	1338.57756100042	7	2522.52193100139	3	3657.44355099923	3	1894.57192699956	2	1732.78203900009	17	2.37807272200007	1	14	16	15	13	45	ja	nein
103	pushPullEmp	20150902T154113	37	w	23	r	1	18	1	103	0	sad	3	2	s_14	s_14	yes	29	high800	push	26	12	519.137865999961	push	851.438151999697	push	1	5	2159.15612999925	5	4138.10782200017	3	2446.23970300017	6	2081.25544399991	3	1726.80716399918	1	2299.50261900012	29	3.74251346200072	1	14	16	15	13	45	ja	nein
104	pushPullEmp	20150902T154120	37	w	23	r	1	18	2	104	0	sad	3	2	s_18	s_14	yes	29	low400	pull	26	12	570.098665000231	pull	842.802356000291	pull	1	5	2159.15612999925	5	4138.10782200017	3	2446.23970300017	6	2081.25544399991	3	1726.80716399918	1	2299.50261900012	29	3.74251346200072	1	14	16	15	13	45	ja	nein
105	pushPullEmp	20150902T154127	37	w	23	r	1	18	3	105	0	sad	3	2	s_17	s_14	yes	29	high800	push	26	12	499.818008000948	push	830.123813001483	push	1	5	2159.15612999925	5	4138.10782200017	3	2446.23970300017	6	2081.25544399991	3	1726.80716399918	1	2299.50261900012	29	3.74251346200072	1	14	16	15	13	45	ja	nein
106	pushPullEmp	20150902T154134	37	w	23	r	1	18	4	106	0	sad	3	2	s_13	s_14	yes	29	high800	push	26	12	667.701409001078	push	960.457121999847	push	1	5	2159.15612999925	5	4138.10782200017	3	2446.23970300017	6	2081.25544399991	3	1726.80716399918	1	2299.50261900012	29	3.74251346200072	1	14	16	15	13	45	ja	nein
107	pushPullEmp	20150902T154141	37	w	23	r	1	18	5	107	0	sad	3	2	s_16	s_14	yes	29	low400	pull	26	12	741.299532000179	pull	1057.54789099874	pull	1	5	2159.15612999925	5	4138.10782200017	3	2446.23970300017	6	2081.25544399991	3	1726.80716399918	1	2299.50261900012	29	3.74251346200072	1	14	16	15	13	45	ja	nein
108	pushPullEmp	20150902T154148	37	w	23	r	1	18	6	108	0	sad	3	2	s_15	s_14	yes	29	low400	pull	26	12	592.851632999649	pull	895.337900000508	pull	1	5	2159.15612999925	5	4138.10782200017	3	2446.23970300017	6	2081.25544399991	3	1726.80716399918	1	2299.50261900012	29	3.74251346200072	1	14	16	15	13	45	ja	nein
109	pushPullEmp	20150902T154241	37	w	23	r	1	19	1	109	0	neutral	3	1	n_14	n_17	yes	29	low400	pull	26	12	766.969987999895	pull	1078.05090999964	pull	1	1	771.982576001392	1	753.054741999222	1	1133.41537700035	1	829.729341001439	1	975.303864001035	1	1004.90295700001	29	2.66875507999976	1	14	16	15	13	45	ja	nein
110	pushPullEmp	20150902T154248	37	w	23	r	1	19	2	110	0	neutral	3	1	n_16	n_17	yes	29	high800	push	26	12	873.277904001137	push	1127.75697400057	push	1	1	771.982576001392	1	753.054741999222	1	1133.41537700035	1	829.729341001439	1	975.303864001035	1	1004.90295700001	29	2.66875507999976	1	14	16	15	13	45	ja	nein
111	pushPullEmp	20150902T154255	37	w	23	r	1	19	3	111	0	neutral	3	1	n_17	n_17	yes	29	low400	pull	26	12	-1457.65286300149	pull	864.243029999561	pull	1	1	771.982576001392	1	753.054741999222	1	1133.41537700035	1	829.729341001439	1	975.303864001035	1	1004.90295700001	29	2.66875507999976	1	14	16	15	13	45	ja	nein
112	pushPullEmp	20150902T154302	37	w	23	r	1	19	4	112	0	neutral	3	1	n_18	n_17	yes	29	low400	pull	26	12	607.247461998762	pull	951.759433998726	pull	1	1	771.982576001392	1	753.054741999222	1	1133.41537700035	1	829.729341001439	1	975.303864001035	1	1004.90295700001	29	2.66875507999976	1	14	16	15	13	45	ja	nein
113	pushPullEmp	20150902T154309	37	w	23	r	1	19	5	113	0	neutral	3	1	n_13	n_17	yes	29	high800	push	26	12	-1888.12597200114	pull	1214.44404299917	push	1	1	771.982576001392	1	753.054741999222	1	1133.41537700035	1	829.729341001439	1	975.303864001035	1	1004.90295700001	29	2.66875507999976	1	14	16	15	13	45	ja	nein
114	pushPullEmp	20150902T154317	37	w	23	r	1	19	6	114	0	neutral	3	1	n_15	n_17	yes	29	high800	push	26	12	586.900767998581	push	855.859799999147	push	1	1	771.982576001392	1	753.054741999222	1	1133.41537700035	1	829.729341001439	1	975.303864001035	1	1004.90295700001	29	2.66875507999976	1	14	16	15	13	45	ja	nein
115	pushPullEmp	20150902T154408	37	w	23	r	1	20	1	115	0	neutral	5	1	n_29	n_38	no	17	low400	pull	26	12	1001.71598699995	pull	1271.82812400092	pull	1	1	1020.68310899995	1	344.484846998967	1	1809.17144199884	1	602.43958799947	1	372.107240000332	1	850.099881999995	17	2.23832780200064	1	14	16	15	13	45	ja	nein
116	pushPullEmp	20150902T154415	37	w	23	r	1	20	2	116	0	neutral	5	1	n_26	n_38	no	17	high800	push	26	12	600.387102999666	push	937.660713999212	push	1	1	1020.68310899995	1	344.484846998967	1	1809.17144199884	1	602.43958799947	1	372.107240000332	1	850.099881999995	17	2.23832780200064	1	14	16	15	13	45	ja	nein
117	pushPullEmp	20150902T154422	37	w	23	r	1	20	3	117	0	neutral	5	1	n_30	n_38	no	17	low400	pull	26	12	549.874578001734	pull	849.167995001451	pull	1	1	1020.68310899995	1	344.484846998967	1	1809.17144199884	1	602.43958799947	1	372.107240000332	1	850.099881999995	17	2.23832780200064	1	14	16	15	13	45	ja	nein
118	pushPullEmp	20150902T154429	37	w	23	r	1	20	4	118	0	neutral	5	1	n_27	n_38	no	17	high800	push	26	12	584.36871699935	push	886.146006999596	push	1	1	1020.68310899995	1	344.484846998967	1	1809.17144199884	1	602.43958799947	1	372.107240000332	1	850.099881999995	17	2.23832780200064	1	14	16	15	13	45	ja	nein
119	pushPullEmp	20150902T154436	37	w	23	r	1	20	5	119	0	neutral	5	1	n_25	n_38	no	17	low400	pull	26	12	620.999094998595	pull	903.876002999212	pull	1	1	1020.68310899995	1	344.484846998967	1	1809.17144199884	1	602.43958799947	1	372.107240000332	1	850.099881999995	17	2.23832780200064	1	14	16	15	13	45	ja	nein
120	pushPullEmp	20150902T154444	37	w	23	r	1	20	6	120	0	neutral	5	1	n_28	n_38	no	17	low400	pull	26	12	647.927685999894	pull	957.132629001426	pull	1	1	1020.68310899995	1	344.484846998967	1	1809.17144199884	1	602.43958799947	1	372.107240000332	1	850.099881999995	17	2.23832780200064	1	14	16	15	13	45	ja	nein
[truncated: 28 more columns]
