# Supplementary material for: Empathic concern and personal distress depend on situational but not dispositional factors
Source: PLoS One. 2019 Nov 14;14(11):e0225102. doi: 10.1371/journal.pone.0225102 (PMC6855434; doi:10.1371/journal.pone.0225102)
Supplement: S3 File — (ZIP) [file pone.0225102.s004.zip › Results/pushPullEmp_2_avg.txt]

expName	date	vpNum	gender	age	handedness	respMapping	block	trial	trialCount	practice	picType	picBlock	picTypeNum	picName	memPicName	memPicPresent	memPicCorrKey	tone	respDirection	panas1Pos	panas1Neg	movementOnset	movementOnsetDirection	movementOffset	movementOffsetDirection	correct	respKeyTender	respTimeTender	respKeyCompassionate	respTimeCompassionate	respKeyMoved	respTimeMoved	respKeyWorried	respTimeWorried	respKeyDistressed	respTimeDistressed	respKeyAlarmed	respTimeAlarmed	memRespKey	memRespTime	correctMemTask	fs	ec	pt	pd	empathy	pqQ1	pqQ2	panas2Pos
1	pushPullEmp	20150804T135910	2	m	22	l	2	1	1	1	1	practice	1	4	p_5	p_1	yes	29	high800	pull	35	17	1336.14381000046	push	1684.18242299998	push	2	8	5363.28959099956	4	3751.9790510014	2	4645.63077799903	1	4330.58464799979	2	4105.35235000134	2	5460.84494200113	29	4.80441684900143	1	12	10	12	9	34	ja	ja
2	pushPullEmp	20150804T135919	2	m	22	l	2	1	2	2	1	practice	1	4	p_1	p_1	yes	29	low400	push	35	17	1109.53127399948	push	1508.0015880008	push	1	8	5363.28959099956	4	3751.9790510014	2	4645.63077799903	1	4330.58464799979	2	4105.35235000134	2	5460.84494200113	29	4.80441684900143	1	12	10	12	9	34	ja	ja
3	pushPullEmp	20150804T135928	2	m	22	l	2	1	3	3	1	practice	1	4	p_6	p_1	yes	29	high800	pull	35	17	749.510433000163	pull	1153.88560900019	pull	1	8	5363.28959099956	4	3751.9790510014	2	4645.63077799903	1	4330.58464799979	2	4105.35235000134	2	5460.84494200113	29	4.80441684900143	1	12	10	12	9	34	ja	ja
4	pushPullEmp	20150804T135936	2	m	22	l	2	1	4	4	1	practice	1	4	p_3	p_1	yes	29	high800	pull	35	17	749.551847999901	pull	1145.01110499885	pull	1	8	5363.28959099956	4	3751.9790510014	2	4645.63077799903	1	4330.58464799979	2	4105.35235000134	2	5460.84494200113	29	4.80441684900143	1	12	10	12	9	34	ja	ja
5	pushPullEmp	20150804T135945	2	m	22	l	2	1	5	5	1	practice	1	4	p_4	p_1	yes	29	low400	push	35	17	710.570419000855	push	1124.83243199959	push	1	8	5363.28959099956	4	3751.9790510014	2	4645.63077799903	1	4330.58464799979	2	4105.35235000134	2	5460.84494200113	29	4.80441684900143	1	12	10	12	9	34	ja	ja
6	pushPullEmp	20150804T135954	2	m	22	l	2	1	6	6	1	practice	1	4	p_2	p_1	yes	29	high800	pull	35	17	683.095723999126	pull	1028.88581299986	pull	1	8	5363.28959099956	4	3751.9790510014	2	4645.63077799903	1	4330.58464799979	2	4105.35235000134	2	5460.84494200113	29	4.80441684900143	1	12	10	12	9	34	ja	ja
7	pushPullEmp	20150804T140110	2	m	22	l	2	2	1	7	1	practice	2	4	p_10	p_13	no	17	low400	push	35	17	1762.84613699984	push	2131.77411900081	push	3	6	3451.26574700043	4	3277.69169400017	3	2371.16157699893	2	7632.28951999918	2	3106.52509200008	2	5561.40072900052	17	2.69425211900125	1	12	10	12	9	34	ja	ja
8	pushPullEmp	20150804T140118	2	m	22	l	2	2	2	8	1	practice	2	4	p_12	p_13	no	17	low400	push	35	17	595.716729000633	push	857.810480999324	push	1	6	3451.26574700043	4	3277.69169400017	3	2371.16157699893	2	7632.28951999918	2	3106.52509200008	2	5561.40072900052	17	2.69425211900125	1	12	10	12	9	34	ja	ja
9	pushPullEmp	20150804T140125	2	m	22	l	2	2	3	9	1	practice	2	4	p_9	p_13	no	17	high800	pull	35	17	520.214499000853	pull	767.363817000936	pull	1	6	3451.26574700043	4	3277.69169400017	3	2371.16157699893	2	7632.28951999918	2	3106.52509200008	2	5561.40072900052	17	2.69425211900125	1	12	10	12	9	34	ja	ja
10	pushPullEmp	20150804T140133	2	m	22	l	2	2	4	10	1	practice	2	4	p_7	p_13	no	17	low400	push	35	17	605.995471999748	push	933.653428998994	push	1	6	3451.26574700043	4	3277.69169400017	3	2371.16157699893	2	7632.28951999918	2	3106.52509200008	2	5561.40072900052	17	2.69425211900125	1	12	10	12	9	34	ja	ja
11	pushPullEmp	20150804T140141	2	m	22	l	2	2	5	11	1	practice	2	4	p_8	p_13	no	17	high800	pull	35	17	982.925875000437	pull	1209.23001699965	pull	1	6	3451.26574700043	4	3277.69169400017	3	2371.16157699893	2	7632.28951999918	2	3106.52509200008	2	5561.40072900052	17	2.69425211900125	1	12	10	12	9	34	ja	ja
12	pushPullEmp	20150804T140149	2	m	22	l	2	2	6	12	1	practice	2	4	p_11	p_13	no	17	low400	push	35	17	692.361860000441	push	1055.30546500004	push	1	6	3451.26574700043	4	3277.69169400017	3	2371.16157699893	2	7632.28951999918	2	3106.52509200008	2	5561.40072900052	17	2.69425211900125	1	12	10	12	9	34	ja	ja
13	pushPullEmp	20150804T140324	2	m	22	l	2	3	1	13	0	neutral	1	1	n_3	n_1	yes	29	high800	pull	35	17	1303.38857199906	pull	1529.6907009991	pull	1	4	2540.025530001	6	1040.81811200012	3	5222.81469200061	2	1463.17983700101	2	1267.74564200059	3	2191.55045299885	29	2.91790358199978	1	12	10	12	9	34	ja	ja
14	pushPullEmp	20150804T140331	2	m	22	l	2	3	2	14	0	neutral	1	1	n_4	n_1	yes	29	high800	pull	35	17	412.468347000555	pull	610.230916000233	pull	1	4	2540.025530001	6	1040.81811200012	3	5222.81469200061	2	1463.17983700101	2	1267.74564200059	3	2191.55045299885	29	2.91790358199978	1	12	10	12	9	34	ja	ja
15	pushPullEmp	20150804T140338	2	m	22	l	2	3	3	15	0	neutral	1	1	n_6	n_1	yes	29	low400	push	35	17	569.144029998919	push	866.659971000539	push	1	4	2540.025530001	6	1040.81811200012	3	5222.81469200061	2	1463.17983700101	2	1267.74564200059	3	2191.55045299885	29	2.91790358199978	1	12	10	12	9	34	ja	ja
16	pushPullEmp	20150804T140346	2	m	22	l	2	3	4	16	0	neutral	1	1	n_5	n_1	yes	29	high800	pull	35	17	373.544675000521	pull	608.990424000585	pull	1	4	2540.025530001	6	1040.81811200012	3	5222.81469200061	2	1463.17983700101	2	1267.74564200059	3	2191.55045299885	29	2.91790358199978	1	12	10	12	9	34	ja	ja
17	pushPullEmp	20150804T140353	2	m	22	l	2	3	5	17	0	neutral	1	1	n_1	n_1	yes	29	high800	pull	35	17	-1568.13994499944	pull	662.864074001031	pull	1	4	2540.025530001	6	1040.81811200012	3	5222.81469200061	2	1463.17983700101	2	1267.74564200059	3	2191.55045299885	29	2.91790358199978	1	12	10	12	9	34	ja	ja
18	pushPullEmp	20150804T140400	2	m	22	l	2	3	6	18	0	neutral	1	1	n_2	n_1	yes	29	low400	push	35	17	519.23240999975	push	820.202822999709	push	1	4	2540.025530001	6	1040.81811200012	3	5222.81469200061	2	1463.17983700101	2	1267.74564200059	3	2191.55045299885	29	2.91790358199978	1	12	10	12	9	34	ja	ja
19	pushPullEmp	20150804T140455	2	m	22	l	2	4	1	19	0	neutral	2	1	n_8	n_8	yes	29	low400	push	35	17	1283.98996499991	push	1544.41071599931	push	1	4	5393.88828899973	7	551.28297200099	4	2538.58433999994	2	1075.11755099949	1	1382.65085199964	2	1407.48416299903	29	1.93840000599994	1	12	10	12	9	34	ja	ja
20	pushPullEmp	20150804T140503	2	m	22	l	2	4	2	20	0	neutral	2	1	n_11	n_8	yes	29	high800	pull	35	17	352.476980000167	pull	579.020681001159	pull	1	4	5393.88828899973	7	551.28297200099	4	2538.58433999994	2	1075.11755099949	1	1382.65085199964	2	1407.48416299903	29	1.93840000599994	1	12	10	12	9	34	ja	ja
21	pushPullEmp	20150804T140510	2	m	22	l	2	4	3	21	0	neutral	2	1	n_10	n_8	yes	29	low400	push	35	17	543.20044099848	push	859.967051000131	push	1	4	5393.88828899973	7	551.28297200099	4	2538.58433999994	2	1075.11755099949	1	1382.65085199964	2	1407.48416299903	29	1.93840000599994	1	12	10	12	9	34	ja	ja
22	pushPullEmp	20150804T140519	2	m	22	l	2	4	4	22	0	neutral	2	1	n_7	n_8	yes	29	high800	pull	35	17	875.92139400031	pull	1110.4169250003	pull	1	4	5393.88828899973	7	551.28297200099	4	2538.58433999994	2	1075.11755099949	1	1382.65085199964	2	1407.48416299903	29	1.93840000599994	1	12	10	12	9	34	ja	ja
23	pushPullEmp	20150804T140526	2	m	22	l	2	4	5	23	0	neutral	2	1	n_9	n_8	yes	29	low400	push	35	17	851.960171999148	push	1120.41627800054	push	1	4	5393.88828899973	7	551.28297200099	4	2538.58433999994	2	1075.11755099949	1	1382.65085199964	2	1407.48416299903	29	1.93840000599994	1	12	10	12	9	34	ja	ja
24	pushPullEmp	20150804T140534	2	m	22	l	2	4	6	24	0	neutral	2	1	n_12	n_8	yes	29	low400	push	35	17	528.995378000312	push	847.268118000196	push	1	4	5393.88828899973	7	551.28297200099	4	2538.58433999994	2	1075.11755099949	1	1382.65085199964	2	1407.48416299903	29	1.93840000599994	1	12	10	12	9	34	ja	ja
25	pushPullEmp	20150804T140620	2	m	22	l	2	5	1	25	0	stroke	5	3	h_25	h_29	yes	29	high800	pull	35	17	537.271358999627	pull	774.80575799846	pull	1	4	2017.95658099945	6	884.398030000739	4	862.966499998947	2	1626.27260999943	2	1097.45052699873	3	801.016376000916	29	2.29347142499864	1	12	10	12	9	34	ja	ja
26	pushPullEmp	20150804T140627	2	m	22	l	2	5	2	26	0	stroke	5	3	h_28	h_29	yes	29	high800	pull	35	17	498.344812999567	pull	741.677894999957	pull	1	4	2017.95658099945	6	884.398030000739	4	862.966499998947	2	1626.27260999943	2	1097.45052699873	3	801.016376000916	29	2.29347142499864	1	12	10	12	9	34	ja	ja
27	pushPullEmp	20150804T140634	2	m	22	l	2	5	3	27	0	stroke	5	3	h_29	h_29	yes	29	low400	push	35	17	368.710396999726	push	674.613803999004	push	1	4	2017.95658099945	6	884.398030000739	4	862.966499998947	2	1626.27260999943	2	1097.45052699873	3	801.016376000916	29	2.29347142499864	1	12	10	12	9	34	ja	ja
28	pushPullEmp	20150804T140642	2	m	22	l	2	5	4	28	0	stroke	5	3	h_30	h_29	yes	29	high800	pull	35	17	969.151794000121	push	1234.47081500044	push	2	4	2017.95658099945	6	884.398030000739	4	862.966499998947	2	1626.27260999943	2	1097.45052699873	3	801.016376000916	29	2.29347142499864	1	12	10	12	9	34	ja	ja
29	pushPullEmp	20150804T140650	2	m	22	l	2	5	5	29	0	stroke	5	3	h_27	h_29	yes	29	low400	push	35	17	692.427277000097	push	976.714825000163	push	1	4	2017.95658099945	6	884.398030000739	4	862.966499998947	2	1626.27260999943	2	1097.45052699873	3	801.016376000916	29	2.29347142499864	1	12	10	12	9	34	ja	ja
30	pushPullEmp	20150804T140658	2	m	22	l	2	5	6	30	0	stroke	5	3	h_26	h_29	yes	29	low400	push	35	17	786.362624000598	push	1070.16895600018	push	1	4	2017.95658099945	6	884.398030000739	4	862.966499998947	2	1626.27260999943	2	1097.45052699873	3	801.016376000916	29	2.29347142499864	1	12	10	12	9	34	ja	ja
31	pushPullEmp	20150804T140756	2	m	22	l	2	6	1	31	0	stroke	6	3	h_33	h_35	yes	29	high800	pull	35	17	1119.2925489999	pull	1354.36903299927	pull	1	5	2179.5551260002	5	851.53766700023	4	941.985090999879	2	1098.34471199974	2	1881.15343699974	1	776.920807000351	29	2.02803468300044	1	12	10	12	9	34	ja	ja
32	pushPullEmp	20150804T140803	2	m	22	l	2	6	2	32	0	stroke	6	3	h_36	h_35	yes	29	high800	pull	35	17	662.145679000678	pull	927.053623999091	pull	1	5	2179.5551260002	5	851.53766700023	4	941.985090999879	2	1098.34471199974	2	1881.15343699974	1	776.920807000351	29	2.02803468300044	1	12	10	12	9	34	ja	ja
33	pushPullEmp	20150804T140810	2	m	22	l	2	6	3	33	0	stroke	6	3	h_32	h_35	yes	29	low400	push	35	17	673.572777000212	push	980.894789000653	push	1	5	2179.5551260002	5	851.53766700023	4	941.985090999879	2	1098.34471199974	2	1881.15343699974	1	776.920807000351	29	2.02803468300044	1	12	10	12	9	34	ja	ja
34	pushPullEmp	20150804T140818	2	m	22	l	2	6	4	34	0	stroke	6	3	h_31	h_35	yes	29	high800	pull	35	17	851.017772001185	pull	1089.37256600014	pull	1	5	2179.5551260002	5	851.53766700023	4	941.985090999879	2	1098.34471199974	2	1881.15343699974	1	776.920807000351	29	2.02803468300044	1	12	10	12	9	34	ja	ja
35	pushPullEmp	20150804T140826	2	m	22	l	2	6	5	35	0	stroke	6	3	h_34	h_35	yes	29	low400	push	35	17	848.277102998603	push	1168.19095299898	push	1	5	2179.5551260002	5	851.53766700023	4	941.985090999879	2	1098.34471199974	2	1881.15343699974	1	776.920807000351	29	2.02803468300044	1	12	10	12	9	34	ja	ja
36	pushPullEmp	20150804T140834	2	m	22	l	2	6	6	36	0	stroke	6	3	h_35	h_35	yes	29	low400	push	35	17	577.27214399993	pull	902.319657999309	pull	2	5	2179.5551260002	5	851.53766700023	4	941.985090999879	2	1098.34471199974	2	1881.15343699974	1	776.920807000351	29	2.02803468300044	1	12	10	12	9	34	ja	ja
37	pushPullEmp	20150804T140918	2	m	22	l	2	7	1	37	0	neutral	3	1	n_14	n_16	yes	29	high800	pull	35	17	618.62273299892	push	910.978814000264	push	2	5	3513.96956399913	5	868.489242000578	4	628.122995998638	1	1764.3931319999	1	2538.58509099882	2	1722.48160299932	29	1.55347676800011	1	12	10	12	9	34	ja	ja
38	pushPullEmp	20150804T140926	2	m	22	l	2	7	2	38	0	neutral	3	1	n_13	n_16	yes	29	high800	pull	35	17	605.652379000167	pull	854.349890999292	pull	1	5	3513.96956399913	5	868.489242000578	4	628.122995998638	1	1764.3931319999	1	2538.58509099882	2	1722.48160299932	29	1.55347676800011	1	12	10	12	9	34	ja	ja
39	pushPullEmp	20150804T140934	2	m	22	l	2	7	3	39	0	neutral	3	1	n_16	n_16	yes	29	low400	push	35	17	593.121905000866	push	883.692374001024	push	1	5	3513.96956399913	5	868.489242000578	4	628.122995998638	1	1764.3931319999	1	2538.58509099882	2	1722.48160299932	29	1.55347676800011	1	12	10	12	9	34	ja	ja
40	pushPullEmp	20150804T140942	2	m	22	l	2	7	4	40	0	neutral	3	1	n_15	n_16	yes	29	high800	pull	35	17	1222.42390599907	pull	1484.55311099981	pull	1	5	3513.96956399913	5	868.489242000578	4	628.122995998638	1	1764.3931319999	1	2538.58509099882	2	1722.48160299932	29	1.55347676800011	1	12	10	12	9	34	ja	ja
41	pushPullEmp	20150804T140950	2	m	22	l	2	7	5	41	0	neutral	3	1	n_17	n_16	yes	29	low400	push	35	17	946.682124999919	push	1232.57027600003	push	1	5	3513.96956399913	5	868.489242000578	4	628.122995998638	1	1764.3931319999	1	2538.58509099882	2	1722.48160299932	29	1.55347676800011	1	12	10	12	9	34	ja	ja
42	pushPullEmp	20150804T140958	2	m	22	l	2	7	6	42	0	neutral	3	1	n_18	n_16	yes	29	low400	push	35	17	847.482140998982	push	1110.15165799916	push	1	5	3513.96956399913	5	868.489242000578	4	628.122995998638	1	1764.3931319999	1	2538.58509099882	2	1722.48160299932	29	1.55347676800011	1	12	10	12	9	34	ja	ja
43	pushPullEmp	20150804T141056	2	m	22	l	2	8	1	43	0	neutral	5	1	n_28	n_38	no	17	high800	pull	35	17	654.214899000479	pull	963.273605000111	pull	1	5	2454.07118399999	6	1088.16344700062	5	1417.30724300032	2	1021.31870400081	1	1093.29803900073	2	817.888580000727	17	2.56945089799956	1	12	10	12	9	34	ja	ja
44	pushPullEmp	20150804T141103	2	m	22	l	2	8	2	44	0	neutral	5	1	n_25	n_38	no	17	low400	push	35	17	531.731394000104	push	823.356543999267	push	1	5	2454.07118399999	6	1088.16344700062	5	1417.30724300032	2	1021.31870400081	1	1093.29803900073	2	817.888580000727	17	2.56945089799956	1	12	10	12	9	34	ja	ja
45	pushPullEmp	20150804T141111	2	m	22	l	2	8	3	45	0	neutral	5	1	n_29	n_38	no	17	high800	pull	35	17	732.128739999898	pull	1017.25512199926	pull	1	5	2454.07118399999	6	1088.16344700062	5	1417.30724300032	2	1021.31870400081	1	1093.29803900073	2	817.888580000727	17	2.56945089799956	1	12	10	12	9	34	ja	ja
46	pushPullEmp	20150804T141119	2	m	22	l	2	8	4	46	0	neutral	5	1	n_26	n_38	no	17	high800	pull	35	17	598.254392999574	pull	891.679073999607	pull	1	5	2454.07118399999	6	1088.16344700062	5	1417.30724300032	2	1021.31870400081	1	1093.29803900073	2	817.888580000727	17	2.56945089799956	1	12	10	12	9	34	ja	ja
47	pushPullEmp	20150804T141126	2	m	22	l	2	8	5	47	0	neutral	5	1	n_27	n_38	no	17	low400	push	35	17	746.993417999765	push	1103.61298299984	push	1	5	2454.07118399999	6	1088.16344700062	5	1417.30724300032	2	1021.31870400081	1	1093.29803900073	2	817.888580000727	17	2.56945089799956	1	12	10	12	9	34	ja	ja
48	pushPullEmp	20150804T141134	2	m	22	l	2	8	6	48	0	neutral	5	1	n_30	n_38	no	17	low400	push	35	17	609.091147999701	push	941.741351999648	push	1	5	2454.07118399999	6	1088.16344700062	5	1417.30724300032	2	1021.31870400081	1	1093.29803900073	2	817.888580000727	17	2.56945089799956	1	12	10	12	9	34	ja	ja
49	pushPullEmp	20150804T141252	2	m	22	l	2	9	1	49	0	sad	5	2	s_27	s_28	yes	29	high800	pull	35	17	1007.64525899911	pull	1313.79895199905	pull	1	4	2342.70646600089	6	1683.30876900109	5	1398.2434569989	3	1117.30940699999	2	5197.26031500068	3	1336.54977999868	29	2.19804264900085	1	12	10	12	9	34	ja	ja
50	pushPullEmp	20150804T141259	2	m	22	l	2	9	2	50	0	sad	5	2	s_30	s_28	yes	29	low400	push	35	17	582.574461000244	push	840.185039999691	push	1	4	2342.70646600089	6	1683.30876900109	5	1398.2434569989	3	1117.30940699999	2	5197.26031500068	3	1336.54977999868	29	2.19804264900085	1	12	10	12	9	34	ja	ja
51	pushPullEmp	20150804T141308	2	m	22	l	2	9	3	51	0	sad	5	2	s_26	s_28	yes	29	high800	pull	35	17	924.251027999257	pull	1214.04287300093	pull	1	4	2342.70646600089	6	1683.30876900109	5	1398.2434569989	3	1117.30940699999	2	5197.26031500068	3	1336.54977999868	29	2.19804264900085	1	12	10	12	9	34	ja	ja
52	pushPullEmp	20150804T141315	2	m	22	l	2	9	4	52	0	sad	5	2	s_29	s_28	yes	29	low400	push	35	17	394.842038999835	push	751.859216000506	push	1	4	2342.70646600089	6	1683.30876900109	5	1398.2434569989	3	1117.30940699999	2	5197.26031500068	3	1336.54977999868	29	2.19804264900085	1	12	10	12	9	34	ja	ja
53	pushPullEmp	20150804T141323	2	m	22	l	2	9	5	53	0	sad	5	2	s_28	s_28	yes	29	low400	push	35	17	681.3294300001	push	1026.88918500017	push	1	4	2342.70646600089	6	1683.30876900109	5	1398.2434569989	3	1117.30940699999	2	5197.26031500068	3	1336.54977999868	29	2.19804264900085	1	12	10	12	9	34	ja	ja
54	pushPullEmp	20150804T141330	2	m	22	l	2	9	6	54	0	sad	5	2	s_25	s_28	yes	29	high800	pull	35	17	722.516556000395	pull	1080.69974899909	pull	1	4	2342.70646600089	6	1683.30876900109	5	1398.2434569989	3	1117.30940699999	2	5197.26031500068	3	1336.54977999868	29	2.19804264900085	1	12	10	12	9	34	ja	ja
55	pushPullEmp	20150804T141423	2	m	22	l	2	10	1	55	0	sad	4	2	s_20	s_19	yes	29	low400	push	35	17	630.648666000823	push	881.520682001181	push	1	6	1265.64196799882	6	1326.27152500027	4	887.670273999902	2	1366.86994699994	2	2684.72686799942	3	1189.65800499973	29	1.69217519299855	1	12	10	12	9	34	ja	ja
56	pushPullEmp	20150804T141430	2	m	22	l	2	10	2	56	0	sad	4	2	s_19	s_19	yes	29	high800	pull	35	17	737.35898500045	pull	1021.38686800127	pull	1	6	1265.64196799882	6	1326.27152500027	4	887.670273999902	2	1366.86994699994	2	2684.72686799942	3	1189.65800499973	29	1.69217519299855	1	12	10	12	9	34	ja	ja
57	pushPullEmp	20150804T141438	2	m	22	l	2	10	3	57	0	sad	4	2	s_22	s_19	yes	29	high800	pull	35	17	591.966719000178	pull	824.185550001042	pull	1	6	1265.64196799882	6	1326.27152500027	4	887.670273999902	2	1366.86994699994	2	2684.72686799942	3	1189.65800499973	29	1.69217519299855	1	12	10	12	9	34	ja	ja
58	pushPullEmp	20150804T141445	2	m	22	l	2	10	4	58	0	sad	4	2	s_24	s_19	yes	29	low400	push	35	17	641.876214999778	push	946.940324999654	push	1	6	1265.64196799882	6	1326.27152500027	4	887.670273999902	2	1366.86994699994	2	2684.72686799942	3	1189.65800499973	29	1.69217519299855	1	12	10	12	9	34	ja	ja
59	pushPullEmp	20150804T141453	2	m	22	l	2	10	5	59	0	sad	4	2	s_23	s_19	yes	29	low400	push	35	17	716.856653999348	push	1081.29706399894	push	1	6	1265.64196799882	6	1326.27152500027	4	887.670273999902	2	1366.86994699994	2	2684.72686799942	3	1189.65800499973	29	1.69217519299855	1	12	10	12	9	34	ja	ja
60	pushPullEmp	20150804T141501	2	m	22	l	2	10	6	60	0	sad	4	2	s_21	s_19	yes	29	high800	pull	35	17	761.643989998542	pull	1016.6588589992	pull	1	6	1265.64196799882	6	1326.27152500027	4	887.670273999902	2	1366.86994699994	2	2684.72686799942	3	1189.65800499973	29	1.69217519299855	1	12	10	12	9	34	ja	ja
61	pushPullEmp	20150804T141543	2	m	22	l	2	11	1	61	0	neutral	4	1	n_19	n_37	no	17	high800	pull	35	17	855.270024000565	pull	1083.82075000089	pull	1	6	814.549072998489	6	1078.28285000141	6	932.34955600019	2	4069.95376799932	2	997.999348999656	3	987.362544999996	17	12.1792387220012	1	12	10	12	9	34	ja	ja
62	pushPullEmp	20150804T141551	2	m	22	l	2	11	2	62	0	neutral	4	1	n_23	n_37	no	17	low400	push	35	17	-2203.10605100066	push	740.420649000138	push	1	6	814.549072998489	6	1078.28285000141	6	932.34955600019	2	4069.95376799932	2	997.999348999656	3	987.362544999996	17	12.1792387220012	1	12	10	12	9	34	ja	ja
63	pushPullEmp	20150804T141600	2	m	22	l	2	11	3	63	0	neutral	4	1	n_22	n_37	no	17	low400	push	35	17	519.228154001103	push	811.27837999964	push	1	6	814.549072998489	6	1078.28285000141	6	932.34955600019	2	4069.95376799932	2	997.999348999656	3	987.362544999996	17	12.1792387220012	1	12	10	12	9	34	ja	ja
64	pushPullEmp	20150804T141607	2	m	22	l	2	11	4	64	0	neutral	4	1	n_24	n_37	no	17	high800	pull	35	17	460.239750999885	pull	789.941682999692	pull	1	6	814.549072998489	6	1078.28285000141	6	932.34955600019	2	4069.95376799932	2	997.999348999656	3	987.362544999996	17	12.1792387220012	1	12	10	12	9	34	ja	ja
65	pushPullEmp	20150804T141615	2	m	22	l	2	11	5	65	0	neutral	4	1	n_21	n_37	no	17	high800	pull	35	17	740.945041000785	pull	1060.03821899988	pull	1	6	814.549072998489	6	1078.28285000141	6	932.34955600019	2	4069.95376799932	2	997.999348999656	3	987.362544999996	17	12.1792387220012	1	12	10	12	9	34	ja	ja
66	pushPullEmp	20150804T141622	2	m	22	l	2	11	6	66	0	neutral	4	1	n_20	n_37	no	17	low400	push	35	17	543.195182000185	push	823.355707000796	push	1	6	814.549072998489	6	1078.28285000141	6	932.34955600019	2	4069.95376799932	2	997.999348999656	3	987.362544999996	17	12.1792387220012	1	12	10	12	9	34	ja	ja
67	pushPullEmp	20150804T141725	2	m	22	l	2	12	1	67	0	neutral	6	1	n_34	n_39	no	17	low400	push	35	17	1599.37130999868	push	1968.37326600042	push	1	5	4458.14992699889	5	2471.5022370001	4	3545.2539429989	2	1192.74150400088	3	2057.15131999932	1	1654.66116900097	17	2.03497955900093	1	12	10	12	9	34	ja	ja
68	pushPullEmp	20150804T141733	2	m	22	l	2	12	2	68	0	neutral	6	1	n_32	n_39	no	17	high800	pull	35	17	1022.02326599884	pull	2029.30721400055	pull	3	5	4458.14992699889	5	2471.5022370001	4	3545.2539429989	2	1192.74150400088	3	2057.15131999932	1	1654.66116900097	17	2.03497955900093	1	12	10	12	9	34	ja	ja
69	pushPullEmp	20150804T141741	2	m	22	l	2	12	3	69	0	neutral	6	1	n_31	n_39	no	17	high800	pull	35	17	626.233452999149	pull	793.898160999452	pull	1	5	4458.14992699889	5	2471.5022370001	4	3545.2539429989	2	1192.74150400088	3	2057.15131999932	1	1654.66116900097	17	2.03497955900093	1	12	10	12	9	34	ja	ja
70	pushPullEmp	20150804T141748	2	m	22	l	2	12	4	70	0	neutral	6	1	n_33	n_39	no	17	low400	push	35	17	601.219752999285	push	906.565410999363	push	1	5	4458.14992699889	5	2471.5022370001	4	3545.2539429989	2	1192.74150400088	3	2057.15131999932	1	1654.66116900097	17	2.03497955900093	1	12	10	12	9	34	ja	ja
71	pushPullEmp	20150804T141756	2	m	22	l	2	12	5	71	0	neutral	6	1	n_36	n_39	no	17	low400	push	35	17	666.031572000866	push	1022.99503400071	push	1	5	4458.14992699889	5	2471.5022370001	4	3545.2539429989	2	1192.74150400088	3	2057.15131999932	1	1654.66116900097	17	2.03497955900093	1	12	10	12	9	34	ja	ja
72	pushPullEmp	20150804T141803	2	m	22	l	2	12	6	72	0	neutral	6	1	n_35	n_39	no	17	high800	pull	35	17	653.755894000918	pull	1023.71808800045	pull	1	5	4458.14992699889	5	2471.5022370001	4	3545.2539429989	2	1192.74150400088	3	2057.15131999932	1	1654.66116900097	17	2.03497955900093	1	12	10	12	9	34	ja	ja
73	pushPullEmp	20150804T141854	2	m	22	l	2	13	1	73	0	sad	2	2	s_10	s_38	no	17	low400	push	35	17	2419.67449700051	push	2669.07745700073	push	3	6	917.576407000524	5	3075.79084200006	4	1965.85769199919	2	5112.04375800116	2	838.170876999357	1	1149.09511100086	17	1.84752959400066	1	12	10	12	9	34	ja	ja
74	pushPullEmp	20150804T141902	2	m	22	l	2	13	2	74	0	sad	2	2	s_12	s_38	no	17	high800	pull	35	17	405.781786998778	pull	697.195456998888	pull	1	6	917.576407000524	5	3075.79084200006	4	1965.85769199919	2	5112.04375800116	2	838.170876999357	1	1149.09511100086	17	1.84752959400066	1	12	10	12	9	34	ja	ja
75	pushPullEmp	20150804T141909	2	m	22	l	2	13	3	75	0	sad	2	2	s_7	s_38	no	17	low400	push	35	17	498.515218000743	push	764.483300000487	push	1	6	917.576407000524	5	3075.79084200006	4	1965.85769199919	2	5112.04375800116	2	838.170876999357	1	1149.09511100086	17	1.84752959400066	1	12	10	12	9	34	ja	ja
76	pushPullEmp	20150804T141917	2	m	22	l	2	13	4	76	0	sad	2	2	s_9	s_38	no	17	high800	pull	35	17	1120.55085299935	pull	1374.64799700056	pull	1	6	917.576407000524	5	3075.79084200006	4	1965.85769199919	2	5112.04375800116	2	838.170876999357	1	1149.09511100086	17	1.84752959400066	1	12	10	12	9	34	ja	ja
77	pushPullEmp	20150804T141924	2	m	22	l	2	13	5	77	0	sad	2	2	s_8	s_38	no	17	low400	push	35	17	506.284657999553	push	782.163613000288	push	1	6	917.576407000524	5	3075.79084200006	4	1965.85769199919	2	5112.04375800116	2	838.170876999357	1	1149.09511100086	17	1.84752959400066	1	12	10	12	9	34	ja	ja
78	pushPullEmp	20150804T141932	2	m	22	l	2	13	6	78	0	sad	2	2	s_11	s_38	no	17	high800	pull	35	17	869.227300000493	pull	1129.14001199977	pull	1	6	917.576407000524	5	3075.79084200006	4	1965.85769199919	2	5112.04375800116	2	838.170876999357	1	1149.09511100086	17	1.84752959400066	1	12	10	12	9	34	ja	ja
79	pushPullEmp	20150804T142045	2	m	22	l	2	14	1	79	0	sad	1	2	s_2	s_37	no	17	high800	pull	35	17	932.929129999233	pull	1201.65983199977	pull	1	4	3179.11686500156	5	2719.05783200054	4	810.992364000413	3	1352.05196800052	2	806.689274999371	2	3433.45316200066	17	1.81701192900073	1	12	10	12	9	34	ja	ja
80	pushPullEmp	20150804T142052	2	m	22	l	2	14	2	80	0	sad	1	2	s_5	s_37	no	17	low400	push	35	17	638.890566999777	push	968.662288999127	push	1	4	3179.11686500156	5	2719.05783200054	4	810.992364000413	3	1352.05196800052	2	806.689274999371	2	3433.45316200066	17	1.81701192900073	1	12	10	12	9	34	ja	ja
81	pushPullEmp	20150804T142100	2	m	22	l	2	14	3	81	0	sad	1	2	s_4	s_37	no	17	high800	pull	35	17	910.041799000581	pull	1188.55699100034	pull	1	4	3179.11686500156	5	2719.05783200054	4	810.992364000413	3	1352.05196800052	2	806.689274999371	2	3433.45316200066	17	1.81701192900073	1	12	10	12	9	34	ja	ja
82	pushPullEmp	20150804T142107	2	m	22	l	2	14	4	82	0	sad	1	2	s_1	s_37	no	17	low400	push	35	17	546.23991599954	push	892.480765000873	push	1	4	3179.11686500156	5	2719.05783200054	4	810.992364000413	3	1352.05196800052	2	806.689274999371	2	3433.45316200066	17	1.81701192900073	1	12	10	12	9	34	ja	ja
83	pushPullEmp	20150804T142115	2	m	22	l	2	14	5	83	0	sad	1	2	s_6	s_37	no	17	low400	push	35	17	556.226353000151	push	879.776210999902	push	1	4	3179.11686500156	5	2719.05783200054	4	810.992364000413	3	1352.05196800052	2	806.689274999371	2	3433.45316200066	17	1.81701192900073	1	12	10	12	9	34	ja	ja
84	pushPullEmp	20150804T142122	2	m	22	l	2	14	6	84	0	sad	1	2	s_3	s_37	no	17	high800	pull	35	17	532.720819998853	pull	836.68357399902	pull	1	4	3179.11686500156	5	2719.05783200054	4	810.992364000413	3	1352.05196800052	2	806.689274999371	2	3433.45316200066	17	1.81701192900073	1	12	10	12	9	34	ja	ja
85	pushPullEmp	20150804T142204	2	m	22	l	2	15	1	85	0	stroke	4	3	h_23	h_39	no	17	high800	pull	35	17	571.310567001186	pull	834.246196001099	pull	1	4	1163.54287099966	5	972.692168001231	6	2078.28697399964	3	2881.09254899973	3	778.023537999616	2	1805.0977189996	17	1.61784257399995	1	12	10	12	9	34	ja	ja
86	pushPullEmp	20150804T142211	2	m	22	l	2	15	2	86	0	stroke	4	3	h_24	h_39	no	17	high800	pull	35	17	423.620899999951	pull	688.834426999965	pull	1	4	1163.54287099966	5	972.692168001231	6	2078.28697399964	3	2881.09254899973	3	778.023537999616	2	1805.0977189996	17	1.61784257399995	1	12	10	12	9	34	ja	ja
87	pushPullEmp	20150804T142219	2	m	22	l	2	15	3	87	0	stroke	4	3	h_19	h_39	no	17	low400	push	35	17	356.740067000923	push	634.546293999942	push	1	4	1163.54287099966	5	972.692168001231	6	2078.28697399964	3	2881.09254899973	3	778.023537999616	2	1805.0977189996	17	1.61784257399995	1	12	10	12	9	34	ja	ja
88	pushPullEmp	20150804T142226	2	m	22	l	2	15	4	88	0	stroke	4	3	h_21	h_39	no	17	high800	pull	35	17	502.709158000362	pull	782.482657000292	pull	1	4	1163.54287099966	5	972.692168001231	6	2078.28697399964	3	2881.09254899973	3	778.023537999616	2	1805.0977189996	17	1.61784257399995	1	12	10	12	9	34	ja	ja
89	pushPullEmp	20150804T142233	2	m	22	l	2	15	5	89	0	stroke	4	3	h_22	h_39	no	17	low400	push	35	17	791.593294000544	push	1044.4484440005	push	1	4	1163.54287099966	5	972.692168001231	6	2078.28697399964	3	2881.09254899973	3	778.023537999616	2	1805.0977189996	17	1.61784257399995	1	12	10	12	9	34	ja	ja
90	pushPullEmp	20150804T142241	2	m	22	l	2	15	6	90	0	stroke	4	3	h_20	h_39	no	17	high800	pull	35	17	478.329014999967	pull	761.156548001149	pull	1	4	1163.54287099966	5	972.692168001231	6	2078.28697399964	3	2881.09254899973	3	778.023537999616	2	1805.0977189996	17	1.61784257399995	1	12	10	12	9	34	ja	ja
91	pushPullEmp	20150804T142321	2	m	22	l	2	16	1	91	0	stroke	1	3	h_6	h_37	no	17	low400	push	35	17	1099.00901300089	push	1353.57299000052	push	1	2	1131.51975700021	4	844.241086999318	5	769.218622001063	2	1738.98319799991	2	1090.52411599987	2	942.29045999964	17	1.56746073500108	1	12	10	12	9	34	ja	ja
92	pushPullEmp	20150804T142328	2	m	22	l	2	16	2	92	0	stroke	1	3	h_1	h_37	no	17	high800	pull	35	17	457.338495999764	pull	710.847551000668	pull	1	2	1131.51975700021	4	844.241086999318	5	769.218622001063	2	1738.98319799991	2	1090.52411599987	2	942.29045999964	17	1.56746073500108	1	12	10	12	9	34	ja	ja
93	pushPullEmp	20150804T142335	2	m	22	l	2	16	3	93	0	stroke	1	3	h_4	h_37	no	17	low400	push	35	17	799.321660001515	push	1052.29435300032	push	1	2	1131.51975700021	4	844.241086999318	5	769.218622001063	2	1738.98319799991	2	1090.52411599987	2	942.29045999964	17	1.56746073500108	1	12	10	12	9	34	ja	ja
94	pushPullEmp	20150804T142343	2	m	22	l	2	16	4	94	0	stroke	1	3	h_2	h_37	no	17	high800	pull	35	17	813.224385999187	pull	1074.82394300051	pull	1	2	1131.51975700021	4	844.241086999318	5	769.218622001063	2	1738.98319799991	2	1090.52411599987	2	942.29045999964	17	1.56746073500108	1	12	10	12	9	34	ja	ja
95	pushPullEmp	20150804T142350	2	m	22	l	2	16	5	95	0	stroke	1	3	h_3	h_37	no	17	high800	pull	35	17	564.808844998974	pull	812.441584998945	pull	1	2	1131.51975700021	4	844.241086999318	5	769.218622001063	2	1738.98319799991	2	1090.52411599987	2	942.29045999964	17	1.56746073500108	1	12	10	12	9	34	ja	ja
96	pushPullEmp	20150804T142358	2	m	22	l	2	16	6	96	0	stroke	1	3	h_5	h_37	no	17	low400	push	35	17	886.805378000034	push	1225.90306200011	push	1	2	1131.51975700021	4	844.241086999318	5	769.218622001063	2	1738.98319799991	2	1090.52411599987	2	942.29045999964	17	1.56746073500108	1	12	10	12	9	34	ja	ja
97	pushPullEmp	20150804T142436	2	m	22	l	2	17	1	97	0	sad	6	2	s_32	s_39	no	17	high800	pull	35	17	986.519844999842	push	1589.80220899967	pull	1	3	1056.04865299938	4	2358.57343499993	4	1325.88613799999	2	4197.23877499928	2	3126.01330399957	2	3728.70397800034	17	1.94487372000003	1	12	10	12	9	34	ja	ja
98	pushPullEmp	20150804T142444	2	m	22	l	2	17	2	98	0	sad	6	2	s_31	s_39	no	17	low400	push	35	17	833.861475000347	push	1102.73660899959	push	1	3	1056.04865299938	4	2358.57343499993	4	1325.88613799999	2	4197.23877499928	2	3126.01330399957	2	3728.70397800034	17	1.94487372000003	1	12	10	12	9	34	ja	ja
99	pushPullEmp	20150804T142450	2	m	22	l	2	17	3	99	0	sad	6	2	s_36	s_39	no	17	low400	push	35	17	376.152629999415	push	613.177150999836	push	1	3	1056.04865299938	4	2358.57343499993	4	1325.88613799999	2	4197.23877499928	2	3126.01330399957	2	3728.70397800034	17	1.94487372000003	1	12	10	12	9	34	ja	ja
100	pushPullEmp	20150804T142457	2	m	22	l	2	17	4	100	0	sad	6	2	s_33	s_39	no	17	high800	pull	35	17	499.181771000716	pull	743.774563000537	pull	1	3	1056.04865299938	4	2358.57343499993	4	1325.88613799999	2	4197.23877499928	2	3126.01330399957	2	3728.70397800034	17	1.94487372000003	1	12	10	12	9	34	ja	ja
101	pushPullEmp	20150804T142504	2	m	22	l	2	17	5	101	0	sad	6	2	s_35	s_39	no	17	low400	push	35	17	686.963728000686	push	962.235639000122	push	1	3	1056.04865299938	4	2358.57343499993	4	1325.88613799999	2	4197.23877499928	2	3126.01330399957	2	3728.70397800034	17	1.94487372000003	1	12	10	12	9	34	ja	ja
102	pushPullEmp	20150804T142512	2	m	22	l	2	17	6	102	0	sad	6	2	s_34	s_39	no	17	high800	pull	35	17	684.13413699939	pull	996.739419998747	pull	1	3	1056.04865299938	4	2358.57343499993	4	1325.88613799999	2	4197.23877499928	2	3126.01330399957	2	3728.70397800034	17	1.94487372000003	1	12	10	12	9	34	ja	ja
103	pushPullEmp	20150804T142600	2	m	22	l	2	18	1	103	0	sad	3	2	s_18	s_18	yes	29	high800	pull	35	17	992.186540000243	pull	1286.3567129999	pull	1	2	748.795182000322	5	1221.92943399932	6	914.682668999376	3	1093.3074379991	1	983.401641000455	2	1881.6439630009	29	1.7276684389999	1	12	10	12	9	34	ja	ja
104	pushPullEmp	20150804T142608	2	m	22	l	2	18	2	104	0	sad	3	2	s_14	s_18	yes	29	low400	push	35	17	802.579573000097	push	1109.98559699974	push	1	2	748.795182000322	5	1221.92943399932	6	914.682668999376	3	1093.3074379991	1	983.401641000455	2	1881.6439630009	29	1.7276684389999	1	12	10	12	9	34	ja	ja
105	pushPullEmp	20150804T142614	2	m	22	l	2	18	3	105	0	sad	3	2	s_16	s_18	yes	29	high800	pull	35	17	464.486941999989	pull	723.017643999905	pull	1	2	748.795182000322	5	1221.92943399932	6	914.682668999376	3	1093.3074379991	1	983.401641000455	2	1881.6439630009	29	1.7276684389999	1	12	10	12	9	34	ja	ja
106	pushPullEmp	20150804T142624	2	m	22	l	2	18	4	106	0	sad	3	2	s_13	s_18	yes	29	low400	push	35	17	480.972446000014	push	792.086196000018	push	1	2	748.795182000322	5	1221.92943399932	6	914.682668999376	3	1093.3074379991	1	983.401641000455	2	1881.6439630009	29	1.7276684389999	1	12	10	12	9	34	ja	ja
107	pushPullEmp	20150804T142631	2	m	22	l	2	18	5	107	0	sad	3	2	s_15	s_18	yes	29	high800	pull	35	17	492.567622998948	pull	822.816784000068	pull	1	2	748.795182000322	5	1221.92943399932	6	914.682668999376	3	1093.3074379991	1	983.401641000455	2	1881.6439630009	29	1.7276684389999	1	12	10	12	9	34	ja	ja
108	pushPullEmp	20150804T142638	2	m	22	l	2	18	6	108	0	sad	3	2	s_17	s_18	yes	29	low400	push	35	17	628.966019000567	push	942.853093999569	push	1	2	748.795182000322	5	1221.92943399932	6	914.682668999376	3	1093.3074379991	1	983.401641000455	2	1881.6439630009	29	1.7276684389999	1	12	10	12	9	34	ja	ja
109	pushPullEmp	20150804T142719	2	m	22	l	2	19	1	109	0	stroke	3	3	h_17	h_38	no	17	low400	push	35	17	618.745485999971	push	854.110479999581	push	1	3	1230.80672700053	4	1165.49320700142	3	783.355737999955	5	1347.51211399998	1	676.471492000928	2	948.903046000851	17	1.52775208899948	1	12	10	12	9	34	ja	ja
110	pushPullEmp	20150804T142726	2	m	22	l	2	19	2	110	0	stroke	3	3	h_16	h_38	no	17	high800	pull	35	17	615.682711998787	pull	874.371018998616	pull	1	3	1230.80672700053	4	1165.49320700142	3	783.355737999955	5	1347.51211399998	1	676.471492000928	2	948.903046000851	17	1.52775208899948	1	12	10	12	9	34	ja	ja
111	pushPullEmp	20150804T142734	2	m	22	l	2	19	3	111	0	stroke	3	3	h_15	h_38	no	17	low400	push	35	17	652.560964998978	push	918.631581999856	push	1	3	1230.80672700053	4	1165.49320700142	3	783.355737999955	5	1347.51211399998	1	676.471492000928	2	948.903046000851	17	1.52775208899948	1	12	10	12	9	34	ja	ja
112	pushPullEmp	20150804T142741	2	m	22	l	2	19	4	112	0	stroke	3	3	h_18	h_38	no	17	low400	push	35	17	635.343436998577	push	903.105964999762	push	1	3	1230.80672700053	4	1165.49320700142	3	783.355737999955	5	1347.51211399998	1	676.471492000928	2	948.903046000851	17	1.52775208899948	1	12	10	12	9	34	ja	ja
113	pushPullEmp	20150804T142748	2	m	22	l	2	19	5	113	0	stroke	3	3	h_13	h_38	no	17	high800	pull	35	17	669.822533999744	pull	948.034596001075	pull	1	3	1230.80672700053	4	1165.49320700142	3	783.355737999955	5	1347.51211399998	1	676.471492000928	2	948.903046000851	17	1.52775208899948	1	12	10	12	9	34	ja	ja
114	pushPullEmp	20150804T142756	2	m	22	l	2	19	6	114	0	stroke	3	3	h_14	h_38	no	17	low400	push	35	17	431.102289000482	push	729.087388000044	push	1	3	1230.80672700053	4	1165.49320700142	3	783.355737999955	5	1347.51211399998	1	676.471492000928	2	948.903046000851	17	1.52775208899948	1	12	10	12	9	34	ja	ja
115	pushPullEmp	20150804T142839	2	m	22	l	2	20	1	115	0	stroke	2	3	h_9	h_9	yes	29	low400	push	35	17	641.206601999424	push	893.248760000555	push	1	4	1432.160336999	6	678.455427001609	5	1503.55483800013	2	730.101662000379	2	874.146427999221	3	1285.26224000052	29	1.61944097800006	1	12	10	12	9	34	ja	ja
116	pushPullEmp	20150804T142846	2	m	22	l	2	20	2	116	0	stroke	2	3	h_7	h_9	yes	29	high800	pull	35	17	-1784.99235599965	pull	767.621553000121	pull	1	4	1432.160336999	6	678.455427001609	5	1503.55483800013	2	730.101662000379	2	874.146427999221	3	1285.26224000052	29	1.61944097800006	1	12	10	12	9	34	ja	ja
117	pushPullEmp	20150804T142853	2	m	22	l	2	20	3	117	0	stroke	2	3	h_10	h_9	yes	29	low400	push	35	17	486.339656000477	push	753.392883999462	push	1	4	1432.160336999	6	678.455427001609	5	1503.55483800013	2	730.101662000379	2	874.146427999221	3	1285.26224000052	29	1.61944097800006	1	12	10	12	9	34	ja	ja
118	pushPullEmp	20150804T142901	2	m	22	l	2	20	4	118	0	stroke	2	3	h_11	h_9	yes	29	low400	push	35	17	-1023.72026599996	pull	883.409813000166	push	1	4	1432.160336999	6	678.455427001609	5	1503.55483800013	2	730.101662000379	2	874.146427999221	3	1285.26224000052	29	1.61944097800006	1	12	10	12	9	34	ja	ja
119	pushPullEmp	20150804T142907	2	m	22	l	2	20	5	119	0	stroke	2	3	h_12	h_9	yes	29	high800	pull	35	17	460.556024999372	pull	723.83039099905	pull	1	4	1432.160336999	6	678.455427001609	5	1503.55483800013	2	730.101662000379	2	874.146427999221	3	1285.26224000052	29	1.61944097800006	1	12	10	12	9	34	ja	ja
120	pushPullEmp	20150804T142914	2	m	22	l	2	20	6	120	0	stroke	2	3	h_8	h_9	yes	29	high800	pull	35	17	549.006404999891	pull	824.847314998697	pull	1	4	1432.160336999	6	678.455427001609	5	1503.55483800013	2	730.101662000379	2	874.146427999221	3	1285.26224000052	29	1.61944097800006	1	12	10	12	9	34	ja	ja
[truncated: 28 more columns]
