# Supplementary material for: Empathic concern and personal distress depend on situational but not dispositional factors
Source: PLoS One. 2019 Nov 14;14(11):e0225102. doi: 10.1371/journal.pone.0225102 (PMC6855434; doi:10.1371/journal.pone.0225102)
Supplement: S3 File — (ZIP) [file pone.0225102.s004.zip › Results/pushPullEmp_28_avg.txt]

expName	date	vpNum	gender	age	handedness	respMapping	block	trial	trialCount	practice	picType	picBlock	picTypeNum	picName	memPicName	memPicPresent	memPicCorrKey	tone	respDirection	panas1Pos	panas1Neg	movementOnset	movementOnsetDirection	movementOffset	movementOffsetDirection	correct	respKeyTender	respTimeTender	respKeyCompassionate	respTimeCompassionate	respKeyMoved	respTimeMoved	respKeyWorried	respTimeWorried	respKeyDistressed	respTimeDistressed	respKeyAlarmed	respTimeAlarmed	memRespKey	memRespTime	correctMemTask	fs	ec	pt	pd	empathy	pqQ1	pqQ2	panas2Pos
1	pushPullEmp	20150812T151403	28	w	31	r	2	1	1	1	1	practice	2	4	p_7	p_11	yes	29	high800	pull	23	12	853.280253999794	pull	1346.44461999999	pull	1	4	9385.77850599904	2	7216.69110600124	5	5096.44137099895	4	5011.49081199947	1	4176.17024799983	7	3980.72866700022	29	9.43968298599975	1	15	15	19	10	49	nein	nein
2	pushPullEmp	20150812T151415	28	w	31	r	2	1	2	2	1	practice	2	4	p_8	p_11	yes	29	low400	push	23	12	662.529026000295	push	1160.50476600179	push	1	4	9385.77850599904	2	7216.69110600124	5	5096.44137099895	4	5011.49081199947	1	4176.17024799983	7	3980.72866700022	29	9.43968298599975	1	15	15	19	10	49	nein	nein
3	pushPullEmp	20150812T151422	28	w	31	r	2	1	3	3	1	practice	2	4	p_11	p_11	yes	29	low400	push	23	12	592.708065999526	push	1032.43629999916	push	1	4	9385.77850599904	2	7216.69110600124	5	5096.44137099895	4	5011.49081199947	1	4176.17024799983	7	3980.72866700022	29	9.43968298599975	1	15	15	19	10	49	nein	nein
4	pushPullEmp	20150812T151431	28	w	31	r	2	1	4	4	1	practice	2	4	p_9	p_11	yes	29	low400	push	23	12	521.14021800035	push	989.756592999678	push	1	4	9385.77850599904	2	7216.69110600124	5	5096.44137099895	4	5011.49081199947	1	4176.17024799983	7	3980.72866700022	29	9.43968298599975	1	15	15	19	10	49	nein	nein
5	pushPullEmp	20150812T151439	28	w	31	r	2	1	5	5	1	practice	2	4	p_10	p_11	yes	29	low400	push	23	12	608.726531999404	pull	1339.21004999966	push	1	4	9385.77850599904	2	7216.69110600124	5	5096.44137099895	4	5011.49081199947	1	4176.17024799983	7	3980.72866700022	29	9.43968298599975	1	15	15	19	10	49	nein	nein
6	pushPullEmp	20150812T151448	28	w	31	r	2	1	6	6	1	practice	2	4	p_12	p_11	yes	29	high800	pull	23	12	591.379299000531	pull	1009.0246130013	pull	1	4	9385.77850599904	2	7216.69110600124	5	5096.44137099895	4	5011.49081199947	1	4176.17024799983	7	3980.72866700022	29	9.43968298599975	1	15	15	19	10	49	nein	nein
7	pushPullEmp	20150812T151622	28	w	31	r	2	2	1	7	1	practice	1	4	p_3	p_13	no	17	low400	push	23	12	921.665749000662	push	1361.28068200115	push	1	5	5259.28674300121	1	4718.09952199874	3	3636.97154900001	1	14566.084393	1	2056.58541400044	6	4356.76275699916	17	2.5682952169991	1	15	15	19	10	49	nein	nein
8	pushPullEmp	20150812T151630	28	w	31	r	2	2	2	8	1	practice	1	4	p_4	p_13	no	17	high800	pull	23	12	865.597180999524	pull	1233.19092099983	pull	1	5	5259.28674300121	1	4718.09952199874	3	3636.97154900001	1	14566.084393	1	2056.58541400044	6	4356.76275699916	17	2.5682952169991	1	15	15	19	10	49	nein	nein
9	pushPullEmp	20150812T151638	28	w	31	r	2	2	3	9	1	practice	1	4	p_6	p_13	no	17	low400	push	23	12	563.946798000965	pull	1187.63765100003	push	1	5	5259.28674300121	1	4718.09952199874	3	3636.97154900001	1	14566.084393	1	2056.58541400044	6	4356.76275699916	17	2.5682952169991	1	15	15	19	10	49	nein	nein
10	pushPullEmp	20150812T151645	28	w	31	r	2	2	4	10	1	practice	1	4	p_1	p_13	no	17	high800	pull	23	12	571.463121000401	pull	912.215711000594	pull	1	5	5259.28674300121	1	4718.09952199874	3	3636.97154900001	1	14566.084393	1	2056.58541400044	6	4356.76275699916	17	2.5682952169991	1	15	15	19	10	49	nein	nein
11	pushPullEmp	20150812T151652	28	w	31	r	2	2	5	11	1	practice	1	4	p_2	p_13	no	17	high800	pull	23	12	528.584496999523	pull	909.984343000455	pull	1	5	5259.28674300121	1	4718.09952199874	3	3636.97154900001	1	14566.084393	1	2056.58541400044	6	4356.76275699916	17	2.5682952169991	1	15	15	19	10	49	nein	nein
12	pushPullEmp	20150812T151701	28	w	31	r	2	2	6	12	1	practice	1	4	p_5	p_13	no	17	high800	pull	23	12	520.214145000049	push	1151.12472000065	pull	1	5	5259.28674300121	1	4718.09952199874	3	3636.97154900001	1	14566.084393	1	2056.58541400044	6	4356.76275699916	17	2.5682952169991	1	15	15	19	10	49	nein	nein
13	pushPullEmp	20150812T151901	28	w	31	r	2	3	1	13	0	stroke	6	3	h_33	h_34	yes	29	high800	pull	23	12	873.896288999778	pull	1238.37867100115	pull	1	2	6052.99925200052	6	2732.25871200157	5	4754.71170299897	5	4019.98342400111	5	3033.67984900069	8	12290.9545809998	29	3.21386026500113	1	15	15	19	10	49	nein	nein
14	pushPullEmp	20150812T151910	28	w	31	r	2	3	2	14	0	stroke	6	3	h_36	h_34	yes	29	low400	push	23	12	573.562389000363	push	933.251720999469	push	1	2	6052.99925200052	6	2732.25871200157	5	4754.71170299897	5	4019.98342400111	5	3033.67984900069	8	12290.9545809998	29	3.21386026500113	1	15	15	19	10	49	nein	nein
15	pushPullEmp	20150812T151918	28	w	31	r	2	3	3	15	0	stroke	6	3	h_32	h_34	yes	29	high800	pull	23	12	991.239580999812	pull	1341.87084899996	pull	1	2	6052.99925200052	6	2732.25871200157	5	4754.71170299897	5	4019.98342400111	5	3033.67984900069	8	12290.9545809998	29	3.21386026500113	1	15	15	19	10	49	nein	nein
16	pushPullEmp	20150812T151925	28	w	31	r	2	3	4	16	0	stroke	6	3	h_31	h_34	yes	29	low400	push	23	12	650.097356999235	push	1005.80429099964	push	1	2	6052.99925200052	6	2732.25871200157	5	4754.71170299897	5	4019.98342400111	5	3033.67984900069	8	12290.9545809998	29	3.21386026500113	1	15	15	19	10	49	nein	nein
17	pushPullEmp	20150812T151932	28	w	31	r	2	3	5	17	0	stroke	6	3	h_35	h_34	yes	29	high800	pull	23	12	595.462960999299	pull	956.77916199989	pull	1	2	6052.99925200052	6	2732.25871200157	5	4754.71170299897	5	4019.98342400111	5	3033.67984900069	8	12290.9545809998	29	3.21386026500113	1	15	15	19	10	49	nein	nein
18	pushPullEmp	20150812T151940	28	w	31	r	2	3	6	18	0	stroke	6	3	h_34	h_34	yes	29	high800	pull	23	12	1095.35208000023	pull	1412.51386800002	pull	1	2	6052.99925200052	6	2732.25871200157	5	4754.71170299897	5	4019.98342400111	5	3033.67984900069	8	12290.9545809998	29	3.21386026500113	1	15	15	19	10	49	nein	nein
19	pushPullEmp	20150812T152055	28	w	31	r	2	4	1	19	0	stroke	2	3	h_11	h_8	yes	29	low400	push	23	12	489.308611001325	pull	1045.20848000073	push	1	5	3361.40907400113	7	4132.58059100008	6	2735.3074449984	7	5006.17565599896	6	5416.53649699947	8	2239.75595900083	17	4.98007315999894	2	15	15	19	10	49	nein	nein
20	pushPullEmp	20150812T152102	28	w	31	r	2	4	2	20	0	stroke	2	3	h_10	h_8	yes	29	low400	push	23	12	875.605971999496	push	1173.17445599979	push	1	5	3361.40907400113	7	4132.58059100008	6	2735.3074449984	7	5006.17565599896	6	5416.53649699947	8	2239.75595900083	17	4.98007315999894	2	15	15	19	10	49	nein	nein
21	pushPullEmp	20150812T152110	28	w	31	r	2	4	3	21	0	stroke	2	3	h_9	h_8	yes	29	high800	pull	23	12	722.561542000316	pull	1050.00982500051	pull	1	5	3361.40907400113	7	4132.58059100008	6	2735.3074449984	7	5006.17565599896	6	5416.53649699947	8	2239.75595900083	17	4.98007315999894	2	15	15	19	10	49	nein	nein
22	pushPullEmp	20150812T152117	28	w	31	r	2	4	4	22	0	stroke	2	3	h_12	h_8	yes	29	high800	pull	23	12	695.721163000693	pull	1001.37262400049	pull	1	5	3361.40907400113	7	4132.58059100008	6	2735.3074449984	7	5006.17565599896	6	5416.53649699947	8	2239.75595900083	17	4.98007315999894	2	15	15	19	10	49	nein	nein
23	pushPullEmp	20150812T152124	28	w	31	r	2	4	5	23	0	stroke	2	3	h_8	h_8	yes	29	low400	push	23	12	762.296935999169	push	1099.49483299998	push	1	5	3361.40907400113	7	4132.58059100008	6	2735.3074449984	7	5006.17565599896	6	5416.53649699947	8	2239.75595900083	17	4.98007315999894	2	15	15	19	10	49	nein	nein
24	pushPullEmp	20150812T152132	28	w	31	r	2	4	6	24	0	stroke	2	3	h_7	h_8	yes	29	high800	pull	23	12	709.628388001263	pull	1038.26958099974	pull	1	5	3361.40907400113	7	4132.58059100008	6	2735.3074449984	7	5006.17565599896	6	5416.53649699947	8	2239.75595900083	17	4.98007315999894	2	15	15	19	10	49	nein	nein
25	pushPullEmp	20150812T152302	28	w	31	r	2	5	1	25	0	sad	5	2	s_28	s_30	yes	29	low400	push	23	12	747.85724000058	push	1103.61302500051	push	1	4	3955.20615900023	7	3290.78623600071	3	2968.35043200008	6	3973.53857900089	4	6503.50887000059	4	3458.00058100031	29	3.41826755799957	1	15	15	19	10	49	nein	nein
26	pushPullEmp	20150812T152309	28	w	31	r	2	5	2	26	0	sad	5	2	s_26	s_30	yes	29	low400	push	23	12	884.843513001309	push	1240.23350900016	push	1	4	3955.20615900023	7	3290.78623600071	3	2968.35043200008	6	3973.53857900089	4	6503.50887000059	4	3458.00058100031	29	3.41826755799957	1	15	15	19	10	49	nein	nein
27	pushPullEmp	20150812T152317	28	w	31	r	2	5	3	27	0	sad	5	2	s_27	s_30	yes	29	high800	pull	23	12	697.815384000118	pull	1079.45851400027	pull	1	4	3955.20615900023	7	3290.78623600071	3	2968.35043200008	6	3973.53857900089	4	6503.50887000059	4	3458.00058100031	29	3.41826755799957	1	15	15	19	10	49	nein	nein
28	pushPullEmp	20150812T152325	28	w	31	r	2	5	4	28	0	sad	5	2	s_29	s_30	yes	29	low400	push	23	12	763.900327000447	push	1144.60788599979	push	1	4	3955.20615900023	7	3290.78623600071	3	2968.35043200008	6	3973.53857900089	4	6503.50887000059	4	3458.00058100031	29	3.41826755799957	1	15	15	19	10	49	nein	nein
29	pushPullEmp	20150812T152332	28	w	31	r	2	5	5	29	0	sad	5	2	s_25	s_30	yes	29	high800	pull	23	12	524.949704999817	pull	859.556043999764	pull	1	4	3955.20615900023	7	3290.78623600071	3	2968.35043200008	6	3973.53857900089	4	6503.50887000059	4	3458.00058100031	29	3.41826755799957	1	15	15	19	10	49	nein	nein
30	pushPullEmp	20150812T152340	28	w	31	r	2	5	6	30	0	sad	5	2	s_30	s_30	yes	29	high800	pull	23	12	772.467431000114	push	1299.30876000151	pull	1	4	3955.20615900023	7	3290.78623600071	3	2968.35043200008	6	3973.53857900089	4	6503.50887000059	4	3458.00058100031	29	3.41826755799957	1	15	15	19	10	49	nein	nein
31	pushPullEmp	20150812T152505	28	w	31	r	2	6	1	31	0	sad	2	2	s_11	s_38	no	17	low400	push	23	12	1028.16527000121	push	1355.29400400062	push	1	4	3459.59745899927	6	5808.44501799947	3	2413.2058590003	3	2848.5444300004	3	4453.28829299979	2	4264.22562100015	17	2.93756439199933	1	15	15	19	10	49	nein	nein
32	pushPullEmp	20150812T152512	28	w	31	r	2	6	2	32	0	sad	2	2	s_9	s_38	no	17	high800	pull	23	12	534.442915000502	pull	936.297062000041	pull	1	4	3459.59745899927	6	5808.44501799947	3	2413.2058590003	3	2848.5444300004	3	4453.28829299979	2	4264.22562100015	17	2.93756439199933	1	15	15	19	10	49	nein	nein
33	pushPullEmp	20150812T152520	28	w	31	r	2	6	3	33	0	sad	2	2	s_7	s_38	no	17	high800	pull	23	12	864.142712999528	pull	1171.89565100023	pull	1	4	3459.59745899927	6	5808.44501799947	3	2413.2058590003	3	2848.5444300004	3	4453.28829299979	2	4264.22562100015	17	2.93756439199933	1	15	15	19	10	49	nein	nein
34	pushPullEmp	20150812T152527	28	w	31	r	2	6	4	34	0	sad	2	2	s_12	s_38	no	17	low400	push	23	12	718.287576000061	push	1088.40992299984	push	1	4	3459.59745899927	6	5808.44501799947	3	2413.2058590003	3	2848.5444300004	3	4453.28829299979	2	4264.22562100015	17	2.93756439199933	1	15	15	19	10	49	nein	nein
35	pushPullEmp	20150812T152536	28	w	31	r	2	6	5	35	0	sad	2	2	s_10	s_38	no	17	low400	push	23	12	1117.89325500022	push	1391.80677700015	push	1	4	3459.59745899927	6	5808.44501799947	3	2413.2058590003	3	2848.5444300004	3	4453.28829299979	2	4264.22562100015	17	2.93756439199933	1	15	15	19	10	49	nein	nein
36	pushPullEmp	20150812T152543	28	w	31	r	2	6	6	36	0	sad	2	2	s_8	s_38	no	17	high800	pull	23	12	662.186070000738	pull	1021.63218400083	pull	1	4	3459.59745899927	6	5808.44501799947	3	2413.2058590003	3	2848.5444300004	3	4453.28829299979	2	4264.22562100015	17	2.93756439199933	1	15	15	19	10	49	nein	nein
37	pushPullEmp	20150812T152655	28	w	31	r	2	7	1	37	0	stroke	5	3	h_30	h_26	yes	29	high800	pull	23	12	779.577994000443	pull	1131.02704000064	pull	1	4	3811.54803699974	6	2186.38173199906	5	3181.05380399902	7	5358.73218900088	4	2449.16303100035	7	1498.14906100073	29	2.59015284999987	1	15	15	19	10	49	nein	nein
38	pushPullEmp	20150812T152703	28	w	31	r	2	7	2	38	0	stroke	5	3	h_29	h_26	yes	29	low400	push	23	12	753.265906000597	push	1128.02260100114	push	1	4	3811.54803699974	6	2186.38173199906	5	3181.05380399902	7	5358.73218900088	4	2449.16303100035	7	1498.14906100073	29	2.59015284999987	1	15	15	19	10	49	nein	nein
39	pushPullEmp	20150812T152710	28	w	31	r	2	7	3	39	0	stroke	5	3	h_28	h_26	yes	29	low400	push	23	12	848.858937000026	push	1160.72383900164	push	1	4	3811.54803699974	6	2186.38173199906	5	3181.05380399902	7	5358.73218900088	4	2449.16303100035	7	1498.14906100073	29	2.59015284999987	1	15	15	19	10	49	nein	nein
40	pushPullEmp	20150812T152718	28	w	31	r	2	7	4	40	0	stroke	5	3	h_26	h_26	yes	29	high800	pull	23	12	495.457531999709	pull	896.584709001108	pull	1	4	3811.54803699974	6	2186.38173199906	5	3181.05380399902	7	5358.73218900088	4	2449.16303100035	7	1498.14906100073	29	2.59015284999987	1	15	15	19	10	49	nein	nein
41	pushPullEmp	20150812T152726	28	w	31	r	2	7	5	41	0	stroke	5	3	h_27	h_26	yes	29	low400	push	23	12	964.740606000196	push	1298.52026400011	push	1	4	3811.54803699974	6	2186.38173199906	5	3181.05380399902	7	5358.73218900088	4	2449.16303100035	7	1498.14906100073	29	2.59015284999987	1	15	15	19	10	49	nein	nein
42	pushPullEmp	20150812T152733	28	w	31	r	2	7	6	42	0	stroke	5	3	h_25	h_26	yes	29	high800	pull	23	12	586.774457001506	pull	959.701620001491	pull	1	4	3811.54803699974	6	2186.38173199906	5	3181.05380399902	7	5358.73218900088	4	2449.16303100035	7	1498.14906100073	29	2.59015284999987	1	15	15	19	10	49	nein	nein
43	pushPullEmp	20150812T152842	28	w	31	r	2	8	1	43	0	stroke	1	3	h_2	h_37	no	17	high800	pull	23	12	751.766948999721	pull	1146.27365999957	pull	1	5	8220.63318400069	6	3934.26475200067	4	1692.75436499993	8	5651.82480899966	4	5759.81596100064	8	4606.60566299885	17	2.56961241699901	1	15	15	19	10	49	nein	nein
44	pushPullEmp	20150812T152849	28	w	31	r	2	8	2	44	0	stroke	1	3	h_1	h_37	no	17	low400	push	23	12	799.2101030005	push	1181.8802960016	push	1	5	8220.63318400069	6	3934.26475200067	4	1692.75436499993	8	5651.82480899966	4	5759.81596100064	8	4606.60566299885	17	2.56961241699901	1	15	15	19	10	49	nein	nein
45	pushPullEmp	20150812T152857	28	w	31	r	2	8	3	45	0	stroke	1	3	h_3	h_37	no	17	high800	pull	23	12	667.804547999258	pull	1063.08541299848	pull	1	5	8220.63318400069	6	3934.26475200067	4	1692.75436499993	8	5651.82480899966	4	5759.81596100064	8	4606.60566299885	17	2.56961241699901	1	15	15	19	10	49	nein	nein
46	pushPullEmp	20150812T152905	28	w	31	r	2	8	4	46	0	stroke	1	3	h_6	h_37	no	17	low400	push	23	12	860.630501999665	push	1220.20733099937	push	1	5	8220.63318400069	6	3934.26475200067	4	1692.75436499993	8	5651.82480899966	4	5759.81596100064	8	4606.60566299885	17	2.56961241699901	1	15	15	19	10	49	nein	nein
47	pushPullEmp	20150812T152913	28	w	31	r	2	8	5	47	0	stroke	1	3	h_5	h_37	no	17	high800	pull	23	12	655.947128000756	pull	1020.81794499927	pull	1	5	8220.63318400069	6	3934.26475200067	4	1692.75436499993	8	5651.82480899966	4	5759.81596100064	8	4606.60566299885	17	2.56961241699901	1	15	15	19	10	49	nein	nein
48	pushPullEmp	20150812T152920	28	w	31	r	2	8	6	48	0	stroke	1	3	h_4	h_37	no	17	low400	push	23	12	579.322549000906	push	928.145704000897	push	1	5	8220.63318400069	6	3934.26475200067	4	1692.75436499993	8	5651.82480899966	4	5759.81596100064	8	4606.60566299885	17	2.56961241699901	1	15	15	19	10	49	nein	nein
49	pushPullEmp	20150812T153040	28	w	31	r	2	9	1	49	0	neutral	3	1	n_17	n_13	yes	29	low400	push	23	12	723.019579000815	push	1199.39532900126	push	1	3	7256.64033200155	1	2612.80783999973	4	3245.01834500006	1	4651.53956799986	1	3050.40887699943	1	1490.16685500101	29	3.843174403999	1	15	15	19	10	49	nein	nein
50	pushPullEmp	20150812T153047	28	w	31	r	2	9	2	50	0	neutral	3	1	n_15	n_13	yes	29	high800	pull	23	12	544.204234001067	pull	958.912314000467	pull	1	3	7256.64033200155	1	2612.80783999973	4	3245.01834500006	1	4651.53956799986	1	3050.40887699943	1	1490.16685500101	29	3.843174403999	1	15	15	19	10	49	nein	nein
51	pushPullEmp	20150812T153055	28	w	31	r	2	9	3	51	0	neutral	3	1	n_18	n_13	yes	29	low400	push	23	12	614.900837000372	push	1012.11453799906	push	1	3	7256.64033200155	1	2612.80783999973	4	3245.01834500006	1	4651.53956799986	1	3050.40887699943	1	1490.16685500101	29	3.843174403999	1	15	15	19	10	49	nein	nein
52	pushPullEmp	20150812T153102	28	w	31	r	2	9	4	52	0	neutral	3	1	n_14	n_13	yes	29	high800	pull	23	12	688.059471001092	pull	1068.9074869998	pull	1	3	7256.64033200155	1	2612.80783999973	4	3245.01834500006	1	4651.53956799986	1	3050.40887699943	1	1490.16685500101	29	3.843174403999	1	15	15	19	10	49	nein	nein
53	pushPullEmp	20150812T153109	28	w	31	r	2	9	5	53	0	neutral	3	1	n_13	n_13	yes	29	low400	push	23	12	691.097893998725	push	1080.48592999976	push	1	3	7256.64033200155	1	2612.80783999973	4	3245.01834500006	1	4651.53956799986	1	3050.40887699943	1	1490.16685500101	29	3.843174403999	1	15	15	19	10	49	nein	nein
54	pushPullEmp	20150812T153118	28	w	31	r	2	9	6	54	0	neutral	3	1	n_16	n_13	yes	29	low400	push	23	12	532.042415000731	push	883.041391999839	push	1	3	7256.64033200155	1	2612.80783999973	4	3245.01834500006	1	4651.53956799986	1	3050.40887699943	1	1490.16685500101	29	3.843174403999	1	15	15	19	10	49	nein	nein
55	pushPullEmp	20150812T153220	28	w	31	r	2	10	1	55	0	neutral	6	1	n_33	n_39	no	17	high800	pull	23	12	861.803239001441	pull	1247.44928100072	pull	1	3	1514.99091799997	1	749.389912998595	3	2272.19606600011	1	2461.50331699937	1	2232.42343099992	1	1465.20404500006	17	2.34924342600061	1	15	15	19	10	49	nein	nein
56	pushPullEmp	20150812T153227	28	w	31	r	2	10	2	56	0	neutral	6	1	n_36	n_39	no	17	low400	push	23	12	453.533374999897	push	845.350701000716	push	1	3	1514.99091799997	1	749.389912998595	3	2272.19606600011	1	2461.50331699937	1	2232.42343099992	1	1465.20404500006	17	2.34924342600061	1	15	15	19	10	49	nein	nein
57	pushPullEmp	20150812T153235	28	w	31	r	2	10	3	57	0	neutral	6	1	n_31	n_39	no	17	high800	pull	23	12	845.553432000888	pull	1236.18609199992	pull	1	3	1514.99091799997	1	749.389912998595	3	2272.19606600011	1	2461.50331699937	1	2232.42343099992	1	1465.20404500006	17	2.34924342600061	1	15	15	19	10	49	nein	nein
58	pushPullEmp	20150812T153243	28	w	31	r	2	10	4	58	0	neutral	6	1	n_35	n_39	no	17	low400	push	23	12	966.712145999831	push	1335.71097099876	push	1	3	1514.99091799997	1	749.389912998595	3	2272.19606600011	1	2461.50331699937	1	2232.42343099992	1	1465.20404500006	17	2.34924342600061	1	15	15	19	10	49	nein	nein
59	pushPullEmp	20150812T153251	28	w	31	r	2	10	5	59	0	neutral	6	1	n_34	n_39	no	17	low400	push	23	12	986.142426000792	push	1354.57925299952	push	1	3	1514.99091799997	1	749.389912998595	3	2272.19606600011	1	2461.50331699937	1	2232.42343099992	1	1465.20404500006	17	2.34924342600061	1	15	15	19	10	49	nein	nein
60	pushPullEmp	20150812T153259	28	w	31	r	2	10	6	60	0	neutral	6	1	n_32	n_39	no	17	high800	pull	23	12	745.236348000006	pull	1129.36128400118	pull	1	3	1514.99091799997	1	749.389912998595	3	2272.19606600011	1	2461.50331699937	1	2232.42343099992	1	1465.20404500006	17	2.34924342600061	1	15	15	19	10	49	nein	nein
61	pushPullEmp	20150812T153359	28	w	31	r	2	11	1	61	0	sad	3	2	s_14	s_18	yes	29	high800	pull	23	12	909.296561999625	pull	1269.39849700041	pull	1	3	1723.1477259993	5	2815.68365599924	2	3628.99904400001	2	4628.43388500005	2	3303.68819599971	2	5686.73314399894	29	2.37149314999988	1	15	15	19	10	49	nein	nein
62	pushPullEmp	20150812T153406	28	w	31	r	2	11	2	62	0	sad	3	2	s_15	s_18	yes	29	low400	push	23	12	805.497249001637	push	1217.14009700088	push	1	3	1723.1477259993	5	2815.68365599924	2	3628.99904400001	2	4628.43388500005	2	3303.68819599971	2	5686.73314399894	29	2.37149314999988	1	15	15	19	10	49	nein	nein
63	pushPullEmp	20150812T153414	28	w	31	r	2	11	3	63	0	sad	3	2	s_13	s_18	yes	29	high800	pull	23	12	549.187783000278	push	1138.30311200157	pull	1	3	1723.1477259993	5	2815.68365599924	2	3628.99904400001	2	4628.43388500005	2	3303.68819599971	2	5686.73314399894	29	2.37149314999988	1	15	15	19	10	49	nein	nein
64	pushPullEmp	20150812T153422	28	w	31	r	2	11	4	64	0	sad	3	2	s_17	s_18	yes	29	low400	push	23	12	858.735525999786	push	1209.4317430011	push	1	3	1723.1477259993	5	2815.68365599924	2	3628.99904400001	2	4628.43388500005	2	3303.68819599971	2	5686.73314399894	29	2.37149314999988	1	15	15	19	10	49	nein	nein
65	pushPullEmp	20150812T153430	28	w	31	r	2	11	5	65	0	sad	3	2	s_18	s_18	yes	29	high800	pull	23	12	600.576642999935	pull	997.439990001207	pull	1	3	1723.1477259993	5	2815.68365599924	2	3628.99904400001	2	4628.43388500005	2	3303.68819599971	2	5686.73314399894	29	2.37149314999988	1	15	15	19	10	49	nein	nein
66	pushPullEmp	20150812T153437	28	w	31	r	2	11	6	66	0	sad	3	2	s_16	s_18	yes	29	high800	pull	23	12	840.96556599898	pull	1214.00139200078	pull	1	3	1723.1477259993	5	2815.68365599924	2	3628.99904400001	2	4628.43388500005	2	3303.68819599971	2	5686.73314399894	29	2.37149314999988	1	15	15	19	10	49	nein	nein
67	pushPullEmp	20150812T153553	28	w	31	r	2	12	1	67	0	sad	1	2	s_3	s_37	no	17	low400	push	23	12	816.011826999675	push	1203.8024989987	push	1	4	1668.05453699999	8	2574.17715600059	5	2549.04881799848	3	2310.53115700161	1	2692.3448969992	2	4153.58448699953	17	2.83947231399907	1	15	15	19	10	49	nein	nein
68	pushPullEmp	20150812T153601	28	w	31	r	2	12	2	68	0	sad	1	2	s_4	s_37	no	17	low400	push	23	12	728.119042999722	push	1136.10963500044	push	1	4	1668.05453699999	8	2574.17715600059	5	2549.04881799848	3	2310.53115700161	1	2692.3448969992	2	4153.58448699953	17	2.83947231399907	1	15	15	19	10	49	nein	nein
69	pushPullEmp	20150812T153608	28	w	31	r	2	12	3	69	0	sad	1	2	s_2	s_37	no	17	high800	pull	23	12	726.106597000675	pull	1092.2892970003	pull	1	4	1668.05453699999	8	2574.17715600059	5	2549.04881799848	3	2310.53115700161	1	2692.3448969992	2	4153.58448699953	17	2.83947231399907	1	15	15	19	10	49	nein	nein
70	pushPullEmp	20150812T153616	28	w	31	r	2	12	4	70	0	sad	1	2	s_6	s_37	no	17	high800	pull	23	12	1188.29771899901	pull	1510.90507499894	pull	1	4	1668.05453699999	8	2574.17715600059	5	2549.04881799848	3	2310.53115700161	1	2692.3448969992	2	4153.58448699953	17	2.83947231399907	1	15	15	19	10	49	nein	nein
71	pushPullEmp	20150812T153624	28	w	31	r	2	12	5	71	0	sad	1	2	s_1	s_37	no	17	low400	push	23	12	871.493680998654	push	1259.8626329994	push	1	4	1668.05453699999	8	2574.17715600059	5	2549.04881799848	3	2310.53115700161	1	2692.3448969992	2	4153.58448699953	17	2.83947231399907	1	15	15	19	10	49	nein	nein
72	pushPullEmp	20150812T153632	28	w	31	r	2	12	6	72	0	sad	1	2	s_5	s_37	no	17	high800	pull	23	12	886.340013999055	pull	1235.18354299913	pull	1	4	1668.05453699999	8	2574.17715600059	5	2549.04881799848	3	2310.53115700161	1	2692.3448969992	2	4153.58448699953	17	2.83947231399907	1	15	15	19	10	49	nein	nein
73	pushPullEmp	20150812T153733	28	w	31	r	2	13	1	73	0	neutral	4	1	n_21	n_37	no	17	high800	pull	23	12	574.978344000148	pull	965.868372999059	pull	1	2	1436.18510300075	1	1683.84682299984	2	2255.48627299941	1	910.598702999778	1	811.902329000077	1	2002.12633599949	17	3.26491376200102	1	15	15	19	10	49	nein	nein
74	pushPullEmp	20150812T153741	28	w	31	r	2	13	2	74	0	neutral	4	1	n_23	n_37	no	17	low400	push	23	12	537.50327000003	push	932.222751000751	push	1	2	1436.18510300075	1	1683.84682299984	2	2255.48627299941	1	910.598702999778	1	811.902329000077	1	2002.12633599949	17	3.26491376200102	1	15	15	19	10	49	nein	nein
75	pushPullEmp	20150812T153749	28	w	31	r	2	13	3	75	0	neutral	4	1	n_20	n_37	no	17	high800	pull	23	12	788.177907000412	pull	1205.7548090007	pull	1	2	1436.18510300075	1	1683.84682299984	2	2255.48627299941	1	910.598702999778	1	811.902329000077	1	2002.12633599949	17	3.26491376200102	1	15	15	19	10	49	nein	nein
76	pushPullEmp	20150812T153756	28	w	31	r	2	13	4	76	0	neutral	4	1	n_22	n_37	no	17	low400	push	23	12	534.047031999857	push	972.96324699992	push	1	2	1436.18510300075	1	1683.84682299984	2	2255.48627299941	1	910.598702999778	1	811.902329000077	1	2002.12633599949	17	3.26491376200102	1	15	15	19	10	49	nein	nein
77	pushPullEmp	20150812T153804	28	w	31	r	2	13	5	77	0	neutral	4	1	n_24	n_37	no	17	high800	pull	23	12	643.778345999526	pull	1029.33329700034	pull	1	2	1436.18510300075	1	1683.84682299984	2	2255.48627299941	1	910.598702999778	1	811.902329000077	1	2002.12633599949	17	3.26491376200102	1	15	15	19	10	49	nein	nein
78	pushPullEmp	20150812T153811	28	w	31	r	2	13	6	78	0	neutral	4	1	n_19	n_37	no	17	high800	pull	23	12	987.774740001332	pull	1340.06833700085	pull	1	2	1436.18510300075	1	1683.84682299984	2	2255.48627299941	1	910.598702999778	1	811.902329000077	1	2002.12633599949	17	3.26491376200102	1	15	15	19	10	49	nein	nein
79	pushPullEmp	20150812T153859	28	w	31	r	2	14	1	79	0	neutral	2	1	n_8	n_12	yes	29	low400	push	23	12	677.630238001351	pull	1302.24447000101	push	1	3	4235.05080699942	1	4567.54158500007	4	2965.29589400052	2	1948.6267229986	1	1059.61169999864	1	1404.82870199958	29	2.13763164900047	1	15	15	19	10	49	nein	nein
80	pushPullEmp	20150812T153907	28	w	31	r	2	14	2	80	0	neutral	2	1	n_10	n_12	yes	29	high800	pull	23	12	540.266233999413	pull	960.392617999882	pull	1	3	4235.05080699942	1	4567.54158500007	4	2965.29589400052	2	1948.6267229986	1	1059.61169999864	1	1404.82870199958	29	2.13763164900047	1	15	15	19	10	49	nein	nein
81	pushPullEmp	20150812T153914	28	w	31	r	2	14	3	81	0	neutral	2	1	n_7	n_12	yes	29	low400	push	23	12	904.364238000999	push	1245.69978900116	push	1	3	4235.05080699942	1	4567.54158500007	4	2965.29589400052	2	1948.6267229986	1	1059.61169999864	1	1404.82870199958	29	2.13763164900047	1	15	15	19	10	49	nein	nein
82	pushPullEmp	20150812T153922	28	w	31	r	2	14	4	82	0	neutral	2	1	n_9	n_12	yes	29	high800	pull	23	12	492.035397000407	pull	953.671479000448	pull	1	3	4235.05080699942	1	4567.54158500007	4	2965.29589400052	2	1948.6267229986	1	1059.61169999864	1	1404.82870199958	29	2.13763164900047	1	15	15	19	10	49	nein	nein
83	pushPullEmp	20150812T153929	28	w	31	r	2	14	5	83	0	neutral	2	1	n_12	n_12	yes	29	high800	pull	23	12	537.919411000374	pull	916.556281999263	pull	1	3	4235.05080699942	1	4567.54158500007	4	2965.29589400052	2	1948.6267229986	1	1059.61169999864	1	1404.82870199958	29	2.13763164900047	1	15	15	19	10	49	nein	nein
84	pushPullEmp	20150812T153937	28	w	31	r	2	14	6	84	0	neutral	2	1	n_11	n_12	yes	29	low400	push	23	12	1280.44503299982	push	1639.8435680015	push	1	3	4235.05080699942	1	4567.54158500007	4	2965.29589400052	2	1948.6267229986	1	1059.61169999864	1	1404.82870199958	29	2.13763164900047	1	15	15	19	10	49	nein	nein
85	pushPullEmp	20150812T154038	28	w	31	r	2	15	1	85	0	sad	6	2	s_33	s_39	no	17	low400	push	23	12	704.348286998633	push	1117.20974099908	push	1	4	1262.89706399984	5	4942.89653299893	4	2187.83901000097	4	2152.00493600059	2	2946.12033300109	2	2193.56641299964	17	2.29969795299985	1	15	15	19	10	49	nein	nein
86	pushPullEmp	20150812T154046	28	w	31	r	2	15	2	86	0	sad	6	2	s_35	s_39	no	17	low400	push	23	12	1035.82502899997	push	1367.38557900106	push	1	4	1262.89706399984	5	4942.89653299893	4	2187.83901000097	4	2152.00493600059	2	2946.12033300109	2	2193.56641299964	17	2.29969795299985	1	15	15	19	10	49	nein	nein
87	pushPullEmp	20150812T154054	28	w	31	r	2	15	3	87	0	sad	6	2	s_34	s_39	no	17	high800	pull	23	12	800.467108999423	pull	1220.77355300017	pull	1	4	1262.89706399984	5	4942.89653299893	4	2187.83901000097	4	2152.00493600059	2	2946.12033300109	2	2193.56641299964	17	2.29969795299985	1	15	15	19	10	49	nein	nein
88	pushPullEmp	20150812T154101	28	w	31	r	2	15	4	88	0	sad	6	2	s_31	s_39	no	17	high800	pull	23	12	831.307030000156	pull	1211.91324500169	pull	1	4	1262.89706399984	5	4942.89653299893	4	2187.83901000097	4	2152.00493600059	2	2946.12033300109	2	2193.56641299964	17	2.29969795299985	1	15	15	19	10	49	nein	nein
89	pushPullEmp	20150812T154109	28	w	31	r	2	15	5	89	0	sad	6	2	s_36	s_39	no	17	low400	push	23	12	812.33753200002	push	1201.48717300151	push	1	4	1262.89706399984	5	4942.89653299893	4	2187.83901000097	4	2152.00493600059	2	2946.12033300109	2	2193.56641299964	17	2.29969795299985	1	15	15	19	10	49	nein	nein
90	pushPullEmp	20150812T154117	28	w	31	r	2	15	6	90	0	sad	6	2	s_32	s_39	no	17	low400	push	23	12	929.107460999949	push	1271.58250199944	push	1	4	1262.89706399984	5	4942.89653299893	4	2187.83901000097	4	2152.00493600059	2	2946.12033300109	2	2193.56641299964	17	2.29969795299985	1	15	15	19	10	49	nein	nein
91	pushPullEmp	20150812T154218	28	w	31	r	2	16	1	91	0	sad	4	2	s_21	s_22	yes	29	high800	pull	23	12	784.81527400011	pull	1169.6626490005	pull	1	5	3511.39954300015	8	1821.33114600038	6	1866.96602099983	4	2720.16449799958	2	4455.25018800072	3	5550.49332799899	29	2.06562889700035	1	15	15	19	10	49	nein	nein
92	pushPullEmp	20150812T154226	28	w	31	r	2	16	2	92	0	sad	4	2	s_20	s_22	yes	29	low400	push	23	12	556.81658199965	push	933.721874001189	push	1	5	3511.39954300015	8	1821.33114600038	6	1866.96602099983	4	2720.16449799958	2	4455.25018800072	3	5550.49332799899	29	2.06562889700035	1	15	15	19	10	49	nein	nein
93	pushPullEmp	20150812T154234	28	w	31	r	2	16	3	93	0	sad	4	2	s_24	s_22	yes	29	high800	pull	23	12	769.758811998239	pull	1164.5280499989	pull	1	5	3511.39954300015	8	1821.33114600038	6	1866.96602099983	4	2720.16449799958	2	4455.25018800072	3	5550.49332799899	29	2.06562889700035	1	15	15	19	10	49	nein	nein
94	pushPullEmp	20150812T154241	28	w	31	r	2	16	4	94	0	sad	4	2	s_19	s_22	yes	29	low400	push	23	12	851.428000000742	push	1232.49046300123	push	1	5	3511.39954300015	8	1821.33114600038	6	1866.96602099983	4	2720.16449799958	2	4455.25018800072	3	5550.49332799899	29	2.06562889700035	1	15	15	19	10	49	nein	nein
95	pushPullEmp	20150812T154249	28	w	31	r	2	16	5	95	0	sad	4	2	s_23	s_22	yes	29	low400	push	23	12	817.837781999406	pull	1456.60640999893	push	1	5	3511.39954300015	8	1821.33114600038	6	1866.96602099983	4	2720.16449799958	2	4455.25018800072	3	5550.49332799899	29	2.06562889700035	1	15	15	19	10	49	nein	nein
96	pushPullEmp	20150812T154257	28	w	31	r	2	16	6	96	0	sad	4	2	s_22	s_22	yes	29	high800	pull	23	12	685.877185999634	pull	1063.49310799931	pull	1	5	3511.39954300015	8	1821.33114600038	6	1866.96602099983	4	2720.16449799958	2	4455.25018800072	3	5550.49332799899	29	2.06562889700035	1	15	15	19	10	49	nein	nein
97	pushPullEmp	20150812T154352	28	w	31	r	2	17	1	97	0	neutral	1	1	n_5	n_1	yes	29	high800	pull	23	12	-2102.28276800162	push	1204.91330399919	pull	1	2	1813.56300200059	1	2639.6708229986	2	4547.75919399981	1	4668.14121199968	1	891.671498999131	1	1255.88889299979	29	2.19306294800117	1	15	15	19	10	49	nein	nein
98	pushPullEmp	20150812T154359	28	w	31	r	2	17	2	98	0	neutral	1	1	n_6	n_1	yes	29	low400	push	23	12	655.605880999341	push	1023.35591999973	push	1	2	1813.56300200059	1	2639.6708229986	2	4547.75919399981	1	4668.14121199968	1	891.671498999131	1	1255.88889299979	29	2.19306294800117	1	15	15	19	10	49	nein	nein
99	pushPullEmp	20150812T154407	28	w	31	r	2	17	3	99	0	neutral	1	1	n_1	n_1	yes	29	high800	pull	23	12	457.448412999729	pull	874.319268998879	pull	1	2	1813.56300200059	1	2639.6708229986	2	4547.75919399981	1	4668.14121199968	1	891.671498999131	1	1255.88889299979	29	2.19306294800117	1	15	15	19	10	49	nein	nein
100	pushPullEmp	20150812T154414	28	w	31	r	2	17	4	100	0	neutral	1	1	n_4	n_1	yes	29	low400	push	23	12	606.596102000258	push	993.218390000839	push	1	2	1813.56300200059	1	2639.6708229986	2	4547.75919399981	1	4668.14121199968	1	891.671498999131	1	1255.88889299979	29	2.19306294800117	1	15	15	19	10	49	nein	nein
101	pushPullEmp	20150812T154422	28	w	31	r	2	17	5	101	0	neutral	1	1	n_3	n_1	yes	29	high800	pull	23	12	611.960412999091	pull	1029.94204399975	pull	1	2	1813.56300200059	1	2639.6708229986	2	4547.75919399981	1	4668.14121199968	1	891.671498999131	1	1255.88889299979	29	2.19306294800117	1	15	15	19	10	49	nein	nein
102	pushPullEmp	20150812T154429	28	w	31	r	2	17	6	102	0	neutral	1	1	n_2	n_1	yes	29	low400	push	23	12	604.705270000617	push	1025.81555199968	push	1	2	1813.56300200059	1	2639.6708229986	2	4547.75919399981	1	4668.14121199968	1	891.671498999131	1	1255.88889299979	29	2.19306294800117	1	15	15	19	10	49	nein	nein
103	pushPullEmp	20150812T154520	28	w	31	r	2	18	1	103	0	neutral	5	1	n_27	n_38	no	17	high800	pull	23	12	883.319931998907	pull	1273.69249899958	pull	1	4	5407.78513499936	1	851.363879999553	3	2920.06412199953	1	937.721983000301	1	1360.19846600175	1	3058.99618500007	17	2.02894834400104	1	15	15	19	10	49	nein	nein
104	pushPullEmp	20150812T154527	28	w	31	r	2	18	2	104	0	neutral	5	1	n_26	n_38	no	17	high800	pull	23	12	483.909933001181	pull	867.47312900034	pull	1	4	5407.78513499936	1	851.363879999553	3	2920.06412199953	1	937.721983000301	1	1360.19846600175	1	3058.99618500007	17	2.02894834400104	1	15	15	19	10	49	nein	nein
105	pushPullEmp	20150812T154535	28	w	31	r	2	18	3	105	0	neutral	5	1	n_25	n_38	no	17	low400	push	23	12	649.143493000636	push	1187.7572759998	push	1	4	5407.78513499936	1	851.363879999553	3	2920.06412199953	1	937.721983000301	1	1360.19846600175	1	3058.99618500007	17	2.02894834400104	1	15	15	19	10	49	nein	nein
106	pushPullEmp	20150812T154542	28	w	31	r	2	18	4	106	0	neutral	5	1	n_28	n_38	no	17	low400	push	23	12	-1327.28338599979	pull	941.438438999583	push	1	4	5407.78513499936	1	851.363879999553	3	2920.06412199953	1	937.721983000301	1	1360.19846600175	1	3058.99618500007	17	2.02894834400104	1	15	15	19	10	49	nein	nein
107	pushPullEmp	20150812T154549	28	w	31	r	2	18	5	107	0	neutral	5	1	n_29	n_38	no	17	high800	pull	23	12	502.395369999344	pull	904.475344998995	pull	1	4	5407.78513499936	1	851.363879999553	3	2920.06412199953	1	937.721983000301	1	1360.19846600175	1	3058.99618500007	17	2.02894834400104	1	15	15	19	10	49	nein	nein
108	pushPullEmp	20150812T154557	28	w	31	r	2	18	6	108	0	neutral	5	1	n_30	n_38	no	17	low400	push	23	12	581.939946999119	push	985.937035999887	push	1	4	5407.78513499936	1	851.363879999553	3	2920.06412199953	1	937.721983000301	1	1360.19846600175	1	3058.99618500007	17	2.02894834400104	1	15	15	19	10	49	nein	nein
109	pushPullEmp	20150812T154648	28	w	31	r	2	19	1	109	0	stroke	4	3	h_19	h_39	no	17	low400	push	23	12	720.464753000764	push	1099.35339600006	push	1	2	4776.57710899985	5	1773.90146800099	2	1025.74571800142	3	2633.03620799888	2	3565.93434599927	1	1025.33165500063	17	1.83449474200097	1	15	15	19	10	49	nein	nein
110	pushPullEmp	20150812T154655	28	w	31	r	2	19	2	110	0	stroke	4	3	h_21	h_39	no	17	high800	pull	23	12	483.246568000031	pull	868.871187000768	pull	1	2	4776.57710899985	5	1773.90146800099	2	1025.74571800142	3	2633.03620799888	2	3565.93434599927	1	1025.33165500063	17	1.83449474200097	1	15	15	19	10	49	nein	nein
111	pushPullEmp	20150812T154702	28	w	31	r	2	19	3	111	0	stroke	4	3	h_20	h_39	no	17	low400	push	23	12	543.33237199999	push	907.732544000377	push	1	2	4776.57710899985	5	1773.90146800099	2	1025.74571800142	3	2633.03620799888	2	3565.93434599927	1	1025.33165500063	17	1.83449474200097	1	15	15	19	10	49	nein	nein
112	pushPullEmp	20150812T154710	28	w	31	r	2	19	4	112	0	stroke	4	3	h_22	h_39	no	17	high800	pull	23	12	867.69927900139	pull	1239.09398200056	pull	1	2	4776.57710899985	5	1773.90146800099	2	1025.74571800142	3	2633.03620799888	2	3565.93434599927	1	1025.33165500063	17	1.83449474200097	1	15	15	19	10	49	nein	nein
113	pushPullEmp	20150812T154717	28	w	31	r	2	19	5	113	0	stroke	4	3	h_24	h_39	no	17	low400	push	23	12	568.55793799978	push	964.176988000967	push	1	2	4776.57710899985	5	1773.90146800099	2	1025.74571800142	3	2633.03620799888	2	3565.93434599927	1	1025.33165500063	17	1.83449474200097	1	15	15	19	10	49	nein	nein
114	pushPullEmp	20150812T154725	28	w	31	r	2	19	6	114	0	stroke	4	3	h_23	h_39	no	17	low400	push	23	12	832.363613000169	push	1198.38583299982	push	1	2	4776.57710899985	5	1773.90146800099	2	1025.74571800142	3	2633.03620799888	2	3565.93434599927	1	1025.33165500063	17	1.83449474200097	1	15	15	19	10	49	nein	nein
115	pushPullEmp	20150812T154814	28	w	31	r	2	20	1	115	0	stroke	3	3	h_16	h_38	no	17	high800	pull	23	12	851.332913999708	pull	1222.48780300024	pull	1	4	1847.54518299997	7	3030.07900600096	4	1966.67617700041	6	3515.05269200061	3	2057.59702400064	6	2226.45224299958	17	1.81844843500039	1	15	15	19	10	49	nein	nein
116	pushPullEmp	20150812T154822	28	w	31	r	2	20	2	116	0	stroke	3	3	h_14	h_38	no	17	low400	push	23	12	553.248936998993	push	992.359809000031	push	1	4	1847.54518299997	7	3030.07900600096	4	1966.67617700041	6	3515.05269200061	3	2057.59702400064	6	2226.45224299958	17	1.81844843500039	1	15	15	19	10	49	nein	nein
117	pushPullEmp	20150812T154829	28	w	31	r	2	20	3	117	0	stroke	3	3	h_17	h_38	no	17	high800	pull	23	12	651.315252001135	pull	978.591901000167	pull	1	4	1847.54518299997	7	3030.07900600096	4	1966.67617700041	6	3515.05269200061	3	2057.59702400064	6	2226.45224299958	17	1.81844843500039	1	15	15	19	10	49	nein	nein
118	pushPullEmp	20150812T154836	28	w	31	r	2	20	4	118	0	stroke	3	3	h_13	h_38	no	17	high800	pull	23	12	624.403331000693	pull	981.4037419995	pull	1	4	1847.54518299997	7	3030.07900600096	4	1966.67617700041	6	3515.05269200061	3	2057.59702400064	6	2226.45224299958	17	1.81844843500039	1	15	15	19	10	49	nein	nein
119	pushPullEmp	20150812T154844	28	w	31	r	2	20	5	119	0	stroke	3	3	h_15	h_38	no	17	low400	push	23	12	660.113564999032	push	1013.91950299976	push	1	4	1847.54518299997	7	3030.07900600096	4	1966.67617700041	6	3515.05269200061	3	2057.59702400064	6	2226.45224299958	17	1.81844843500039	1	15	15	19	10	49	nein	nein
120	pushPullEmp	20150812T154851	28	w	31	r	2	20	6	120	0	stroke	3	3	h_18	h_38	no	17	low400	push	23	12	588.582236000642	push	913.579872000904	push	1	4	1847.54518299997	7	3030.07900600096	4	1966.67617700041	6	3515.05269200061	3	2057.59702400064	6	2226.45224299958	17	1.81844843500039	1	15	15	19	10	49	nein	nein
[truncated: 28 more columns]
