# Supplementary material for: Empathic concern and personal distress depend on situational but not dispositional factors
Source: PLoS One. 2019 Nov 14;14(11):e0225102. doi: 10.1371/journal.pone.0225102 (PMC6855434; doi:10.1371/journal.pone.0225102)
Supplement: S3 File — (ZIP) [file pone.0225102.s004.zip › Results/pushPullEmp_24_avg.txt]

expName	date	vpNum	gender	age	handedness	respMapping	block	trial	trialCount	practice	picType	picBlock	picTypeNum	picName	memPicName	memPicPresent	memPicCorrKey	tone	respDirection	panas1Pos	panas1Neg	movementOnset	movementOnsetDirection	movementOffset	movementOffsetDirection	correct	respKeyTender	respTimeTender	respKeyCompassionate	respTimeCompassionate	respKeyMoved	respTimeMoved	respKeyWorried	respTimeWorried	respKeyDistressed	respTimeDistressed	respKeyAlarmed	respTimeAlarmed	memRespKey	memRespTime	correctMemTask	fs	ec	pt	pd	empathy	pqQ1	pqQ2	panas2Pos
1	pushPullEmp	20150810T141314	24	m	26	r	2	1	1	1	1	practice	1	4	p_2	p_6	yes	29	high800	pull	38	16	1558.32379700101	pull	2285.84097700028	pull	3	5	1900.19265199953	1	4151.48712799964	5	2323.52237000123	4	4097.54213199994	2	2233.67334899922	3	1794.17253700012	29	5.38968603899957	1	16	16	15	12	47	ja	nein
2	pushPullEmp	20150810T141324	24	m	26	r	2	1	2	2	1	practice	1	4	p_3	p_6	yes	29	high800	pull	38	16	710.751273000918	pull	1141.38243099942	pull	1	5	1900.19265199953	1	4151.48712799964	5	2323.52237000123	4	4097.54213199994	2	2233.67334899922	3	1794.17253700012	29	5.38968603899957	1	16	16	15	12	47	ja	nein
3	pushPullEmp	20150810T141333	24	m	26	r	2	1	3	3	1	practice	1	4	p_5	p_6	yes	29	low400	push	38	16	646.076528998587	push	1285.34273399883	push	1	5	1900.19265199953	1	4151.48712799964	5	2323.52237000123	4	4097.54213199994	2	2233.67334899922	3	1794.17253700012	29	5.38968603899957	1	16	16	15	12	47	ja	nein
4	pushPullEmp	20150810T141342	24	m	26	r	2	1	4	4	1	practice	1	4	p_1	p_6	yes	29	high800	pull	38	16	1191.73019000037	pull	1729.49924399937	pull	1	5	1900.19265199953	1	4151.48712799964	5	2323.52237000123	4	4097.54213199994	2	2233.67334899922	3	1794.17253700012	29	5.38968603899957	1	16	16	15	12	47	ja	nein
5	pushPullEmp	20150810T141351	24	m	26	r	2	1	5	5	1	practice	1	4	p_4	p_6	yes	29	high800	pull	38	16	937.917797001413	pull	1548.4582300006	pull	1	5	1900.19265199953	1	4151.48712799964	5	2323.52237000123	4	4097.54213199994	2	2233.67334899922	3	1794.17253700012	29	5.38968603899957	1	16	16	15	12	47	ja	nein
6	pushPullEmp	20150810T141359	24	m	26	r	2	1	6	6	1	practice	1	4	p_6	p_6	yes	29	low400	push	38	16	586.308688999547	push	1067.09018899992	push	1	5	1900.19265199953	1	4151.48712799964	5	2323.52237000123	4	4097.54213199994	2	2233.67334899922	3	1794.17253700012	29	5.38968603899957	1	16	16	15	12	47	ja	nein
7	pushPullEmp	20150810T141510	24	m	26	r	2	2	1	7	1	practice	2	4	p_7	p_13	no	17	low400	push	38	16	1247.37873999846	push	1896.63182999982	push	1	5	1578.8405330004	1	1478.475635	5	1299.15512400112	3	1875.45950300046	1	1846.92494100091	2	1531.75648000069	17	2.49501055399924	1	16	16	15	12	47	ja	nein
8	pushPullEmp	20150810T141519	24	m	26	r	2	2	2	8	1	practice	2	4	p_8	p_13	no	17	low400	push	38	16	525.789885000544	push	1057.34611500075	push	1	5	1578.8405330004	1	1478.475635	5	1299.15512400112	3	1875.45950300046	1	1846.92494100091	2	1531.75648000069	17	2.49501055399924	1	16	16	15	12	47	ja	nein
9	pushPullEmp	20150810T141528	24	m	26	r	2	2	3	9	1	practice	2	4	p_11	p_13	no	17	high800	pull	38	16	454.071290999404	pull	830.134054999784	pull	1	5	1578.8405330004	1	1478.475635	5	1299.15512400112	3	1875.45950300046	1	1846.92494100091	2	1531.75648000069	17	2.49501055399924	1	16	16	15	12	47	ja	nein
10	pushPullEmp	20150810T141536	24	m	26	r	2	2	4	10	1	practice	2	4	p_9	p_13	no	17	low400	push	38	16	703.278140000388	push	1223.9204919998	push	1	5	1578.8405330004	1	1478.475635	5	1299.15512400112	3	1875.45950300046	1	1846.92494100091	2	1531.75648000069	17	2.49501055399924	1	16	16	15	12	47	ja	nein
11	pushPullEmp	20150810T141545	24	m	26	r	2	2	5	11	1	practice	2	4	p_10	p_13	no	17	high800	pull	38	16	563.820695998293	pull	1045.91274199891	pull	1	5	1578.8405330004	1	1478.475635	5	1299.15512400112	3	1875.45950300046	1	1846.92494100091	2	1531.75648000069	17	2.49501055399924	1	16	16	15	12	47	ja	nein
12	pushPullEmp	20150810T141556	24	m	26	r	2	2	6	12	1	practice	2	4	p_12	p_13	no	17	low400	push	38	16	646.666325000187	push	1140.77616300063	push	1	5	1578.8405330004	1	1478.475635	5	1299.15512400112	3	1875.45950300046	1	1846.92494100091	2	1531.75648000069	17	2.49501055399924	1	16	16	15	12	47	ja	nein
13	pushPullEmp	20150810T141701	24	m	26	r	2	3	1	13	0	neutral	1	1	n_4	n_4	yes	29	high800	pull	38	16	478.584534999347	push	1070.58105399988	push	2	4	1352.08252199845	1	2086.19226500014	3	1334.1003280002	5	2131.26656500026	1	1353.43118499986	3	948.139312000421	29	1.85666616399976	1	16	16	15	12	47	ja	nein
14	pushPullEmp	20150810T141710	24	m	26	r	2	3	2	14	0	neutral	1	1	n_1	n_4	yes	29	high800	pull	38	16	659.082060999324	push	1630.33336699966	pull	1	4	1352.08252199845	1	2086.19226500014	3	1334.1003280002	5	2131.26656500026	1	1353.43118499986	3	948.139312000421	29	1.85666616399976	1	16	16	15	12	47	ja	nein
15	pushPullEmp	20150810T141721	24	m	26	r	2	3	3	15	0	neutral	1	1	n_5	n_4	yes	29	low400	push	38	16	546.409623998537	push	1068.77389599968	push	1	4	1352.08252199845	1	2086.19226500014	3	1334.1003280002	5	2131.26656500026	1	1353.43118499986	3	948.139312000421	29	1.85666616399976	1	16	16	15	12	47	ja	nein
16	pushPullEmp	20150810T141729	24	m	26	r	2	3	4	16	0	neutral	1	1	n_3	n_4	yes	29	high800	pull	38	16	550.958275001292	pull	1541.28361600063	pull	1	4	1352.08252199845	1	2086.19226500014	3	1334.1003280002	5	2131.26656500026	1	1353.43118499986	3	948.139312000421	29	1.85666616399976	1	16	16	15	12	47	ja	nein
17	pushPullEmp	20150810T141739	24	m	26	r	2	3	5	17	0	neutral	1	1	n_2	n_4	yes	29	low400	push	38	16	559.938790001164	push	1262.83507900107	push	1	4	1352.08252199845	1	2086.19226500014	3	1334.1003280002	5	2131.26656500026	1	1353.43118499986	3	948.139312000421	29	1.85666616399976	1	16	16	15	12	47	ja	nein
18	pushPullEmp	20150810T141747	24	m	26	r	2	3	6	18	0	neutral	1	1	n_6	n_4	yes	29	high800	pull	38	16	536.822801000089	pull	1025.91444000143	pull	1	4	1352.08252199845	1	2086.19226500014	3	1334.1003280002	5	2131.26656500026	1	1353.43118499986	3	948.139312000421	29	1.85666616399976	1	16	16	15	12	47	ja	nein
19	pushPullEmp	20150810T141833	24	m	26	r	2	4	1	19	0	neutral	2	1	n_7	n_10	yes	29	high800	pull	38	16	690.210832000346	pull	1113.06449200067	pull	1	5	712.224779999815	1	1490.75673799962	3	850.921646999268	4	326.383859999623	1	1506.22298300004	5	8140.75078100177	29	1.92821459600054	1	16	16	15	12	47	ja	nein
20	pushPullEmp	20150810T141842	24	m	26	r	2	4	2	20	0	neutral	2	1	n_8	n_10	yes	29	low400	push	38	16	703.272661999203	push	1348.68875200037	push	1	5	712.224779999815	1	1490.75673799962	3	850.921646999268	4	326.383859999623	1	1506.22298300004	5	8140.75078100177	29	1.92821459600054	1	16	16	15	12	47	ja	nein
21	pushPullEmp	20150810T141851	24	m	26	r	2	4	3	21	0	neutral	2	1	n_10	n_10	yes	29	low400	push	38	16	531.951148998909	push	1098.34422999948	push	1	5	712.224779999815	1	1490.75673799962	3	850.921646999268	4	326.383859999623	1	1506.22298300004	5	8140.75078100177	29	1.92821459600054	1	16	16	15	12	47	ja	nein
22	pushPullEmp	20150810T141859	24	m	26	r	2	4	4	22	0	neutral	2	1	n_11	n_10	yes	29	high800	pull	38	16	501.703713001101	pull	1040.55820200038	pull	1	5	712.224779999815	1	1490.75673799962	3	850.921646999268	4	326.383859999623	1	1506.22298300004	5	8140.75078100177	29	1.92821459600054	1	16	16	15	12	47	ja	nein
23	pushPullEmp	20150810T141908	24	m	26	r	2	4	5	23	0	neutral	2	1	n_9	n_10	yes	29	low400	push	38	16	721.084474999661	push	1303.8656689995	push	1	5	712.224779999815	1	1490.75673799962	3	850.921646999268	4	326.383859999623	1	1506.22298300004	5	8140.75078100177	29	1.92821459600054	1	16	16	15	12	47	ja	nein
24	pushPullEmp	20150810T141916	24	m	26	r	2	4	6	24	0	neutral	2	1	n_12	n_10	yes	29	low400	push	38	16	432.095135999683	push	956.094487000068	push	1	5	712.224779999815	1	1490.75673799962	3	850.921646999268	4	326.383859999623	1	1506.22298300004	5	8140.75078100177	29	1.92821459600054	1	16	16	15	12	47	ja	nein
25	pushPullEmp	20150810T142018	24	m	26	r	2	5	1	25	0	sad	6	2	s_36	s_39	no	17	low400	push	38	16	761.369463001145	push	1367.05439800001	push	1	6	1773.56496399989	7	2001.49198700092	5	1597.16540999943	4	1605.56895199989	2	1451.7098640008	3	816.164828000183	17	2.61564098300005	1	16	16	15	12	47	ja	nein
26	pushPullEmp	20150810T142026	24	m	26	r	2	5	2	26	0	sad	6	2	s_32	s_39	no	17	high800	pull	38	16	525.586660001252	pull	1017.50162800029	pull	1	6	1773.56496399989	7	2001.49198700092	5	1597.16540999943	4	1605.56895199989	2	1451.7098640008	3	816.164828000183	17	2.61564098300005	1	16	16	15	12	47	ja	nein
27	pushPullEmp	20150810T142034	24	m	26	r	2	5	3	27	0	sad	6	2	s_33	s_39	no	17	high800	pull	38	16	636.68679400062	pull	1168.94580899962	pull	1	6	1773.56496399989	7	2001.49198700092	5	1597.16540999943	4	1605.56895199989	2	1451.7098640008	3	816.164828000183	17	2.61564098300005	1	16	16	15	12	47	ja	nein
28	pushPullEmp	20150810T142042	24	m	26	r	2	5	4	28	0	sad	6	2	s_31	s_39	no	17	low400	push	38	16	517.309011999605	push	1102.11888499987	push	1	6	1773.56496399989	7	2001.49198700092	5	1597.16540999943	4	1605.56895199989	2	1451.7098640008	3	816.164828000183	17	2.61564098300005	1	16	16	15	12	47	ja	nein
29	pushPullEmp	20150810T142051	24	m	26	r	2	5	5	29	0	sad	6	2	s_34	s_39	no	17	high800	pull	38	16	524.462823998561	pull	1086.07590999841	pull	1	6	1773.56496399989	7	2001.49198700092	5	1597.16540999943	4	1605.56895199989	2	1451.7098640008	3	816.164828000183	17	2.61564098300005	1	16	16	15	12	47	ja	nein
30	pushPullEmp	20150810T142101	24	m	26	r	2	5	6	30	0	sad	6	2	s_35	s_39	no	17	high800	pull	38	16	1817.77440000142	push	2917.8725540015	pull	3	6	1773.56496399989	7	2001.49198700092	5	1597.16540999943	4	1605.56895199989	2	1451.7098640008	3	816.164828000183	17	2.61564098300005	1	16	16	15	12	47	ja	nein
31	pushPullEmp	20150810T142150	24	m	26	r	2	6	1	31	0	sad	4	2	s_21	s_23	yes	29	low400	push	38	16	749.942724000794	push	1370.46948500109	push	1	3	1309.3593729991	7	1789.70336099883	6	856.421418999162	4	220.36965100051	5	436.885764000181	3	837.116230000902	29	3.30384146399956	1	16	16	15	12	47	ja	nein
32	pushPullEmp	20150810T142158	24	m	26	r	2	6	2	32	0	sad	4	2	s_24	s_23	yes	29	low400	push	38	16	506.39473199872	push	1017.47207700019	push	1	3	1309.3593729991	7	1789.70336099883	6	856.421418999162	4	220.36965100051	5	436.885764000181	3	837.116230000902	29	3.30384146399956	1	16	16	15	12	47	ja	nein
33	pushPullEmp	20150810T142205	24	m	26	r	2	6	3	33	0	sad	4	2	s_19	s_23	yes	29	high800	pull	38	16	446.181325000798	pull	859.109605999838	pull	1	3	1309.3593729991	7	1789.70336099883	6	856.421418999162	4	220.36965100051	5	436.885764000181	3	837.116230000902	29	3.30384146399956	1	16	16	15	12	47	ja	nein
34	pushPullEmp	20150810T142214	24	m	26	r	2	6	4	34	0	sad	4	2	s_23	s_23	yes	29	low400	push	38	16	522.760985000175	push	1016.48030500048	push	1	3	1309.3593729991	7	1789.70336099883	6	856.421418999162	4	220.36965100051	5	436.885764000181	3	837.116230000902	29	3.30384146399956	1	16	16	15	12	47	ja	nein
35	pushPullEmp	20150810T142222	24	m	26	r	2	6	5	35	0	sad	4	2	s_22	s_23	yes	29	high800	pull	38	16	504.356821001333	pull	958.729305000001	pull	1	3	1309.3593729991	7	1789.70336099883	6	856.421418999162	4	220.36965100051	5	436.885764000181	3	837.116230000902	29	3.30384146399956	1	16	16	15	12	47	ja	nein
36	pushPullEmp	20150810T142230	24	m	26	r	2	6	6	36	0	sad	4	2	s_20	s_23	yes	29	high800	pull	38	16	570.128054999353	pull	1089.69693499885	pull	1	3	1309.3593729991	7	1789.70336099883	6	856.421418999162	4	220.36965100051	5	436.885764000181	3	837.116230000902	29	3.30384146399956	1	16	16	15	12	47	ja	nein
37	pushPullEmp	20150810T142315	24	m	26	r	2	7	1	37	0	stroke	4	3	h_20	h_39	no	17	high800	pull	38	16	1028.95840099982	pull	1618.59810400083	pull	1	3	528.386522000801	6	1836.10819299975	5	916.921653000827	5	645.315789000961	1	945.116406999659	3	1196.79581700075	17	1.86825811699964	1	16	16	15	12	47	ja	nein
38	pushPullEmp	20150810T142324	24	m	26	r	2	7	2	38	0	stroke	4	3	h_23	h_39	no	17	low400	push	38	16	-934.923067999393	push	1065.08198700126	push	1	3	528.386522000801	6	1836.10819299975	5	916.921653000827	5	645.315789000961	1	945.116406999659	3	1196.79581700075	17	1.86825811699964	1	16	16	15	12	47	ja	nein
39	pushPullEmp	20150810T142332	24	m	26	r	2	7	3	39	0	stroke	4	3	h_22	h_39	no	17	low400	push	38	16	569.778858999693	push	1071.13313	push	1	3	528.386522000801	6	1836.10819299975	5	916.921653000827	5	645.315789000961	1	945.116406999659	3	1196.79581700075	17	1.86825811699964	1	16	16	15	12	47	ja	nein
40	pushPullEmp	20150810T142340	24	m	26	r	2	7	4	40	0	stroke	4	3	h_19	h_39	no	17	high800	pull	38	16	511.979570000316	pull	1013.12967499971	pull	1	3	528.386522000801	6	1836.10819299975	5	916.921653000827	5	645.315789000961	1	945.116406999659	3	1196.79581700075	17	1.86825811699964	1	16	16	15	12	47	ja	nein
41	pushPullEmp	20150810T142348	24	m	26	r	2	7	5	41	0	stroke	4	3	h_24	h_39	no	17	high800	pull	38	16	621.649400999653	pull	1146.77463100007	pull	1	3	528.386522000801	6	1836.10819299975	5	916.921653000827	5	645.315789000961	1	945.116406999659	3	1196.79581700075	17	1.86825811699964	1	16	16	15	12	47	ja	nein
42	pushPullEmp	20150810T142357	24	m	26	r	2	7	6	42	0	stroke	4	3	h_21	h_39	no	17	low400	push	38	16	634.602221999652	push	1344.32013499927	push	1	3	528.386522000801	6	1836.10819299975	5	916.921653000827	5	645.315789000961	1	945.116406999659	3	1196.79581700075	17	1.86825811699964	1	16	16	15	12	47	ja	nein
43	pushPullEmp	20150810T142437	24	m	26	r	2	8	1	43	0	stroke	5	3	h_29	h_26	yes	29	high800	pull	38	16	601.201772999848	pull	1164.97128299932	pull	1	3	712.443202999566	7	2643.9870109989	5	587.230697999985	5	590.059268999539	3	2147.97163999901	4	996.176475000539	29	2.07052231799935	1	16	16	15	12	47	ja	nein
44	pushPullEmp	20150810T142445	24	m	26	r	2	8	2	44	0	stroke	5	3	h_27	h_26	yes	29	high800	pull	38	16	475.6196520003	pull	867.806339999428	pull	1	3	712.443202999566	7	2643.9870109989	5	587.230697999985	5	590.059268999539	3	2147.97163999901	4	996.176475000539	29	2.07052231799935	1	16	16	15	12	47	ja	nein
45	pushPullEmp	20150810T142453	24	m	26	r	2	8	3	45	0	stroke	5	3	h_25	h_26	yes	29	low400	push	38	16	376.185627998988	push	926.840297000221	push	1	3	712.443202999566	7	2643.9870109989	5	587.230697999985	5	590.059268999539	3	2147.97163999901	4	996.176475000539	29	2.07052231799935	1	16	16	15	12	47	ja	nein
46	pushPullEmp	20150810T142501	24	m	26	r	2	8	4	46	0	stroke	5	3	h_26	h_26	yes	29	high800	pull	38	16	1002.69487600133	pull	1477.05842200128	pull	1	3	712.443202999566	7	2643.9870109989	5	587.230697999985	5	590.059268999539	3	2147.97163999901	4	996.176475000539	29	2.07052231799935	1	16	16	15	12	47	ja	nein
47	pushPullEmp	20150810T142509	24	m	26	r	2	8	5	47	0	stroke	5	3	h_28	h_26	yes	29	low400	push	38	16	490.581507000665	push	1047.50136699941	push	1	3	712.443202999566	7	2643.9870109989	5	587.230697999985	5	590.059268999539	3	2147.97163999901	4	996.176475000539	29	2.07052231799935	1	16	16	15	12	47	ja	nein
48	pushPullEmp	20150810T142517	24	m	26	r	2	8	6	48	0	stroke	5	3	h_30	h_26	yes	29	low400	push	38	16	573.884752998609	push	1083.96908699918	push	1	3	712.443202999566	7	2643.9870109989	5	587.230697999985	5	590.059268999539	3	2147.97163999901	4	996.176475000539	29	2.07052231799935	1	16	16	15	12	47	ja	nein
49	pushPullEmp	20150810T142559	24	m	26	r	2	9	1	49	0	sad	1	2	s_1	s_37	no	17	low400	push	38	16	785.894585999908	push	1353.96584599867	push	1	5	740.058167000825	7	1664.88352000124	6	1230.63131500021	6	949.899228000504	4	1736.99838099856	4	836.376440000095	17	1.85022994000065	1	16	16	15	12	47	ja	nein
50	pushPullEmp	20150810T142607	24	m	26	r	2	9	2	50	0	sad	1	2	s_6	s_37	no	17	low400	push	38	16	610.578467000872	push	1097.44765200149	push	1	5	740.058167000825	7	1664.88352000124	6	1230.63131500021	6	949.899228000504	4	1736.99838099856	4	836.376440000095	17	1.85022994000065	1	16	16	15	12	47	ja	nein
51	pushPullEmp	20150810T142616	24	m	26	r	2	9	3	51	0	sad	1	2	s_4	s_37	no	17	high800	pull	38	16	432.46280999927	pull	1056.7944509993	pull	1	5	740.058167000825	7	1664.88352000124	6	1230.63131500021	6	949.899228000504	4	1736.99838099856	4	836.376440000095	17	1.85022994000065	1	16	16	15	12	47	ja	nein
52	pushPullEmp	20150810T142624	24	m	26	r	2	9	4	52	0	sad	1	2	s_2	s_37	no	17	low400	push	38	16	576.259176000443	push	1225.06235899992	push	1	5	740.058167000825	7	1664.88352000124	6	1230.63131500021	6	949.899228000504	4	1736.99838099856	4	836.376440000095	17	1.85022994000065	1	16	16	15	12	47	ja	nein
53	pushPullEmp	20150810T142632	24	m	26	r	2	9	5	53	0	sad	1	2	s_3	s_37	no	17	low400	push	38	16	491.691154999993	push	1089.37658000023	push	1	5	740.058167000825	7	1664.88352000124	6	1230.63131500021	6	949.899228000504	4	1736.99838099856	4	836.376440000095	17	1.85022994000065	1	16	16	15	12	47	ja	nein
54	pushPullEmp	20150810T142640	24	m	26	r	2	9	6	54	0	sad	1	2	s_5	s_37	no	17	high800	pull	38	16	532.206380999109	push	1485.75340799935	pull	1	5	740.058167000825	7	1664.88352000124	6	1230.63131500021	6	949.899228000504	4	1736.99838099856	4	836.376440000095	17	1.85022994000065	1	16	16	15	12	47	ja	nein
55	pushPullEmp	20150810T142726	24	m	26	r	2	10	1	55	0	sad	3	2	s_13	s_18	yes	29	high800	pull	38	16	528.005777999671	pull	1036.97960299865	pull	1	5	932.681168000272	7	888.821807000568	4	614.063113000157	5	1516.96232799986	2	1039.09467599988	4	1039.69658500137	17	1.93494926300082	2	16	16	15	12	47	ja	nein
56	pushPullEmp	20150810T142735	24	m	26	r	2	10	2	56	0	sad	3	2	s_14	s_18	yes	29	low400	push	38	16	595.374886998892	push	1197.94177699905	push	1	5	932.681168000272	7	888.821807000568	4	614.063113000157	5	1516.96232799986	2	1039.09467599988	4	1039.69658500137	17	1.93494926300082	2	16	16	15	12	47	ja	nein
57	pushPullEmp	20150810T142742	24	m	26	r	2	10	3	57	0	sad	3	2	s_17	s_18	yes	29	low400	push	38	16	711.617223999478	push	1277.32257499984	push	1	5	932.681168000272	7	888.821807000568	4	614.063113000157	5	1516.96232799986	2	1039.09467599988	4	1039.69658500137	17	1.93494926300082	2	16	16	15	12	47	ja	nein
58	pushPullEmp	20150810T142750	24	m	26	r	2	10	4	58	0	sad	3	2	s_16	s_18	yes	29	high800	pull	38	16	572.473626000719	pull	1035.18156200051	pull	1	5	932.681168000272	7	888.821807000568	4	614.063113000157	5	1516.96232799986	2	1039.09467599988	4	1039.69658500137	17	1.93494926300082	2	16	16	15	12	47	ja	nein
59	pushPullEmp	20150810T142757	24	m	26	r	2	10	5	59	0	sad	3	2	s_18	s_18	yes	29	low400	push	38	16	441.032456000248	push	1024.81319599872	push	1	5	932.681168000272	7	888.821807000568	4	614.063113000157	5	1516.96232799986	2	1039.09467599988	4	1039.69658500137	17	1.93494926300082	2	16	16	15	12	47	ja	nein
60	pushPullEmp	20150810T142805	24	m	26	r	2	10	6	60	0	sad	3	2	s_15	s_18	yes	29	high800	pull	38	16	513.270598000308	pull	1048.72424800022	pull	1	5	932.681168000272	7	888.821807000568	4	614.063113000157	5	1516.96232799986	2	1039.09467599988	4	1039.69658500137	17	1.93494926300082	2	16	16	15	12	47	ja	nein
61	pushPullEmp	20150810T142846	24	m	26	r	2	11	1	61	0	stroke	1	3	h_5	h_37	no	17	high800	pull	38	16	788.710329998939	pull	1345.02213699932	pull	1	6	929.821715999424	7	2050.13745100041	4	955.718494999019	5	1066.06501100032	4	1102.55665899967	5	1168.16606799875	17	2.23042504700061	1	16	16	15	12	47	ja	nein
62	pushPullEmp	20150810T142854	24	m	26	r	2	11	2	62	0	stroke	1	3	h_4	h_37	no	17	low400	push	38	16	477.335002001477	push	1093.93357500003	push	1	6	929.821715999424	7	2050.13745100041	4	955.718494999019	5	1066.06501100032	4	1102.55665899967	5	1168.16606799875	17	2.23042504700061	1	16	16	15	12	47	ja	nein
63	pushPullEmp	20150810T142902	24	m	26	r	2	11	3	63	0	stroke	1	3	h_3	h_37	no	17	high800	pull	38	16	459.250042999774	pull	1008.98875999963	pull	1	6	929.821715999424	7	2050.13745100041	4	955.718494999019	5	1066.06501100032	4	1102.55665899967	5	1168.16606799875	17	2.23042504700061	1	16	16	15	12	47	ja	nein
64	pushPullEmp	20150810T142910	24	m	26	r	2	11	4	64	0	stroke	1	3	h_1	h_37	no	17	low400	push	38	16	504.351556000373	push	1131.85440900027	push	1	6	929.821715999424	7	2050.13745100041	4	955.718494999019	5	1066.06501100032	4	1102.55665899967	5	1168.16606799875	17	2.23042504700061	1	16	16	15	12	47	ja	nein
65	pushPullEmp	20150810T142917	24	m	26	r	2	11	5	65	0	stroke	1	3	h_6	h_37	no	17	high800	pull	38	16	612.709679001549	pull	1159.37560000121	pull	1	6	929.821715999424	7	2050.13745100041	4	955.718494999019	5	1066.06501100032	4	1102.55665899967	5	1168.16606799875	17	2.23042504700061	1	16	16	15	12	47	ja	nein
66	pushPullEmp	20150810T142924	24	m	26	r	2	11	6	66	0	stroke	1	3	h_2	h_37	no	17	low400	push	38	16	455.836442998479	push	1072.76045399965	push	1	6	929.821715999424	7	2050.13745100041	4	955.718494999019	5	1066.06501100032	4	1102.55665899967	5	1168.16606799875	17	2.23042504700061	1	16	16	15	12	47	ja	nein
67	pushPullEmp	20150810T143006	24	m	26	r	2	12	1	67	0	stroke	6	3	h_32	h_32	yes	29	high800	pull	38	16	720.817468999376	pull	1291.65765000005	pull	1	4	1213.24248000019	7	971.38416999951	4	766.25810799851	6	1229.14956499881	5	920.411229999445	4	771.979035000186	29	2.42145303699908	1	16	16	15	12	47	ja	nein
68	pushPullEmp	20150810T143013	24	m	26	r	2	12	2	68	0	stroke	6	3	h_31	h_32	yes	29	low400	push	38	16	451.679165999944	push	941.287565000588	push	1	4	1213.24248000019	7	971.38416999951	4	766.25810799851	6	1229.14956499881	5	920.411229999445	4	771.979035000186	29	2.42145303699908	1	16	16	15	12	47	ja	nein
69	pushPullEmp	20150810T143021	24	m	26	r	2	12	3	69	0	stroke	6	3	h_36	h_32	yes	29	high800	pull	38	16	516.797938999938	pull	1016.00063299984	pull	1	4	1213.24248000019	7	971.38416999951	4	766.25810799851	6	1229.14956499881	5	920.411229999445	4	771.979035000186	29	2.42145303699908	1	16	16	15	12	47	ja	nein
70	pushPullEmp	20150810T143029	24	m	26	r	2	12	4	70	0	stroke	6	3	h_35	h_32	yes	29	low400	push	38	16	624.953709000081	pull	1041.20735399859	pull	2	4	1213.24248000019	7	971.38416999951	4	766.25810799851	6	1229.14956499881	5	920.411229999445	4	771.979035000186	29	2.42145303699908	1	16	16	15	12	47	ja	nein
71	pushPullEmp	20150810T143037	24	m	26	r	2	12	5	71	0	stroke	6	3	h_33	h_32	yes	29	high800	pull	38	16	736.672298999911	pull	1496.73023499861	pull	1	4	1213.24248000019	7	971.38416999951	4	766.25810799851	6	1229.14956499881	5	920.411229999445	4	771.979035000186	29	2.42145303699908	1	16	16	15	12	47	ja	nein
72	pushPullEmp	20150810T143046	24	m	26	r	2	12	6	72	0	stroke	6	3	h_34	h_32	yes	29	high800	pull	38	16	827.945338999896	pull	1468.42066599977	pull	1	4	1213.24248000019	7	971.38416999951	4	766.25810799851	6	1229.14956499881	5	920.411229999445	4	771.979035000186	29	2.42145303699908	1	16	16	15	12	47	ja	nein
73	pushPullEmp	20150810T143126	24	m	26	r	2	13	1	73	0	neutral	6	1	n_33	n_39	no	17	high800	pull	38	16	994.738425000018	pull	1855.99958699923	pull	1	2	1276.89212000041	1	1229.53546200006	2	2066.38783400012	1	3444.27689700024	1	837.872274998517	1	1130.4163470013	17	2.02242767900134	1	16	16	15	12	47	ja	nein
74	pushPullEmp	20150810T143134	24	m	26	r	2	13	2	74	0	neutral	6	1	n_36	n_39	no	17	low400	push	38	16	526.408504999476	push	1252.3656229997	push	1	2	1276.89212000041	1	1229.53546200006	2	2066.38783400012	1	3444.27689700024	1	837.872274998517	1	1130.4163470013	17	2.02242767900134	1	16	16	15	12	47	ja	nein
75	pushPullEmp	20150810T143142	24	m	26	r	2	13	3	75	0	neutral	6	1	n_35	n_39	no	17	low400	push	38	16	677.680940999475	push	1277.24861600027	push	1	2	1276.89212000041	1	1229.53546200006	2	2066.38783400012	1	3444.27689700024	1	837.872274998517	1	1130.4163470013	17	2.02242767900134	1	16	16	15	12	47	ja	nein
76	pushPullEmp	20150810T143150	24	m	26	r	2	13	4	76	0	neutral	6	1	n_34	n_39	no	17	high800	pull	38	16	711.401371000538	pull	1314.69320300028	pull	1	2	1276.89212000041	1	1229.53546200006	2	2066.38783400012	1	3444.27689700024	1	837.872274998517	1	1130.4163470013	17	2.02242767900134	1	16	16	15	12	47	ja	nein
77	pushPullEmp	20150810T143157	24	m	26	r	2	13	5	77	0	neutral	6	1	n_32	n_39	no	17	low400	push	38	16	465.751783999513	push	1191.75865300065	push	1	2	1276.89212000041	1	1229.53546200006	2	2066.38783400012	1	3444.27689700024	1	837.872274998517	1	1130.4163470013	17	2.02242767900134	1	16	16	15	12	47	ja	nein
78	pushPullEmp	20150810T143204	24	m	26	r	2	13	6	78	0	neutral	6	1	n_31	n_39	no	17	high800	pull	38	16	596.014111998651	pull	1151.09440499973	pull	1	2	1276.89212000041	1	1229.53546200006	2	2066.38783400012	1	3444.27689700024	1	837.872274998517	1	1130.4163470013	17	2.02242767900134	1	16	16	15	12	47	ja	nein
79	pushPullEmp	20150810T143247	24	m	26	r	2	14	1	79	0	neutral	4	1	n_22	n_37	no	17	low400	push	38	16	1023.27660599884	push	1743.1241059993	push	1	3	1223.84611999951	2	1150.98628899977	3	3155.07902100035	1	895.422968000275	3	1633.86485699994	1	725.056938999842	17	2.3360235429991	1	16	16	15	12	47	ja	nein
80	pushPullEmp	20150810T143255	24	m	26	r	2	14	2	80	0	neutral	4	1	n_24	n_37	no	17	high800	pull	38	16	436.283960999484	pull	876.091547000309	pull	1	3	1223.84611999951	2	1150.98628899977	3	3155.07902100035	1	895.422968000275	3	1633.86485699994	1	725.056938999842	17	2.3360235429991	1	16	16	15	12	47	ja	nein
81	pushPullEmp	20150810T143303	24	m	26	r	2	14	3	81	0	neutral	4	1	n_19	n_37	no	17	low400	push	38	16	455.715508999769	push	1015.14970900016	push	1	3	1223.84611999951	2	1150.98628899977	3	3155.07902100035	1	895.422968000275	3	1633.86485699994	1	725.056938999842	17	2.3360235429991	1	16	16	15	12	47	ja	nein
82	pushPullEmp	20150810T143311	24	m	26	r	2	14	4	82	0	neutral	4	1	n_23	n_37	no	17	high800	pull	38	16	407.453061999244	pull	891.585135998961	pull	1	3	1223.84611999951	2	1150.98628899977	3	3155.07902100035	1	895.422968000275	3	1633.86485699994	1	725.056938999842	17	2.3360235429991	1	16	16	15	12	47	ja	nein
83	pushPullEmp	20150810T143319	24	m	26	r	2	14	5	83	0	neutral	4	1	n_20	n_37	no	17	high800	pull	38	16	724.069497999953	pull	1120.47844400047	pull	1	3	1223.84611999951	2	1150.98628899977	3	3155.07902100035	1	895.422968000275	3	1633.86485699994	1	725.056938999842	17	2.3360235429991	1	16	16	15	12	47	ja	nein
84	pushPullEmp	20150810T143328	24	m	26	r	2	14	6	84	0	neutral	4	1	n_21	n_37	no	17	low400	push	38	16	1096.57892499954	push	1586.7722009999	push	1	3	1223.84611999951	2	1150.98628899977	3	3155.07902100035	1	895.422968000275	3	1633.86485699994	1	725.056938999842	17	2.3360235429991	1	16	16	15	12	47	ja	nein
85	pushPullEmp	20150810T143412	24	m	26	r	2	15	1	85	0	sad	2	2	s_10	s_38	no	17	low400	push	38	16	1021.70881999962	push	1469.90603799975	push	1	7	1060.36238200068	7	362.083981999604	4	435.691955999573	5	787.451312000485	4	3079.43897400037	3	960.640788000092	17	1.77245415499965	1	16	16	15	12	47	ja	nein
86	pushPullEmp	20150810T143419	24	m	26	r	2	15	2	86	0	sad	2	2	s_12	s_38	no	17	high800	pull	38	16	525.537513999647	pull	979.938849000158	pull	1	7	1060.36238200068	7	362.083981999604	4	435.691955999573	5	787.451312000485	4	3079.43897400037	3	960.640788000092	17	1.77245415499965	1	16	16	15	12	47	ja	nein
87	pushPullEmp	20150810T143427	24	m	26	r	2	15	3	87	0	sad	2	2	s_9	s_38	no	17	low400	push	38	16	532.12935099953	push	1016.79848300126	push	1	7	1060.36238200068	7	362.083981999604	4	435.691955999573	5	787.451312000485	4	3079.43897400037	3	960.640788000092	17	1.77245415499965	1	16	16	15	12	47	ja	nein
88	pushPullEmp	20150810T143434	24	m	26	r	2	15	4	88	0	sad	2	2	s_8	s_38	no	17	high800	pull	38	16	488.091579999382	pull	1003.62567499986	pull	1	7	1060.36238200068	7	362.083981999604	4	435.691955999573	5	787.451312000485	4	3079.43897400037	3	960.640788000092	17	1.77245415499965	1	16	16	15	12	47	ja	nein
89	pushPullEmp	20150810T143442	24	m	26	r	2	15	5	89	0	sad	2	2	s_11	s_38	no	17	low400	push	38	16	459.445962001046	push	1013.9611070016	push	1	7	1060.36238200068	7	362.083981999604	4	435.691955999573	5	787.451312000485	4	3079.43897400037	3	960.640788000092	17	1.77245415499965	1	16	16	15	12	47	ja	nein
90	pushPullEmp	20150810T143449	24	m	26	r	2	15	6	90	0	sad	2	2	s_7	s_38	no	17	high800	pull	38	16	456.791561001504	pull	962.777031000864	pull	1	7	1060.36238200068	7	362.083981999604	4	435.691955999573	5	787.451312000485	4	3079.43897400037	3	960.640788000092	17	1.77245415499965	1	16	16	15	12	47	ja	nein
91	pushPullEmp	20150810T143535	24	m	26	r	2	16	1	91	0	sad	5	2	s_28	s_28	yes	29	high800	pull	38	16	536.642299999177	pull	1071.23058399843	pull	1	3	542.341245998614	6	1638.46377600021	4	977.56411500086	6	808.395268000822	1	778.880378000395	4	779.584691999844	29	2.02042057600011	1	16	16	15	12	47	ja	nein
92	pushPullEmp	20150810T143542	24	m	26	r	2	16	2	92	0	sad	5	2	s_25	s_28	yes	29	low400	push	38	16	425.536750000087	push	921.565952000587	push	1	3	542.341245998614	6	1638.46377600021	4	977.56411500086	6	808.395268000822	1	778.880378000395	4	779.584691999844	29	2.02042057600011	1	16	16	15	12	47	ja	nein
93	pushPullEmp	20150810T143550	24	m	26	r	2	16	3	93	0	sad	5	2	s_27	s_28	yes	29	high800	pull	38	16	645.78914700076	pull	1080.9099270017	pull	1	3	542.341245998614	6	1638.46377600021	4	977.56411500086	6	808.395268000822	1	778.880378000395	4	779.584691999844	29	2.02042057600011	1	16	16	15	12	47	ja	nein
94	pushPullEmp	20150810T143558	24	m	26	r	2	16	4	94	0	sad	5	2	s_29	s_28	yes	29	low400	push	38	16	567.977375000832	push	1142.50341500074	push	1	3	542.341245998614	6	1638.46377600021	4	977.56411500086	6	808.395268000822	1	778.880378000395	4	779.584691999844	29	2.02042057600011	1	16	16	15	12	47	ja	nein
95	pushPullEmp	20150810T143605	24	m	26	r	2	16	5	95	0	sad	5	2	s_26	s_28	yes	29	high800	pull	38	16	387.32016700042	pull	856.449127	pull	1	3	542.341245998614	6	1638.46377600021	4	977.56411500086	6	808.395268000822	1	778.880378000395	4	779.584691999844	29	2.02042057600011	1	16	16	15	12	47	ja	nein
96	pushPullEmp	20150810T143614	24	m	26	r	2	16	6	96	0	sad	5	2	s_30	s_28	yes	29	low400	push	38	16	774.647269000212	pull	2080.30274699982	push	3	3	542.341245998614	6	1638.46377600021	4	977.56411500086	6	808.395268000822	1	778.880378000395	4	779.584691999844	29	2.02042057600011	1	16	16	15	12	47	ja	nein
97	pushPullEmp	20150810T143653	24	m	26	r	2	17	1	97	0	stroke	3	3	h_15	h_38	no	17	low400	push	38	16	532.677500000616	push	1051.46263800027	push	1	4	1223.46378899965	7	1215.77451200028	4	1505.62601400088	5	1117.19098200047	4	1022.30813200003	6	1094.29114700106	17	1.80256109899892	1	16	16	15	12	47	ja	nein
98	pushPullEmp	20150810T143700	24	m	26	r	2	17	2	98	0	stroke	3	3	h_18	h_38	no	17	low400	push	38	16	447.524232001437	push	952.11546100027	push	1	4	1223.46378899965	7	1215.77451200028	4	1505.62601400088	5	1117.19098200047	4	1022.30813200003	6	1094.29114700106	17	1.80256109899892	1	16	16	15	12	47	ja	nein
99	pushPullEmp	20150810T143708	24	m	26	r	2	17	3	99	0	stroke	3	3	h_14	h_38	no	17	high800	pull	38	16	490.760118001461	pull	1030.62282300137	pull	1	4	1223.46378899965	7	1215.77451200028	4	1505.62601400088	5	1117.19098200047	4	1022.30813200003	6	1094.29114700106	17	1.80256109899892	1	16	16	15	12	47	ja	nein
100	pushPullEmp	20150810T143715	24	m	26	r	2	17	4	100	0	stroke	3	3	h_17	h_38	no	17	high800	pull	38	16	632.248360999554	pull	1088.76496000023	pull	1	4	1223.46378899965	7	1215.77451200028	4	1505.62601400088	5	1117.19098200047	4	1022.30813200003	6	1094.29114700106	17	1.80256109899892	1	16	16	15	12	47	ja	nein
101	pushPullEmp	20150810T143723	24	m	26	r	2	17	5	101	0	stroke	3	3	h_13	h_38	no	17	low400	push	38	16	438.759963000033	push	1032.04300299977	push	1	4	1223.46378899965	7	1215.77451200028	4	1505.62601400088	5	1117.19098200047	4	1022.30813200003	6	1094.29114700106	17	1.80256109899892	1	16	16	15	12	47	ja	nein
102	pushPullEmp	20150810T143731	24	m	26	r	2	17	6	102	0	stroke	3	3	h_16	h_38	no	17	low400	push	38	16	585.192334999083	push	1110.27765400002	push	1	4	1223.46378899965	7	1215.77451200028	4	1505.62601400088	5	1117.19098200047	4	1022.30813200003	6	1094.29114700106	17	1.80256109899892	1	16	16	15	12	47	ja	nein
103	pushPullEmp	20150810T143811	24	m	26	r	2	18	1	103	0	stroke	2	3	h_10	h_12	yes	29	high800	pull	38	16	630.688665999609	pull	1051.53328300103	pull	1	3	1141.08039100029	7	896.135745999345	4	1062.52786100049	4	599.581139998918	5	1749.81812999977	6	516.350313000657	29	1.7044423389998	1	16	16	15	12	47	ja	nein
104	pushPullEmp	20150810T143818	24	m	26	r	2	18	2	104	0	stroke	2	3	h_11	h_12	yes	29	low400	push	38	16	454.932029000091	push	943.831066000101	push	1	3	1141.08039100029	7	896.135745999345	4	1062.52786100049	4	599.581139998918	5	1749.81812999977	6	516.350313000657	29	1.7044423389998	1	16	16	15	12	47	ja	nein
105	pushPullEmp	20150810T143826	24	m	26	r	2	18	3	105	0	stroke	2	3	h_9	h_12	yes	29	high800	pull	38	16	613.379400000762	pull	1056.51966800097	pull	1	3	1141.08039100029	7	896.135745999345	4	1062.52786100049	4	599.581139998918	5	1749.81812999977	6	516.350313000657	29	1.7044423389998	1	16	16	15	12	47	ja	nein
106	pushPullEmp	20150810T143833	24	m	26	r	2	18	4	106	0	stroke	2	3	h_7	h_12	yes	29	low400	push	38	16	431.618503001009	push	858.49363000023	push	1	3	1141.08039100029	7	896.135745999345	4	1062.52786100049	4	599.581139998918	5	1749.81812999977	6	516.350313000657	29	1.7044423389998	1	16	16	15	12	47	ja	nein
107	pushPullEmp	20150810T143842	24	m	26	r	2	18	5	107	0	stroke	2	3	h_8	h_12	yes	29	low400	push	38	16	922.391524999606	push	1475.96879200055	push	1	3	1141.08039100029	7	896.135745999345	4	1062.52786100049	4	599.581139998918	5	1749.81812999977	6	516.350313000657	29	1.7044423389998	1	16	16	15	12	47	ja	nein
108	pushPullEmp	20150810T143849	24	m	26	r	2	18	6	108	0	stroke	2	3	h_12	h_12	yes	29	high800	pull	38	16	571.362910998578	pull	1055.64644099912	pull	1	3	1141.08039100029	7	896.135745999345	4	1062.52786100049	4	599.581139998918	5	1749.81812999977	6	516.350313000657	29	1.7044423389998	1	16	16	15	12	47	ja	nein
109	pushPullEmp	20150810T143927	24	m	26	r	2	19	1	109	0	neutral	3	1	n_13	n_13	yes	29	low400	push	38	16	417.265021999701	push	970.954915000111	push	1	1	1091.90425700035	1	3025.01100700101	5	729.642030999457	1	545.593623999594	1	820.354878000217	4	533.805459999712	29	1.67537018800067	1	16	16	15	12	47	ja	nein
110	pushPullEmp	20150810T143935	24	m	26	r	2	19	2	110	0	neutral	3	1	n_16	n_13	yes	29	high800	pull	38	16	605.799051999478	pull	999.450509000875	pull	1	1	1091.90425700035	1	3025.01100700101	5	729.642030999457	1	545.593623999594	1	820.354878000217	4	533.805459999712	29	1.67537018800067	1	16	16	15	12	47	ja	nein
111	pushPullEmp	20150810T143942	24	m	26	r	2	19	3	111	0	neutral	3	1	n_14	n_13	yes	29	high800	pull	38	16	-1544.69014799988	push	935.292823999684	pull	1	1	1091.90425700035	1	3025.01100700101	5	729.642030999457	1	545.593623999594	1	820.354878000217	4	533.805459999712	29	1.67537018800067	1	16	16	15	12	47	ja	nein
112	pushPullEmp	20150810T143950	24	m	26	r	2	19	4	112	0	neutral	3	1	n_18	n_13	yes	29	low400	push	38	16	454.21286500014	push	1045.2550380006	push	1	1	1091.90425700035	1	3025.01100700101	5	729.642030999457	1	545.593623999594	1	820.354878000217	4	533.805459999712	29	1.67537018800067	1	16	16	15	12	47	ja	nein
113	pushPullEmp	20150810T143957	24	m	26	r	2	19	5	113	0	neutral	3	1	n_17	n_13	yes	29	high800	pull	38	16	534.20856600051	pull	1033.37271100018	pull	1	1	1091.90425700035	1	3025.01100700101	5	729.642030999457	1	545.593623999594	1	820.354878000217	4	533.805459999712	29	1.67537018800067	1	16	16	15	12	47	ja	nein
114	pushPullEmp	20150810T144005	24	m	26	r	2	19	6	114	0	neutral	3	1	n_15	n_13	yes	29	low400	push	38	16	554.603501000092	push	1119.62568800016	push	1	1	1091.90425700035	1	3025.01100700101	5	729.642030999457	1	545.593623999594	1	820.354878000217	4	533.805459999712	29	1.67537018800067	1	16	16	15	12	47	ja	nein
115	pushPullEmp	20150810T144041	24	m	26	r	2	20	1	115	0	neutral	5	1	n_29	n_38	no	17	high800	pull	38	16	605.148682999337	pull	1072.94066200039	pull	1	1	3406.6925520001	1	779.425692000586	2	1011.03957500163	1	986.221357999966	1	418.252252000457	1	1052.65841100118	17	1.60264411900062	1	16	16	15	12	47	ja	nein
116	pushPullEmp	20150810T144049	24	m	26	r	2	20	2	116	0	neutral	5	1	n_25	n_38	no	17	low400	push	38	16	446.915260000722	push	1029.00084900041	push	1	1	3406.6925520001	1	779.425692000586	2	1011.03957500163	1	986.221357999966	1	418.252252000457	1	1052.65841100118	17	1.60264411900062	1	16	16	15	12	47	ja	nein
117	pushPullEmp	20150810T144057	24	m	26	r	2	20	3	117	0	neutral	5	1	n_30	n_38	no	17	high800	pull	38	16	579.766469999304	pull	1134.2936789996	pull	1	1	3406.6925520001	1	779.425692000586	2	1011.03957500163	1	986.221357999966	1	418.252252000457	1	1052.65841100118	17	1.60264411900062	1	16	16	15	12	47	ja	nein
118	pushPullEmp	20150810T144104	24	m	26	r	2	20	4	118	0	neutral	5	1	n_26	n_38	no	17	high800	pull	38	16	533.934489999301	pull	948.517165998855	pull	1	1	3406.6925520001	1	779.425692000586	2	1011.03957500163	1	986.221357999966	1	418.252252000457	1	1052.65841100118	17	1.60264411900062	1	16	16	15	12	47	ja	nein
119	pushPullEmp	20150810T144111	24	m	26	r	2	20	5	119	0	neutral	5	1	n_27	n_38	no	17	low400	push	38	16	453.854301001324	push	1049.50939900037	push	1	1	3406.6925520001	1	779.425692000586	2	1011.03957500163	1	986.221357999966	1	418.252252000457	1	1052.65841100118	17	1.60264411900062	1	16	16	15	12	47	ja	nein
120	pushPullEmp	20150810T144119	24	m	26	r	2	20	6	120	0	neutral	5	1	n_28	n_38	no	17	low400	push	38	16	566.899926000275	push	1047.54833699977	push	1	1	3406.6925520001	1	779.425692000586	2	1011.03957500163	1	986.221357999966	1	418.252252000457	1	1052.65841100118	17	1.60264411900062	1	16	16	15	12	47	ja	nein
[truncated: 28 more columns]
