# Supplementary material for: Empathic concern and personal distress depend on situational but not dispositional factors
Source: PLoS One. 2019 Nov 14;14(11):e0225102. doi: 10.1371/journal.pone.0225102 (PMC6855434; doi:10.1371/journal.pone.0225102)
Supplement: S3 File — (ZIP) [file pone.0225102.s004.zip › Results/pushPullEmp_22_avg.txt]

expName	date	vpNum	gender	age	handedness	respMapping	block	trial	trialCount	practice	picType	picBlock	picTypeNum	picName	memPicName	memPicPresent	memPicCorrKey	tone	respDirection	panas1Pos	panas1Neg	movementOnset	movementOnsetDirection	movementOffset	movementOffsetDirection	correct	respKeyTender	respTimeTender	respKeyCompassionate	respTimeCompassionate	respKeyMoved	respTimeMoved	respKeyWorried	respTimeWorried	respKeyDistressed	respTimeDistressed	respKeyAlarmed	respTimeAlarmed	memRespKey	memRespTime	correctMemTask	fs	ec	pt	pd	empathy	pqQ1	pqQ2	panas2Pos
1	pushPullEmp	20150807T124613	22	w	20	r	2	1	1	1	1	practice	1	4	p_1	p_4	yes	29	low400	push	28	15	927.831150000187	push	1281.63325199965	push	1	4	2431.01703700086	4	1335.79416499924	4	3352.97729800004	3	1806.2966739999	2	3324.51104899883	4	2242.75088900322	29	5.51768730900221	1	12	15	13	16	40	nein	nein
2	pushPullEmp	20150807T124622	22	w	20	r	2	1	2	2	1	practice	1	4	p_4	p_4	yes	29	high800	pull	28	15	498.198675998428	pull	842.509277000208	pull	1	4	2431.01703700086	4	1335.79416499924	4	3352.97729800004	3	1806.2966739999	2	3324.51104899883	4	2242.75088900322	29	5.51768730900221	1	12	15	13	16	40	nein	nein
3	pushPullEmp	20150807T124629	22	w	20	r	2	1	3	3	1	practice	1	4	p_6	p_4	yes	29	high800	pull	28	15	570.669370000454	pull	840.045438001747	pull	1	4	2431.01703700086	4	1335.79416499924	4	3352.97729800004	3	1806.2966739999	2	3324.51104899883	4	2242.75088900322	29	5.51768730900221	1	12	15	13	16	40	nein	nein
4	pushPullEmp	20150807T124636	22	w	20	r	2	1	4	4	1	practice	1	4	p_3	p_4	yes	29	low400	push	28	15	434.291999996873	push	693.442845999612	push	1	4	2431.01703700086	4	1335.79416499924	4	3352.97729800004	3	1806.2966739999	2	3324.51104899883	4	2242.75088900322	29	5.51768730900221	1	12	15	13	16	40	nein	nein
5	pushPullEmp	20150807T124644	22	w	20	r	2	1	5	5	1	practice	1	4	p_2	p_4	yes	29	high800	pull	28	15	362.847364997928	pull	697.141928997647	pull	1	4	2431.01703700086	4	1335.79416499924	4	3352.97729800004	3	1806.2966739999	2	3324.51104899883	4	2242.75088900322	29	5.51768730900221	1	12	15	13	16	40	nein	nein
6	pushPullEmp	20150807T124652	22	w	20	r	2	1	6	6	1	practice	1	4	p_5	p_4	yes	29	high800	pull	28	15	469.146025999478	pull	755.174960001867	pull	1	4	2431.01703700086	4	1335.79416499924	4	3352.97729800004	3	1806.2966739999	2	3324.51104899883	4	2242.75088900322	29	5.51768730900221	1	12	15	13	16	40	nein	nein
7	pushPullEmp	20150807T124800	22	w	20	r	2	2	1	7	1	practice	2	4	p_11	p_13	no	17	low400	push	28	15	626.011387997802	push	956.131643997447	push	1	2	2527.49408200179	3	1908.76235799806	4	2811.4086860005	2	1416.19678000279	2	3100.75406800024	2	1093.86537300088	17	2.87304453099932	1	12	15	13	16	40	nein	nein
8	pushPullEmp	20150807T124807	22	w	20	r	2	2	2	8	1	practice	2	4	p_12	p_13	no	17	high800	pull	28	15	386.379988001456	pull	709.896162999532	pull	1	2	2527.49408200179	3	1908.76235799806	4	2811.4086860005	2	1416.19678000279	2	3100.75406800024	2	1093.86537300088	17	2.87304453099932	1	12	15	13	16	40	nein	nein
9	pushPullEmp	20150807T124815	22	w	20	r	2	2	3	9	1	practice	2	4	p_9	p_13	no	17	low400	push	28	15	371.575530002796	push	666.042757001473	push	1	2	2527.49408200179	3	1908.76235799806	4	2811.4086860005	2	1416.19678000279	2	3100.75406800024	2	1093.86537300088	17	2.87304453099932	1	12	15	13	16	40	nein	nein
10	pushPullEmp	20150807T124822	22	w	20	r	2	2	4	10	1	practice	2	4	p_10	p_13	no	17	low400	push	28	15	398.851107000955	push	637.728548000159	push	1	2	2527.49408200179	3	1908.76235799806	4	2811.4086860005	2	1416.19678000279	2	3100.75406800024	2	1093.86537300088	17	2.87304453099932	1	12	15	13	16	40	nein	nein
11	pushPullEmp	20150807T124829	22	w	20	r	2	2	5	11	1	practice	2	4	p_8	p_13	no	17	high800	pull	28	15	332.315499999007	pull	630.2583179996	pull	1	2	2527.49408200179	3	1908.76235799806	4	2811.4086860005	2	1416.19678000279	2	3100.75406800024	2	1093.86537300088	17	2.87304453099932	1	12	15	13	16	40	nein	nein
12	pushPullEmp	20150807T124836	22	w	20	r	2	2	6	12	1	practice	2	4	p_7	p_13	no	17	low400	push	28	15	571.861793999531	push	809.132790999982	push	1	2	2527.49408200179	3	1908.76235799806	4	2811.4086860005	2	1416.19678000279	2	3100.75406800024	2	1093.86537300088	17	2.87304453099932	1	12	15	13	16	40	nein	nein
13	pushPullEmp	20150807T124953	22	w	20	r	2	3	1	13	0	sad	2	2	s_10	s_38	no	17	low400	push	28	15	1159.45243299857	push	1473.95293099826	push	1	4	3901.20974000092	6	5080.44532499844	4	4373.30196100083	4	2636.98040800227	2	2735.7371620019	3	3328.7416359999	17	2.191612300001	1	12	15	13	16	40	nein	nein
14	pushPullEmp	20150807T125001	22	w	20	r	2	3	2	14	0	sad	2	2	s_7	s_38	no	17	high800	pull	28	15	388.511594998912	pull	676.48614699929	pull	1	4	3901.20974000092	6	5080.44532499844	4	4373.30196100083	4	2636.98040800227	2	2735.7371620019	3	3328.7416359999	17	2.191612300001	1	12	15	13	16	40	nein	nein
15	pushPullEmp	20150807T125008	22	w	20	r	2	3	3	15	0	sad	2	2	s_9	s_38	no	17	high800	pull	28	15	922.046862003393	push	1186.83298599999	push	2	4	3901.20974000092	6	5080.44532499844	4	4373.30196100083	4	2636.98040800227	2	2735.7371620019	3	3328.7416359999	17	2.191612300001	1	12	15	13	16	40	nein	nein
16	pushPullEmp	20150807T125016	22	w	20	r	2	3	4	16	0	sad	2	2	s_11	s_38	no	17	low400	push	28	15	410.630546000291	push	652.353968998184	push	1	4	3901.20974000092	6	5080.44532499844	4	4373.30196100083	4	2636.98040800227	2	2735.7371620019	3	3328.7416359999	17	2.191612300001	1	12	15	13	16	40	nein	nein
17	pushPullEmp	20150807T125022	22	w	20	r	2	3	5	17	0	sad	2	2	s_12	s_38	no	17	low400	push	28	15	-1511.89712700297	pull	787.280321997154	push	1	4	3901.20974000092	6	5080.44532499844	4	4373.30196100083	4	2636.98040800227	2	2735.7371620019	3	3328.7416359999	17	2.191612300001	1	12	15	13	16	40	nein	nein
18	pushPullEmp	20150807T125030	22	w	20	r	2	3	6	18	0	sad	2	2	s_8	s_38	no	17	high800	pull	28	15	547.105585998797	pull	838.572241001093	pull	1	4	3901.20974000092	6	5080.44532499844	4	4373.30196100083	4	2636.98040800227	2	2735.7371620019	3	3328.7416359999	17	2.191612300001	1	12	15	13	16	40	nein	nein
19	pushPullEmp	20150807T125139	22	w	20	r	2	4	1	19	0	sad	5	2	s_27	s_25	yes	29	high800	pull	28	15	424.050544002355	pull	731.518427000381	pull	1	3	1305.70724600329	4	2821.25536600142	3	6870.37122800029	3	4513.58945699758	2	2399.25029799997	2	1764.66067100046	29	2.316265939	1	12	15	13	16	40	nein	nein
20	pushPullEmp	20150807T125147	22	w	20	r	2	4	2	20	0	sad	5	2	s_25	s_25	yes	29	low400	push	28	15	479.881805999961	push	757.316050999274	push	1	3	1305.70724600329	4	2821.25536600142	3	6870.37122800029	3	4513.58945699758	2	2399.25029799997	2	1764.66067100046	29	2.316265939	1	12	15	13	16	40	nein	nein
21	pushPullEmp	20150807T125154	22	w	20	r	2	4	3	21	0	sad	5	2	s_26	s_25	yes	29	high800	pull	28	15	427.2149390009	push	950.916175002116	pull	1	3	1305.70724600329	4	2821.25536600142	3	6870.37122800029	3	4513.58945699758	2	2399.25029799997	2	1764.66067100046	29	2.316265939	1	12	15	13	16	40	nein	nein
22	pushPullEmp	20150807T125201	22	w	20	r	2	4	4	22	0	sad	5	2	s_29	s_25	yes	29	low400	push	28	15	497.885760999547	push	742.698008000938	push	1	3	1305.70724600329	4	2821.25536600142	3	6870.37122800029	3	4513.58945699758	2	2399.25029799997	2	1764.66067100046	29	2.316265939	1	12	15	13	16	40	nein	nein
23	pushPullEmp	20150807T125208	22	w	20	r	2	4	5	23	0	sad	5	2	s_30	s_25	yes	29	low400	push	28	15	466.986001002515	push	720.643424002337	push	1	3	1305.70724600329	4	2821.25536600142	3	6870.37122800029	3	4513.58945699758	2	2399.25029799997	2	1764.66067100046	29	2.316265939	1	12	15	13	16	40	nein	nein
24	pushPullEmp	20150807T125215	22	w	20	r	2	4	6	24	0	sad	5	2	s_28	s_25	yes	29	high800	pull	28	15	313.491150000918	pull	577.444921999704	pull	1	3	1305.70724600329	4	2821.25536600142	3	6870.37122800029	3	4513.58945699758	2	2399.25029799997	2	1764.66067100046	29	2.316265939	1	12	15	13	16	40	nein	nein
25	pushPullEmp	20150807T125312	22	w	20	r	2	5	1	25	0	neutral	6	1	n_34	n_39	no	17	high800	pull	28	15	809.098922999605	pull	1053.5951060002	pull	1	2	2570.31980299871	2	2145.74823700241	3	2681.02338100289	2	2672.22459900222	2	2435.53173500186	2	1618.75157599934	17	2.4792298680004	1	12	15	13	16	40	nein	nein
26	pushPullEmp	20150807T125319	22	w	20	r	2	5	2	26	0	neutral	6	1	n_33	n_39	no	17	low400	push	28	15	377.998496997752	push	630.322501000483	push	1	2	2570.31980299871	2	2145.74823700241	3	2681.02338100289	2	2672.22459900222	2	2435.53173500186	2	1618.75157599934	17	2.4792298680004	1	12	15	13	16	40	nein	nein
27	pushPullEmp	20150807T125326	22	w	20	r	2	5	3	27	0	neutral	6	1	n_36	n_39	no	17	low400	push	28	15	555.449904000037	push	812.235258999048	push	1	2	2570.31980299871	2	2145.74823700241	3	2681.02338100289	2	2672.22459900222	2	2435.53173500186	2	1618.75157599934	17	2.4792298680004	1	12	15	13	16	40	nein	nein
28	pushPullEmp	20150807T125333	22	w	20	r	2	5	4	28	0	neutral	6	1	n_32	n_39	no	17	high800	pull	28	15	-1764.99165600116	pull	626.56182299825	pull	1	2	2570.31980299871	2	2145.74823700241	3	2681.02338100289	2	2672.22459900222	2	2435.53173500186	2	1618.75157599934	17	2.4792298680004	1	12	15	13	16	40	nein	nein
29	pushPullEmp	20150807T125340	22	w	20	r	2	5	5	29	0	neutral	6	1	n_31	n_39	no	17	high800	pull	28	15	474.430406996456	pull	722.934109998372	pull	1	2	2570.31980299871	2	2145.74823700241	3	2681.02338100289	2	2672.22459900222	2	2435.53173500186	2	1618.75157599934	17	2.4792298680004	1	12	15	13	16	40	nein	nein
30	pushPullEmp	20150807T125347	22	w	20	r	2	5	6	30	0	neutral	6	1	n_35	n_39	no	17	low400	push	28	15	408.001626000332	push	659.025453000941	push	1	2	2570.31980299871	2	2145.74823700241	3	2681.02338100289	2	2672.22459900222	2	2435.53173500186	2	1618.75157599934	17	2.4792298680004	1	12	15	13	16	40	nein	nein
31	pushPullEmp	20150807T125436	22	w	20	r	2	6	1	31	0	neutral	3	1	n_18	n_15	yes	29	high800	pull	28	15	452.379704001331	pull	721.368668000039	pull	1	3	2475.93015800157	2	2869.57760800215	2	1980.06450799949	2	2322.84766999874	2	2731.48747000232	2	2333.60949300186	29	1.77657100899887	1	12	15	13	16	40	nein	nein
32	pushPullEmp	20150807T125444	22	w	20	r	2	6	2	32	0	neutral	3	1	n_14	n_15	yes	29	high800	pull	28	15	487.038660000602	pull	736.537220999802	pull	1	3	2475.93015800157	2	2869.57760800215	2	1980.06450799949	2	2322.84766999874	2	2731.48747000232	2	2333.60949300186	29	1.77657100899887	1	12	15	13	16	40	nein	nein
33	pushPullEmp	20150807T125451	22	w	20	r	2	6	3	33	0	neutral	3	1	n_17	n_15	yes	29	low400	push	28	15	368.813587999379	push	627.075649000384	push	1	3	2475.93015800157	2	2869.57760800215	2	1980.06450799949	2	2322.84766999874	2	2731.48747000232	2	2333.60949300186	29	1.77657100899887	1	12	15	13	16	40	nein	nein
34	pushPullEmp	20150807T125458	22	w	20	r	2	6	4	34	0	neutral	3	1	n_13	n_15	yes	29	high800	pull	28	15	-1225.12806699969	pull	646.479373000242	pull	1	3	2475.93015800157	2	2869.57760800215	2	1980.06450799949	2	2322.84766999874	2	2731.48747000232	2	2333.60949300186	29	1.77657100899887	1	12	15	13	16	40	nein	nein
35	pushPullEmp	20150807T125505	22	w	20	r	2	6	5	35	0	neutral	3	1	n_16	n_15	yes	29	high800	pull	28	15	411.000100996811	pull	659.806931998086	pull	1	3	2475.93015800157	2	2869.57760800215	2	1980.06450799949	2	2322.84766999874	2	2731.48747000232	2	2333.60949300186	29	1.77657100899887	1	12	15	13	16	40	nein	nein
36	pushPullEmp	20150807T125512	22	w	20	r	2	6	6	36	0	neutral	3	1	n_15	n_15	yes	29	low400	push	28	15	436.024304001767	push	692.215453002864	push	1	3	2475.93015800157	2	2869.57760800215	2	1980.06450799949	2	2322.84766999874	2	2731.48747000232	2	2333.60949300186	29	1.77657100899887	1	12	15	13	16	40	nein	nein
37	pushPullEmp	20150807T125604	22	w	20	r	2	7	1	37	0	stroke	3	3	h_14	h_38	no	17	low400	push	28	15	565.902359997475	push	822.343741997523	push	1	4	2683.6129780022	6	2865.11062699719	6	1791.00406400175	7	1640.92640599847	7	1684.55849999737	8	3439.23075000203	17	2.38226392700017	1	12	15	13	16	40	nein	nein
38	pushPullEmp	20150807T125610	22	w	20	r	2	7	2	38	0	stroke	3	3	h_18	h_38	no	17	high800	pull	28	15	372.150385998888	pull	635.609067997488	pull	1	4	2683.6129780022	6	2865.11062699719	6	1791.00406400175	7	1640.92640599847	7	1684.55849999737	8	3439.23075000203	17	2.38226392700017	1	12	15	13	16	40	nein	nein
39	pushPullEmp	20150807T125618	22	w	20	r	2	7	3	39	0	stroke	3	3	h_16	h_38	no	17	low400	push	28	15	352.920582000574	push	584.942158998369	push	1	4	2683.6129780022	6	2865.11062699719	6	1791.00406400175	7	1640.92640599847	7	1684.55849999737	8	3439.23075000203	17	2.38226392700017	1	12	15	13	16	40	nein	nein
40	pushPullEmp	20150807T125625	22	w	20	r	2	7	4	40	0	stroke	3	3	h_15	h_38	no	17	high800	pull	28	15	351.173307000252	pull	629.921331000631	pull	1	4	2683.6129780022	6	2865.11062699719	6	1791.00406400175	7	1640.92640599847	7	1684.55849999737	8	3439.23075000203	17	2.38226392700017	1	12	15	13	16	40	nein	nein
41	pushPullEmp	20150807T125631	22	w	20	r	2	7	5	41	0	stroke	3	3	h_17	h_38	no	17	high800	pull	28	15	544.433281999663	pull	783.882369002531	pull	1	4	2683.6129780022	6	2865.11062699719	6	1791.00406400175	7	1640.92640599847	7	1684.55849999737	8	3439.23075000203	17	2.38226392700017	1	12	15	13	16	40	nein	nein
42	pushPullEmp	20150807T125638	22	w	20	r	2	7	6	42	0	stroke	3	3	h_13	h_38	no	17	low400	push	28	15	407.090717998566	push	688.847843000171	push	1	4	2683.6129780022	6	2865.11062699719	6	1791.00406400175	7	1640.92640599847	7	1684.55849999737	8	3439.23075000203	17	2.38226392700017	1	12	15	13	16	40	nein	nein
43	pushPullEmp	20150807T125730	22	w	20	r	2	8	1	43	0	stroke	1	3	h_4	h_37	no	17	high800	pull	28	15	475.606738999981	pull	733.582025000127	pull	1	5	2596.03260099902	5	1871.30477900064	5	1562.5791679995	7	2625.7521410007	6	1277.36996100066	6	5263.48959299867	17	1.97797424900273	1	12	15	13	16	40	nein	nein
44	pushPullEmp	20150807T125736	22	w	20	r	2	8	2	44	0	stroke	1	3	h_6	h_37	no	17	high800	pull	28	15	418.076648001355	pull	655.857351000217	pull	1	5	2596.03260099902	5	1871.30477900064	5	1562.5791679995	7	2625.7521410007	6	1277.36996100066	6	5263.48959299867	17	1.97797424900273	1	12	15	13	16	40	nein	nein
45	pushPullEmp	20150807T125743	22	w	20	r	2	8	3	45	0	stroke	1	3	h_3	h_37	no	17	low400	push	28	15	336.80600800208	push	555.843459001248	push	1	5	2596.03260099902	5	1871.30477900064	5	1562.5791679995	7	2625.7521410007	6	1277.36996100066	6	5263.48959299867	17	1.97797424900273	1	12	15	13	16	40	nein	nein
46	pushPullEmp	20150807T125751	22	w	20	r	2	8	4	46	0	stroke	1	3	h_2	h_37	no	17	high800	pull	28	15	368.729647000786	pull	613.512614999403	pull	1	5	2596.03260099902	5	1871.30477900064	5	1562.5791679995	7	2625.7521410007	6	1277.36996100066	6	5263.48959299867	17	1.97797424900273	1	12	15	13	16	40	nein	nein
47	pushPullEmp	20150807T125757	22	w	20	r	2	8	5	47	0	stroke	1	3	h_5	h_37	no	17	low400	push	28	15	408.634796999744	push	647.921156999568	push	1	5	2596.03260099902	5	1871.30477900064	5	1562.5791679995	7	2625.7521410007	6	1277.36996100066	6	5263.48959299867	17	1.97797424900273	1	12	15	13	16	40	nein	nein
48	pushPullEmp	20150807T125805	22	w	20	r	2	8	6	48	0	stroke	1	3	h_1	h_37	no	17	high800	pull	28	15	347.325172001641	pull	603.017506003293	pull	1	5	2596.03260099902	5	1871.30477900064	5	1562.5791679995	7	2625.7521410007	6	1277.36996100066	6	5263.48959299867	17	1.97797424900273	1	12	15	13	16	40	nein	nein
49	pushPullEmp	20150807T125854	22	w	20	r	2	9	1	49	0	neutral	2	1	n_8	n_12	yes	29	high800	pull	28	15	474.644805998745	push	695.965303998586	push	2	3	1286.30956299821	2	1833.90747199883	3	1067.01398299992	4	2196.74146199759	4	2942.63092099936	4	1647.44418299961	29	2.24003755200101	1	12	15	13	16	40	nein	nein
50	pushPullEmp	20150807T125901	22	w	20	r	2	9	2	50	0	neutral	2	1	n_9	n_12	yes	29	low400	push	28	15	372.142772000079	push	640.525600002438	push	1	3	1286.30956299821	2	1833.90747199883	3	1067.01398299992	4	2196.74146199759	4	2942.63092099936	4	1647.44418299961	29	2.24003755200101	1	12	15	13	16	40	nein	nein
51	pushPullEmp	20150807T125908	22	w	20	r	2	9	3	51	0	neutral	2	1	n_7	n_12	yes	29	high800	pull	28	15	311.832586000382	pull	563.23260300167	pull	1	3	1286.30956299821	2	1833.90747199883	3	1067.01398299992	4	2196.74146199759	4	2942.63092099936	4	1647.44418299961	29	2.24003755200101	1	12	15	13	16	40	nein	nein
52	pushPullEmp	20150807T125914	22	w	20	r	2	9	4	52	0	neutral	2	1	n_10	n_12	yes	29	low400	push	28	15	435.677283999103	push	671.7108119982	push	1	3	1286.30956299821	2	1833.90747199883	3	1067.01398299992	4	2196.74146199759	4	2942.63092099936	4	1647.44418299961	29	2.24003755200101	1	12	15	13	16	40	nein	nein
53	pushPullEmp	20150807T125921	22	w	20	r	2	9	5	53	0	neutral	2	1	n_12	n_12	yes	29	high800	pull	28	15	505.152898002852	pull	756.11411800026	pull	1	3	1286.30956299821	2	1833.90747199883	3	1067.01398299992	4	2196.74146199759	4	2942.63092099936	4	1647.44418299961	29	2.24003755200101	1	12	15	13	16	40	nein	nein
54	pushPullEmp	20150807T125928	22	w	20	r	2	9	6	54	0	neutral	2	1	n_11	n_12	yes	29	low400	push	28	15	361.662907998019	push	614.699942997599	push	1	3	1286.30956299821	2	1833.90747199883	3	1067.01398299992	4	2196.74146199759	4	2942.63092099936	4	1647.44418299961	29	2.24003755200101	1	12	15	13	16	40	nein	nein
55	pushPullEmp	20150807T130012	22	w	20	r	2	10	1	55	0	neutral	1	1	n_2	n_4	yes	29	low400	push	28	15	696.894386000466	push	952.274448001233	push	1	2	1219.16823200081	2	1356.46762000033	2	1698.1477770023	2	1629.51051799973	2	1261.69218399809	1	2333.44831499926	29	1.57279179300167	1	12	15	13	16	40	nein	nein
56	pushPullEmp	20150807T130019	22	w	20	r	2	10	2	56	0	neutral	1	1	n_6	n_4	yes	29	high800	pull	28	15	379.454451000929	pull	625.926679999684	pull	1	2	1219.16823200081	2	1356.46762000033	2	1698.1477770023	2	1629.51051799973	2	1261.69218399809	1	2333.44831499926	29	1.57279179300167	1	12	15	13	16	40	nein	nein
57	pushPullEmp	20150807T130027	22	w	20	r	2	10	3	57	0	neutral	1	1	n_3	n_4	yes	29	low400	push	28	15	369.37440399843	push	597.130702996859	push	1	2	1219.16823200081	2	1356.46762000033	2	1698.1477770023	2	1629.51051799973	2	1261.69218399809	1	2333.44831499926	29	1.57279179300167	1	12	15	13	16	40	nein	nein
58	pushPullEmp	20150807T130033	22	w	20	r	2	10	4	58	0	neutral	1	1	n_4	n_4	yes	29	high800	pull	28	15	408.16971599916	pull	655.474365000468	pull	1	2	1219.16823200081	2	1356.46762000033	2	1698.1477770023	2	1629.51051799973	2	1261.69218399809	1	2333.44831499926	29	1.57279179300167	1	12	15	13	16	40	nein	nein
59	pushPullEmp	20150807T130041	22	w	20	r	2	10	5	59	0	neutral	1	1	n_1	n_4	yes	29	low400	push	28	15	381.894058998412	push	608.876179000916	push	1	2	1219.16823200081	2	1356.46762000033	2	1698.1477770023	2	1629.51051799973	2	1261.69218399809	1	2333.44831499926	29	1.57279179300167	1	12	15	13	16	40	nein	nein
60	pushPullEmp	20150807T130048	22	w	20	r	2	10	6	60	0	neutral	1	1	n_5	n_4	yes	29	low400	push	28	15	476.67011599979	push	726.923188001005	push	1	2	1219.16823200081	2	1356.46762000033	2	1698.1477770023	2	1629.51051799973	2	1261.69218399809	1	2333.44831499926	29	1.57279179300167	1	12	15	13	16	40	nein	nein
61	pushPullEmp	20150807T130135	22	w	20	r	2	11	1	61	0	sad	6	2	s_33	s_39	no	17	low400	push	28	15	698.701239001413	push	961.729099002288	push	1	4	1951.97132599787	5	2149.11466799822	4	3471.68811099982	4	4730.98263599968	2	2272.27643700098	4	2308.41649200011	17	1.95740290499816	1	12	15	13	16	40	nein	nein
62	pushPullEmp	20150807T130142	22	w	20	r	2	11	2	62	0	sad	6	2	s_34	s_39	no	17	low400	push	28	15	424.368941999594	push	722.422908998444	push	1	4	1951.97132599787	5	2149.11466799822	4	3471.68811099982	4	4730.98263599968	2	2272.27643700098	4	2308.41649200011	17	1.95740290499816	1	12	15	13	16	40	nein	nein
63	pushPullEmp	20150807T130149	22	w	20	r	2	11	3	63	0	sad	6	2	s_31	s_39	no	17	high800	pull	28	15	471.099272002088	pull	712.069363001414	pull	1	4	1951.97132599787	5	2149.11466799822	4	3471.68811099982	4	4730.98263599968	2	2272.27643700098	4	2308.41649200011	17	1.95740290499816	1	12	15	13	16	40	nein	nein
64	pushPullEmp	20150807T130157	22	w	20	r	2	11	4	64	0	sad	6	2	s_32	s_39	no	17	low400	push	28	15	566.60330900093	push	826.845138998469	push	1	4	1951.97132599787	5	2149.11466799822	4	3471.68811099982	4	4730.98263599968	2	2272.27643700098	4	2308.41649200011	17	1.95740290499816	1	12	15	13	16	40	nein	nein
65	pushPullEmp	20150807T130204	22	w	20	r	2	11	5	65	0	sad	6	2	s_35	s_39	no	17	high800	pull	28	15	512.338792999188	pull	770.936656997335	pull	1	4	1951.97132599787	5	2149.11466799822	4	3471.68811099982	4	4730.98263599968	2	2272.27643700098	4	2308.41649200011	17	1.95740290499816	1	12	15	13	16	40	nein	nein
66	pushPullEmp	20150807T130211	22	w	20	r	2	11	6	66	0	sad	6	2	s_36	s_39	no	17	low400	push	28	15	587.268468999449	push	816.816934998409	push	1	4	1951.97132599787	5	2149.11466799822	4	3471.68811099982	4	4730.98263599968	2	2272.27643700098	4	2308.41649200011	17	1.95740290499816	1	12	15	13	16	40	nein	nein
67	pushPullEmp	20150807T130313	22	w	20	r	2	12	1	67	0	sad	1	2	s_6	s_37	no	17	high800	pull	28	15	629.555384998937	push	1186.70654200044	pull	1	4	2956.46209099868	5	2028.6550689998	4	2048.77174400099	3	3726.96777500096	2	2140.70671399895	3	4314.88234800054	17	2.81134205099806	1	12	15	13	16	40	nein	nein
68	pushPullEmp	20150807T130321	22	w	20	r	2	12	2	68	0	sad	1	2	s_2	s_37	no	17	low400	push	28	15	433.853663001268	push	677.037378001027	push	1	4	2956.46209099868	5	2028.6550689998	4	2048.77174400099	3	3726.96777500096	2	2140.70671399895	3	4314.88234800054	17	2.81134205099806	1	12	15	13	16	40	nein	nein
69	pushPullEmp	20150807T130328	22	w	20	r	2	12	3	69	0	sad	1	2	s_3	s_37	no	17	high800	pull	28	15	382.009477000684	pull	618.048838000395	pull	1	4	2956.46209099868	5	2028.6550689998	4	2048.77174400099	3	3726.96777500096	2	2140.70671399895	3	4314.88234800054	17	2.81134205099806	1	12	15	13	16	40	nein	nein
70	pushPullEmp	20150807T130335	22	w	20	r	2	12	4	70	0	sad	1	2	s_5	s_37	no	17	high800	pull	28	15	905.418607001484	pull	1129.40961399989	pull	1	4	2956.46209099868	5	2028.6550689998	4	2048.77174400099	3	3726.96777500096	2	2140.70671399895	3	4314.88234800054	17	2.81134205099806	1	12	15	13	16	40	nein	nein
71	pushPullEmp	20150807T130342	22	w	20	r	2	12	5	71	0	sad	1	2	s_1	s_37	no	17	low400	push	28	15	358.347955999605	push	602.089487997844	push	1	4	2956.46209099868	5	2028.6550689998	4	2048.77174400099	3	3726.96777500096	2	2140.70671399895	3	4314.88234800054	17	2.81134205099806	1	12	15	13	16	40	nein	nein
72	pushPullEmp	20150807T130350	22	w	20	r	2	12	6	72	0	sad	1	2	s_4	s_37	no	17	high800	pull	28	15	662.107936997112	pull	909.389727999136	pull	1	4	2956.46209099868	5	2028.6550689998	4	2048.77174400099	3	3726.96777500096	2	2140.70671399895	3	4314.88234800054	17	2.81134205099806	1	12	15	13	16	40	nein	nein
73	pushPullEmp	20150807T130450	22	w	20	r	2	13	1	73	0	stroke	4	3	h_23	h_39	no	17	low400	push	28	15	481.171720002138	push	742.178442003322	push	1	4	2771.06205599921	5	1255.16235199757	4	1139.99496700126	5	3547.00251300164	5	1879.77279900224	6	889.990861000115	17	2.32966996699906	1	12	15	13	16	40	nein	nein
74	pushPullEmp	20150807T130457	22	w	20	r	2	13	2	74	0	stroke	4	3	h_20	h_39	no	17	low400	push	28	15	425.284522999282	push	646.112887999043	push	1	4	2771.06205599921	5	1255.16235199757	4	1139.99496700126	5	3547.00251300164	5	1879.77279900224	6	889.990861000115	17	2.32966996699906	1	12	15	13	16	40	nein	nein
75	pushPullEmp	20150807T130505	22	w	20	r	2	13	3	75	0	stroke	4	3	h_21	h_39	no	17	high800	pull	28	15	347.628947000776	pull	577.280464002688	pull	1	4	2771.06205599921	5	1255.16235199757	4	1139.99496700126	5	3547.00251300164	5	1879.77279900224	6	889.990861000115	17	2.32966996699906	1	12	15	13	16	40	nein	nein
76	pushPullEmp	20150807T130512	22	w	20	r	2	13	4	76	0	stroke	4	3	h_24	h_39	no	17	low400	push	28	15	398.569350999518	push	648.864945999871	push	1	4	2771.06205599921	5	1255.16235199757	4	1139.99496700126	5	3547.00251300164	5	1879.77279900224	6	889.990861000115	17	2.32966996699906	1	12	15	13	16	40	nein	nein
77	pushPullEmp	20150807T130519	22	w	20	r	2	13	5	77	0	stroke	4	3	h_19	h_39	no	17	high800	pull	28	15	317.947176000307	pull	555.776567997673	pull	1	4	2771.06205599921	5	1255.16235199757	4	1139.99496700126	5	3547.00251300164	5	1879.77279900224	6	889.990861000115	17	2.32966996699906	1	12	15	13	16	40	nein	nein
78	pushPullEmp	20150807T130525	22	w	20	r	2	13	6	78	0	stroke	4	3	h_22	h_39	no	17	low400	push	28	15	367.467064999189	push	591.69914800016	push	1	4	2771.06205599921	5	1255.16235199757	4	1139.99496700126	5	3547.00251300164	5	1879.77279900224	6	889.990861000115	17	2.32966996699906	1	12	15	13	16	40	nein	nein
79	pushPullEmp	20150807T130614	22	w	20	r	2	14	1	79	0	stroke	6	3	h_34	h_35	yes	29	low400	push	28	15	381.175566001824	push	619.24186799943	push	1	5	2669.40120299842	5	1260.7024980025	5	2474.84727299889	5	4384.83294300022	5	3791.21688399755	6	1151.58542000063	29	1.7467907029968	1	12	15	13	16	40	nein	nein
80	pushPullEmp	20150807T130621	22	w	20	r	2	14	2	80	0	stroke	6	3	h_33	h_35	yes	29	high800	pull	28	15	367.466315000755	pull	620.651731001388	pull	1	5	2669.40120299842	5	1260.7024980025	5	2474.84727299889	5	4384.83294300022	5	3791.21688399755	6	1151.58542000063	29	1.7467907029968	1	12	15	13	16	40	nein	nein
81	pushPullEmp	20150807T130628	22	w	20	r	2	14	3	81	0	stroke	6	3	h_35	h_35	yes	29	low400	push	28	15	347.507264998858	push	607.391289998195	push	1	5	2669.40120299842	5	1260.7024980025	5	2474.84727299889	5	4384.83294300022	5	3791.21688399755	6	1151.58542000063	29	1.7467907029968	1	12	15	13	16	40	nein	nein
82	pushPullEmp	20150807T130635	22	w	20	r	2	14	4	82	0	stroke	6	3	h_36	h_35	yes	29	high800	pull	28	15	497.926390001434	pull	735.342330000189	pull	1	5	2669.40120299842	5	1260.7024980025	5	2474.84727299889	5	4384.83294300022	5	3791.21688399755	6	1151.58542000063	29	1.7467907029968	1	12	15	13	16	40	nein	nein
83	pushPullEmp	20150807T130643	22	w	20	r	2	14	5	83	0	stroke	6	3	h_31	h_35	yes	29	high800	pull	28	15	532.855772998213	push	775.761899999547	push	2	5	2669.40120299842	5	1260.7024980025	5	2474.84727299889	5	4384.83294300022	5	3791.21688399755	6	1151.58542000063	29	1.7467907029968	1	12	15	13	16	40	nein	nein
84	pushPullEmp	20150807T130650	22	w	20	r	2	14	6	84	0	stroke	6	3	h_32	h_35	yes	29	low400	push	28	15	726.859743997309	push	971.00337699824	push	1	5	2669.40120299842	5	1260.7024980025	5	2474.84727299889	5	4384.83294300022	5	3791.21688399755	6	1151.58542000063	29	1.7467907029968	1	12	15	13	16	40	nein	nein
85	pushPullEmp	20150807T130747	22	w	20	r	2	15	1	85	0	neutral	5	1	n_28	n_38	no	17	high800	pull	28	15	814.43027000103	pull	1060.99878200155	pull	1	3	3525.33431299889	2	2085.21869499964	2	1163.312056	2	1596.56591000021	2	1831.7911539998	1	2507.62240900076	17	2.03622057399843	1	12	15	13	16	40	nein	nein
86	pushPullEmp	20150807T130753	22	w	20	r	2	15	2	86	0	neutral	5	1	n_29	n_38	no	17	low400	push	28	15	395.379395998229	push	621.854446998535	push	1	3	3525.33431299889	2	2085.21869499964	2	1163.312056	2	1596.56591000021	2	1831.7911539998	1	2507.62240900076	17	2.03622057399843	1	12	15	13	16	40	nein	nein
87	pushPullEmp	20150807T130801	22	w	20	r	2	15	3	87	0	neutral	5	1	n_27	n_38	no	17	low400	push	28	15	654.782042998093	push	860.6502169999	push	1	3	3525.33431299889	2	2085.21869499964	2	1163.312056	2	1596.56591000021	2	1831.7911539998	1	2507.62240900076	17	2.03622057399843	1	12	15	13	16	40	nein	nein
88	pushPullEmp	20150807T130808	22	w	20	r	2	15	4	88	0	neutral	5	1	n_25	n_38	no	17	high800	pull	28	15	518.620517998788	pull	723.792784999096	pull	1	3	3525.33431299889	2	2085.21869499964	2	1163.312056	2	1596.56591000021	2	1831.7911539998	1	2507.62240900076	17	2.03622057399843	1	12	15	13	16	40	nein	nein
89	pushPullEmp	20150807T130815	22	w	20	r	2	15	5	89	0	neutral	5	1	n_30	n_38	no	17	high800	pull	28	15	756.9260170013	pull	982.93647300225	pull	1	3	3525.33431299889	2	2085.21869499964	2	1163.312056	2	1596.56591000021	2	1831.7911539998	1	2507.62240900076	17	2.03622057399843	1	12	15	13	16	40	nein	nein
90	pushPullEmp	20150807T130822	22	w	20	r	2	15	6	90	0	neutral	5	1	n_26	n_38	no	17	low400	push	28	15	335.812129999889	push	570.391364998708	push	1	3	3525.33431299889	2	2085.21869499964	2	1163.312056	2	1596.56591000021	2	1831.7911539998	1	2507.62240900076	17	2.03622057399843	1	12	15	13	16	40	nein	nein
91	pushPullEmp	20150807T130907	22	w	20	r	2	16	1	91	0	neutral	4	1	n_22	n_37	no	17	low400	push	28	15	425.001978000277	pull	708.850715999783	pull	2	2	1280.70772499996	2	4721.71753699877	2	3429.25112000012	2	1359.45912800162	2	1325.42025899966	2	1297.107907998	17	2.23704522299886	1	12	15	13	16	40	nein	nein
92	pushPullEmp	20150807T130915	22	w	20	r	2	16	2	92	0	neutral	4	1	n_24	n_37	no	17	high800	pull	28	15	613.761398998875	pull	932.707151000912	pull	1	2	1280.70772499996	2	4721.71753699877	2	3429.25112000012	2	1359.45912800162	2	1325.42025899966	2	1297.107907998	17	2.23704522299886	1	12	15	13	16	40	nein	nein
93	pushPullEmp	20150807T130922	22	w	20	r	2	16	3	93	0	neutral	4	1	n_20	n_37	no	17	low400	push	28	15	433.54875500052	push	709.422896000324	push	1	2	1280.70772499996	2	4721.71753699877	2	3429.25112000012	2	1359.45912800162	2	1325.42025899966	2	1297.107907998	17	2.23704522299886	1	12	15	13	16	40	nein	nein
94	pushPullEmp	20150807T130929	22	w	20	r	2	16	4	94	0	neutral	4	1	n_23	n_37	no	17	low400	push	28	15	586.982142001332	push	789.545910999848	push	1	2	1280.70772499996	2	4721.71753699877	2	3429.25112000012	2	1359.45912800162	2	1325.42025899966	2	1297.107907998	17	2.23704522299886	1	12	15	13	16	40	nein	nein
95	pushPullEmp	20150807T130936	22	w	20	r	2	16	5	95	0	neutral	4	1	n_21	n_37	no	17	high800	pull	28	15	534.752810002217	pull	794.060628002015	pull	1	2	1280.70772499996	2	4721.71753699877	2	3429.25112000012	2	1359.45912800162	2	1325.42025899966	2	1297.107907998	17	2.23704522299886	1	12	15	13	16	40	nein	nein
96	pushPullEmp	20150807T130943	22	w	20	r	2	16	6	96	0	neutral	4	1	n_19	n_37	no	17	high800	pull	28	15	497.171066998912	pull	743.53063099907	pull	1	2	1280.70772499996	2	4721.71753699877	2	3429.25112000012	2	1359.45912800162	2	1325.42025899966	2	1297.107907998	17	2.23704522299886	1	12	15	13	16	40	nein	nein
97	pushPullEmp	20150807T131034	22	w	20	r	2	17	1	97	0	sad	3	2	s_17	s_18	yes	29	high800	pull	28	15	751.055668998451	pull	1033.04680699774	pull	1	4	1325.55408400003	5	1672.8664809998	4	4075.26394699744	4	3664.34546799792	3	5151.04557599989	4	1731.04354099996	17	1.60350840799947	2	12	15	13	16	40	nein	nein
98	pushPullEmp	20150807T131041	22	w	20	r	2	17	2	98	0	sad	3	2	s_14	s_18	yes	29	low400	push	28	15	941.863920000178	push	1228.85557999951	push	1	4	1325.55408400003	5	1672.8664809998	4	4075.26394699744	4	3664.34546799792	3	5151.04557599989	4	1731.04354099996	17	1.60350840799947	2	12	15	13	16	40	nein	nein
99	pushPullEmp	20150807T131048	22	w	20	r	2	17	3	99	0	sad	3	2	s_13	s_18	yes	29	low400	push	28	15	543.029286999721	push	757.822860999207	push	1	4	1325.55408400003	5	1672.8664809998	4	4075.26394699744	4	3664.34546799792	3	5151.04557599989	4	1731.04354099996	17	1.60350840799947	2	12	15	13	16	40	nein	nein
100	pushPullEmp	20150807T131056	22	w	20	r	2	17	4	100	0	sad	3	2	s_16	s_18	yes	29	high800	pull	28	15	-1424.36348999845	pull	2083.04158100064	pull	3	4	1325.55408400003	5	1672.8664809998	4	4075.26394699744	4	3664.34546799792	3	5151.04557599989	4	1731.04354099996	17	1.60350840799947	2	12	15	13	16	40	nein	nein
101	pushPullEmp	20150807T131104	22	w	20	r	2	17	5	101	0	sad	3	2	s_18	s_18	yes	29	low400	push	28	15	449.050668997283	push	662.548800998688	push	1	4	1325.55408400003	5	1672.8664809998	4	4075.26394699744	4	3664.34546799792	3	5151.04557599989	4	1731.04354099996	17	1.60350840799947	2	12	15	13	16	40	nein	nein
102	pushPullEmp	20150807T131111	22	w	20	r	2	17	6	102	0	sad	3	2	s_15	s_18	yes	29	high800	pull	28	15	372.261591000395	pull	613.872399000073	pull	1	4	1325.55408400003	5	1672.8664809998	4	4075.26394699744	4	3664.34546799792	3	5151.04557599989	4	1731.04354099996	17	1.60350840799947	2	12	15	13	16	40	nein	nein
103	pushPullEmp	20150807T131212	22	w	20	r	2	18	1	103	0	sad	4	2	s_19	s_20	yes	29	low400	push	28	15	750.882562001701	push	1046.00631500134	push	1	4	2930.94882199875	5	984.081059003074	5	1742.55466199975	4	1810.16243600243	3	1647.27754000342	4	1378.0175009997	29	1.78900850199716	1	12	15	13	16	40	nein	nein
104	pushPullEmp	20150807T131219	22	w	20	r	2	18	2	104	0	sad	4	2	s_22	s_20	yes	29	high800	pull	28	15	333.472819998045	pull	565.109934998967	pull	1	4	2930.94882199875	5	984.081059003074	5	1742.55466199975	4	1810.16243600243	3	1647.27754000342	4	1378.0175009997	29	1.78900850199716	1	12	15	13	16	40	nein	nein
105	pushPullEmp	20150807T131226	22	w	20	r	2	18	3	105	0	sad	4	2	s_21	s_20	yes	29	high800	pull	28	15	522.190432998585	pull	752.56646499777	pull	1	4	2930.94882199875	5	984.081059003074	5	1742.55466199975	4	1810.16243600243	3	1647.27754000342	4	1378.0175009997	29	1.78900850199716	1	12	15	13	16	40	nein	nein
106	pushPullEmp	20150807T131234	22	w	20	r	2	18	4	106	0	sad	4	2	s_24	s_20	yes	29	low400	push	28	15	416.16021400012	push	653.402262999298	push	1	4	2930.94882199875	5	984.081059003074	5	1742.55466199975	4	1810.16243600243	3	1647.27754000342	4	1378.0175009997	29	1.78900850199716	1	12	15	13	16	40	nein	nein
107	pushPullEmp	20150807T131241	22	w	20	r	2	18	5	107	0	sad	4	2	s_20	s_20	yes	29	high800	pull	28	15	472.804221000231	pull	701.59262799946	pull	1	4	2930.94882199875	5	984.081059003074	5	1742.55466199975	4	1810.16243600243	3	1647.27754000342	4	1378.0175009997	29	1.78900850199716	1	12	15	13	16	40	nein	nein
108	pushPullEmp	20150807T131248	22	w	20	r	2	18	6	108	0	sad	4	2	s_23	s_20	yes	29	low400	push	28	15	470.253960003087	push	702.404053000559	push	1	4	2930.94882199875	5	984.081059003074	5	1742.55466199975	4	1810.16243600243	3	1647.27754000342	4	1378.0175009997	29	1.78900850199716	1	12	15	13	16	40	nein	nein
109	pushPullEmp	20150807T131333	22	w	20	r	2	19	1	109	0	stroke	2	3	h_9	h_9	yes	29	high800	pull	28	15	365.079965001409	pull	592.086079998902	pull	1	4	1129.32484500197	4	1507.95859699792	3	1915.9174339984	5	2428.91496399898	3	1653.37657299824	5	1025.07908299958	29	2.06225749300211	1	12	15	13	16	40	nein	nein
110	pushPullEmp	20150807T131341	22	w	20	r	2	19	2	110	0	stroke	2	3	h_11	h_9	yes	29	low400	push	28	15	337.576212000276	push	588.214915997814	push	1	4	1129.32484500197	4	1507.95859699792	3	1915.9174339984	5	2428.91496399898	3	1653.37657299824	5	1025.07908299958	29	2.06225749300211	1	12	15	13	16	40	nein	nein
111	pushPullEmp	20150807T131349	22	w	20	r	2	19	3	111	0	stroke	2	3	h_8	h_9	yes	29	high800	pull	28	15	714.53577399996	pull	965.691970998596	pull	1	4	1129.32484500197	4	1507.95859699792	3	1915.9174339984	5	2428.91496399898	3	1653.37657299824	5	1025.07908299958	29	2.06225749300211	1	12	15	13	16	40	nein	nein
112	pushPullEmp	20150807T131355	22	w	20	r	2	19	4	112	0	stroke	2	3	h_7	h_9	yes	29	low400	push	28	15	362.502726001665	push	589.65072200165	push	1	4	1129.32484500197	4	1507.95859699792	3	1915.9174339984	5	2428.91496399898	3	1653.37657299824	5	1025.07908299958	29	2.06225749300211	1	12	15	13	16	40	nein	nein
113	pushPullEmp	20150807T131402	22	w	20	r	2	19	5	113	0	stroke	2	3	h_12	h_9	yes	29	high800	pull	28	15	493.396053999371	pull	725.795714001928	pull	1	4	1129.32484500197	4	1507.95859699792	3	1915.9174339984	5	2428.91496399898	3	1653.37657299824	5	1025.07908299958	29	2.06225749300211	1	12	15	13	16	40	nein	nein
114	pushPullEmp	20150807T131409	22	w	20	r	2	19	6	114	0	stroke	2	3	h_10	h_9	yes	29	low400	push	28	15	375.605653999723	push	603.370154999633	push	1	4	1129.32484500197	4	1507.95859699792	3	1915.9174339984	5	2428.91496399898	3	1653.37657299824	5	1025.07908299958	29	2.06225749300211	1	12	15	13	16	40	nein	nein
115	pushPullEmp	20150807T131453	22	w	20	r	2	20	1	115	0	stroke	5	3	h_30	h_26	yes	29	high800	pull	28	15	634.774084002041	pull	890.137130000861	pull	1	3	1934.81187600264	4	1022.20534200023	5	1132.52596299935	4	1175.8692580006	4	3375.07382900003	4	3153.23012700173	29	1.92680397200093	1	12	15	13	16	40	nein	nein
116	pushPullEmp	20150807T131501	22	w	20	r	2	20	2	116	0	stroke	5	3	h_27	h_26	yes	29	high800	pull	28	15	355.985153000191	pull	581.947502999654	pull	1	3	1934.81187600264	4	1022.20534200023	5	1132.52596299935	4	1175.8692580006	4	3375.07382900003	4	3153.23012700173	29	1.92680397200093	1	12	15	13	16	40	nein	nein
117	pushPullEmp	20150807T131508	22	w	20	r	2	20	3	117	0	stroke	5	3	h_28	h_26	yes	29	low400	push	28	15	428.39922300016	push	649.951819002017	push	1	3	1934.81187600264	4	1022.20534200023	5	1132.52596299935	4	1175.8692580006	4	3375.07382900003	4	3153.23012700173	29	1.92680397200093	1	12	15	13	16	40	nein	nein
118	pushPullEmp	20150807T131515	22	w	20	r	2	20	4	118	0	stroke	5	3	h_25	h_26	yes	29	low400	push	28	15	536.469361998665	push	776.126156000013	push	1	3	1934.81187600264	4	1022.20534200023	5	1132.52596299935	4	1175.8692580006	4	3375.07382900003	4	3153.23012700173	29	1.92680397200093	1	12	15	13	16	40	nein	nein
119	pushPullEmp	20150807T131522	22	w	20	r	2	20	5	119	0	stroke	5	3	h_26	h_26	yes	29	high800	pull	28	15	357.318034998665	pull	592.991420998354	pull	1	3	1934.81187600264	4	1022.20534200023	5	1132.52596299935	4	1175.8692580006	4	3375.07382900003	4	3153.23012700173	29	1.92680397200093	1	12	15	13	16	40	nein	nein
120	pushPullEmp	20150807T131530	22	w	20	r	2	20	6	120	0	stroke	5	3	h_29	h_26	yes	29	low400	push	28	15	412.114574998966	push	681.243816000759	push	1	3	1934.81187600264	4	1022.20534200023	5	1132.52596299935	4	1175.8692580006	4	3375.07382900003	4	3153.23012700173	29	1.92680397200093	1	12	15	13	16	40	nein	nein
[truncated: 28 more columns]
