# Supplementary material for: Empathic concern and personal distress depend on situational but not dispositional factors
Source: PLoS One. 2019 Nov 14;14(11):e0225102. doi: 10.1371/journal.pone.0225102 (PMC6855434; doi:10.1371/journal.pone.0225102)
Supplement: S3 File — (ZIP) [file pone.0225102.s004.zip › Results/pushPullEmp_27_avg.txt]

expName	date	vpNum	gender	age	handedness	respMapping	block	trial	trialCount	practice	picType	picBlock	picTypeNum	picName	memPicName	memPicPresent	memPicCorrKey	tone	respDirection	panas1Pos	panas1Neg	movementOnset	movementOnsetDirection	movementOffset	movementOffsetDirection	correct	respKeyTender	respTimeTender	respKeyCompassionate	respTimeCompassionate	respKeyMoved	respTimeMoved	respKeyWorried	respTimeWorried	respKeyDistressed	respTimeDistressed	respKeyAlarmed	respTimeAlarmed	memRespKey	memRespTime	correctMemTask	fs	ec	pt	pd	empathy	pqQ1	pqQ2	panas2Pos
1	pushPullEmp	20150812T134732	27	w	25	r	1	1	1	1	1	practice	2	4	p_7	p_9	yes	29	high800	push	31	12	895.126068000725	push	1133.75734100028	push	1	3	2763.25808799993	4	2480.21063499982	5	2632.06560199978	1	2001.64547500026	2	2844.99744799996	2	3709.18204000009	29	6.89882625199971	1	11	16	16	16	43	ja	nein
2	pushPullEmp	20150812T134739	27	w	25	r	1	1	2	2	1	practice	2	4	p_8	p_9	yes	29	low400	pull	31	12	496.227651999608	pull	716.106182999785	pull	1	3	2763.25808799993	4	2480.21063499982	5	2632.06560199978	1	2001.64547500026	2	2844.99744799996	2	3709.18204000009	29	6.89882625199971	1	11	16	16	16	43	ja	nein
3	pushPullEmp	20150812T134746	27	w	25	r	1	1	3	3	1	practice	2	4	p_11	p_9	yes	29	low400	pull	31	12	643.935915999762	pull	870.411733999688	pull	1	3	2763.25808799993	4	2480.21063499982	5	2632.06560199978	1	2001.64547500026	2	2844.99744799996	2	3709.18204000009	29	6.89882625199971	1	11	16	16	16	43	ja	nein
4	pushPullEmp	20150812T134754	27	w	25	r	1	1	4	4	1	practice	2	4	p_9	p_9	yes	29	low400	pull	31	12	-1391.23200799997	pull	806.256292999824	pull	1	3	2763.25808799993	4	2480.21063499982	5	2632.06560199978	1	2001.64547500026	2	2844.99744799996	2	3709.18204000009	29	6.89882625199971	1	11	16	16	16	43	ja	nein
5	pushPullEmp	20150812T134801	27	w	25	r	1	1	5	5	1	practice	2	4	p_10	p_9	yes	29	low400	pull	31	12	528.007926000195	pull	753.466472000677	pull	1	3	2763.25808799993	4	2480.21063499982	5	2632.06560199978	1	2001.64547500026	2	2844.99744799996	2	3709.18204000009	29	6.89882625199971	1	11	16	16	16	43	ja	nein
6	pushPullEmp	20150812T134808	27	w	25	r	1	1	6	6	1	practice	2	4	p_12	p_9	yes	29	high800	push	31	12	-1879.5123759998	pull	721.977632999668	push	1	3	2763.25808799993	4	2480.21063499982	5	2632.06560199978	1	2001.64547500026	2	2844.99744799996	2	3709.18204000009	29	6.89882625199971	1	11	16	16	16	43	ja	nein
7	pushPullEmp	20150812T134914	27	w	25	r	1	2	1	7	1	practice	1	4	p_3	p_13	no	17	low400	pull	31	12	635.926198000656	pull	870.477444000338	pull	1	2	2126.77282799996	3	1638.11899600023	6	1744.39484600043	5	3578.15811300043	2	4012.07932399939	3	2737.87942200033	17	3.64641529200071	1	11	16	16	16	43	ja	nein
8	pushPullEmp	20150812T134921	27	w	25	r	1	2	2	8	1	practice	1	4	p_4	p_13	no	17	high800	push	31	12	465.694643000556	push	673.673727000372	push	1	2	2126.77282799996	3	1638.11899600023	6	1744.39484600043	5	3578.15811300043	2	4012.07932399939	3	2737.87942200033	17	3.64641529200071	1	11	16	16	16	43	ja	nein
9	pushPullEmp	20150812T134928	27	w	25	r	1	2	3	9	1	practice	1	4	p_6	p_13	no	17	low400	pull	31	12	489.720527999343	pull	703.919356999795	pull	1	2	2126.77282799996	3	1638.11899600023	6	1744.39484600043	5	3578.15811300043	2	4012.07932399939	3	2737.87942200033	17	3.64641529200071	1	11	16	16	16	43	ja	nein
10	pushPullEmp	20150812T134936	27	w	25	r	1	2	4	10	1	practice	1	4	p_1	p_13	no	17	high800	push	31	12	510.354723000186	push	730.990662999924	push	1	2	2126.77282799996	3	1638.11899600023	6	1744.39484600043	5	3578.15811300043	2	4012.07932399939	3	2737.87942200033	17	3.64641529200071	1	11	16	16	16	43	ja	nein
11	pushPullEmp	20150812T134943	27	w	25	r	1	2	5	11	1	practice	1	4	p_2	p_13	no	17	high800	push	31	12	504.067131000127	push	710.891562999976	push	1	2	2126.77282799996	3	1638.11899600023	6	1744.39484600043	5	3578.15811300043	2	4012.07932399939	3	2737.87942200033	17	3.64641529200071	1	11	16	16	16	43	ja	nein
12	pushPullEmp	20150812T134950	27	w	25	r	1	2	6	12	1	practice	1	4	p_5	p_13	no	17	high800	push	31	12	531.358058000369	push	749.034860999818	push	1	2	2126.77282799996	3	1638.11899600023	6	1744.39484600043	5	3578.15811300043	2	4012.07932399939	3	2737.87942200033	17	3.64641529200071	1	11	16	16	16	43	ja	nein
13	pushPullEmp	20150812T135057	27	w	25	r	1	3	1	13	0	stroke	6	3	h_33	h_36	yes	29	high800	push	31	12	634.101162999788	push	877.464036000267	push	1	7	1594.90840400031	6	1367.24934700032	6	1672.11348199999	4	1828.90107100047	2	1374.83016700025	4	2175.06799800049	29	2.47407885399934	1	11	16	16	16	43	ja	nein
14	pushPullEmp	20150812T135104	27	w	25	r	1	3	2	14	0	stroke	6	3	h_36	h_36	yes	29	low400	pull	31	12	406.077129999569	pull	623.3330699992	pull	1	7	1594.90840400031	6	1367.24934700032	6	1672.11348199999	4	1828.90107100047	2	1374.83016700025	4	2175.06799800049	29	2.47407885399934	1	11	16	16	16	43	ja	nein
15	pushPullEmp	20150812T135111	27	w	25	r	1	3	3	15	0	stroke	6	3	h_32	h_36	yes	29	high800	push	31	12	503.601356999439	push	710.750211999453	push	1	7	1594.90840400031	6	1367.24934700032	6	1672.11348199999	4	1828.90107100047	2	1374.83016700025	4	2175.06799800049	29	2.47407885399934	1	11	16	16	16	43	ja	nein
16	pushPullEmp	20150812T135119	27	w	25	r	1	3	4	16	0	stroke	6	3	h_31	h_36	yes	29	low400	pull	31	12	466.248706999664	pull	662.940414999553	pull	1	7	1594.90840400031	6	1367.24934700032	6	1672.11348199999	4	1828.90107100047	2	1374.83016700025	4	2175.06799800049	29	2.47407885399934	1	11	16	16	16	43	ja	nein
17	pushPullEmp	20150812T135126	27	w	25	r	1	3	5	17	0	stroke	6	3	h_35	h_36	yes	29	high800	push	31	12	494.158531999943	push	683.208070000233	push	1	7	1594.90840400031	6	1367.24934700032	6	1672.11348199999	4	1828.90107100047	2	1374.83016700025	4	2175.06799800049	29	2.47407885399934	1	11	16	16	16	43	ja	nein
18	pushPullEmp	20150812T135133	27	w	25	r	1	3	6	18	0	stroke	6	3	h_34	h_36	yes	29	high800	push	31	12	-1963.50476299985	pull	686.568760000322	push	1	7	1594.90840400031	6	1367.24934700032	6	1672.11348199999	4	1828.90107100047	2	1374.83016700025	4	2175.06799800049	29	2.47407885399934	1	11	16	16	16	43	ja	nein
19	pushPullEmp	20150812T135222	27	w	25	r	1	4	1	19	0	stroke	2	3	h_11	h_9	yes	29	low400	pull	31	12	508.271160999859	pull	717.034371999536	pull	1	5	2079.67986600033	6	1505.71106000007	6	1482.56653099997	6	1276.90480199999	2	1446.55688100011	6	2116.83514400011	29	2.19788826999957	1	11	16	16	16	43	ja	nein
20	pushPullEmp	20150812T135229	27	w	25	r	1	4	2	20	0	stroke	2	3	h_10	h_9	yes	29	low400	pull	31	12	539.008371000207	pull	753.148179999997	pull	1	5	2079.67986600033	6	1505.71106000007	6	1482.56653099997	6	1276.90480199999	2	1446.55688100011	6	2116.83514400011	29	2.19788826999957	1	11	16	16	16	43	ja	nein
21	pushPullEmp	20150812T135236	27	w	25	r	1	4	3	21	0	stroke	2	3	h_9	h_9	yes	29	high800	push	31	12	584.646311000237	push	763.088183000131	push	1	5	2079.67986600033	6	1505.71106000007	6	1482.56653099997	6	1276.90480199999	2	1446.55688100011	6	2116.83514400011	29	2.19788826999957	1	11	16	16	16	43	ja	nein
22	pushPullEmp	20150812T135242	27	w	25	r	1	4	4	22	0	stroke	2	3	h_12	h_9	yes	29	high800	push	31	12	462.071080000082	push	654.346766000439	push	1	5	2079.67986600033	6	1505.71106000007	6	1482.56653099997	6	1276.90480199999	2	1446.55688100011	6	2116.83514400011	29	2.19788826999957	1	11	16	16	16	43	ja	nein
23	pushPullEmp	20150812T135250	27	w	25	r	1	4	5	23	0	stroke	2	3	h_8	h_9	yes	29	low400	pull	31	12	627.204358999828	pull	828.925605999852	pull	1	5	2079.67986600033	6	1505.71106000007	6	1482.56653099997	6	1276.90480199999	2	1446.55688100011	6	2116.83514400011	29	2.19788826999957	1	11	16	16	16	43	ja	nein
24	pushPullEmp	20150812T135258	27	w	25	r	1	4	6	24	0	stroke	2	3	h_7	h_9	yes	29	high800	push	31	12	785.508515999121	push	982.416204999121	push	1	5	2079.67986600033	6	1505.71106000007	6	1482.56653099997	6	1276.90480199999	2	1446.55688100011	6	2116.83514400011	29	2.19788826999957	1	11	16	16	16	43	ja	nein
25	pushPullEmp	20150812T135355	27	w	25	r	1	5	1	25	0	sad	5	2	s_28	s_29	yes	29	low400	pull	31	12	596.726704000597	pull	810.044364000627	pull	1	6	1678.09757800023	7	1497.70540200007	6	1420.41113399955	4	1411.86916300012	2	2609.82347500067	4	2761.80683500024	29	1.89112825099983	1	11	16	16	16	43	ja	nein
26	pushPullEmp	20150812T135403	27	w	25	r	1	5	2	26	0	sad	5	2	s_26	s_29	yes	29	low400	pull	31	12	526.052255000039	pull	751.491590999947	pull	1	6	1678.09757800023	7	1497.70540200007	6	1420.41113399955	4	1411.86916300012	2	2609.82347500067	4	2761.80683500024	29	1.89112825099983	1	11	16	16	16	43	ja	nein
27	pushPullEmp	20150812T135410	27	w	25	r	1	5	3	27	0	sad	5	2	s_27	s_29	yes	29	high800	push	31	12	455.071016000038	push	643.536113000555	push	1	6	1678.09757800023	7	1497.70540200007	6	1420.41113399955	4	1411.86916300012	2	2609.82347500067	4	2761.80683500024	29	1.89112825099983	1	11	16	16	16	43	ja	nein
28	pushPullEmp	20150812T135419	27	w	25	r	1	5	4	28	0	sad	5	2	s_29	s_29	yes	29	low400	pull	31	12	535.452045000151	pull	729.920597999902	pull	1	6	1678.09757800023	7	1497.70540200007	6	1420.41113399955	4	1411.86916300012	2	2609.82347500067	4	2761.80683500024	29	1.89112825099983	1	11	16	16	16	43	ja	nein
29	pushPullEmp	20150812T135426	27	w	25	r	1	5	5	29	0	sad	5	2	s_25	s_29	yes	29	high800	push	31	12	492.11519599965	push	721.46060600051	push	1	6	1678.09757800023	7	1497.70540200007	6	1420.41113399955	4	1411.86916300012	2	2609.82347500067	4	2761.80683500024	29	1.89112825099983	1	11	16	16	16	43	ja	nein
30	pushPullEmp	20150812T135434	27	w	25	r	1	5	6	30	0	sad	5	2	s_30	s_29	yes	29	high800	push	31	12	481.456342000347	push	684.201593000471	push	1	6	1678.09757800023	7	1497.70540200007	6	1420.41113399955	4	1411.86916300012	2	2609.82347500067	4	2761.80683500024	29	1.89112825099983	1	11	16	16	16	43	ja	nein
31	pushPullEmp	20150812T135523	27	w	25	r	1	6	1	31	0	sad	2	2	s_11	s_38	no	17	low400	pull	31	12	438.127068000635	pull	649.077948000107	pull	1	5	2045.60110799957	8	2100.28694499943	6	1254.76094999976	5	1632.70191300035	4	995.515233999868	5	1562.4880080004	17	3.69245948299977	1	11	16	16	16	43	ja	nein
32	pushPullEmp	20150812T135530	27	w	25	r	1	6	2	32	0	sad	2	2	s_9	s_38	no	17	high800	push	31	12	459.496665000486	push	669.679056000248	push	1	5	2045.60110799957	8	2100.28694499943	6	1254.76094999976	5	1632.70191300035	4	995.515233999868	5	1562.4880080004	17	3.69245948299977	1	11	16	16	16	43	ja	nein
33	pushPullEmp	20150812T135537	27	w	25	r	1	6	3	33	0	sad	2	2	s_7	s_38	no	17	high800	push	31	12	485.055214999993	push	717.575204999666	push	1	5	2045.60110799957	8	2100.28694499943	6	1254.76094999976	5	1632.70191300035	4	995.515233999868	5	1562.4880080004	17	3.69245948299977	1	11	16	16	16	43	ja	nein
34	pushPullEmp	20150812T135544	27	w	25	r	1	6	4	34	0	sad	2	2	s_12	s_38	no	17	low400	pull	31	12	516.162228000307	pull	722.164992000311	pull	1	5	2045.60110799957	8	2100.28694499943	6	1254.76094999976	5	1632.70191300035	4	995.515233999868	5	1562.4880080004	17	3.69245948299977	1	11	16	16	16	43	ja	nein
35	pushPullEmp	20150812T135551	27	w	25	r	1	6	5	35	0	sad	2	2	s_10	s_38	no	17	low400	pull	31	12	530.877197999762	pull	746.33011899994	pull	1	5	2045.60110799957	8	2100.28694499943	6	1254.76094999976	5	1632.70191300035	4	995.515233999868	5	1562.4880080004	17	3.69245948299977	1	11	16	16	16	43	ja	nein
36	pushPullEmp	20150812T135558	27	w	25	r	1	6	6	36	0	sad	2	2	s_8	s_38	no	17	high800	push	31	12	469.289903000463	push	704.308731000201	push	1	5	2045.60110799957	8	2100.28694499943	6	1254.76094999976	5	1632.70191300035	4	995.515233999868	5	1562.4880080004	17	3.69245948299977	1	11	16	16	16	43	ja	nein
37	pushPullEmp	20150812T135644	27	w	25	r	1	7	1	37	0	stroke	5	3	h_30	h_25	yes	29	high800	push	31	12	714.05674900041	push	937.519091000358	push	1	3	2565.60642699969	5	1617.24158800007	4	1839.58217500003	5	4058.74153900004	2	1499.86553500003	4	1979.05710499981	17	2.57519550100005	2	11	16	16	16	43	ja	nein
38	pushPullEmp	20150812T135651	27	w	25	r	1	7	2	38	0	stroke	5	3	h_29	h_25	yes	29	low400	pull	31	12	434.219120999936	pull	636.986689000063	pull	1	3	2565.60642699969	5	1617.24158800007	4	1839.58217500003	5	4058.74153900004	2	1499.86553500003	4	1979.05710499981	17	2.57519550100005	2	11	16	16	16	43	ja	nein
39	pushPullEmp	20150812T135658	27	w	25	r	1	7	3	39	0	stroke	5	3	h_28	h_25	yes	29	low400	pull	31	12	503.847741000143	pull	710.071515999814	pull	1	3	2565.60642699969	5	1617.24158800007	4	1839.58217500003	5	4058.74153900004	2	1499.86553500003	4	1979.05710499981	17	2.57519550100005	2	11	16	16	16	43	ja	nein
40	pushPullEmp	20150812T135705	27	w	25	r	1	7	4	40	0	stroke	5	3	h_26	h_25	yes	29	high800	push	31	12	524.665374999226	push	733.492804000074	push	1	3	2565.60642699969	5	1617.24158800007	4	1839.58217500003	5	4058.74153900004	2	1499.86553500003	4	1979.05710499981	17	2.57519550100005	2	11	16	16	16	43	ja	nein
41	pushPullEmp	20150812T135712	27	w	25	r	1	7	5	41	0	stroke	5	3	h_27	h_25	yes	29	low400	pull	31	12	478.853893000727	pull	696.301974000657	pull	1	3	2565.60642699969	5	1617.24158800007	4	1839.58217500003	5	4058.74153900004	2	1499.86553500003	4	1979.05710499981	17	2.57519550100005	2	11	16	16	16	43	ja	nein
42	pushPullEmp	20150812T135719	27	w	25	r	1	7	6	42	0	stroke	5	3	h_25	h_25	yes	29	high800	push	31	12	479.632280000355	push	700.157279000545	push	1	3	2565.60642699969	5	1617.24158800007	4	1839.58217500003	5	4058.74153900004	2	1499.86553500003	4	1979.05710499981	17	2.57519550100005	2	11	16	16	16	43	ja	nein
43	pushPullEmp	20150812T135814	27	w	25	r	1	8	1	43	0	stroke	1	3	h_2	h_37	no	17	high800	push	31	12	609.129171999579	push	809.591563999769	push	1	5	982.350708000013	6	1426.1295389997	6	1757.69065900022	5	6545.92354999932	3	1646.36144699944	4	3394.08154900048	17	2.27231245199982	1	11	16	16	16	43	ja	nein
44	pushPullEmp	20150812T135821	27	w	25	r	1	8	2	44	0	stroke	1	3	h_1	h_37	no	17	low400	pull	31	12	424.569529	pull	618.420366000355	pull	1	5	982.350708000013	6	1426.1295389997	6	1757.69065900022	5	6545.92354999932	3	1646.36144699944	4	3394.08154900048	17	2.27231245199982	1	11	16	16	16	43	ja	nein
45	pushPullEmp	20150812T135829	27	w	25	r	1	8	3	45	0	stroke	1	3	h_3	h_37	no	17	high800	push	31	12	518.474948999828	push	748.619556999874	push	1	5	982.350708000013	6	1426.1295389997	6	1757.69065900022	5	6545.92354999932	3	1646.36144699944	4	3394.08154900048	17	2.27231245199982	1	11	16	16	16	43	ja	nein
46	pushPullEmp	20150812T135836	27	w	25	r	1	8	4	46	0	stroke	1	3	h_6	h_37	no	17	low400	pull	31	12	519.10039599998	pull	743.471903999402	pull	1	5	982.350708000013	6	1426.1295389997	6	1757.69065900022	5	6545.92354999932	3	1646.36144699944	4	3394.08154900048	17	2.27231245199982	1	11	16	16	16	43	ja	nein
47	pushPullEmp	20150812T135844	27	w	25	r	1	8	5	47	0	stroke	1	3	h_5	h_37	no	17	high800	push	31	12	474.898952000425	push	683.860280000867	push	1	5	982.350708000013	6	1426.1295389997	6	1757.69065900022	5	6545.92354999932	3	1646.36144699944	4	3394.08154900048	17	2.27231245199982	1	11	16	16	16	43	ja	nein
48	pushPullEmp	20150812T135852	27	w	25	r	1	8	6	48	0	stroke	1	3	h_4	h_37	no	17	low400	pull	31	12	444.799416999449	pull	678.994037999364	pull	1	5	982.350708000013	6	1426.1295389997	6	1757.69065900022	5	6545.92354999932	3	1646.36144699944	4	3394.08154900048	17	2.27231245199982	1	11	16	16	16	43	ja	nein
49	pushPullEmp	20150812T135945	27	w	25	r	1	9	1	49	0	neutral	3	1	n_17	n_16	yes	29	low400	pull	31	12	620.26399000013	pull	863.47025899966	pull	1	4	2196.68411199928	3	3018.79162600017	4	1188.46439400113	3	1714.98404799968	2	1181.06296299993	2	2357.66081499969	29	2.90292420700098	1	11	16	16	16	43	ja	nein
50	pushPullEmp	20150812T135952	27	w	25	r	1	9	2	50	0	neutral	3	1	n_15	n_16	yes	29	high800	push	31	12	481.952535000441	push	697.665701001009	push	1	4	2196.68411199928	3	3018.79162600017	4	1188.46439400113	3	1714.98404799968	2	1181.06296299993	2	2357.66081499969	29	2.90292420700098	1	11	16	16	16	43	ja	nein
51	pushPullEmp	20150812T135959	27	w	25	r	1	9	3	51	0	neutral	3	1	n_18	n_16	yes	29	low400	pull	31	12	523.3196729997	pull	722.132063000667	pull	1	4	2196.68411199928	3	3018.79162600017	4	1188.46439400113	3	1714.98404799968	2	1181.06296299993	2	2357.66081499969	29	2.90292420700098	1	11	16	16	16	43	ja	nein
52	pushPullEmp	20150812T140006	27	w	25	r	1	9	4	52	0	neutral	3	1	n_14	n_16	yes	29	high800	push	31	12	405.880350000079	push	619.22959200172	push	1	4	2196.68411199928	3	3018.79162600017	4	1188.46439400113	3	1714.98404799968	2	1181.06296299993	2	2357.66081499969	29	2.90292420700098	1	11	16	16	16	43	ja	nein
53	pushPullEmp	20150812T140014	27	w	25	r	1	9	5	53	0	neutral	3	1	n_13	n_16	yes	29	low400	pull	31	12	501.158009998908	pull	706.101724998807	pull	1	4	2196.68411199928	3	3018.79162600017	4	1188.46439400113	3	1714.98404799968	2	1181.06296299993	2	2357.66081499969	29	2.90292420700098	1	11	16	16	16	43	ja	nein
54	pushPullEmp	20150812T140021	27	w	25	r	1	9	6	54	0	neutral	3	1	n_16	n_16	yes	29	low400	pull	31	12	626.577703001094	pull	848.46049099986	pull	1	4	2196.68411199928	3	3018.79162600017	4	1188.46439400113	3	1714.98404799968	2	1181.06296299993	2	2357.66081499969	29	2.90292420700098	1	11	16	16	16	43	ja	nein
55	pushPullEmp	20150812T140105	27	w	25	r	1	10	1	55	0	neutral	6	1	n_33	n_39	no	17	high800	push	31	12	777.479476998546	push	992.806535999174	push	1	4	1569.55729400033	3	1519.84052499938	6	1232.72168800031	2	1576.91092599998	2	1541.69730399917	3	1184.21224299891	17	2.04974327899981	1	11	16	16	16	43	ja	nein
56	pushPullEmp	20150812T140112	27	w	25	r	1	10	2	56	0	neutral	6	1	n_36	n_39	no	17	low400	pull	31	12	458.320102000362	pull	661.043820999912	pull	1	4	1569.55729400033	3	1519.84052499938	6	1232.72168800031	2	1576.91092599998	2	1541.69730399917	3	1184.21224299891	17	2.04974327899981	1	11	16	16	16	43	ja	nein
57	pushPullEmp	20150812T140119	27	w	25	r	1	10	3	57	0	neutral	6	1	n_31	n_39	no	17	high800	push	31	12	481.561702000457	push	717.282999000512	push	1	4	1569.55729400033	3	1519.84052499938	6	1232.72168800031	2	1576.91092599998	2	1541.69730399917	3	1184.21224299891	17	2.04974327899981	1	11	16	16	16	43	ja	nein
58	pushPullEmp	20150812T140127	27	w	25	r	1	10	4	58	0	neutral	6	1	n_35	n_39	no	17	low400	pull	31	12	558.580051000608	pull	763.948261000114	pull	1	4	1569.55729400033	3	1519.84052499938	6	1232.72168800031	2	1576.91092599998	2	1541.69730399917	3	1184.21224299891	17	2.04974327899981	1	11	16	16	16	43	ja	nein
59	pushPullEmp	20150812T140133	27	w	25	r	1	10	5	59	0	neutral	6	1	n_34	n_39	no	17	low400	pull	31	12	514.972112000672	pull	726.3833070002	pull	1	4	1569.55729400033	3	1519.84052499938	6	1232.72168800031	2	1576.91092599998	2	1541.69730399917	3	1184.21224299891	17	2.04974327899981	1	11	16	16	16	43	ja	nein
60	pushPullEmp	20150812T140141	27	w	25	r	1	10	6	60	0	neutral	6	1	n_32	n_39	no	17	high800	push	31	12	434.667567999786	push	641.686781001117	push	1	4	1569.55729400033	3	1519.84052499938	6	1232.72168800031	2	1576.91092599998	2	1541.69730399917	3	1184.21224299891	17	2.04974327899981	1	11	16	16	16	43	ja	nein
61	pushPullEmp	20150812T140244	27	w	25	r	1	11	1	61	0	sad	3	2	s_14	s_14	yes	29	high800	push	31	12	470.229741999792	push	675.443610000802	push	1	6	2575.63235700036	6	1532.88440999859	5	1429.4358799998	4	1968.430111001	2	1262.58193399917	3	1040.88942199996	29	1.86718727900006	1	11	16	16	16	43	ja	nein
62	pushPullEmp	20150812T140251	27	w	25	r	1	11	2	62	0	sad	3	2	s_15	s_14	yes	29	low400	pull	31	12	589.02036999946	pull	786.634049999819	pull	1	6	2575.63235700036	6	1532.88440999859	5	1429.4358799998	4	1968.430111001	2	1262.58193399917	3	1040.88942199996	29	1.86718727900006	1	11	16	16	16	43	ja	nein
63	pushPullEmp	20150812T140259	27	w	25	r	1	11	3	63	0	sad	3	2	s_13	s_14	yes	29	high800	push	31	12	511.311553999694	push	707.053700000761	push	1	6	2575.63235700036	6	1532.88440999859	5	1429.4358799998	4	1968.430111001	2	1262.58193399917	3	1040.88942199996	29	1.86718727900006	1	11	16	16	16	43	ja	nein
64	pushPullEmp	20150812T140306	27	w	25	r	1	11	4	64	0	sad	3	2	s_17	s_14	yes	29	low400	pull	31	12	473.38765899904	pull	667.766485999076	pull	1	6	2575.63235700036	6	1532.88440999859	5	1429.4358799998	4	1968.430111001	2	1262.58193399917	3	1040.88942199996	29	1.86718727900006	1	11	16	16	16	43	ja	nein
65	pushPullEmp	20150812T140313	27	w	25	r	1	11	5	65	0	sad	3	2	s_18	s_14	yes	29	high800	push	31	12	846.078330999153	push	1074.59134499994	push	1	6	2575.63235700036	6	1532.88440999859	5	1429.4358799998	4	1968.430111001	2	1262.58193399917	3	1040.88942199996	29	1.86718727900006	1	11	16	16	16	43	ja	nein
66	pushPullEmp	20150812T140320	27	w	25	r	1	11	6	66	0	sad	3	2	s_16	s_14	yes	29	high800	push	31	12	548.024774999343	push	764.160683999857	push	1	6	2575.63235700036	6	1532.88440999859	5	1429.4358799998	4	1968.430111001	2	1262.58193399917	3	1040.88942199996	29	1.86718727900006	1	11	16	16	16	43	ja	nein
67	pushPullEmp	20150812T140410	27	w	25	r	1	12	1	67	0	sad	1	2	s_3	s_37	no	17	low400	pull	31	12	501.697490000472	pull	732.965335000292	pull	1	7	2249.01555699944	7	1551.02310899929	6	1036.76528100004	5	1587.84250999997	3	1128.19995499922	4	1306.49047299994	17	1.85908108900003	1	11	16	16	16	43	ja	nein
68	pushPullEmp	20150812T140418	27	w	25	r	1	12	2	68	0	sad	1	2	s_4	s_37	no	17	low400	pull	31	12	579.930719000302	pull	768.419208000822	pull	1	7	2249.01555699944	7	1551.02310899929	6	1036.76528100004	5	1587.84250999997	3	1128.19995499922	4	1306.49047299994	17	1.85908108900003	1	11	16	16	16	43	ja	nein
69	pushPullEmp	20150812T140425	27	w	25	r	1	12	3	69	0	sad	1	2	s_2	s_37	no	17	high800	push	31	12	514.718273999169	push	736.864205999955	push	1	7	2249.01555699944	7	1551.02310899929	6	1036.76528100004	5	1587.84250999997	3	1128.19995499922	4	1306.49047299994	17	1.85908108900003	1	11	16	16	16	43	ja	nein
70	pushPullEmp	20150812T140432	27	w	25	r	1	12	4	70	0	sad	1	2	s_6	s_37	no	17	high800	push	31	12	512.068967001236	push	735.37988200142	push	1	7	2249.01555699944	7	1551.02310899929	6	1036.76528100004	5	1587.84250999997	3	1128.19995499922	4	1306.49047299994	17	1.85908108900003	1	11	16	16	16	43	ja	nein
71	pushPullEmp	20150812T140440	27	w	25	r	1	12	5	71	0	sad	1	2	s_1	s_37	no	17	low400	pull	31	12	875.597985000131	pull	1100.39380899878	pull	1	7	2249.01555699944	7	1551.02310899929	6	1036.76528100004	5	1587.84250999997	3	1128.19995499922	4	1306.49047299994	17	1.85908108900003	1	11	16	16	16	43	ja	nein
72	pushPullEmp	20150812T140447	27	w	25	r	1	12	6	72	0	sad	1	2	s_5	s_37	no	17	high800	push	31	12	475.023933998367	push	735.311866999022	push	1	7	2249.01555699944	7	1551.02310899929	6	1036.76528100004	5	1587.84250999997	3	1128.19995499922	4	1306.49047299994	17	1.85908108900003	1	11	16	16	16	43	ja	nein
73	pushPullEmp	20150812T140530	27	w	25	r	1	13	1	73	0	neutral	4	1	n_21	n_37	no	17	high800	push	31	12	541.537489999522	push	751.362628999326	push	1	5	1235.04176700044	5	2130.11365400052	4	1196.2675169998	2	1251.53182399845	2	1354.19791700042	3	1613.68185399988	17	1.92314838400125	1	11	16	16	16	43	ja	nein
74	pushPullEmp	20150812T140538	27	w	25	r	1	13	2	74	0	neutral	4	1	n_23	n_37	no	17	low400	pull	31	12	501.700424999493	pull	701.17321600001	pull	1	5	1235.04176700044	5	2130.11365400052	4	1196.2675169998	2	1251.53182399845	2	1354.19791700042	3	1613.68185399988	17	1.92314838400125	1	11	16	16	16	43	ja	nein
75	pushPullEmp	20150812T140545	27	w	25	r	1	13	3	75	0	neutral	4	1	n_20	n_37	no	17	high800	push	31	12	505.163619999716	push	711.377508999343	push	1	5	1235.04176700044	5	2130.11365400052	4	1196.2675169998	2	1251.53182399845	2	1354.19791700042	3	1613.68185399988	17	1.92314838400125	1	11	16	16	16	43	ja	nein
76	pushPullEmp	20150812T140552	27	w	25	r	1	13	4	76	0	neutral	4	1	n_22	n_37	no	17	low400	pull	31	12	448.437705000382	pull	640.33833700078	pull	1	5	1235.04176700044	5	2130.11365400052	4	1196.2675169998	2	1251.53182399845	2	1354.19791700042	3	1613.68185399988	17	1.92314838400125	1	11	16	16	16	43	ja	nein
77	pushPullEmp	20150812T140559	27	w	25	r	1	13	5	77	0	neutral	4	1	n_24	n_37	no	17	high800	push	31	12	465.76840499902	push	679.136238998675	push	1	5	1235.04176700044	5	2130.11365400052	4	1196.2675169998	2	1251.53182399845	2	1354.19791700042	3	1613.68185399988	17	1.92314838400125	1	11	16	16	16	43	ja	nein
78	pushPullEmp	20150812T140607	27	w	25	r	1	13	6	78	0	neutral	4	1	n_19	n_37	no	17	high800	push	31	12	588.146421000696	push	811.653011999719	push	1	5	1235.04176700044	5	2130.11365400052	4	1196.2675169998	2	1251.53182399845	2	1354.19791700042	3	1613.68185399988	17	1.92314838400125	1	11	16	16	16	43	ja	nein
79	pushPullEmp	20150812T140654	27	w	25	r	1	14	1	79	0	neutral	2	1	n_8	n_10	yes	29	low400	pull	31	12	529.617919998695	pull	717.975984999706	pull	1	3	1420.60151199985	3	1554.97130799995	4	1340.45032500035	4	1028.615094001	2	2332.49662600065	6	1079.89114100019	29	2.39600953699846	1	11	16	16	16	43	ja	nein
80	pushPullEmp	20150812T140701	27	w	25	r	1	14	2	80	0	neutral	2	1	n_10	n_10	yes	29	high800	push	31	12	454.824026000395	push	665.032416999864	push	1	3	1420.60151199985	3	1554.97130799995	4	1340.45032500035	4	1028.615094001	2	2332.49662600065	6	1079.89114100019	29	2.39600953699846	1	11	16	16	16	43	ja	nein
81	pushPullEmp	20150812T140708	27	w	25	r	1	14	3	81	0	neutral	2	1	n_7	n_10	yes	29	low400	pull	31	12	623.236937000096	pull	803.040460000469	pull	1	3	1420.60151199985	3	1554.97130799995	4	1340.45032500035	4	1028.615094001	2	2332.49662600065	6	1079.89114100019	29	2.39600953699846	1	11	16	16	16	43	ja	nein
82	pushPullEmp	20150812T140715	27	w	25	r	1	14	4	82	0	neutral	2	1	n_9	n_10	yes	29	high800	push	31	12	440.15728199984	push	664.020293000343	push	1	3	1420.60151199985	3	1554.97130799995	4	1340.45032500035	4	1028.615094001	2	2332.49662600065	6	1079.89114100019	29	2.39600953699846	1	11	16	16	16	43	ja	nein
83	pushPullEmp	20150812T140722	27	w	25	r	1	14	5	83	0	neutral	2	1	n_12	n_10	yes	29	high800	push	31	12	472.082190998961	push	694.428160998839	push	1	3	1420.60151199985	3	1554.97130799995	4	1340.45032500035	4	1028.615094001	2	2332.49662600065	6	1079.89114100019	29	2.39600953699846	1	11	16	16	16	43	ja	nein
84	pushPullEmp	20150812T140729	27	w	25	r	1	14	6	84	0	neutral	2	1	n_11	n_10	yes	29	low400	pull	31	12	444.737338998384	pull	633.333329999805	pull	1	3	1420.60151199985	3	1554.97130799995	4	1340.45032500035	4	1028.615094001	2	2332.49662600065	6	1079.89114100019	29	2.39600953699846	1	11	16	16	16	43	ja	nein
85	pushPullEmp	20150812T140821	27	w	25	r	1	15	1	85	0	sad	6	2	s_33	s_39	no	17	low400	pull	31	12	633.495217001022	pull	859.487550001271	pull	1	7	1246.76474899934	7	1285.64088199892	6	1553.56677199961	4	1393.48596499985	3	3379.37754800078	6	1023.96704800049	17	1.83519312299904	1	11	16	16	16	43	ja	nein
86	pushPullEmp	20150812T140828	27	w	25	r	1	15	2	86	0	sad	6	2	s_35	s_39	no	17	low400	pull	31	12	419.506793999157	pull	590.794131000715	pull	1	7	1246.76474899934	7	1285.64088199892	6	1553.56677199961	4	1393.48596499985	3	3379.37754800078	6	1023.96704800049	17	1.83519312299904	1	11	16	16	16	43	ja	nein
87	pushPullEmp	20150812T140835	27	w	25	r	1	15	3	87	0	sad	6	2	s_34	s_39	no	17	high800	push	31	12	481.187750000463	push	667.430992999361	push	1	7	1246.76474899934	7	1285.64088199892	6	1553.56677199961	4	1393.48596499985	3	3379.37754800078	6	1023.96704800049	17	1.83519312299904	1	11	16	16	16	43	ja	nein
88	pushPullEmp	20150812T140842	27	w	25	r	1	15	4	88	0	sad	6	2	s_31	s_39	no	17	high800	push	31	12	473.114203000368	push	673.379513001128	push	1	7	1246.76474899934	7	1285.64088199892	6	1553.56677199961	4	1393.48596499985	3	3379.37754800078	6	1023.96704800049	17	1.83519312299904	1	11	16	16	16	43	ja	nein
89	pushPullEmp	20150812T140850	27	w	25	r	1	15	5	89	0	sad	6	2	s_36	s_39	no	17	low400	pull	31	12	472.917753000118	pull	649.527300999878	pull	1	7	1246.76474899934	7	1285.64088199892	6	1553.56677199961	4	1393.48596499985	3	3379.37754800078	6	1023.96704800049	17	1.83519312299904	1	11	16	16	16	43	ja	nein
90	pushPullEmp	20150812T140857	27	w	25	r	1	15	6	90	0	sad	6	2	s_32	s_39	no	17	low400	pull	31	12	589.636550000549	pull	780.791693999461	pull	1	7	1246.76474899934	7	1285.64088199892	6	1553.56677199961	4	1393.48596499985	3	3379.37754800078	6	1023.96704800049	17	1.83519312299904	1	11	16	16	16	43	ja	nein
91	pushPullEmp	20150812T141004	27	w	25	r	1	16	1	91	0	sad	4	2	s_21	s_24	yes	29	high800	push	31	12	604.963507000211	push	819.637584999218	push	1	6	1420.49499899986	6	1033.02482700019	3	3317.23148399942	4	1428.56586400012	2	2032.49719300038	4	1259.53320500048	29	1.45138482499897	1	11	16	16	16	43	ja	nein
92	pushPullEmp	20150812T141012	27	w	25	r	1	16	2	92	0	sad	4	2	s_20	s_24	yes	29	low400	pull	31	12	334.17446200049	pull	505.472542999385	pull	1	6	1420.49499899986	6	1033.02482700019	3	3317.23148399942	4	1428.56586400012	2	2032.49719300038	4	1259.53320500048	29	1.45138482499897	1	11	16	16	16	43	ja	nein
93	pushPullEmp	20150812T141019	27	w	25	r	1	16	3	93	0	sad	4	2	s_24	s_24	yes	29	high800	push	31	12	451.098689000995	push	626.014277001654	push	1	6	1420.49499899986	6	1033.02482700019	3	3317.23148399942	4	1428.56586400012	2	2032.49719300038	4	1259.53320500048	29	1.45138482499897	1	11	16	16	16	43	ja	nein
94	pushPullEmp	20150812T141026	27	w	25	r	1	16	4	94	0	sad	4	2	s_19	s_24	yes	29	low400	pull	31	12	516.834310998893	pull	690.151604999191	pull	1	6	1420.49499899986	6	1033.02482700019	3	3317.23148399942	4	1428.56586400012	2	2032.49719300038	4	1259.53320500048	29	1.45138482499897	1	11	16	16	16	43	ja	nein
95	pushPullEmp	20150812T141033	27	w	25	r	1	16	5	95	0	sad	4	2	s_23	s_24	yes	29	low400	pull	31	12	523.17413200115	pull	698.679765001434	pull	1	6	1420.49499899986	6	1033.02482700019	3	3317.23148399942	4	1428.56586400012	2	2032.49719300038	4	1259.53320500048	29	1.45138482499897	1	11	16	16	16	43	ja	nein
96	pushPullEmp	20150812T141040	27	w	25	r	1	16	6	96	0	sad	4	2	s_22	s_24	yes	29	high800	push	31	12	823.858696999494	push	1039.72423799981	push	1	6	1420.49499899986	6	1033.02482700019	3	3317.23148399942	4	1428.56586400012	2	2032.49719300038	4	1259.53320500048	29	1.45138482499897	1	11	16	16	16	43	ja	nein
97	pushPullEmp	20150812T141124	27	w	25	r	1	17	1	97	0	neutral	1	1	n_5	n_6	yes	29	high800	push	31	12	-1485.19488399952	pull	728.754601998939	pull	2	6	1966.54130999923	3	1423.34053000013	4	2470.1055229998	3	3711.0047719998	2	973.762822999561	4	1173.91300300005	29	1.93671395099955	1	11	16	16	16	43	ja	nein
98	pushPullEmp	20150812T141131	27	w	25	r	1	17	2	98	0	neutral	1	1	n_6	n_6	yes	29	low400	pull	31	12	860.512366000767	pull	1079.08724500056	pull	1	6	1966.54130999923	3	1423.34053000013	4	2470.1055229998	3	3711.0047719998	2	973.762822999561	4	1173.91300300005	29	1.93671395099955	1	11	16	16	16	43	ja	nein
99	pushPullEmp	20150812T141138	27	w	25	r	1	17	3	99	0	neutral	1	1	n_1	n_6	yes	29	high800	push	31	12	431.024280999831	push	606.456905999134	push	1	6	1966.54130999923	3	1423.34053000013	4	2470.1055229998	3	3711.0047719998	2	973.762822999561	4	1173.91300300005	29	1.93671395099955	1	11	16	16	16	43	ja	nein
100	pushPullEmp	20150812T141145	27	w	25	r	1	17	4	100	0	neutral	1	1	n_4	n_6	yes	29	low400	pull	31	12	538.583263000968	pull	719.869181000016	pull	1	6	1966.54130999923	3	1423.34053000013	4	2470.1055229998	3	3711.0047719998	2	973.762822999561	4	1173.91300300005	29	1.93671395099955	1	11	16	16	16	43	ja	nein
101	pushPullEmp	20150812T141152	27	w	25	r	1	17	5	101	0	neutral	1	1	n_3	n_6	yes	29	high800	push	31	12	810.712006000656	push	1010.74326600003	push	1	6	1966.54130999923	3	1423.34053000013	4	2470.1055229998	3	3711.0047719998	2	973.762822999561	4	1173.91300300005	29	1.93671395099955	1	11	16	16	16	43	ja	nein
102	pushPullEmp	20150812T141200	27	w	25	r	1	17	6	102	0	neutral	1	1	n_2	n_6	yes	29	low400	pull	31	12	526.408737999285	pull	723.062457999826	pull	1	6	1966.54130999923	3	1423.34053000013	4	2470.1055229998	3	3711.0047719998	2	973.762822999561	4	1173.91300300005	29	1.93671395099955	1	11	16	16	16	43	ja	nein
103	pushPullEmp	20150812T141246	27	w	25	r	1	18	1	103	0	neutral	5	1	n_27	n_38	no	17	high800	push	31	12	468.066840999294	push	641.719037998977	push	1	5	1198.40806799948	4	1140.01919500151	4	1079.65180199972	2	1182.55506899914	1	2614.01178599954	3	1786.95455199886	17	1.75468592799916	1	11	16	16	16	43	ja	nein
104	pushPullEmp	20150812T141253	27	w	25	r	1	18	2	104	0	neutral	5	1	n_26	n_38	no	17	high800	push	31	12	492.411715001144	push	658.386625001076	push	1	5	1198.40806799948	4	1140.01919500151	4	1079.65180199972	2	1182.55506899914	1	2614.01178599954	3	1786.95455199886	17	1.75468592799916	1	11	16	16	16	43	ja	nein
105	pushPullEmp	20150812T141300	27	w	25	r	1	18	3	105	0	neutral	5	1	n_25	n_38	no	17	low400	pull	31	12	471.978219001045	pull	659.093148999687	pull	1	5	1198.40806799948	4	1140.01919500151	4	1079.65180199972	2	1182.55506899914	1	2614.01178599954	3	1786.95455199886	17	1.75468592799916	1	11	16	16	16	43	ja	nein
106	pushPullEmp	20150812T141307	27	w	25	r	1	18	4	106	0	neutral	5	1	n_28	n_38	no	17	low400	pull	31	12	513.002585999246	pull	695.522964998716	pull	1	5	1198.40806799948	4	1140.01919500151	4	1079.65180199972	2	1182.55506899914	1	2614.01178599954	3	1786.95455199886	17	1.75468592799916	1	11	16	16	16	43	ja	nein
107	pushPullEmp	20150812T141314	27	w	25	r	1	18	5	107	0	neutral	5	1	n_29	n_38	no	17	high800	push	31	12	509.72318400009	push	699.57542000075	push	1	5	1198.40806799948	4	1140.01919500151	4	1079.65180199972	2	1182.55506899914	1	2614.01178599954	3	1786.95455199886	17	1.75468592799916	1	11	16	16	16	43	ja	nein
108	pushPullEmp	20150812T141321	27	w	25	r	1	18	6	108	0	neutral	5	1	n_30	n_38	no	17	low400	pull	31	12	471.767553000158	pull	657.227635999428	pull	1	5	1198.40806799948	4	1140.01919500151	4	1079.65180199972	2	1182.55506899914	1	2614.01178599954	3	1786.95455199886	17	1.75468592799916	1	11	16	16	16	43	ja	nein
109	pushPullEmp	20150812T141403	27	w	25	r	1	19	1	109	0	stroke	4	3	h_19	h_39	no	17	low400	pull	31	12	632.532012999131	pull	846.379612999139	pull	1	4	622.831717999361	5	630.044086999987	5	1658.0853659998	3	1662.28982900066	2	2250.87713600078	6	832.379506999132	17	1.93476205399929	1	11	16	16	16	43	ja	nein
110	pushPullEmp	20150812T141410	27	w	25	r	1	19	2	110	0	stroke	4	3	h_21	h_39	no	17	high800	push	31	12	486.842989000143	push	673.229396998868	push	1	4	622.831717999361	5	630.044086999987	5	1658.0853659998	3	1662.28982900066	2	2250.87713600078	6	832.379506999132	17	1.93476205399929	1	11	16	16	16	43	ja	nein
111	pushPullEmp	20150812T141417	27	w	25	r	1	19	3	111	0	stroke	4	3	h_20	h_39	no	17	low400	pull	31	12	494.015239000059	pull	679.988356999369	pull	1	4	622.831717999361	5	630.044086999987	5	1658.0853659998	3	1662.28982900066	2	2250.87713600078	6	832.379506999132	17	1.93476205399929	1	11	16	16	16	43	ja	nein
112	pushPullEmp	20150812T141424	27	w	25	r	1	19	4	112	0	stroke	4	3	h_22	h_39	no	17	high800	push	31	12	541.035579000076	push	724.299818000058	push	1	4	622.831717999361	5	630.044086999987	5	1658.0853659998	3	1662.28982900066	2	2250.87713600078	6	832.379506999132	17	1.93476205399929	1	11	16	16	16	43	ja	nein
113	pushPullEmp	20150812T141432	27	w	25	r	1	19	5	113	0	stroke	4	3	h_24	h_39	no	17	low400	pull	31	12	663.808219999628	pull	864.899386001416	pull	1	4	622.831717999361	5	630.044086999987	5	1658.0853659998	3	1662.28982900066	2	2250.87713600078	6	832.379506999132	17	1.93476205399929	1	11	16	16	16	43	ja	nein
114	pushPullEmp	20150812T141439	27	w	25	r	1	19	6	114	0	stroke	4	3	h_23	h_39	no	17	low400	pull	31	12	507.560162000009	pull	688.747330000188	pull	1	4	622.831717999361	5	630.044086999987	5	1658.0853659998	3	1662.28982900066	2	2250.87713600078	6	832.379506999132	17	1.93476205399929	1	11	16	16	16	43	ja	nein
115	pushPullEmp	20150812T141521	27	w	25	r	1	20	1	115	0	stroke	3	3	h_16	h_38	no	17	high800	push	31	12	512.376891999433	push	676.741065000082	push	1	6	1830.26212199911	6	1076.43393000035	5	537.577922001219	3	1707.50044800116	2	1340.09657000024	3	1222.28841200013	17	2.55842689699966	1	11	16	16	16	43	ja	nein
116	pushPullEmp	20150812T141527	27	w	25	r	1	20	2	116	0	stroke	3	3	h_14	h_38	no	17	low400	pull	31	12	456.46376899902	pull	633.450125999734	pull	1	6	1830.26212199911	6	1076.43393000035	5	537.577922001219	3	1707.50044800116	2	1340.09657000024	3	1222.28841200013	17	2.55842689699966	1	11	16	16	16	43	ja	nein
117	pushPullEmp	20150812T141534	27	w	25	r	1	20	3	117	0	stroke	3	3	h_17	h_38	no	17	high800	push	31	12	557.344388999903	push	731.522363000389	push	1	6	1830.26212199911	6	1076.43393000035	5	537.577922001219	3	1707.50044800116	2	1340.09657000024	3	1222.28841200013	17	2.55842689699966	1	11	16	16	16	43	ja	nein
118	pushPullEmp	20150812T141541	27	w	25	r	1	20	4	118	0	stroke	3	3	h_13	h_38	no	17	high800	push	31	12	473.218913000077	push	656.203105999433	push	1	6	1830.26212199911	6	1076.43393000035	5	537.577922001219	3	1707.50044800116	2	1340.09657000024	3	1222.28841200013	17	2.55842689699966	1	11	16	16	16	43	ja	nein
119	pushPullEmp	20150812T141548	27	w	25	r	1	20	5	119	0	stroke	3	3	h_15	h_38	no	17	low400	pull	31	12	605.24067099989	pull	827.422916999538	pull	1	6	1830.26212199911	6	1076.43393000035	5	537.577922001219	3	1707.50044800116	2	1340.09657000024	3	1222.28841200013	17	2.55842689699966	1	11	16	16	16	43	ja	nein
120	pushPullEmp	20150812T141555	27	w	25	r	1	20	6	120	0	stroke	3	3	h_18	h_38	no	17	low400	pull	31	12	391.987977000899	pull	565.733664000509	pull	1	6	1830.26212199911	6	1076.43393000035	5	537.577922001219	3	1707.50044800116	2	1340.09657000024	3	1222.28841200013	17	2.55842689699966	1	11	16	16	16	43	ja	nein
[truncated: 28 more columns]
