# Supplementary material for: Empathic concern and personal distress depend on situational but not dispositional factors
Source: PLoS One. 2019 Nov 14;14(11):e0225102. doi: 10.1371/journal.pone.0225102 (PMC6855434; doi:10.1371/journal.pone.0225102)
Supplement: S3 File — (ZIP) [file pone.0225102.s004.zip › Results/pushPullEmp_25_avg.txt]

expName	date	vpNum	gender	age	handedness	respMapping	block	trial	trialCount	practice	picType	picBlock	picTypeNum	picName	memPicName	memPicPresent	memPicCorrKey	tone	respDirection	panas1Pos	panas1Neg	movementOnset	movementOnsetDirection	movementOffset	movementOffsetDirection	correct	respKeyTender	respTimeTender	respKeyCompassionate	respTimeCompassionate	respKeyMoved	respTimeMoved	respKeyWorried	respTimeWorried	respKeyDistressed	respTimeDistressed	respKeyAlarmed	respTimeAlarmed	memRespKey	memRespTime	correctMemTask	fs	ec	pt	pd	empathy	pqQ1	pqQ2	panas2Pos
1	pushPullEmp	20150812T115746	25	w	21	r	1	1	1	1	1	practice	2	4	p_8	p_11	yes	29	high800	push	27	10	908.66910899993	push	1168.60001199998	push	1	1	1146.91281499995	1	2765.234201	1	1562.11729500001	1	1315.21052599999	1	3478.57654199993	1	8840.21499200003	29	7.41873541899997	1	16	18	15	15	49	ja	nein
2	pushPullEmp	20150812T115753	25	w	21	r	1	1	2	2	1	practice	2	4	p_7	p_11	yes	29	low400	pull	27	10	804.212048999924	pull	1090.62793099995	pull	1	1	1146.91281499995	1	2765.234201	1	1562.11729500001	1	1315.21052599999	1	3478.57654199993	1	8840.21499200003	29	7.41873541899997	1	16	18	15	15	49	ja	nein
3	pushPullEmp	20150812T115801	25	w	21	r	1	1	3	3	1	practice	2	4	p_9	p_11	yes	29	low400	pull	27	10	591.879481000096	pull	876.625476000077	pull	1	1	1146.91281499995	1	2765.234201	1	1562.11729500001	1	1315.21052599999	1	3478.57654199993	1	8840.21499200003	29	7.41873541899997	1	16	18	15	15	49	ja	nein
4	pushPullEmp	20150812T115811	25	w	21	r	1	1	4	4	1	practice	2	4	p_10	p_11	yes	29	low400	pull	27	10	734.528574000028	pull	1073.16542000001	pull	1	1	1146.91281499995	1	2765.234201	1	1562.11729500001	1	1315.21052599999	1	3478.57654199993	1	8840.21499200003	29	7.41873541899997	1	16	18	15	15	49	ja	nein
5	pushPullEmp	20150812T115818	25	w	21	r	1	1	5	5	1	practice	2	4	p_11	p_11	yes	29	low400	pull	27	10	670.205040999922	pull	1101.87214500002	pull	1	1	1146.91281499995	1	2765.234201	1	1562.11729500001	1	1315.21052599999	1	3478.57654199993	1	8840.21499200003	29	7.41873541899997	1	16	18	15	15	49	ja	nein
6	pushPullEmp	20150812T115826	25	w	21	r	1	1	6	6	1	practice	2	4	p_12	p_11	yes	29	low400	pull	27	10	647.167202999962	pull	1236.17628099997	pull	1	1	1146.91281499995	1	2765.234201	1	1562.11729500001	1	1315.21052599999	1	3478.57654199993	1	8840.21499200003	29	7.41873541899997	1	16	18	15	15	49	ja	nein
7	pushPullEmp	20150812T115938	25	w	21	r	1	2	1	7	1	practice	1	4	p_3	p_13	no	17	high800	push	27	10	722.757620000019	push	986.271840999942	push	1	1	2655.02584399997	1	1413.28105299999	1	829.990554999995	1	1313.33422900002	1	500.193373999991	1	825.985929999888	17	2.35258524899996	1	16	18	15	15	49	ja	nein
8	pushPullEmp	20150812T115945	25	w	21	r	1	2	2	8	1	practice	1	4	p_1	p_13	no	17	high800	push	27	10	600.704679999993	push	896.248545999995	push	1	1	2655.02584399997	1	1413.28105299999	1	829.990554999995	1	1313.33422900002	1	500.193373999991	1	825.985929999888	17	2.35258524899996	1	16	18	15	15	49	ja	nein
9	pushPullEmp	20150812T115952	25	w	21	r	1	2	3	9	1	practice	1	4	p_4	p_13	no	17	high800	push	27	10	625.791131999975	push	933.441262000045	push	1	1	2655.02584399997	1	1413.28105299999	1	829.990554999995	1	1313.33422900002	1	500.193373999991	1	825.985929999888	17	2.35258524899996	1	16	18	15	15	49	ja	nein
10	pushPullEmp	20150812T120000	25	w	21	r	1	2	4	10	1	practice	1	4	p_5	p_13	no	17	high800	push	27	10	654.546124000016	push	1000.82555800007	push	1	1	2655.02584399997	1	1413.28105299999	1	829.990554999995	1	1313.33422900002	1	500.193373999991	1	825.985929999888	17	2.35258524899996	1	16	18	15	15	49	ja	nein
11	pushPullEmp	20150812T120007	25	w	21	r	1	2	5	11	1	practice	1	4	p_2	p_13	no	17	low400	pull	27	10	565.952996999935	pull	861.044787999939	pull	1	1	2655.02584399997	1	1413.28105299999	1	829.990554999995	1	1313.33422900002	1	500.193373999991	1	825.985929999888	17	2.35258524899996	1	16	18	15	15	49	ja	nein
12	pushPullEmp	20150812T120014	25	w	21	r	1	2	6	12	1	practice	1	4	p_6	p_13	no	17	high800	push	27	10	553.522815999921	push	865.308403999942	push	1	1	2655.02584399997	1	1413.28105299999	1	829.990554999995	1	1313.33422900002	1	500.193373999991	1	825.985929999888	17	2.35258524899996	1	16	18	15	15	49	ja	nein
13	pushPullEmp	20150812T120111	25	w	21	r	1	3	1	13	0	sad	1	2	s_3	s_37	no	17	low400	pull	27	10	713.453108999947	pull	1025.05052000004	pull	1	3	4348.56556799991	6	4169.95873499991	3	5650.23038800018	3	5188.72219700006	1	3275.15230799986	2	3608.23036399984	17	2.78215361400021	1	16	18	15	15	49	ja	nein
14	pushPullEmp	20150812T120118	25	w	21	r	1	3	2	14	0	sad	1	2	s_1	s_37	no	17	high800	push	27	10	646.830297000046	push	978.271225999928	push	1	3	4348.56556799991	6	4169.95873499991	3	5650.23038800018	3	5188.72219700006	1	3275.15230799986	2	3608.23036399984	17	2.78215361400021	1	16	18	15	15	49	ja	nein
15	pushPullEmp	20150812T120126	25	w	21	r	1	3	3	15	0	sad	1	2	s_4	s_37	no	17	low400	pull	27	10	563.949216999963	pull	967.966341000083	pull	1	3	4348.56556799991	6	4169.95873499991	3	5650.23038800018	3	5188.72219700006	1	3275.15230799986	2	3608.23036399984	17	2.78215361400021	1	16	18	15	15	49	ja	nein
16	pushPullEmp	20150812T120133	25	w	21	r	1	3	4	16	0	sad	1	2	s_6	s_37	no	17	low400	pull	27	10	786.592314000112	pull	1224.4986820002	pull	1	3	4348.56556799991	6	4169.95873499991	3	5650.23038800018	3	5188.72219700006	1	3275.15230799986	2	3608.23036399984	17	2.78215361400021	1	16	18	15	15	49	ja	nein
17	pushPullEmp	20150812T120140	25	w	21	r	1	3	5	17	0	sad	1	2	s_5	s_37	no	17	high800	push	27	10	691.249502999975	push	948.394263000049	push	1	3	4348.56556799991	6	4169.95873499991	3	5650.23038800018	3	5188.72219700006	1	3275.15230799986	2	3608.23036399984	17	2.78215361400021	1	16	18	15	15	49	ja	nein
18	pushPullEmp	20150812T120147	25	w	21	r	1	3	6	18	0	sad	1	2	s_2	s_37	no	17	high800	push	27	10	641.846588999992	push	857.575988000102	push	1	3	4348.56556799991	6	4169.95873499991	3	5650.23038800018	3	5188.72219700006	1	3275.15230799986	2	3608.23036399984	17	2.78215361400021	1	16	18	15	15	49	ja	nein
19	pushPullEmp	20150812T120257	25	w	21	r	1	4	1	19	0	sad	3	2	s_16	s_13	yes	29	low400	pull	27	10	1157.82389500016	pull	1441.44611500003	pull	1	6	1969.46081199985	6	2821.7599730001	4	2941.92216500005	3	3832.66281900001	2	1226.65167900004	2	2042.98269399987	29	2.79866826600005	1	16	18	15	15	49	ja	nein
20	pushPullEmp	20150812T120304	25	w	21	r	1	4	2	20	0	sad	3	2	s_15	s_13	yes	29	high800	push	27	10	647.395269000142	push	872.78487600004	push	1	6	1969.46081199985	6	2821.7599730001	4	2941.92216500005	3	3832.66281900001	2	1226.65167900004	2	2042.98269399987	29	2.79866826600005	1	16	18	15	15	49	ja	nein
21	pushPullEmp	20150812T120311	25	w	21	r	1	4	3	21	0	sad	3	2	s_18	s_13	yes	29	high800	push	27	10	513.526307999953	push	700.046177999937	push	1	6	1969.46081199985	6	2821.7599730001	4	2941.92216500005	3	3832.66281900001	2	1226.65167900004	2	2042.98269399987	29	2.79866826600005	1	16	18	15	15	49	ja	nein
22	pushPullEmp	20150812T120317	25	w	21	r	1	4	4	22	0	sad	3	2	s_13	s_13	yes	29	low400	pull	27	10	523.220438000024	pull	705.846116000046	pull	1	6	1969.46081199985	6	2821.7599730001	4	2941.92216500005	3	3832.66281900001	2	1226.65167900004	2	2042.98269399987	29	2.79866826600005	1	16	18	15	15	49	ja	nein
23	pushPullEmp	20150812T120326	25	w	21	r	1	4	5	23	0	sad	3	2	s_17	s_13	yes	29	high800	push	27	10	595.003773000011	push	812.389448000071	push	1	6	1969.46081199985	6	2821.7599730001	4	2941.92216500005	3	3832.66281900001	2	1226.65167900004	2	2042.98269399987	29	2.79866826600005	1	16	18	15	15	49	ja	nein
24	pushPullEmp	20150812T120333	25	w	21	r	1	4	6	24	0	sad	3	2	s_14	s_13	yes	29	low400	pull	27	10	495.118512999947	pull	783.249515999936	pull	1	6	1969.46081199985	6	2821.7599730001	4	2941.92216500005	3	3832.66281900001	2	1226.65167900004	2	2042.98269399987	29	2.79866826600005	1	16	18	15	15	49	ja	nein
25	pushPullEmp	20150812T120430	25	w	21	r	1	5	1	25	0	neutral	5	1	n_30	n_38	no	17	high800	push	27	10	783.410991000053	push	993.644253000028	push	1	1	1670.89797299991	1	1055.51985600005	1	1550.83956500016	1	1442.8438519999	1	1403.33507200012	1	3386.10848600001	17	3.047269099	1	16	18	15	15	49	ja	nein
26	pushPullEmp	20150812T120438	25	w	21	r	1	5	2	26	0	neutral	5	1	n_29	n_38	no	17	high800	push	27	10	524.829537000031	push	760.075819999955	push	1	1	1670.89797299991	1	1055.51985600005	1	1550.83956500016	1	1442.8438519999	1	1403.33507200012	1	3386.10848600001	17	3.047269099	1	16	18	15	15	49	ja	nein
27	pushPullEmp	20150812T120445	25	w	21	r	1	5	3	27	0	neutral	5	1	n_27	n_38	no	17	low400	pull	27	10	630.379263999979	pull	881.79863600008	pull	1	1	1670.89797299991	1	1055.51985600005	1	1550.83956500016	1	1442.8438519999	1	1403.33507200012	1	3386.10848600001	17	3.047269099	1	16	18	15	15	49	ja	nein
28	pushPullEmp	20150812T120455	25	w	21	r	1	5	4	28	0	neutral	5	1	n_28	n_38	no	17	high800	push	27	10	743.35202600003	push	927.973223000099	push	1	1	1670.89797299991	1	1055.51985600005	1	1550.83956500016	1	1442.8438519999	1	1403.33507200012	1	3386.10848600001	17	3.047269099	1	16	18	15	15	49	ja	nein
29	pushPullEmp	20150812T120503	25	w	21	r	1	5	5	29	0	neutral	5	1	n_26	n_38	no	17	low400	pull	27	10	731.078681999956	pull	1021.1335309999	pull	1	1	1670.89797299991	1	1055.51985600005	1	1550.83956500016	1	1442.8438519999	1	1403.33507200012	1	3386.10848600001	17	3.047269099	1	16	18	15	15	49	ja	nein
30	pushPullEmp	20150812T120511	25	w	21	r	1	5	6	30	0	neutral	5	1	n_25	n_38	no	17	low400	pull	27	10	1221.97961299987	pull	1575.75357999993	pull	1	1	1670.89797299991	1	1055.51985600005	1	1550.83956500016	1	1442.8438519999	1	1403.33507200012	1	3386.10848600001	17	3.047269099	1	16	18	15	15	49	ja	nein
31	pushPullEmp	20150812T120559	25	w	21	r	1	6	1	31	0	neutral	2	1	n_9	n_8	yes	29	high800	push	27	10	639.961708999981	push	847.867263999779	push	1	1	2128.66697100003	3	1908.44765599991	2	1463.64367499996	1	1759.326031	2	3721.355571	1	1542.83259999988	29	2.47412853299988	1	16	18	15	15	49	ja	nein
32	pushPullEmp	20150812T120606	25	w	21	r	1	6	2	32	0	neutral	2	1	n_10	n_8	yes	29	low400	pull	27	10	562.430594000152	pull	807.568314000155	pull	1	1	2128.66697100003	3	1908.44765599991	2	1463.64367499996	1	1759.326031	2	3721.355571	1	1542.83259999988	29	2.47412853299988	1	16	18	15	15	49	ja	nein
33	pushPullEmp	20150812T120613	25	w	21	r	1	6	3	33	0	neutral	2	1	n_12	n_8	yes	29	high800	push	27	10	-1689.50205100002	pull	674.153473999993	push	1	1	2128.66697100003	3	1908.44765599991	2	1463.64367499996	1	1759.326031	2	3721.355571	1	1542.83259999988	29	2.47412853299988	1	16	18	15	15	49	ja	nein
34	pushPullEmp	20150812T120620	25	w	21	r	1	6	4	34	0	neutral	2	1	n_7	n_8	yes	29	low400	pull	27	10	527.973208999929	pull	823.514714000003	pull	1	1	2128.66697100003	3	1908.44765599991	2	1463.64367499996	1	1759.326031	2	3721.355571	1	1542.83259999988	29	2.47412853299988	1	16	18	15	15	49	ja	nein
35	pushPullEmp	20150812T120627	25	w	21	r	1	6	5	35	0	neutral	2	1	n_11	n_8	yes	29	low400	pull	27	10	-1114.59241199997	pull	1238.48739800008	pull	1	1	2128.66697100003	3	1908.44765599991	2	1463.64367499996	1	1759.326031	2	3721.355571	1	1542.83259999988	29	2.47412853299988	1	16	18	15	15	49	ja	nein
36	pushPullEmp	20150812T120635	25	w	21	r	1	6	6	36	0	neutral	2	1	n_8	n_8	yes	29	high800	push	27	10	571.481195000004	push	845.25656600006	push	1	1	2128.66697100003	3	1908.44765599991	2	1463.64367499996	1	1759.326031	2	3721.355571	1	1542.83259999988	29	2.47412853299988	1	16	18	15	15	49	ja	nein
37	pushPullEmp	20150812T120726	25	w	21	r	1	7	1	37	0	stroke	5	3	h_26	h_30	yes	29	high800	push	27	10	614.271849999914	pull	1264.94550399992	push	1	5	3382.22182200002	6	2600.49246700009	5	2703.49731200008	7	1728.46091100018	7	1570.01319999995	7	1842.54044300019	29	2.14632730300013	1	16	18	15	15	49	ja	nein
38	pushPullEmp	20150812T120735	25	w	21	r	1	7	2	38	0	stroke	5	3	h_27	h_30	yes	29	low400	pull	27	10	424.466130000023	pull	615.105019999968	pull	1	5	3382.22182200002	6	2600.49246700009	5	2703.49731200008	7	1728.46091100018	7	1570.01319999995	7	1842.54044300019	29	2.14632730300013	1	16	18	15	15	49	ja	nein
39	pushPullEmp	20150812T120742	25	w	21	r	1	7	3	39	0	stroke	5	3	h_28	h_30	yes	29	high800	push	27	10	539.211207999988	push	701.275057000094	push	1	5	3382.22182200002	6	2600.49246700009	5	2703.49731200008	7	1728.46091100018	7	1570.01319999995	7	1842.54044300019	29	2.14632730300013	1	16	18	15	15	49	ja	nein
40	pushPullEmp	20150812T120749	25	w	21	r	1	7	4	40	0	stroke	5	3	h_25	h_30	yes	29	low400	pull	27	10	426.971700000062	pull	603.30485599989	pull	1	5	3382.22182200002	6	2600.49246700009	5	2703.49731200008	7	1728.46091100018	7	1570.01319999995	7	1842.54044300019	29	2.14632730300013	1	16	18	15	15	49	ja	nein
41	pushPullEmp	20150812T120756	25	w	21	r	1	7	5	41	0	stroke	5	3	h_29	h_30	yes	29	low400	pull	27	10	567.14721800004	pull	735.061415999875	pull	1	5	3382.22182200002	6	2600.49246700009	5	2703.49731200008	7	1728.46091100018	7	1570.01319999995	7	1842.54044300019	29	2.14632730300013	1	16	18	15	15	49	ja	nein
42	pushPullEmp	20150812T120803	25	w	21	r	1	7	6	42	0	stroke	5	3	h_30	h_30	yes	29	high800	push	27	10	481.387983999961	push	682.818141999955	push	1	5	3382.22182200002	6	2600.49246700009	5	2703.49731200008	7	1728.46091100018	7	1570.01319999995	7	1842.54044300019	29	2.14632730300013	1	16	18	15	15	49	ja	nein
43	pushPullEmp	20150812T120853	25	w	21	r	1	8	1	43	0	stroke	4	3	h_19	h_39	no	17	high800	push	27	10	631.28160100005	push	793.418174000048	push	1	7	1797.89242399988	7	1874.81093300016	7	2225.6212719999	6	3056.77041299987	6	2804.20265900011	7	1894.08919200014	17	2.92799513199998	1	16	18	15	15	49	ja	nein
44	pushPullEmp	20150812T120900	25	w	21	r	1	8	2	44	0	stroke	4	3	h_24	h_39	no	17	low400	pull	27	10	518.151239000057	pull	665.087263000127	pull	1	7	1797.89242399988	7	1874.81093300016	7	2225.6212719999	6	3056.77041299987	6	2804.20265900011	7	1894.08919200014	17	2.92799513199998	1	16	18	15	15	49	ja	nein
45	pushPullEmp	20150812T120907	25	w	21	r	1	8	3	45	0	stroke	4	3	h_22	h_39	no	17	high800	push	27	10	448.488833999912	push	594.978978999829	push	1	7	1797.89242399988	7	1874.81093300016	7	2225.6212719999	6	3056.77041299987	6	2804.20265900011	7	1894.08919200014	17	2.92799513199998	1	16	18	15	15	49	ja	nein
46	pushPullEmp	20150812T120913	25	w	21	r	1	8	4	46	0	stroke	4	3	h_20	h_39	no	17	low400	pull	27	10	286.578435999971	pull	432.023192999921	pull	1	7	1797.89242399988	7	1874.81093300016	7	2225.6212719999	6	3056.77041299987	6	2804.20265900011	7	1894.08919200014	17	2.92799513199998	1	16	18	15	15	49	ja	nein
47	pushPullEmp	20150812T120921	25	w	21	r	1	8	5	47	0	stroke	4	3	h_23	h_39	no	17	low400	pull	27	10	632.582493000091	pull	792.393257000076	pull	1	7	1797.89242399988	7	1874.81093300016	7	2225.6212719999	6	3056.77041299987	6	2804.20265900011	7	1894.08919200014	17	2.92799513199998	1	16	18	15	15	49	ja	nein
48	pushPullEmp	20150812T120929	25	w	21	r	1	8	6	48	0	stroke	4	3	h_21	h_39	no	17	high800	push	27	10	478.597989000131	push	645.342322000128	push	1	7	1797.89242399988	7	1874.81093300016	7	2225.6212719999	6	3056.77041299987	6	2804.20265900011	7	1894.08919200014	17	2.92799513199998	1	16	18	15	15	49	ja	nein
49	pushPullEmp	20150812T121022	25	w	21	r	1	9	1	49	0	sad	6	2	s_35	s_39	no	17	high800	push	27	10	691.864074999879	push	845.795834999857	push	1	3	2303.72118700006	6	3055.7295619999	5	2194.95637699993	4	2193.00038300003	4	1710.38856900009	3	2375.22510099984	17	3.39372255399985	1	16	18	15	15	49	ja	nein
50	pushPullEmp	20150812T121029	25	w	21	r	1	9	2	50	0	sad	6	2	s_31	s_39	no	17	low400	pull	27	10	545.550368000117	pull	724.60542600002	pull	1	3	2303.72118700006	6	3055.7295619999	5	2194.95637699993	4	2193.00038300003	4	1710.38856900009	3	2375.22510099984	17	3.39372255399985	1	16	18	15	15	49	ja	nein
51	pushPullEmp	20150812T121036	25	w	21	r	1	9	3	51	0	sad	6	2	s_33	s_39	no	17	low400	pull	27	10	708.859580999961	pull	926.65933199999	pull	1	3	2303.72118700006	6	3055.7295619999	5	2194.95637699993	4	2193.00038300003	4	1710.38856900009	3	2375.22510099984	17	3.39372255399985	1	16	18	15	15	49	ja	nein
52	pushPullEmp	20150812T121043	25	w	21	r	1	9	4	52	0	sad	6	2	s_34	s_39	no	17	high800	push	27	10	869.187785999979	push	1083.3085979999	push	1	3	2303.72118700006	6	3055.7295619999	5	2194.95637699993	4	2193.00038300003	4	1710.38856900009	3	2375.22510099984	17	3.39372255399985	1	16	18	15	15	49	ja	nein
53	pushPullEmp	20150812T121050	25	w	21	r	1	9	5	53	0	sad	6	2	s_32	s_39	no	17	low400	pull	27	10	492.934791999985	pull	726.7234669999	pull	1	3	2303.72118700006	6	3055.7295619999	5	2194.95637699993	4	2193.00038300003	4	1710.38856900009	3	2375.22510099984	17	3.39372255399985	1	16	18	15	15	49	ja	nein
54	pushPullEmp	20150812T121057	25	w	21	r	1	9	6	54	0	sad	6	2	s_36	s_39	no	17	high800	push	27	10	450.925849000081	push	635.047782999985	push	1	3	2303.72118700006	6	3055.7295619999	5	2194.95637699993	4	2193.00038300003	4	1710.38856900009	3	2375.22510099984	17	3.39372255399985	1	16	18	15	15	49	ja	nein
55	pushPullEmp	20150812T121146	25	w	21	r	1	10	1	55	0	sad	5	2	s_26	s_25	yes	29	low400	pull	27	10	899.544343000007	pull	1096.85851899997	pull	1	6	1404.54508199991	5	2739.69309299991	5	1226.06062299997	3	1513.25060999989	2	3470.86033300002	5	1691.46278299991	17	3.06358460599995	2	16	18	15	15	49	ja	nein
56	pushPullEmp	20150812T121153	25	w	21	r	1	10	2	56	0	sad	5	2	s_30	s_25	yes	29	low400	pull	27	10	819.606464000008	pull	1039.72189700005	pull	1	6	1404.54508199991	5	2739.69309299991	5	1226.06062299997	3	1513.25060999989	2	3470.86033300002	5	1691.46278299991	17	3.06358460599995	2	16	18	15	15	49	ja	nein
57	pushPullEmp	20150812T121200	25	w	21	r	1	10	3	57	0	sad	5	2	s_28	s_25	yes	29	high800	push	27	10	378.384471000008	push	535.922595999982	push	1	6	1404.54508199991	5	2739.69309299991	5	1226.06062299997	3	1513.25060999989	2	3470.86033300002	5	1691.46278299991	17	3.06358460599995	2	16	18	15	15	49	ja	nein
58	pushPullEmp	20150812T121207	25	w	21	r	1	10	4	58	0	sad	5	2	s_25	s_25	yes	29	low400	pull	27	10	713.581362999894	pull	900.535009000014	pull	1	6	1404.54508199991	5	2739.69309299991	5	1226.06062299997	3	1513.25060999989	2	3470.86033300002	5	1691.46278299991	17	3.06358460599995	2	16	18	15	15	49	ja	nein
59	pushPullEmp	20150812T121214	25	w	21	r	1	10	5	59	0	sad	5	2	s_27	s_25	yes	29	high800	push	27	10	701.406134000175	push	879.172534000058	push	1	6	1404.54508199991	5	2739.69309299991	5	1226.06062299997	3	1513.25060999989	2	3470.86033300002	5	1691.46278299991	17	3.06358460599995	2	16	18	15	15	49	ja	nein
60	pushPullEmp	20150812T121221	25	w	21	r	1	10	6	60	0	sad	5	2	s_29	s_25	yes	29	low400	pull	27	10	797.163414000015	pull	1066.76459799985	pull	1	6	1404.54508199991	5	2739.69309299991	5	1226.06062299997	3	1513.25060999989	2	3470.86033300002	5	1691.46278299991	17	3.06358460599995	2	16	18	15	15	49	ja	nein
61	pushPullEmp	20150812T121311	25	w	21	r	1	11	1	61	0	stroke	6	3	h_31	h_31	yes	29	high800	push	27	10	826.475280000186	push	1003.565977	push	1	4	1874.58098700017	4	2295.71199899988	5	1394.7413840001	5	2470.64422100016	3	1066.32863799996	6	1937.75463499992	29	2.17450062300009	1	16	18	15	15	49	ja	nein
62	pushPullEmp	20150812T121320	25	w	21	r	1	11	2	62	0	stroke	6	3	h_32	h_31	yes	29	low400	pull	27	10	1693.48238599999	pull	1963.80755599996	pull	1	4	1874.58098700017	4	2295.71199899988	5	1394.7413840001	5	2470.64422100016	3	1066.32863799996	6	1937.75463499992	29	2.17450062300009	1	16	18	15	15	49	ja	nein
63	pushPullEmp	20150812T121327	25	w	21	r	1	11	3	63	0	stroke	6	3	h_33	h_31	yes	29	low400	pull	27	10	615.836402000108	pull	899.223162000093	pull	1	4	1874.58098700017	4	2295.71199899988	5	1394.7413840001	5	2470.64422100016	3	1066.32863799996	6	1937.75463499992	29	2.17450062300009	1	16	18	15	15	49	ja	nein
64	pushPullEmp	20150812T121335	25	w	21	r	1	11	4	64	0	stroke	6	3	h_35	h_31	yes	29	high800	push	27	10	670.331662000175	push	919.375814000072	push	1	4	1874.58098700017	4	2295.71199899988	5	1394.7413840001	5	2470.64422100016	3	1066.32863799996	6	1937.75463499992	29	2.17450062300009	1	16	18	15	15	49	ja	nein
65	pushPullEmp	20150812T121342	25	w	21	r	1	11	5	65	0	stroke	6	3	h_36	h_31	yes	29	high800	push	27	10	599.433041999968	push	785.630327999892	push	1	4	1874.58098700017	4	2295.71199899988	5	1394.7413840001	5	2470.64422100016	3	1066.32863799996	6	1937.75463499992	29	2.17450062300009	1	16	18	15	15	49	ja	nein
66	pushPullEmp	20150812T121349	25	w	21	r	1	11	6	66	0	stroke	6	3	h_34	h_31	yes	29	low400	pull	27	10	825.301726000025	pull	1042.19560800005	pull	1	4	1874.58098700017	4	2295.71199899988	5	1394.7413840001	5	2470.64422100016	3	1066.32863799996	6	1937.75463499992	29	2.17450062300009	1	16	18	15	15	49	ja	nein
67	pushPullEmp	20150812T121440	25	w	21	r	1	12	1	67	0	stroke	3	3	h_14	h_38	no	17	high800	push	27	10	746.440851000036	push	908.627141999934	push	1	6	3069.53324300002	6	1308.63459299985	7	1822.51701399991	8	2466.27369399994	8	2287.79315599991	7	1073.42645400013	17	3.58080793299996	1	16	18	15	15	49	ja	nein
68	pushPullEmp	20150812T121448	25	w	21	r	1	12	2	68	0	stroke	3	3	h_17	h_38	no	17	low400	pull	27	10	718.921854999782	pull	873.246118999807	pull	1	6	3069.53324300002	6	1308.63459299985	7	1822.51701399991	8	2466.27369399994	8	2287.79315599991	7	1073.42645400013	17	3.58080793299996	1	16	18	15	15	49	ja	nein
69	pushPullEmp	20150812T121454	25	w	21	r	1	12	3	69	0	stroke	3	3	h_16	h_38	no	17	low400	pull	27	10	438.944058999894	pull	615.954460999845	pull	1	6	3069.53324300002	6	1308.63459299985	7	1822.51701399991	8	2466.27369399994	8	2287.79315599991	7	1073.42645400013	17	3.58080793299996	1	16	18	15	15	49	ja	nein
70	pushPullEmp	20150812T121501	25	w	21	r	1	12	4	70	0	stroke	3	3	h_18	h_38	no	17	high800	push	27	10	514.109706000094	push	690.071676999973	push	1	6	3069.53324300002	6	1308.63459299985	7	1822.51701399991	8	2466.27369399994	8	2287.79315599991	7	1073.42645400013	17	3.58080793299996	1	16	18	15	15	49	ja	nein
71	pushPullEmp	20150812T121508	25	w	21	r	1	12	5	71	0	stroke	3	3	h_13	h_38	no	17	high800	push	27	10	667.286945999971	push	843.102820000107	push	1	6	3069.53324300002	6	1308.63459299985	7	1822.51701399991	8	2466.27369399994	8	2287.79315599991	7	1073.42645400013	17	3.58080793299996	1	16	18	15	15	49	ja	nein
72	pushPullEmp	20150812T121515	25	w	21	r	1	12	6	72	0	stroke	3	3	h_15	h_38	no	17	low400	pull	27	10	495.957360000062	pull	830.961830999882	pull	1	6	3069.53324300002	6	1308.63459299985	7	1822.51701399991	8	2466.27369399994	8	2287.79315599991	7	1073.42645400013	17	3.58080793299996	1	16	18	15	15	49	ja	nein
73	pushPullEmp	20150812T121601	25	w	21	r	1	13	1	73	0	neutral	3	1	n_15	n_18	yes	29	low400	pull	27	10	823.979998999997	pull	1051.54661099992	pull	1	2	2614.42345899991	1	1326.31089100005	1	1436.237678	1	3837.56462600013	1	1072.74875100006	1	1225.63230299988	29	2.02571343299996	1	16	18	15	15	49	ja	nein
74	pushPullEmp	20150812T121608	25	w	21	r	1	13	2	74	0	neutral	3	1	n_17	n_18	yes	29	high800	push	27	10	451.702134000134	push	675.340355000008	push	1	2	2614.42345899991	1	1326.31089100005	1	1436.237678	1	3837.56462600013	1	1072.74875100006	1	1225.63230299988	29	2.02571343299996	1	16	18	15	15	49	ja	nein
75	pushPullEmp	20150812T121615	25	w	21	r	1	13	3	75	0	neutral	3	1	n_16	n_18	yes	29	low400	pull	27	10	775.534819999919	pull	975.040168999911	pull	1	2	2614.42345899991	1	1326.31089100005	1	1436.237678	1	3837.56462600013	1	1072.74875100006	1	1225.63230299988	29	2.02571343299996	1	16	18	15	15	49	ja	nein
76	pushPullEmp	20150812T121622	25	w	21	r	1	13	4	76	0	neutral	3	1	n_18	n_18	yes	29	high800	push	27	10	485.959780000148	push	677.984124000095	push	1	2	2614.42345899991	1	1326.31089100005	1	1436.237678	1	3837.56462600013	1	1072.74875100006	1	1225.63230299988	29	2.02571343299996	1	16	18	15	15	49	ja	nein
77	pushPullEmp	20150812T121629	25	w	21	r	1	13	5	77	0	neutral	3	1	n_14	n_18	yes	29	low400	pull	27	10	376.345411999959	pull	602.019356999885	pull	1	2	2614.42345899991	1	1326.31089100005	1	1436.237678	1	3837.56462600013	1	1072.74875100006	1	1225.63230299988	29	2.02571343299996	1	16	18	15	15	49	ja	nein
78	pushPullEmp	20150812T121636	25	w	21	r	1	13	6	78	0	neutral	3	1	n_13	n_18	yes	29	low400	pull	27	10	499.674993999955	pull	731.132648999941	pull	1	2	2614.42345899991	1	1326.31089100005	1	1436.237678	1	3837.56462600013	1	1072.74875100006	1	1225.63230299988	29	2.02571343299996	1	16	18	15	15	49	ja	nein
79	pushPullEmp	20150812T121718	25	w	21	r	1	14	1	79	0	neutral	1	1	n_6	n_5	yes	29	high800	push	27	10	532.986660000101	push	718.975957999968	push	1	1	1958.67897500011	1	2734.2704990001	1	1590.11967600009	1	1127.14652899967	2	965.95829800026	1	939.09160200019	17	2.78154894299996	2	16	18	15	15	49	ja	nein
80	pushPullEmp	20150812T121725	25	w	21	r	1	14	2	80	0	neutral	1	1	n_5	n_5	yes	29	low400	pull	27	10	608.127111000049	pull	763.960151999872	pull	1	1	1958.67897500011	1	2734.2704990001	1	1590.11967600009	1	1127.14652899967	2	965.95829800026	1	939.09160200019	17	2.78154894299996	2	16	18	15	15	49	ja	nein
81	pushPullEmp	20150812T121732	25	w	21	r	1	14	3	81	0	neutral	1	1	n_2	n_5	yes	29	high800	push	27	10	564.348469999804	push	776.345052000015	push	1	1	1958.67897500011	1	2734.2704990001	1	1590.11967600009	1	1127.14652899967	2	965.95829800026	1	939.09160200019	17	2.78154894299996	2	16	18	15	15	49	ja	nein
82	pushPullEmp	20150812T121739	25	w	21	r	1	14	4	82	0	neutral	1	1	n_1	n_5	yes	29	low400	pull	27	10	619.808728000047	pull	985.817002999833	pull	1	1	1958.67897500011	1	2734.2704990001	1	1590.11967600009	1	1127.14652899967	2	965.95829800026	1	939.09160200019	17	2.78154894299996	2	16	18	15	15	49	ja	nein
83	pushPullEmp	20150812T121746	25	w	21	r	1	14	5	83	0	neutral	1	1	n_3	n_5	yes	29	high800	push	27	10	506.51306399989	push	776.430943000221	push	1	1	1958.67897500011	1	2734.2704990001	1	1590.11967600009	1	1127.14652899967	2	965.95829800026	1	939.09160200019	17	2.78154894299996	2	16	18	15	15	49	ja	nein
84	pushPullEmp	20150812T121757	25	w	21	r	1	14	6	84	0	neutral	1	1	n_4	n_5	yes	29	high800	push	27	10	677.116743000061	push	900.613005000087	push	1	1	1958.67897500011	1	2734.2704990001	1	1590.11967600009	1	1127.14652899967	2	965.95829800026	1	939.09160200019	17	2.78154894299996	2	16	18	15	15	49	ja	nein
85	pushPullEmp	20150812T121843	25	w	21	r	1	15	1	85	0	sad	4	2	s_24	s_22	yes	29	low400	pull	27	10	855.284877999911	pull	1113.54109000002	pull	1	6	2903.63861399965	6	1420.467293	8	2387.69696600002	6	2585.21720499994	3	1823.6940920001	4	2273.13375799986	29	2.25963567500003	1	16	18	15	15	49	ja	nein
86	pushPullEmp	20150812T121850	25	w	21	r	1	15	2	86	0	sad	4	2	s_20	s_22	yes	29	high800	push	27	10	514.539563999828	push	730.946992999729	push	1	6	2903.63861399965	6	1420.467293	8	2387.69696600002	6	2585.21720499994	3	1823.6940920001	4	2273.13375799986	29	2.25963567500003	1	16	18	15	15	49	ja	nein
87	pushPullEmp	20150812T121857	25	w	21	r	1	15	3	87	0	sad	4	2	s_21	s_22	yes	29	high800	push	27	10	678.203560000275	pull	1199.60447000029	push	1	6	2903.63861399965	6	1420.467293	8	2387.69696600002	6	2585.21720499994	3	1823.6940920001	4	2273.13375799986	29	2.25963567500003	1	16	18	15	15	49	ja	nein
88	pushPullEmp	20150812T121905	25	w	21	r	1	15	4	88	0	sad	4	2	s_22	s_22	yes	29	low400	pull	27	10	453.852496999938	pull	749.239949999814	pull	1	6	2903.63861399965	6	1420.467293	8	2387.69696600002	6	2585.21720499994	3	1823.6940920001	4	2273.13375799986	29	2.25963567500003	1	16	18	15	15	49	ja	nein
89	pushPullEmp	20150812T121912	25	w	21	r	1	15	5	89	0	sad	4	2	s_23	s_22	yes	29	low400	pull	27	10	791.746365999737	pull	1064.6429659997	pull	1	6	2903.63861399965	6	1420.467293	8	2387.69696600002	6	2585.21720499994	3	1823.6940920001	4	2273.13375799986	29	2.25963567500003	1	16	18	15	15	49	ja	nein
90	pushPullEmp	20150812T121919	25	w	21	r	1	15	6	90	0	sad	4	2	s_19	s_22	yes	29	high800	push	27	10	574.460139999796	push	859.311618000087	push	1	6	2903.63861399965	6	1420.467293	8	2387.69696600002	6	2585.21720499994	3	1823.6940920001	4	2273.13375799986	29	2.25963567500003	1	16	18	15	15	49	ja	nein
91	pushPullEmp	20150812T122008	25	w	21	r	1	16	1	91	0	sad	2	2	s_8	s_38	no	17	high800	push	27	10	635.534286000056	push	846.986512999938	push	1	7	2263.70968899982	7	1267.20859299985	7	1290.95856000004	7	2707.3420200004	7	1210.34860199961	4	2656.51291799986	17	3.23176329900025	1	16	18	15	15	49	ja	nein
92	pushPullEmp	20150812T122015	25	w	21	r	1	16	2	92	0	sad	2	2	s_9	s_38	no	17	low400	pull	27	10	618.883744000304	pull	826.506487000079	pull	1	7	2263.70968899982	7	1267.20859299985	7	1290.95856000004	7	2707.3420200004	7	1210.34860199961	4	2656.51291799986	17	3.23176329900025	1	16	18	15	15	49	ja	nein
93	pushPullEmp	20150812T122023	25	w	21	r	1	16	3	93	0	sad	2	2	s_7	s_38	no	17	high800	push	27	10	899.216802999836	push	1060.74555900012	push	1	7	2263.70968899982	7	1267.20859299985	7	1290.95856000004	7	2707.3420200004	7	1210.34860199961	4	2656.51291799986	17	3.23176329900025	1	16	18	15	15	49	ja	nein
94	pushPullEmp	20150812T122030	25	w	21	r	1	16	4	94	0	sad	2	2	s_10	s_38	no	17	low400	pull	27	10	395.381985000156	pull	602.549831000331	pull	1	7	2263.70968899982	7	1267.20859299985	7	1290.95856000004	7	2707.3420200004	7	1210.34860199961	4	2656.51291799986	17	3.23176329900025	1	16	18	15	15	49	ja	nein
95	pushPullEmp	20150812T122037	25	w	21	r	1	16	5	95	0	sad	2	2	s_12	s_38	no	17	high800	push	27	10	562.779986000241	push	791.00372100027	push	1	7	2263.70968899982	7	1267.20859299985	7	1290.95856000004	7	2707.3420200004	7	1210.34860199961	4	2656.51291799986	17	3.23176329900025	1	16	18	15	15	49	ja	nein
96	pushPullEmp	20150812T122044	25	w	21	r	1	16	6	96	0	sad	2	2	s_11	s_38	no	17	high800	push	27	10	766.912714999857	push	986.33195299963	push	1	7	2263.70968899982	7	1267.20859299985	7	1290.95856000004	7	2707.3420200004	7	1210.34860199961	4	2656.51291799986	17	3.23176329900025	1	16	18	15	15	49	ja	nein
97	pushPullEmp	20150812T122128	25	w	21	r	1	17	1	97	0	stroke	1	3	h_4	h_37	no	17	high800	push	27	10	521.304025999896	push	662.487156000068	push	1	8	2450.21539000027	8	1225.94299900038	7	2645.35939699999	8	4156.56877299989	7	5811.59653699979	8	977.217314999962	17	4.76864811499991	1	16	18	15	15	49	ja	nein
98	pushPullEmp	20150812T122134	25	w	21	r	1	17	2	98	0	stroke	1	3	h_5	h_37	no	17	low400	pull	27	10	508.124501000206	pull	696.35178200006	pull	1	8	2450.21539000027	8	1225.94299900038	7	2645.35939699999	8	4156.56877299989	7	5811.59653699979	8	977.217314999962	17	4.76864811499991	1	16	18	15	15	49	ja	nein
99	pushPullEmp	20150812T122142	25	w	21	r	1	17	3	99	0	stroke	1	3	h_6	h_37	no	17	high800	push	27	10	1293.91082200016	push	1487.32967300009	push	1	8	2450.21539000027	8	1225.94299900038	7	2645.35939699999	8	4156.56877299989	7	5811.59653699979	8	977.217314999962	17	4.76864811499991	1	16	18	15	15	49	ja	nein
100	pushPullEmp	20150812T122149	25	w	21	r	1	17	4	100	0	stroke	1	3	h_1	h_37	no	17	high800	push	27	10	524.409884999935	push	710.499150000127	push	1	8	2450.21539000027	8	1225.94299900038	7	2645.35939699999	8	4156.56877299989	7	5811.59653699979	8	977.217314999962	17	4.76864811499991	1	16	18	15	15	49	ja	nein
101	pushPullEmp	20150812T122156	25	w	21	r	1	17	5	101	0	stroke	1	3	h_3	h_37	no	17	low400	pull	27	10	656.056088000336	pull	859.507425000269	pull	1	8	2450.21539000027	8	1225.94299900038	7	2645.35939699999	8	4156.56877299989	7	5811.59653699979	8	977.217314999962	17	4.76864811499991	1	16	18	15	15	49	ja	nein
102	pushPullEmp	20150812T122203	25	w	21	r	1	17	6	102	0	stroke	1	3	h_2	h_37	no	17	low400	pull	27	10	597.653678999999	pull	881.774040000077	pull	1	8	2450.21539000027	8	1225.94299900038	7	2645.35939699999	8	4156.56877299989	7	5811.59653699979	8	977.217314999962	17	4.76864811499991	1	16	18	15	15	49	ja	nein
103	pushPullEmp	20150812T122255	25	w	21	r	1	18	1	103	0	stroke	2	3	h_9	h_12	yes	29	high800	push	27	10	965.295157999757	push	1110.81708999982	push	1	2	3893.90285399986	2	2526.00159799977	7	2106.97190900009	6	1229.23701699983	8	2525.04521500032	6	2833.01819400003	29	2.40594484299982	1	16	18	15	15	49	ja	nein
104	pushPullEmp	20150812T122302	25	w	21	r	1	18	2	104	0	stroke	2	3	h_12	h_12	yes	29	low400	pull	27	10	418.070996999977	pull	562.478863000142	pull	1	2	3893.90285399986	2	2526.00159799977	7	2106.97190900009	6	1229.23701699983	8	2525.04521500032	6	2833.01819400003	29	2.40594484299982	1	16	18	15	15	49	ja	nein
105	pushPullEmp	20150812T122309	25	w	21	r	1	18	3	105	0	stroke	2	3	h_10	h_12	yes	29	low400	pull	27	10	524.068953000191	pull	723.350613000188	pull	1	2	3893.90285399986	2	2526.00159799977	7	2106.97190900009	6	1229.23701699983	8	2525.04521500032	6	2833.01819400003	29	2.40594484299982	1	16	18	15	15	49	ja	nein
106	pushPullEmp	20150812T122316	25	w	21	r	1	18	4	106	0	stroke	2	3	h_8	h_12	yes	29	high800	push	27	10	622.050843999754	push	794.205326999967	push	1	2	3893.90285399986	2	2526.00159799977	7	2106.97190900009	6	1229.23701699983	8	2525.04521500032	6	2833.01819400003	29	2.40594484299982	1	16	18	15	15	49	ja	nein
107	pushPullEmp	20150812T122323	25	w	21	r	1	18	5	107	0	stroke	2	3	h_11	h_12	yes	29	high800	push	27	10	545.589951999664	push	738.967593999751	push	1	2	3893.90285399986	2	2526.00159799977	7	2106.97190900009	6	1229.23701699983	8	2525.04521500032	6	2833.01819400003	29	2.40594484299982	1	16	18	15	15	49	ja	nein
108	pushPullEmp	20150812T122330	25	w	21	r	1	18	6	108	0	stroke	2	3	h_7	h_12	yes	29	low400	pull	27	10	516.420339999859	pull	724.763491999856	pull	1	2	3893.90285399986	2	2526.00159799977	7	2106.97190900009	6	1229.23701699983	8	2525.04521500032	6	2833.01819400003	29	2.40594484299982	1	16	18	15	15	49	ja	nein
109	pushPullEmp	20150812T122415	25	w	21	r	1	19	1	109	0	neutral	4	1	n_22	n_37	no	17	low400	pull	27	10	657.272321000055	pull	838.847050999793	pull	1	1	2073.03876700007	4	4154.37884000039	1	2163.53479600002	2	1609.44996500029	1	1061.30804899976	1	1164.54064700019	17	2.31967569300014	1	16	18	15	15	49	ja	nein
110	pushPullEmp	20150812T122422	25	w	21	r	1	19	2	110	0	neutral	4	1	n_23	n_37	no	17	high800	push	27	10	649.57593399968	push	857.33465299982	push	1	1	2073.03876700007	4	4154.37884000039	1	2163.53479600002	2	1609.44996500029	1	1061.30804899976	1	1164.54064700019	17	2.31967569300014	1	16	18	15	15	49	ja	nein
111	pushPullEmp	20150812T122430	25	w	21	r	1	19	3	111	0	neutral	4	1	n_19	n_37	no	17	high800	push	27	10	1780.808117	push	2001.57312699992	push	1	1	2073.03876700007	4	4154.37884000039	1	2163.53479600002	2	1609.44996500029	1	1061.30804899976	1	1164.54064700019	17	2.31967569300014	1	16	18	15	15	49	ja	nein
112	pushPullEmp	20150812T122439	25	w	21	r	1	19	4	112	0	neutral	4	1	n_24	n_37	no	17	low400	pull	27	10	593.537093000014	pull	789.768903999975	pull	1	1	2073.03876700007	4	4154.37884000039	1	2163.53479600002	2	1609.44996500029	1	1061.30804899976	1	1164.54064700019	17	2.31967569300014	1	16	18	15	15	49	ja	nein
113	pushPullEmp	20150812T122446	25	w	21	r	1	19	5	113	0	neutral	4	1	n_20	n_37	no	17	low400	pull	27	10	539.642565999955	pull	764.799496000094	pull	1	1	2073.03876700007	4	4154.37884000039	1	2163.53479600002	2	1609.44996500029	1	1061.30804899976	1	1164.54064700019	17	2.31967569300014	1	16	18	15	15	49	ja	nein
114	pushPullEmp	20150812T122453	25	w	21	r	1	19	6	114	0	neutral	4	1	n_21	n_37	no	17	high800	push	27	10	550.624974000224	push	749.526202999827	push	1	1	2073.03876700007	4	4154.37884000039	1	2163.53479600002	2	1609.44996500029	1	1061.30804899976	1	1164.54064700019	17	2.31967569300014	1	16	18	15	15	49	ja	nein
115	pushPullEmp	20150812T122539	25	w	21	r	1	20	1	115	0	neutral	6	1	n_31	n_39	no	17	low400	pull	27	10	1320.72684799994	pull	1564.37591299971	pull	1	2	2163.4678319997	2	1195.51252800011	3	2154.75625700037	3	1669.4258980001	3	1523.42192099968	2	2747.10842600007	17	2.38515316599978	1	16	18	15	15	49	ja	nein
116	pushPullEmp	20150812T122546	25	w	21	r	1	20	2	116	0	neutral	6	1	n_33	n_39	no	17	high800	push	27	10	679.516519999997	push	918.670014999752	push	1	2	2163.4678319997	2	1195.51252800011	3	2154.75625700037	3	1669.4258980001	3	1523.42192099968	2	2747.10842600007	17	2.38515316599978	1	16	18	15	15	49	ja	nein
117	pushPullEmp	20150812T122552	25	w	21	r	1	20	3	117	0	neutral	6	1	n_35	n_39	no	17	low400	pull	27	10	381.69718699974	pull	582.600235999602	pull	1	2	2163.4678319997	2	1195.51252800011	3	2154.75625700037	3	1669.4258980001	3	1523.42192099968	2	2747.10842600007	17	2.38515316599978	1	16	18	15	15	49	ja	nein
118	pushPullEmp	20150812T122600	25	w	21	r	1	20	4	118	0	neutral	6	1	n_32	n_39	no	17	low400	pull	27	10	796.851426000198	pull	1013.93745900041	pull	1	2	2163.4678319997	2	1195.51252800011	3	2154.75625700037	3	1669.4258980001	3	1523.42192099968	2	2747.10842600007	17	2.38515316599978	1	16	18	15	15	49	ja	nein
119	pushPullEmp	20150812T122607	25	w	21	r	1	20	5	119	0	neutral	6	1	n_34	n_39	no	17	high800	push	27	10	533.984435999973	push	766.926937000226	push	1	2	2163.4678319997	2	1195.51252800011	3	2154.75625700037	3	1669.4258980001	3	1523.42192099968	2	2747.10842600007	17	2.38515316599978	1	16	18	15	15	49	ja	nein
120	pushPullEmp	20150812T122614	25	w	21	r	1	20	6	120	0	neutral	6	1	n_36	n_39	no	17	high800	push	27	10	635.664018000061	push	879.413021999771	push	1	2	2163.4678319997	2	1195.51252800011	3	2154.75625700037	3	1669.4258980001	3	1523.42192099968	2	2747.10842600007	17	2.38515316599978	1	16	18	15	15	49	ja	nein
[truncated: 28 more columns]
