# Supplementary material for: Empathic concern and personal distress depend on situational but not dispositional factors
Source: PLoS One. 2019 Nov 14;14(11):e0225102. doi: 10.1371/journal.pone.0225102 (PMC6855434; doi:10.1371/journal.pone.0225102)
Supplement: S3 File — (ZIP) [file pone.0225102.s004.zip › Results/pushPullEmp_23_avg.txt]

expName	date	vpNum	gender	age	handedness	respMapping	block	trial	trialCount	practice	picType	picBlock	picTypeNum	picName	memPicName	memPicPresent	memPicCorrKey	tone	respDirection	panas1Pos	panas1Neg	movementOnset	movementOnsetDirection	movementOffset	movementOffsetDirection	correct	respKeyTender	respTimeTender	respKeyCompassionate	respTimeCompassionate	respKeyMoved	respTimeMoved	respKeyWorried	respTimeWorried	respKeyDistressed	respTimeDistressed	respKeyAlarmed	respTimeAlarmed	memRespKey	memRespTime	correctMemTask	fs	ec	pt	pd	empathy	pqQ1	pqQ2	panas2Pos
1	pushPullEmp	20150810T130946	23	w	19	l	1	1	1	1	1	practice	1	4	p_2	p_1	yes	29	high800	push	30	11	714.443213000261	push	1213.08507300039	push	1	2	2682.7068370003	3	75195.2214809999	1	5642.88847599983	1	1560.21320800028	1	3645.56086300036	1	2876.24496299941	29	3.77708509799959	1	14	14	10	9	38	ja	nein
2	pushPullEmp	20150810T130953	23	w	19	l	1	1	2	2	1	practice	1	4	p_3	p_1	yes	29	high800	push	30	11	570.962207999903	push	1007.37344399982	push	1	2	2682.7068370003	3	75195.2214809999	1	5642.88847599983	1	1560.21320800028	1	3645.56086300036	1	2876.24496299941	29	3.77708509799959	1	14	14	10	9	38	ja	nein
3	pushPullEmp	20150810T131000	23	w	19	l	1	1	3	3	1	practice	1	4	p_5	p_1	yes	29	low400	pull	30	11	431.427931000238	pull	822.857524000123	pull	1	2	2682.7068370003	3	75195.2214809999	1	5642.88847599983	1	1560.21320800028	1	3645.56086300036	1	2876.24496299941	29	3.77708509799959	1	14	14	10	9	38	ja	nein
4	pushPullEmp	20150810T131007	23	w	19	l	1	1	4	4	1	practice	1	4	p_1	p_1	yes	29	high800	push	30	11	540.124796000171	push	927.43126299986	push	1	2	2682.7068370003	3	75195.2214809999	1	5642.88847599983	1	1560.21320800028	1	3645.56086300036	1	2876.24496299941	29	3.77708509799959	1	14	14	10	9	38	ja	nein
5	pushPullEmp	20150810T131014	23	w	19	l	1	1	5	5	1	practice	1	4	p_4	p_1	yes	29	high800	push	30	11	502.488049999651	push	805.598809000097	push	1	2	2682.7068370003	3	75195.2214809999	1	5642.88847599983	1	1560.21320800028	1	3645.56086300036	1	2876.24496299941	29	3.77708509799959	1	14	14	10	9	38	ja	nein
6	pushPullEmp	20150810T131021	23	w	19	l	1	1	6	6	1	practice	1	4	p_6	p_1	yes	29	low400	pull	30	11	626.940259999974	pull	966.622844999511	pull	1	2	2682.7068370003	3	75195.2214809999	1	5642.88847599983	1	1560.21320800028	1	3645.56086300036	1	2876.24496299941	29	3.77708509799959	1	14	14	10	9	38	ja	nein
7	pushPullEmp	20150810T131245	23	w	19	l	1	2	1	7	1	practice	2	4	p_7	p_13	no	17	low400	pull	30	11	780.08988299987	pull	1254.14001999959	pull	1	2	4213.58497599977	2	3312.13613799991	1	3439.32680899979	1	1145.16712800014	1	1793.63948700029	1	1968.73681000034	17	3.12360910900043	1	14	14	10	9	38	ja	nein
8	pushPullEmp	20150810T131252	23	w	19	l	1	2	2	8	1	practice	2	4	p_8	p_13	no	17	low400	pull	30	11	652.031488999957	pull	1006.32937599999	pull	1	2	4213.58497599977	2	3312.13613799991	1	3439.32680899979	1	1145.16712800014	1	1793.63948700029	1	1968.73681000034	17	3.12360910900043	1	14	14	10	9	38	ja	nein
9	pushPullEmp	20150810T131307	23	w	19	l	1	2	3	9	1	practice	2	4	p_11	p_13	no	17	high800	push	30	11	690.050640000758	push	1088.32806100063	push	1	2	4213.58497599977	2	3312.13613799991	1	3439.32680899979	1	1145.16712800014	1	1793.63948700029	1	1968.73681000034	17	3.12360910900043	1	14	14	10	9	38	ja	nein
10	pushPullEmp	20150810T131314	23	w	19	l	1	2	4	10	1	practice	2	4	p_9	p_13	no	17	low400	pull	30	11	576.673742000006	pull	982.283694000311	pull	1	2	4213.58497599977	2	3312.13613799991	1	3439.32680899979	1	1145.16712800014	1	1793.63948700029	1	1968.73681000034	17	3.12360910900043	1	14	14	10	9	38	ja	nein
11	pushPullEmp	20150810T131322	23	w	19	l	1	2	5	11	1	practice	2	4	p_10	p_13	no	17	high800	push	30	11	660.102242000088	push	1021.37257200057	push	1	2	4213.58497599977	2	3312.13613799991	1	3439.32680899979	1	1145.16712800014	1	1793.63948700029	1	1968.73681000034	17	3.12360910900043	1	14	14	10	9	38	ja	nein
12	pushPullEmp	20150810T131329	23	w	19	l	1	2	6	12	1	practice	2	4	p_12	p_13	no	17	low400	pull	30	11	685.211005000478	pull	1054.34749300012	pull	1	2	4213.58497599977	2	3312.13613799991	1	3439.32680899979	1	1145.16712800014	1	1793.63948700029	1	1968.73681000034	17	3.12360910900043	1	14	14	10	9	38	ja	nein
13	pushPullEmp	20150810T131432	23	w	19	l	1	3	1	13	0	neutral	1	1	n_4	n_2	yes	29	high800	push	30	11	1438.87450300017	push	1775.5038919996	push	1	1	1681.38925899984	2	3877.68681100079	1	1816.33050300024	1	1372.55577399992	1	917.25888899964	1	2093.74096200008	29	3.94998689199929	1	14	14	10	9	38	ja	nein
14	pushPullEmp	20150810T131440	23	w	19	l	1	3	2	14	0	neutral	1	1	n_1	n_2	yes	29	high800	push	30	11	968.844375999543	push	1245.5715470004	push	1	1	1681.38925899984	2	3877.68681100079	1	1816.33050300024	1	1372.55577399992	1	917.25888899964	1	2093.74096200008	29	3.94998689199929	1	14	14	10	9	38	ja	nein
15	pushPullEmp	20150810T131447	23	w	19	l	1	3	3	15	0	neutral	1	1	n_5	n_2	yes	29	low400	pull	30	11	760.822182000178	pull	1080.31059800042	pull	1	1	1681.38925899984	2	3877.68681100079	1	1816.33050300024	1	1372.55577399992	1	917.25888899964	1	2093.74096200008	29	3.94998689199929	1	14	14	10	9	38	ja	nein
16	pushPullEmp	20150810T131454	23	w	19	l	1	3	4	16	0	neutral	1	1	n_3	n_2	yes	29	high800	push	30	11	903.784882999484	push	1178.14107199966	push	1	1	1681.38925899984	2	3877.68681100079	1	1816.33050300024	1	1372.55577399992	1	917.25888899964	1	2093.74096200008	29	3.94998689199929	1	14	14	10	9	38	ja	nein
17	pushPullEmp	20150810T131502	23	w	19	l	1	3	5	17	0	neutral	1	1	n_2	n_2	yes	29	low400	pull	30	11	959.506811000101	pull	1244.2283220006	pull	1	1	1681.38925899984	2	3877.68681100079	1	1816.33050300024	1	1372.55577399992	1	917.25888899964	1	2093.74096200008	29	3.94998689199929	1	14	14	10	9	38	ja	nein
18	pushPullEmp	20150810T131509	23	w	19	l	1	3	6	18	0	neutral	1	1	n_6	n_2	yes	29	high800	push	30	11	896.182523999509	push	1174.93949699938	push	1	1	1681.38925899984	2	3877.68681100079	1	1816.33050300024	1	1372.55577399992	1	917.25888899964	1	2093.74096200008	29	3.94998689199929	1	14	14	10	9	38	ja	nein
19	pushPullEmp	20150810T131559	23	w	19	l	1	4	1	19	0	neutral	2	1	n_7	n_7	yes	29	high800	push	30	11	983.668892000518	push	1270.43004300058	push	1	1	1036.19992099993	1	901.428148999912	1	1813.64990099974	1	3795.79563199968	1	970.014621999326	1	855.3898629998	29	2.58579364499928	1	14	14	10	9	38	ja	nein
20	pushPullEmp	20150810T131606	23	w	19	l	1	4	2	20	0	neutral	2	1	n_8	n_7	yes	29	low400	pull	30	11	801.475913999733	pull	1065.55330599995	pull	1	1	1036.19992099993	1	901.428148999912	1	1813.64990099974	1	3795.79563199968	1	970.014621999326	1	855.3898629998	29	2.58579364499928	1	14	14	10	9	38	ja	nein
21	pushPullEmp	20150810T131614	23	w	19	l	1	4	3	21	0	neutral	2	1	n_10	n_7	yes	29	low400	pull	30	11	-1447.64520000001	pull	1156.90651500052	pull	1	1	1036.19992099993	1	901.428148999912	1	1813.64990099974	1	3795.79563199968	1	970.014621999326	1	855.3898629998	29	2.58579364499928	1	14	14	10	9	38	ja	nein
22	pushPullEmp	20150810T131621	23	w	19	l	1	4	4	22	0	neutral	2	1	n_11	n_7	yes	29	high800	push	30	11	1184.33816699951	push	1450.58804799999	push	1	1	1036.19992099993	1	901.428148999912	1	1813.64990099974	1	3795.79563199968	1	970.014621999326	1	855.3898629998	29	2.58579364499928	1	14	14	10	9	38	ja	nein
23	pushPullEmp	20150810T131629	23	w	19	l	1	4	5	23	0	neutral	2	1	n_9	n_7	yes	29	low400	pull	30	11	1172.28534600043	pull	1471.34849600014	pull	1	1	1036.19992099993	1	901.428148999912	1	1813.64990099974	1	3795.79563199968	1	970.014621999326	1	855.3898629998	29	2.58579364499928	1	14	14	10	9	38	ja	nein
24	pushPullEmp	20150810T131637	23	w	19	l	1	4	6	24	0	neutral	2	1	n_12	n_7	yes	29	low400	pull	30	11	1149.33804999953	pull	1459.33621800021	pull	1	1	1036.19992099993	1	901.428148999912	1	1813.64990099974	1	3795.79563199968	1	970.014621999326	1	855.3898629998	29	2.58579364499928	1	14	14	10	9	38	ja	nein
25	pushPullEmp	20150810T131741	23	w	19	l	1	5	1	25	0	sad	6	2	s_36	s_39	no	17	low400	pull	30	11	1762.26813000074	pull	2102.95630500048	pull	3	3	1865.89040700073	3	1777.51061899926	2	3054.61253799967	1	2513.75552399986	1	1845.78456700001	1	1043.56858199935	17	5.31555698099965	1	14	14	10	9	38	ja	nein
26	pushPullEmp	20150810T131749	23	w	19	l	1	5	2	26	0	sad	6	2	s_32	s_39	no	17	high800	push	30	11	806.496549999887	push	1152.18776299944	push	1	3	1865.89040700073	3	1777.51061899926	2	3054.61253799967	1	2513.75552399986	1	1845.78456700001	1	1043.56858199935	17	5.31555698099965	1	14	14	10	9	38	ja	nein
27	pushPullEmp	20150810T131756	23	w	19	l	1	5	3	27	0	sad	6	2	s_33	s_39	no	17	high800	push	30	11	1101.37299800033	push	1350.30415100016	push	1	3	1865.89040700073	3	1777.51061899926	2	3054.61253799967	1	2513.75552399986	1	1845.78456700001	1	1043.56858199935	17	5.31555698099965	1	14	14	10	9	38	ja	nein
28	pushPullEmp	20150810T131804	23	w	19	l	1	5	4	28	0	sad	6	2	s_31	s_39	no	17	low400	pull	30	11	939.728557000402	pull	1221.50813699964	pull	1	3	1865.89040700073	3	1777.51061899926	2	3054.61253799967	1	2513.75552399986	1	1845.78456700001	1	1043.56858199935	17	5.31555698099965	1	14	14	10	9	38	ja	nein
29	pushPullEmp	20150810T131811	23	w	19	l	1	5	5	29	0	sad	6	2	s_34	s_39	no	17	high800	push	30	11	711.211397000719	push	1009.22430399997	push	1	3	1865.89040700073	3	1777.51061899926	2	3054.61253799967	1	2513.75552399986	1	1845.78456700001	1	1043.56858199935	17	5.31555698099965	1	14	14	10	9	38	ja	nein
30	pushPullEmp	20150810T131818	23	w	19	l	1	5	6	30	0	sad	6	2	s_35	s_39	no	17	high800	push	30	11	981.942769000038	push	1325.05697099996	push	1	3	1865.89040700073	3	1777.51061899926	2	3054.61253799967	1	2513.75552399986	1	1845.78456700001	1	1043.56858199935	17	5.31555698099965	1	14	14	10	9	38	ja	nein
31	pushPullEmp	20150810T131930	23	w	19	l	1	6	1	31	0	sad	4	2	s_21	s_21	yes	29	low400	pull	30	11	1124.48052299967	pull	1449.11441699949	pull	1	3	2289.2073740004	4	1767.42281499992	3	3495.62085199977	1	1759.99556599982	1	2242.03321100049	1	1203.18021299954	29	2.00710505200004	1	14	14	10	9	38	ja	nein
32	pushPullEmp	20150810T131938	23	w	19	l	1	6	2	32	0	sad	4	2	s_24	s_21	yes	29	low400	pull	30	11	883.250015000252	push	1232.52474599949	push	2	3	2289.2073740004	4	1767.42281499992	3	3495.62085199977	1	1759.99556599982	1	2242.03321100049	1	1203.18021299954	29	2.00710505200004	1	14	14	10	9	38	ja	nein
33	pushPullEmp	20150810T131945	23	w	19	l	1	6	3	33	0	sad	4	2	s_19	s_21	yes	29	high800	push	30	11	917.815437999801	push	1243.45382800048	push	1	3	2289.2073740004	4	1767.42281499992	3	3495.62085199977	1	1759.99556599982	1	2242.03321100049	1	1203.18021299954	29	2.00710505200004	1	14	14	10	9	38	ja	nein
34	pushPullEmp	20150810T131953	23	w	19	l	1	6	4	34	0	sad	4	2	s_23	s_21	yes	29	low400	pull	30	11	1106.14001900022	pull	1432.22555899966	pull	1	3	2289.2073740004	4	1767.42281499992	3	3495.62085199977	1	1759.99556599982	1	2242.03321100049	1	1203.18021299954	29	2.00710505200004	1	14	14	10	9	38	ja	nein
35	pushPullEmp	20150810T132000	23	w	19	l	1	6	5	35	0	sad	4	2	s_22	s_21	yes	29	high800	push	30	11	1111.58685499988	push	1430.59177599964	push	1	3	2289.2073740004	4	1767.42281499992	3	3495.62085199977	1	1759.99556599982	1	2242.03321100049	1	1203.18021299954	29	2.00710505200004	1	14	14	10	9	38	ja	nein
36	pushPullEmp	20150810T132010	23	w	19	l	1	6	6	36	0	sad	4	2	s_20	s_21	yes	29	high800	push	30	11	846.809955999859	push	1132.51536200035	push	1	3	2289.2073740004	4	1767.42281499992	3	3495.62085199977	1	1759.99556599982	1	2242.03321100049	1	1203.18021299954	29	2.00710505200004	1	14	14	10	9	38	ja	nein
37	pushPullEmp	20150810T132101	23	w	19	l	1	7	1	37	0	stroke	4	3	h_20	h_39	no	17	high800	push	30	11	743.827237999634	push	1040.46894299982	push	1	4	2323.27140300004	3	2200.97059399995	3	1784.16926299997	2	4406.98364299988	1	1313.40581100085	1	2086.47669499987	17	2.54109976400014	1	14	14	10	9	38	ja	nein
38	pushPullEmp	20150810T132109	23	w	19	l	1	7	2	38	0	stroke	4	3	h_23	h_39	no	17	low400	pull	30	11	710.819291999636	pull	1042.94072499952	pull	1	4	2323.27140300004	3	2200.97059399995	3	1784.16926299997	2	4406.98364299988	1	1313.40581100085	1	2086.47669499987	17	2.54109976400014	1	14	14	10	9	38	ja	nein
39	pushPullEmp	20150810T132116	23	w	19	l	1	7	3	39	0	stroke	4	3	h_22	h_39	no	17	low400	pull	30	11	829.572345000182	pull	1113.49469500065	pull	1	4	2323.27140300004	3	2200.97059399995	3	1784.16926299997	2	4406.98364299988	1	1313.40581100085	1	2086.47669499987	17	2.54109976400014	1	14	14	10	9	38	ja	nein
40	pushPullEmp	20150810T132123	23	w	19	l	1	7	4	40	0	stroke	4	3	h_19	h_39	no	17	high800	push	30	11	881.06144500064	push	1191.2056050008	push	1	4	2323.27140300004	3	2200.97059399995	3	1784.16926299997	2	4406.98364299988	1	1313.40581100085	1	2086.47669499987	17	2.54109976400014	1	14	14	10	9	38	ja	nein
41	pushPullEmp	20150810T132131	23	w	19	l	1	7	5	41	0	stroke	4	3	h_24	h_39	no	17	high800	push	30	11	1465.19579699987	push	1711.18551499956	push	1	4	2323.27140300004	3	2200.97059399995	3	1784.16926299997	2	4406.98364299988	1	1313.40581100085	1	2086.47669499987	17	2.54109976400014	1	14	14	10	9	38	ja	nein
42	pushPullEmp	20150810T132138	23	w	19	l	1	7	6	42	0	stroke	4	3	h_21	h_39	no	17	low400	pull	30	11	524.33868299966	pull	894.258723999774	pull	1	4	2323.27140300004	3	2200.97059399995	3	1784.16926299997	2	4406.98364299988	1	1313.40581100085	1	2086.47669499987	17	2.54109976400014	1	14	14	10	9	38	ja	nein
43	pushPullEmp	20150810T132234	23	w	19	l	1	8	1	43	0	stroke	5	3	h_29	h_30	yes	29	high800	push	30	11	703.49526500002	push	1142.48201500039	push	1	5	2221.1055810003	3	2478.7059979999	4	2894.48705199993	2	2960.77394399981	1	1480.29430899987	1	1233.13599999983	29	2.44812963899949	1	14	14	10	9	38	ja	nein
44	pushPullEmp	20150810T132241	23	w	19	l	1	8	2	44	0	stroke	5	3	h_27	h_30	yes	29	high800	push	30	11	898.683339999778	push	1228.39787299957	push	1	5	2221.1055810003	3	2478.7059979999	4	2894.48705199993	2	2960.77394399981	1	1480.29430899987	1	1233.13599999983	29	2.44812963899949	1	14	14	10	9	38	ja	nein
45	pushPullEmp	20150810T132248	23	w	19	l	1	8	3	45	0	stroke	5	3	h_25	h_30	yes	29	low400	pull	30	11	725.462395999879	pull	1041.328419	pull	1	5	2221.1055810003	3	2478.7059979999	4	2894.48705199993	2	2960.77394399981	1	1480.29430899987	1	1233.13599999983	29	2.44812963899949	1	14	14	10	9	38	ja	nein
46	pushPullEmp	20150810T132256	23	w	19	l	1	8	4	46	0	stroke	5	3	h_26	h_30	yes	29	high800	push	30	11	781.535102000002	push	1192.26109400015	push	1	5	2221.1055810003	3	2478.7059979999	4	2894.48705199993	2	2960.77394399981	1	1480.29430899987	1	1233.13599999983	29	2.44812963899949	1	14	14	10	9	38	ja	nein
47	pushPullEmp	20150810T132303	23	w	19	l	1	8	5	47	0	stroke	5	3	h_28	h_30	yes	29	low400	pull	30	11	795.708558999744	pull	1122.42459800027	pull	1	5	2221.1055810003	3	2478.7059979999	4	2894.48705199993	2	2960.77394399981	1	1480.29430899987	1	1233.13599999983	29	2.44812963899949	1	14	14	10	9	38	ja	nein
48	pushPullEmp	20150810T132310	23	w	19	l	1	8	6	48	0	stroke	5	3	h_30	h_30	yes	29	low400	pull	30	11	689.283954999955	pull	1032.31403899998	pull	1	5	2221.1055810003	3	2478.7059979999	4	2894.48705199993	2	2960.77394399981	1	1480.29430899987	1	1233.13599999983	29	2.44812963899949	1	14	14	10	9	38	ja	nein
49	pushPullEmp	20150810T132358	23	w	19	l	1	9	1	49	0	sad	1	2	s_1	s_37	no	17	low400	pull	30	11	616.819660999776	pull	965.279103999914	pull	1	4	3073.8844539992	4	2725.37260900026	5	2230.45548199934	2	2299.49393199968	1	7516.54520600005	1	1332.05492599973	17	2.43748916799996	1	14	14	10	9	38	ja	nein
50	pushPullEmp	20150810T132405	23	w	19	l	1	9	2	50	0	sad	1	2	s_6	s_37	no	17	low400	pull	30	11	675.630045000005	pull	1021.08908599924	pull	1	4	3073.8844539992	4	2725.37260900026	5	2230.45548199934	2	2299.49393199968	1	7516.54520600005	1	1332.05492599973	17	2.43748916799996	1	14	14	10	9	38	ja	nein
51	pushPullEmp	20150810T132412	23	w	19	l	1	9	3	51	0	sad	1	2	s_4	s_37	no	17	high800	push	30	11	768.954862000195	push	1102.84387700004	push	1	4	3073.8844539992	4	2725.37260900026	5	2230.45548199934	2	2299.49393199968	1	7516.54520600005	1	1332.05492599973	17	2.43748916799996	1	14	14	10	9	38	ja	nein
52	pushPullEmp	20150810T132420	23	w	19	l	1	9	4	52	0	sad	1	2	s_2	s_37	no	17	low400	pull	30	11	864.172791000172	pull	1172.28368900062	pull	1	4	3073.8844539992	4	2725.37260900026	5	2230.45548199934	2	2299.49393199968	1	7516.54520600005	1	1332.05492599973	17	2.43748916799996	1	14	14	10	9	38	ja	nein
53	pushPullEmp	20150810T132427	23	w	19	l	1	9	5	53	0	sad	1	2	s_3	s_37	no	17	low400	pull	30	11	752.519839999972	pull	1075.5361929997	pull	1	4	3073.8844539992	4	2725.37260900026	5	2230.45548199934	2	2299.49393199968	1	7516.54520600005	1	1332.05492599973	17	2.43748916799996	1	14	14	10	9	38	ja	nein
54	pushPullEmp	20150810T132434	23	w	19	l	1	9	6	54	0	sad	1	2	s_5	s_37	no	17	high800	push	30	11	-1177.59616600021	pull	1121.87212799957	push	1	4	3073.8844539992	4	2725.37260900026	5	2230.45548199934	2	2299.49393199968	1	7516.54520600005	1	1332.05492599973	17	2.43748916799996	1	14	14	10	9	38	ja	nein
55	pushPullEmp	20150810T132535	23	w	19	l	1	10	1	55	0	sad	3	2	s_13	s_13	yes	29	high800	push	30	11	953.202867000371	push	1268.27761299985	push	1	4	1987.80598699977	4	2130.68375500006	3	2156.14914300022	1	2732.765277	1	1378.95424599992	1	1696.27504500022	29	2.45992060699973	1	14	14	10	9	38	ja	nein
56	pushPullEmp	20150810T132542	23	w	19	l	1	10	2	56	0	sad	3	2	s_14	s_13	yes	29	low400	pull	30	11	639.694634999301	pull	978.811441999511	pull	1	4	1987.80598699977	4	2130.68375500006	3	2156.14914300022	1	2732.765277	1	1378.95424599992	1	1696.27504500022	29	2.45992060699973	1	14	14	10	9	38	ja	nein
57	pushPullEmp	20150810T132550	23	w	19	l	1	10	3	57	0	sad	3	2	s_17	s_13	yes	29	low400	pull	30	11	745.328174000046	pull	1100.8658289994	pull	1	4	1987.80598699977	4	2130.68375500006	3	2156.14914300022	1	2732.765277	1	1378.95424599992	1	1696.27504500022	29	2.45992060699973	1	14	14	10	9	38	ja	nein
58	pushPullEmp	20150810T132557	23	w	19	l	1	10	4	58	0	sad	3	2	s_16	s_13	yes	29	high800	push	30	11	794.343290999568	push	1146.45804199961	push	1	4	1987.80598699977	4	2130.68375500006	3	2156.14914300022	1	2732.765277	1	1378.95424599992	1	1696.27504500022	29	2.45992060699973	1	14	14	10	9	38	ja	nein
59	pushPullEmp	20150810T132604	23	w	19	l	1	10	5	59	0	sad	3	2	s_18	s_13	yes	29	low400	pull	30	11	784.434352999691	pull	1123.65039699953	pull	1	4	1987.80598699977	4	2130.68375500006	3	2156.14914300022	1	2732.765277	1	1378.95424599992	1	1696.27504500022	29	2.45992060699973	1	14	14	10	9	38	ja	nein
60	pushPullEmp	20150810T132611	23	w	19	l	1	10	6	60	0	sad	3	2	s_15	s_13	yes	29	high800	push	30	11	808.909653999654	push	1100.81438699934	push	1	4	1987.80598699977	4	2130.68375500006	3	2156.14914300022	1	2732.765277	1	1378.95424599992	1	1696.27504500022	29	2.45992060699973	1	14	14	10	9	38	ja	nein
61	pushPullEmp	20150810T132704	23	w	19	l	1	11	1	61	0	stroke	1	3	h_5	h_37	no	17	high800	push	30	11	689.718665000626	push	1010.27595100034	push	1	5	3236.22338199948	4	2254.95193899951	3	3840.34886500012	1	1754.81872699947	1	1934.17456899988	1	1257.57427000008	17	2.27061906200015	1	14	14	10	9	38	ja	nein
62	pushPullEmp	20150810T132711	23	w	19	l	1	11	2	62	0	stroke	1	3	h_4	h_37	no	17	low400	pull	30	11	711.290756000679	pull	1010.23601300069	pull	1	5	3236.22338199948	4	2254.95193899951	3	3840.34886500012	1	1754.81872699947	1	1934.17456899988	1	1257.57427000008	17	2.27061906200015	1	14	14	10	9	38	ja	nein
63	pushPullEmp	20150810T132718	23	w	19	l	1	11	3	63	0	stroke	1	3	h_3	h_37	no	17	high800	push	30	11	651.649546000845	push	999.587178000074	push	1	5	3236.22338199948	4	2254.95193899951	3	3840.34886500012	1	1754.81872699947	1	1934.17456899988	1	1257.57427000008	17	2.27061906200015	1	14	14	10	9	38	ja	nein
64	pushPullEmp	20150810T132726	23	w	19	l	1	11	4	64	0	stroke	1	3	h_1	h_37	no	17	low400	pull	30	11	714.67134700004	pull	1068.58677699973	pull	1	5	3236.22338199948	4	2254.95193899951	3	3840.34886500012	1	1754.81872699947	1	1934.17456899988	1	1257.57427000008	17	2.27061906200015	1	14	14	10	9	38	ja	nein
65	pushPullEmp	20150810T132733	23	w	19	l	1	11	5	65	0	stroke	1	3	h_6	h_37	no	17	high800	push	30	11	680.539799999569	push	1052.74599299981	push	1	5	3236.22338199948	4	2254.95193899951	3	3840.34886500012	1	1754.81872699947	1	1934.17456899988	1	1257.57427000008	17	2.27061906200015	1	14	14	10	9	38	ja	nein
66	pushPullEmp	20150810T132740	23	w	19	l	1	11	6	66	0	stroke	1	3	h_2	h_37	no	17	low400	pull	30	11	640.294791000386	pull	1018.78659799998	pull	1	5	3236.22338199948	4	2254.95193899951	3	3840.34886500012	1	1754.81872699947	1	1934.17456899988	1	1257.57427000008	17	2.27061906200015	1	14	14	10	9	38	ja	nein
67	pushPullEmp	20150810T132834	23	w	19	l	1	12	1	67	0	stroke	6	3	h_32	h_36	yes	29	high800	push	30	11	791.109253000082	push	1091.2302530003	push	1	4	4528.77137199994	3	1958.65017800043	4	3482.89297600058	1	2082.99529900069	1	1651.89935699982	1	1293.81229499995	29	2.58086764800009	1	14	14	10	9	38	ja	nein
68	pushPullEmp	20150810T132841	23	w	19	l	1	12	2	68	0	stroke	6	3	h_31	h_36	yes	29	low400	pull	30	11	610.311600000481	pull	1004.85924900031	pull	1	4	4528.77137199994	3	1958.65017800043	4	3482.89297600058	1	2082.99529900069	1	1651.89935699982	1	1293.81229499995	29	2.58086764800009	1	14	14	10	9	38	ja	nein
69	pushPullEmp	20150810T132848	23	w	19	l	1	12	3	69	0	stroke	6	3	h_36	h_36	yes	29	high800	push	30	11	699.848156000466	push	1005.16211000022	push	1	4	4528.77137199994	3	1958.65017800043	4	3482.89297600058	1	2082.99529900069	1	1651.89935699982	1	1293.81229499995	29	2.58086764800009	1	14	14	10	9	38	ja	nein
70	pushPullEmp	20150810T132855	23	w	19	l	1	12	4	70	0	stroke	6	3	h_35	h_36	yes	29	low400	pull	30	11	-1888.38348800043	pull	954.357517999895	pull	1	4	4528.77137199994	3	1958.65017800043	4	3482.89297600058	1	2082.99529900069	1	1651.89935699982	1	1293.81229499995	29	2.58086764800009	1	14	14	10	9	38	ja	nein
71	pushPullEmp	20150810T132902	23	w	19	l	1	12	5	71	0	stroke	6	3	h_33	h_36	yes	29	high800	push	30	11	750.3973089996	push	1100.56210299979	push	1	4	4528.77137199994	3	1958.65017800043	4	3482.89297600058	1	2082.99529900069	1	1651.89935699982	1	1293.81229499995	29	2.58086764800009	1	14	14	10	9	38	ja	nein
72	pushPullEmp	20150810T132910	23	w	19	l	1	12	6	72	0	stroke	6	3	h_34	h_36	yes	29	high800	push	30	11	674.753981999747	push	1004.50331400032	push	1	4	4528.77137199994	3	1958.65017800043	4	3482.89297600058	1	2082.99529900069	1	1651.89935699982	1	1293.81229499995	29	2.58086764800009	1	14	14	10	9	38	ja	nein
73	pushPullEmp	20150810T132957	23	w	19	l	1	13	1	73	0	neutral	6	1	n_33	n_39	no	17	high800	push	30	11	719.850760999274	push	1081.51771999938	push	1	2	1004.46966999971	1	3140.07835400025	2	1548.34174400003	1	1792.47148700051	1	811.383962000036	1	687.932924000052	17	2.72388669700013	1	14	14	10	9	38	ja	nein
74	pushPullEmp	20150810T133004	23	w	19	l	1	13	2	74	0	neutral	6	1	n_36	n_39	no	17	low400	pull	30	11	643.801815000079	pull	982.365851000286	pull	1	2	1004.46966999971	1	3140.07835400025	2	1548.34174400003	1	1792.47148700051	1	811.383962000036	1	687.932924000052	17	2.72388669700013	1	14	14	10	9	38	ja	nein
75	pushPullEmp	20150810T133011	23	w	19	l	1	13	3	75	0	neutral	6	1	n_35	n_39	no	17	low400	pull	30	11	784.291480999949	pull	1112.36436199952	pull	1	2	1004.46966999971	1	3140.07835400025	2	1548.34174400003	1	1792.47148700051	1	811.383962000036	1	687.932924000052	17	2.72388669700013	1	14	14	10	9	38	ja	nein
76	pushPullEmp	20150810T133019	23	w	19	l	1	13	4	76	0	neutral	6	1	n_34	n_39	no	17	high800	push	30	11	828.223626000072	push	1131.26055300007	push	1	2	1004.46966999971	1	3140.07835400025	2	1548.34174400003	1	1792.47148700051	1	811.383962000036	1	687.932924000052	17	2.72388669700013	1	14	14	10	9	38	ja	nein
77	pushPullEmp	20150810T133026	23	w	19	l	1	13	5	77	0	neutral	6	1	n_32	n_39	no	17	low400	pull	30	11	602.978603000229	pull	972.475686999933	pull	1	2	1004.46966999971	1	3140.07835400025	2	1548.34174400003	1	1792.47148700051	1	811.383962000036	1	687.932924000052	17	2.72388669700013	1	14	14	10	9	38	ja	nein
78	pushPullEmp	20150810T133033	23	w	19	l	1	13	6	78	0	neutral	6	1	n_31	n_39	no	17	high800	push	30	11	769.367230000265	push	1112.01583099965	push	1	2	1004.46966999971	1	3140.07835400025	2	1548.34174400003	1	1792.47148700051	1	811.383962000036	1	687.932924000052	17	2.72388669700013	1	14	14	10	9	38	ja	nein
79	pushPullEmp	20150810T133114	23	w	19	l	1	14	1	79	0	neutral	4	1	n_22	n_37	no	17	low400	pull	30	11	1094.48297400002	pull	1395.10922799935	pull	1	1	1624.49909799943	2	2013.66955999947	1	818.611177999628	1	1113.84994800028	1	702.085469999474	1	613.430332000462	17	1.93185535599969	1	14	14	10	9	38	ja	nein
80	pushPullEmp	20150810T133121	23	w	19	l	1	14	2	80	0	neutral	4	1	n_24	n_37	no	17	high800	push	30	11	690.48137200014	push	993.436705999447	push	1	1	1624.49909799943	2	2013.66955999947	1	818.611177999628	1	1113.84994800028	1	702.085469999474	1	613.430332000462	17	1.93185535599969	1	14	14	10	9	38	ja	nein
81	pushPullEmp	20150810T133128	23	w	19	l	1	14	3	81	0	neutral	4	1	n_19	n_37	no	17	low400	pull	30	11	662.170775000348	pull	1055.97285100005	pull	1	1	1624.49909799943	2	2013.66955999947	1	818.611177999628	1	1113.84994800028	1	702.085469999474	1	613.430332000462	17	1.93185535599969	1	14	14	10	9	38	ja	nein
82	pushPullEmp	20150810T133136	23	w	19	l	1	14	4	82	0	neutral	4	1	n_23	n_37	no	17	high800	push	30	11	791.380454999948	push	1205.82811799987	push	1	1	1624.49909799943	2	2013.66955999947	1	818.611177999628	1	1113.84994800028	1	702.085469999474	1	613.430332000462	17	1.93185535599969	1	14	14	10	9	38	ja	nein
83	pushPullEmp	20150810T133143	23	w	19	l	1	14	5	83	0	neutral	4	1	n_20	n_37	no	17	high800	push	30	11	771.242093999812	push	1072.17547300034	push	1	1	1624.49909799943	2	2013.66955999947	1	818.611177999628	1	1113.84994800028	1	702.085469999474	1	613.430332000462	17	1.93185535599969	1	14	14	10	9	38	ja	nein
84	pushPullEmp	20150810T133150	23	w	19	l	1	14	6	84	0	neutral	4	1	n_21	n_37	no	17	low400	pull	30	11	718.661457000351	pull	1104.31841800012	pull	1	1	1624.49909799943	2	2013.66955999947	1	818.611177999628	1	1113.84994800028	1	702.085469999474	1	613.430332000462	17	1.93185535599969	1	14	14	10	9	38	ja	nein
85	pushPullEmp	20150810T133233	23	w	19	l	1	15	1	85	0	sad	2	2	s_10	s_38	no	17	low400	pull	30	11	867.82635300015	pull	1233.2551089995	pull	1	5	1891.58942300037	4	2615.67371199999	4	2054.90857599943	2	1971.76957299962	1	781.792531999599	1	1429.99536800016	17	1.92212232699967	1	14	14	10	9	38	ja	nein
86	pushPullEmp	20150810T133240	23	w	19	l	1	15	2	86	0	sad	2	2	s_12	s_38	no	17	high800	push	30	11	631.052398999695	push	995.668118999769	push	1	5	1891.58942300037	4	2615.67371199999	4	2054.90857599943	2	1971.76957299962	1	781.792531999599	1	1429.99536800016	17	1.92212232699967	1	14	14	10	9	38	ja	nein
87	pushPullEmp	20150810T133247	23	w	19	l	1	15	3	87	0	sad	2	2	s_9	s_38	no	17	low400	pull	30	11	776.440358000495	pull	1129.4132590002	pull	1	5	1891.58942300037	4	2615.67371199999	4	2054.90857599943	2	1971.76957299962	1	781.792531999599	1	1429.99536800016	17	1.92212232699967	1	14	14	10	9	38	ja	nein
88	pushPullEmp	20150810T133254	23	w	19	l	1	15	4	88	0	sad	2	2	s_8	s_38	no	17	high800	push	30	11	839.523839000212	push	1235.44442599985	push	1	5	1891.58942300037	4	2615.67371199999	4	2054.90857599943	2	1971.76957299962	1	781.792531999599	1	1429.99536800016	17	1.92212232699967	1	14	14	10	9	38	ja	nein
89	pushPullEmp	20150810T133302	23	w	19	l	1	15	5	89	0	sad	2	2	s_11	s_38	no	17	low400	pull	30	11	741.437050999688	pull	1187.26475099911	pull	1	5	1891.58942300037	4	2615.67371199999	4	2054.90857599943	2	1971.76957299962	1	781.792531999599	1	1429.99536800016	17	1.92212232699967	1	14	14	10	9	38	ja	nein
90	pushPullEmp	20150810T133309	23	w	19	l	1	15	6	90	0	sad	2	2	s_7	s_38	no	17	high800	push	30	11	744.013867000016	push	1059.97150299945	push	1	5	1891.58942300037	4	2615.67371199999	4	2054.90857599943	2	1971.76957299962	1	781.792531999599	1	1429.99536800016	17	1.92212232699967	1	14	14	10	9	38	ja	nein
91	pushPullEmp	20150810T133401	23	w	19	l	1	16	1	91	0	sad	5	2	s_28	s_26	yes	29	high800	push	30	11	820.818684000078	push	1189.50716000007	push	1	3	2171.136682	4	4250.76652100051	2	2120.90515700038	3	4146.96214200012	1	1695.30540200049	1	1250.90986699979	29	2.37148988999979	1	14	14	10	9	38	ja	nein
92	pushPullEmp	20150810T133408	23	w	19	l	1	16	2	92	0	sad	5	2	s_25	s_26	yes	29	low400	pull	30	11	660.65867499997	pull	1048.62604199984	pull	1	3	2171.136682	4	4250.76652100051	2	2120.90515700038	3	4146.96214200012	1	1695.30540200049	1	1250.90986699979	29	2.37148988999979	1	14	14	10	9	38	ja	nein
93	pushPullEmp	20150810T133415	23	w	19	l	1	16	3	93	0	sad	5	2	s_27	s_26	yes	29	high800	push	30	11	739.73786399993	push	1088.64822800033	push	1	3	2171.136682	4	4250.76652100051	2	2120.90515700038	3	4146.96214200012	1	1695.30540200049	1	1250.90986699979	29	2.37148988999979	1	14	14	10	9	38	ja	nein
94	pushPullEmp	20150810T133422	23	w	19	l	1	16	4	94	0	sad	5	2	s_29	s_26	yes	29	low400	pull	30	11	703.120023999763	pull	1106.37535400008	pull	1	3	2171.136682	4	4250.76652100051	2	2120.90515700038	3	4146.96214200012	1	1695.30540200049	1	1250.90986699979	29	2.37148988999979	1	14	14	10	9	38	ja	nein
95	pushPullEmp	20150810T133429	23	w	19	l	1	16	5	95	0	sad	5	2	s_26	s_26	yes	29	high800	push	30	11	510.647291000263	push	885.613991999984	push	1	3	2171.136682	4	4250.76652100051	2	2120.90515700038	3	4146.96214200012	1	1695.30540200049	1	1250.90986699979	29	2.37148988999979	1	14	14	10	9	38	ja	nein
96	pushPullEmp	20150810T133437	23	w	19	l	1	16	6	96	0	sad	5	2	s_30	s_26	yes	29	low400	pull	30	11	683.055560000052	pull	1093.73788900039	pull	1	3	2171.136682	4	4250.76652100051	2	2120.90515700038	3	4146.96214200012	1	1695.30540200049	1	1250.90986699979	29	2.37148988999979	1	14	14	10	9	38	ja	nein
97	pushPullEmp	20150810T133525	23	w	19	l	1	17	1	97	0	stroke	3	3	h_15	h_38	no	17	low400	pull	30	11	705.068917000157	pull	1081.46278900049	pull	1	3	2471.773278	3	2787.17943799984	4	1820.27391500014	1	2959.67784100048	1	1392.55406200027	1	670.656954000151	17	2.61843212299937	1	14	14	10	9	38	ja	nein
98	pushPullEmp	20150810T133533	23	w	19	l	1	17	2	98	0	stroke	3	3	h_18	h_38	no	17	low400	pull	30	11	690.796877999768	pull	1048.76831200009	pull	1	3	2471.773278	3	2787.17943799984	4	1820.27391500014	1	2959.67784100048	1	1392.55406200027	1	670.656954000151	17	2.61843212299937	1	14	14	10	9	38	ja	nein
99	pushPullEmp	20150810T133540	23	w	19	l	1	17	3	99	0	stroke	3	3	h_14	h_38	no	17	high800	push	30	11	765.600313000599	push	1086.85917900048	push	1	3	2471.773278	3	2787.17943799984	4	1820.27391500014	1	2959.67784100048	1	1392.55406200027	1	670.656954000151	17	2.61843212299937	1	14	14	10	9	38	ja	nein
100	pushPullEmp	20150810T133547	23	w	19	l	1	17	4	100	0	stroke	3	3	h_17	h_38	no	17	high800	push	30	11	718.851223999882	push	1053.36142099975	push	1	3	2471.773278	3	2787.17943799984	4	1820.27391500014	1	2959.67784100048	1	1392.55406200027	1	670.656954000151	17	2.61843212299937	1	14	14	10	9	38	ja	nein
101	pushPullEmp	20150810T133554	23	w	19	l	1	17	5	101	0	stroke	3	3	h_13	h_38	no	17	low400	pull	30	11	808.442993000725	pull	1210.00478200069	pull	1	3	2471.773278	3	2787.17943799984	4	1820.27391500014	1	2959.67784100048	1	1392.55406200027	1	670.656954000151	17	2.61843212299937	1	14	14	10	9	38	ja	nein
102	pushPullEmp	20150810T133602	23	w	19	l	1	17	6	102	0	stroke	3	3	h_16	h_38	no	17	low400	pull	30	11	733.161117999865	pull	1115.877886	pull	1	3	2471.773278	3	2787.17943799984	4	1820.27391500014	1	2959.67784100048	1	1392.55406200027	1	670.656954000151	17	2.61843212299937	1	14	14	10	9	38	ja	nein
103	pushPullEmp	20150810T133648	23	w	19	l	1	18	1	103	0	stroke	2	3	h_10	h_7	yes	29	high800	push	30	11	815.522265000349	push	1142.32371900025	push	1	4	1912.95849899961	4	3847.28887700021	3	3034.93625999999	2	4690.14632699964	1	1601.54879099991	1	2036.46447600022	29	2.09853466700042	1	14	14	10	9	38	ja	nein
104	pushPullEmp	20150810T133656	23	w	19	l	1	18	2	104	0	stroke	2	3	h_11	h_7	yes	29	low400	pull	30	11	914.687896999458	pull	1263.39798499965	pull	1	4	1912.95849899961	4	3847.28887700021	3	3034.93625999999	2	4690.14632699964	1	1601.54879099991	1	2036.46447600022	29	2.09853466700042	1	14	14	10	9	38	ja	nein
105	pushPullEmp	20150810T133703	23	w	19	l	1	18	3	105	0	stroke	2	3	h_9	h_7	yes	29	high800	push	30	11	902.9427560002	push	1241.44347000068	push	1	4	1912.95849899961	4	3847.28887700021	3	3034.93625999999	2	4690.14632699964	1	1601.54879099991	1	2036.46447600022	29	2.09853466700042	1	14	14	10	9	38	ja	nein
106	pushPullEmp	20150810T133710	23	w	19	l	1	18	4	106	0	stroke	2	3	h_7	h_7	yes	29	low400	pull	30	11	682.744837000522	pull	1045.91956300019	pull	1	4	1912.95849899961	4	3847.28887700021	3	3034.93625999999	2	4690.14632699964	1	1601.54879099991	1	2036.46447600022	29	2.09853466700042	1	14	14	10	9	38	ja	nein
107	pushPullEmp	20150810T133718	23	w	19	l	1	18	5	107	0	stroke	2	3	h_8	h_7	yes	29	low400	pull	30	11	669.328184999657	pull	1018.65409299928	pull	1	4	1912.95849899961	4	3847.28887700021	3	3034.93625999999	2	4690.14632699964	1	1601.54879099991	1	2036.46447600022	29	2.09853466700042	1	14	14	10	9	38	ja	nein
108	pushPullEmp	20150810T133725	23	w	19	l	1	18	6	108	0	stroke	2	3	h_12	h_7	yes	29	high800	push	30	11	957.195302999826	push	1288.07154399954	push	1	4	1912.95849899961	4	3847.28887700021	3	3034.93625999999	2	4690.14632699964	1	1601.54879099991	1	2036.46447600022	29	2.09853466700042	1	14	14	10	9	38	ja	nein
109	pushPullEmp	20150810T133818	23	w	19	l	1	19	1	109	0	neutral	3	1	n_13	n_18	yes	29	low400	pull	30	11	895.298213000482	pull	1248.51688800036	pull	1	4	3842.16652800023	1	1474.13427999982	3	3530.92937699967	1	885.386799000116	1	911.909158000526	1	1123.69617399963	29	2.3401498660005	1	14	14	10	9	38	ja	nein
110	pushPullEmp	20150810T133825	23	w	19	l	1	19	2	110	0	neutral	3	1	n_16	n_18	yes	29	high800	push	30	11	697.400530000166	push	1036.72193799987	push	1	4	3842.16652800023	1	1474.13427999982	3	3530.92937699967	1	885.386799000116	1	911.909158000526	1	1123.69617399963	29	2.3401498660005	1	14	14	10	9	38	ja	nein
111	pushPullEmp	20150810T133832	23	w	19	l	1	19	3	111	0	neutral	3	1	n_14	n_18	yes	29	high800	push	30	11	863.11872700035	push	1179.71119700006	push	1	4	3842.16652800023	1	1474.13427999982	3	3530.92937699967	1	885.386799000116	1	911.909158000526	1	1123.69617399963	29	2.3401498660005	1	14	14	10	9	38	ja	nein
112	pushPullEmp	20150810T133839	23	w	19	l	1	19	4	112	0	neutral	3	1	n_18	n_18	yes	29	low400	pull	30	11	588.823620999487	pull	986.366829000057	pull	1	4	3842.16652800023	1	1474.13427999982	3	3530.92937699967	1	885.386799000116	1	911.909158000526	1	1123.69617399963	29	2.3401498660005	1	14	14	10	9	38	ja	nein
113	pushPullEmp	20150810T133847	23	w	19	l	1	19	5	113	0	neutral	3	1	n_17	n_18	yes	29	high800	push	30	11	1095.61279199977	push	1389.98271499975	push	1	4	3842.16652800023	1	1474.13427999982	3	3530.92937699967	1	885.386799000116	1	911.909158000526	1	1123.69617399963	29	2.3401498660005	1	14	14	10	9	38	ja	nein
114	pushPullEmp	20150810T133854	23	w	19	l	1	19	6	114	0	neutral	3	1	n_15	n_18	yes	29	low400	pull	30	11	733.827473999649	pull	1163.98349399979	pull	1	4	3842.16652800023	1	1474.13427999982	3	3530.92937699967	1	885.386799000116	1	911.909158000526	1	1123.69617399963	29	2.3401498660005	1	14	14	10	9	38	ja	nein
115	pushPullEmp	20150810T133938	23	w	19	l	1	20	1	115	0	neutral	5	1	n_29	n_38	no	17	high800	push	30	11	493.141531000314	push	826.590282999954	push	1	4	2468.1786430001	3	2980.36697299995	5	2985.92635899968	1	1838.78748799998	1	1405.85898900008	1	1774.85663900006	17	2.90195895000033	1	14	14	10	9	38	ja	nein
116	pushPullEmp	20150810T133945	23	w	19	l	1	20	2	116	0	neutral	5	1	n_25	n_38	no	17	low400	pull	30	11	593.684232999592	pull	965.218326999391	pull	1	4	2468.1786430001	3	2980.36697299995	5	2985.92635899968	1	1838.78748799998	1	1405.85898900008	1	1774.85663900006	17	2.90195895000033	1	14	14	10	9	38	ja	nein
117	pushPullEmp	20150810T133952	23	w	19	l	1	20	3	117	0	neutral	5	1	n_30	n_38	no	17	high800	push	30	11	601.573840000019	push	941.859915000241	push	1	4	2468.1786430001	3	2980.36697299995	5	2985.92635899968	1	1838.78748799998	1	1405.85898900008	1	1774.85663900006	17	2.90195895000033	1	14	14	10	9	38	ja	nein
118	pushPullEmp	20150810T134000	23	w	19	l	1	20	4	118	0	neutral	5	1	n_26	n_38	no	17	high800	push	30	11	960.245915000181	push	1245.51496299964	push	1	4	2468.1786430001	3	2980.36697299995	5	2985.92635899968	1	1838.78748799998	1	1405.85898900008	1	1774.85663900006	17	2.90195895000033	1	14	14	10	9	38	ja	nein
119	pushPullEmp	20150810T134007	23	w	19	l	1	20	5	119	0	neutral	5	1	n_27	n_38	no	17	low400	pull	30	11	620.492086999846	pull	1037.19888600001	pull	1	4	2468.1786430001	3	2980.36697299995	5	2985.92635899968	1	1838.78748799998	1	1405.85898900008	1	1774.85663900006	17	2.90195895000033	1	14	14	10	9	38	ja	nein
120	pushPullEmp	20150810T134014	23	w	19	l	1	20	6	120	0	neutral	5	1	n_28	n_38	no	17	low400	pull	30	11	663.991830000057	pull	1117.60276999969	pull	1	4	2468.1786430001	3	2980.36697299995	5	2985.92635899968	1	1838.78748799998	1	1405.85898900008	1	1774.85663900006	17	2.90195895000033	1	14	14	10	9	38	ja	nein
[truncated: 28 more columns]
