# Supplementary material for: Empathic concern and personal distress depend on situational but not dispositional factors
Source: PLoS One. 2019 Nov 14;14(11):e0225102. doi: 10.1371/journal.pone.0225102 (PMC6855434; doi:10.1371/journal.pone.0225102)
Supplement: S3 File — (ZIP) [file pone.0225102.s004.zip › Results/pushPullEmp_26_avg.txt]

expName	date	vpNum	gender	age	handedness	respMapping	block	trial	trialCount	practice	picType	picBlock	picTypeNum	picName	memPicName	memPicPresent	memPicCorrKey	tone	respDirection	panas1Pos	panas1Neg	movementOnset	movementOnsetDirection	movementOffset	movementOffsetDirection	correct	respKeyTender	respTimeTender	respKeyCompassionate	respTimeCompassionate	respKeyMoved	respTimeMoved	respKeyWorried	respTimeWorried	respKeyDistressed	respTimeDistressed	respKeyAlarmed	respTimeAlarmed	memRespKey	memRespTime	correctMemTask	fs	ec	pt	pd	empathy	pqQ1	pqQ2	panas2Pos
1	pushPullEmp	20150812T124539	26	w	25	r	2	1	1	1	1	practice	2	4	p_8	p_10	yes	29	high800	pull	31	11	1267.89993700018	pull	1909.53080500017	pull	1	1	1242.00676500004	1	966.40209799989	2	9522.1662240001	2	1303.07514500009	2	1114.73685300007	1	1677.11636200011	29	3.12188202300013	1	9	12	11	11	32	nein	nein
2	pushPullEmp	20150812T124548	26	w	25	r	2	1	2	2	1	practice	2	4	p_7	p_10	yes	29	low400	push	31	11	636.260985000154	push	1422.27130499976	push	1	1	1242.00676500004	1	966.40209799989	2	9522.1662240001	2	1303.07514500009	2	1114.73685300007	1	1677.11636200011	29	3.12188202300013	1	9	12	11	11	32	nein	nein
3	pushPullEmp	20150812T124556	26	w	25	r	2	1	3	3	1	practice	2	4	p_9	p_10	yes	29	low400	push	31	11	643.713131000008	push	1442.57020800033	push	1	1	1242.00676500004	1	966.40209799989	2	9522.1662240001	2	1303.07514500009	2	1114.73685300007	1	1677.11636200011	29	3.12188202300013	1	9	12	11	11	32	nein	nein
4	pushPullEmp	20150812T124604	26	w	25	r	2	1	4	4	1	practice	2	4	p_10	p_10	yes	29	low400	push	31	11	675.568121000088	push	1395.71912400004	push	1	1	1242.00676500004	1	966.40209799989	2	9522.1662240001	2	1303.07514500009	2	1114.73685300007	1	1677.11636200011	29	3.12188202300013	1	9	12	11	11	32	nein	nein
5	pushPullEmp	20150812T124612	26	w	25	r	2	1	5	5	1	practice	2	4	p_11	p_10	yes	29	low400	push	31	11	796.816264999852	push	1457.96964399995	push	1	1	1242.00676500004	1	966.40209799989	2	9522.1662240001	2	1303.07514500009	2	1114.73685300007	1	1677.11636200011	29	3.12188202300013	1	9	12	11	11	32	nein	nein
6	pushPullEmp	20150812T124620	26	w	25	r	2	1	6	6	1	practice	2	4	p_12	p_10	yes	29	low400	push	31	11	717.258155999938	push	1323.05396699995	push	1	1	1242.00676500004	1	966.40209799989	2	9522.1662240001	2	1303.07514500009	2	1114.73685300007	1	1677.11636200011	29	3.12188202300013	1	9	12	11	11	32	nein	nein
7	pushPullEmp	20150812T124716	26	w	25	r	2	2	1	7	1	practice	1	4	p_3	p_13	no	17	high800	pull	31	11	954.224130999686	pull	1627.48385199994	pull	1	1	694.810195000173	1	2162.81045100004	1	656.831296999826	1	631.487223000022	1	1234.31687199991	1	700.17989400003	17	3.80963000799966	1	9	12	11	11	32	nein	nein
8	pushPullEmp	20150812T124724	26	w	25	r	2	2	2	8	1	practice	1	4	p_1	p_13	no	17	high800	pull	31	11	734.253735000133	pull	1248.11286900022	pull	1	1	694.810195000173	1	2162.81045100004	1	656.831296999826	1	631.487223000022	1	1234.31687199991	1	700.17989400003	17	3.80963000799966	1	9	12	11	11	32	nein	nein
9	pushPullEmp	20150812T124732	26	w	25	r	2	2	3	9	1	practice	1	4	p_4	p_13	no	17	high800	pull	31	11	659.238495999787	pull	1247.98201599999	pull	1	1	694.810195000173	1	2162.81045100004	1	656.831296999826	1	631.487223000022	1	1234.31687199991	1	700.17989400003	17	3.80963000799966	1	9	12	11	11	32	nein	nein
10	pushPullEmp	20150812T124740	26	w	25	r	2	2	4	10	1	practice	1	4	p_5	p_13	no	17	high800	pull	31	11	741.002744999903	pull	1308.7318860001	pull	1	1	694.810195000173	1	2162.81045100004	1	656.831296999826	1	631.487223000022	1	1234.31687199991	1	700.17989400003	17	3.80963000799966	1	9	12	11	11	32	nein	nein
11	pushPullEmp	20150812T124747	26	w	25	r	2	2	5	11	1	practice	1	4	p_2	p_13	no	17	low400	push	31	11	609.691773000217	push	1403.98102200025	push	1	1	694.810195000173	1	2162.81045100004	1	656.831296999826	1	631.487223000022	1	1234.31687199991	1	700.17989400003	17	3.80963000799966	1	9	12	11	11	32	nein	nein
12	pushPullEmp	20150812T124756	26	w	25	r	2	2	6	12	1	practice	1	4	p_6	p_13	no	17	high800	pull	31	11	820.451908999828	pull	1516.60122000006	pull	1	1	694.810195000173	1	2162.81045100004	1	656.831296999826	1	631.487223000022	1	1234.31687199991	1	700.17989400003	17	3.80963000799966	1	9	12	11	11	32	nein	nein
13	pushPullEmp	20150812T124900	26	w	25	r	2	3	1	13	0	sad	1	2	s_3	s_37	no	17	low400	push	31	11	658.696080999907	push	1485.41832399986	push	1	6	3032.72335599968	6	2389.46155699978	6	2854.61511600033	2	1264.91480300001	2	1707.93930899981	3	2019.69654500044	17	2.59677543699991	1	9	12	11	11	32	nein	nein
14	pushPullEmp	20150812T124909	26	w	25	r	2	3	2	14	0	sad	1	2	s_1	s_37	no	17	high800	pull	31	11	757.688138000394	pull	1464.61019000015	pull	1	6	3032.72335599968	6	2389.46155699978	6	2854.61511600033	2	1264.91480300001	2	1707.93930899981	3	2019.69654500044	17	2.59677543699991	1	9	12	11	11	32	nein	nein
15	pushPullEmp	20150812T124917	26	w	25	r	2	3	3	15	0	sad	1	2	s_4	s_37	no	17	low400	push	31	11	693.148331000069	push	1386.54981499995	push	1	6	3032.72335599968	6	2389.46155699978	6	2854.61511600033	2	1264.91480300001	2	1707.93930899981	3	2019.69654500044	17	2.59677543699991	1	9	12	11	11	32	nein	nein
16	pushPullEmp	20150812T124924	26	w	25	r	2	3	4	16	0	sad	1	2	s_6	s_37	no	17	low400	push	31	11	602.082463000082	push	1290.59059400024	push	1	6	3032.72335599968	6	2389.46155699978	6	2854.61511600033	2	1264.91480300001	2	1707.93930899981	3	2019.69654500044	17	2.59677543699991	1	9	12	11	11	32	nein	nein
17	pushPullEmp	20150812T124932	26	w	25	r	2	3	5	17	0	sad	1	2	s_5	s_37	no	17	high800	pull	31	11	682.991810999629	pull	1199.75016299975	pull	1	6	3032.72335599968	6	2389.46155699978	6	2854.61511600033	2	1264.91480300001	2	1707.93930899981	3	2019.69654500044	17	2.59677543699991	1	9	12	11	11	32	nein	nein
18	pushPullEmp	20150812T124940	26	w	25	r	2	3	6	18	0	sad	1	2	s_2	s_37	no	17	high800	pull	31	11	770.824458999712	pull	1343.51661099966	pull	1	6	3032.72335599968	6	2389.46155699978	6	2854.61511600033	2	1264.91480300001	2	1707.93930899981	3	2019.69654500044	17	2.59677543699991	1	9	12	11	11	32	nein	nein
19	pushPullEmp	20150812T125031	26	w	25	r	2	4	1	19	0	sad	3	2	s_16	s_18	yes	29	low400	push	31	11	775.504686999833	push	1488.54272399977	push	1	6	1978.99750099987	7	2623.25426300004	6	1679.48797700001	1	1812.30650600082	2	1860.68306700008	1	2201.41154000021	29	3.11521022600027	1	9	12	11	11	32	nein	nein
20	pushPullEmp	20150812T125039	26	w	25	r	2	4	2	20	0	sad	3	2	s_15	s_18	yes	29	high800	pull	31	11	704.67034099975	pull	1334.73635899973	pull	1	6	1978.99750099987	7	2623.25426300004	6	1679.48797700001	1	1812.30650600082	2	1860.68306700008	1	2201.41154000021	29	3.11521022600027	1	9	12	11	11	32	nein	nein
21	pushPullEmp	20150812T125047	26	w	25	r	2	4	3	21	0	sad	3	2	s_18	s_18	yes	29	high800	pull	31	11	608.037889999745	pull	1205.8154919997	pull	1	6	1978.99750099987	7	2623.25426300004	6	1679.48797700001	1	1812.30650600082	2	1860.68306700008	1	2201.41154000021	29	3.11521022600027	1	9	12	11	11	32	nein	nein
22	pushPullEmp	20150812T125055	26	w	25	r	2	4	4	22	0	sad	3	2	s_13	s_18	yes	29	low400	push	31	11	633.101434999939	push	1111.81455400002	push	1	6	1978.99750099987	7	2623.25426300004	6	1679.48797700001	1	1812.30650600082	2	1860.68306700008	1	2201.41154000021	29	3.11521022600027	1	9	12	11	11	32	nein	nein
23	pushPullEmp	20150812T125103	26	w	25	r	2	4	5	23	0	sad	3	2	s_17	s_18	yes	29	high800	pull	31	11	759.865173999813	pull	1348.0148259999	pull	1	6	1978.99750099987	7	2623.25426300004	6	1679.48797700001	1	1812.30650600082	2	1860.68306700008	1	2201.41154000021	29	3.11521022600027	1	9	12	11	11	32	nein	nein
24	pushPullEmp	20150812T125110	26	w	25	r	2	4	6	24	0	sad	3	2	s_14	s_18	yes	29	low400	push	31	11	658.575559000023	push	1256.93655999985	push	1	6	1978.99750099987	7	2623.25426300004	6	1679.48797700001	1	1812.30650600082	2	1860.68306700008	1	2201.41154000021	29	3.11521022600027	1	9	12	11	11	32	nein	nein
25	pushPullEmp	20150812T125156	26	w	25	r	2	5	1	25	0	neutral	5	1	n_30	n_38	no	17	high800	pull	31	11	536.169629000033	pull	1000.90030499985	pull	1	2	1174.14209399976	2	1742.47962100071	2	1206.72616899992	1	1481.26110599969	1	759.917890999532	1	1090.19307200015	17	2.61569966399929	1	9	12	11	11	32	nein	nein
26	pushPullEmp	20150812T125203	26	w	25	r	2	5	2	26	0	neutral	5	1	n_29	n_38	no	17	high800	pull	31	11	662.820411000102	pull	1140.01696799995	pull	1	2	1174.14209399976	2	1742.47962100071	2	1206.72616899992	1	1481.26110599969	1	759.917890999532	1	1090.19307200015	17	2.61569966399929	1	9	12	11	11	32	nein	nein
27	pushPullEmp	20150812T125211	26	w	25	r	2	5	3	27	0	neutral	5	1	n_27	n_38	no	17	low400	push	31	11	472.406218000586	push	1025.5865830007	push	1	2	1174.14209399976	2	1742.47962100071	2	1206.72616899992	1	1481.26110599969	1	759.917890999532	1	1090.19307200015	17	2.61569966399929	1	9	12	11	11	32	nein	nein
28	pushPullEmp	20150812T125218	26	w	25	r	2	5	4	28	0	neutral	5	1	n_28	n_38	no	17	high800	pull	31	11	658.048221000063	pull	1184.63796999993	pull	1	2	1174.14209399976	2	1742.47962100071	2	1206.72616899992	1	1481.26110599969	1	759.917890999532	1	1090.19307200015	17	2.61569966399929	1	9	12	11	11	32	nein	nein
29	pushPullEmp	20150812T125225	26	w	25	r	2	5	5	29	0	neutral	5	1	n_26	n_38	no	17	low400	push	31	11	732.481404999911	push	1234.38923799959	push	1	2	1174.14209399976	2	1742.47962100071	2	1206.72616899992	1	1481.26110599969	1	759.917890999532	1	1090.19307200015	17	2.61569966399929	1	9	12	11	11	32	nein	nein
30	pushPullEmp	20150812T125233	26	w	25	r	2	5	6	30	0	neutral	5	1	n_25	n_38	no	17	low400	push	31	11	765.366804999852	push	1344.97000499969	push	1	2	1174.14209399976	2	1742.47962100071	2	1206.72616899992	1	1481.26110599969	1	759.917890999532	1	1090.19307200015	17	2.61569966399929	1	9	12	11	11	32	nein	nein
31	pushPullEmp	20150812T125313	26	w	25	r	2	6	1	31	0	neutral	2	1	n_9	n_7	yes	29	high800	pull	31	11	826.988496999846	pull	1358.76011699959	pull	1	1	1329.49238699985	1	1451.33383899974	1	1337.39816400066	1	874.623757999871	1	1012.60890399953	1	700.712513999861	29	2.03228102699995	1	9	12	11	11	32	nein	nein
32	pushPullEmp	20150812T125320	26	w	25	r	2	6	2	32	0	neutral	2	1	n_10	n_7	yes	29	low400	push	31	11	751.940870999628	push	1344.93227300036	push	1	1	1329.49238699985	1	1451.33383899974	1	1337.39816400066	1	874.623757999871	1	1012.60890399953	1	700.712513999861	29	2.03228102699995	1	9	12	11	11	32	nein	nein
33	pushPullEmp	20150812T125328	26	w	25	r	2	6	3	33	0	neutral	2	1	n_12	n_7	yes	29	high800	pull	31	11	742.69190700043	pull	1272.42454500002	pull	1	1	1329.49238699985	1	1451.33383899974	1	1337.39816400066	1	874.623757999871	1	1012.60890399953	1	700.712513999861	29	2.03228102699995	1	9	12	11	11	32	nein	nein
34	pushPullEmp	20150812T125335	26	w	25	r	2	6	4	34	0	neutral	2	1	n_7	n_7	yes	29	low400	push	31	11	749.809559000008	push	1426.26891499922	push	1	1	1329.49238699985	1	1451.33383899974	1	1337.39816400066	1	874.623757999871	1	1012.60890399953	1	700.712513999861	29	2.03228102699995	1	9	12	11	11	32	nein	nein
35	pushPullEmp	20150812T125343	26	w	25	r	2	6	5	35	0	neutral	2	1	n_11	n_7	yes	29	low400	push	31	11	669.630628000144	push	1165.43030800049	push	1	1	1329.49238699985	1	1451.33383899974	1	1337.39816400066	1	874.623757999871	1	1012.60890399953	1	700.712513999861	29	2.03228102699995	1	9	12	11	11	32	nein	nein
36	pushPullEmp	20150812T125350	26	w	25	r	2	6	6	36	0	neutral	2	1	n_8	n_7	yes	29	high800	pull	31	11	-2309.54699900021	pull	1334.980146	pull	1	1	1329.49238699985	1	1451.33383899974	1	1337.39816400066	1	874.623757999871	1	1012.60890399953	1	700.712513999861	29	2.03228102699995	1	9	12	11	11	32	nein	nein
37	pushPullEmp	20150812T125430	26	w	25	r	2	7	1	37	0	stroke	5	3	h_26	h_26	yes	29	high800	pull	31	11	751.049807999952	pull	1392.26265500009	pull	1	5	2909.17864699986	7	1079.69568899989	5	1946.63613400007	7	5189.72680099978	6	2518.01135099959	7	1220.33918699981	29	1.3392870939997	1	9	12	11	11	32	nein	nein
38	pushPullEmp	20150812T125437	26	w	25	r	2	7	2	38	0	stroke	5	3	h_27	h_26	yes	29	low400	push	31	11	628.200619999305	push	1207.99981299963	push	1	5	2909.17864699986	7	1079.69568899989	5	1946.63613400007	7	5189.72680099978	6	2518.01135099959	7	1220.33918699981	29	1.3392870939997	1	9	12	11	11	32	nein	nein
39	pushPullEmp	20150812T125445	26	w	25	r	2	7	3	39	0	stroke	5	3	h_28	h_26	yes	29	high800	pull	31	11	441.270042999444	pull	1081.10661100009	pull	1	5	2909.17864699986	7	1079.69568899989	5	1946.63613400007	7	5189.72680099978	6	2518.01135099959	7	1220.33918699981	29	1.3392870939997	1	9	12	11	11	32	nein	nein
40	pushPullEmp	20150812T125452	26	w	25	r	2	7	4	40	0	stroke	5	3	h_25	h_26	yes	29	low400	push	31	11	916.04276000028	push	1557.40572400039	push	1	5	2909.17864699986	7	1079.69568899989	5	1946.63613400007	7	5189.72680099978	6	2518.01135099959	7	1220.33918699981	29	1.3392870939997	1	9	12	11	11	32	nein	nein
41	pushPullEmp	20150812T125500	26	w	25	r	2	7	5	41	0	stroke	5	3	h_29	h_26	yes	29	low400	push	31	11	631.45975100006	push	1288.74459999961	push	1	5	2909.17864699986	7	1079.69568899989	5	1946.63613400007	7	5189.72680099978	6	2518.01135099959	7	1220.33918699981	29	1.3392870939997	1	9	12	11	11	32	nein	nein
42	pushPullEmp	20150812T125507	26	w	25	r	2	7	6	42	0	stroke	5	3	h_30	h_26	yes	29	high800	pull	31	11	616.921011999788	pull	1436.04345400045	pull	1	5	2909.17864699986	7	1079.69568899989	5	1946.63613400007	7	5189.72680099978	6	2518.01135099959	7	1220.33918699981	29	1.3392870939997	1	9	12	11	11	32	nein	nein
43	pushPullEmp	20150812T125555	26	w	25	r	2	8	1	43	0	stroke	4	3	h_19	h_39	no	17	high800	pull	31	11	846.316863999964	pull	1369.30889399981	pull	1	2	1208.03320200048	3	2227.44376900027	3	1718.74040799958	5	3281.32932000062	4	1639.80773799994	4	1934.48660099966	17	3.87352712200027	1	9	12	11	11	32	nein	nein
44	pushPullEmp	20150812T125603	26	w	25	r	2	8	2	44	0	stroke	4	3	h_24	h_39	no	17	low400	push	31	11	821.374543000369	push	1556.07817200062	push	1	2	1208.03320200048	3	2227.44376900027	3	1718.74040799958	5	3281.32932000062	4	1639.80773799994	4	1934.48660099966	17	3.87352712200027	1	9	12	11	11	32	nein	nein
45	pushPullEmp	20150812T125610	26	w	25	r	2	8	3	45	0	stroke	4	3	h_22	h_39	no	17	high800	pull	31	11	617.633822999669	pull	1236.87118900023	pull	1	2	1208.03320200048	3	2227.44376900027	3	1718.74040799958	5	3281.32932000062	4	1639.80773799994	4	1934.48660099966	17	3.87352712200027	1	9	12	11	11	32	nein	nein
46	pushPullEmp	20150812T125619	26	w	25	r	2	8	4	46	0	stroke	4	3	h_20	h_39	no	17	low400	push	31	11	1185.26184700031	push	1902.27732600043	push	1	2	1208.03320200048	3	2227.44376900027	3	1718.74040799958	5	3281.32932000062	4	1639.80773799994	4	1934.48660099966	17	3.87352712200027	1	9	12	11	11	32	nein	nein
47	pushPullEmp	20150812T125626	26	w	25	r	2	8	5	47	0	stroke	4	3	h_23	h_39	no	17	low400	push	31	11	782.723489000186	push	1616.35702900012	push	1	2	1208.03320200048	3	2227.44376900027	3	1718.74040799958	5	3281.32932000062	4	1639.80773799994	4	1934.48660099966	17	3.87352712200027	1	9	12	11	11	32	nein	nein
48	pushPullEmp	20150812T125634	26	w	25	r	2	8	6	48	0	stroke	4	3	h_21	h_39	no	17	high800	pull	31	11	1062.62326100032	pull	1783.62265900078	pull	1	2	1208.03320200048	3	2227.44376900027	3	1718.74040799958	5	3281.32932000062	4	1639.80773799994	4	1934.48660099966	17	3.87352712200027	1	9	12	11	11	32	nein	nein
49	pushPullEmp	20150812T125722	26	w	25	r	2	9	1	49	0	sad	6	2	s_35	s_39	no	17	high800	pull	31	11	763.21075900078	push	1565.8462450002	pull	1	3	3671.67709499972	3	2334.90538099977	4	1238.39574600061	3	1818.35974900059	2	1631.94500999998	1	2195.54815100037	17	1.76944743799959	1	9	12	11	11	32	nein	nein
50	pushPullEmp	20150812T125729	26	w	25	r	2	9	2	50	0	sad	6	2	s_31	s_39	no	17	low400	push	31	11	594.578498999799	push	1155.10649899978	push	1	3	3671.67709499972	3	2334.90538099977	4	1238.39574600061	3	1818.35974900059	2	1631.94500999998	1	2195.54815100037	17	1.76944743799959	1	9	12	11	11	32	nein	nein
51	pushPullEmp	20150812T125738	26	w	25	r	2	9	3	51	0	sad	6	2	s_33	s_39	no	17	low400	push	31	11	1477.64636699947	push	2020.01817699955	push	3	3	3671.67709499972	3	2334.90538099977	4	1238.39574600061	3	1818.35974900059	2	1631.94500999998	1	2195.54815100037	17	1.76944743799959	1	9	12	11	11	32	nein	nein
52	pushPullEmp	20150812T125745	26	w	25	r	2	9	4	52	0	sad	6	2	s_34	s_39	no	17	high800	pull	31	11	506.428370000416	pull	1150.31875300074	pull	1	3	3671.67709499972	3	2334.90538099977	4	1238.39574600061	3	1818.35974900059	2	1631.94500999998	1	2195.54815100037	17	1.76944743799959	1	9	12	11	11	32	nein	nein
53	pushPullEmp	20150812T125752	26	w	25	r	2	9	5	53	0	sad	6	2	s_32	s_39	no	17	low400	push	31	11	874.568401999459	push	1395.65220100019	push	1	3	3671.67709499972	3	2334.90538099977	4	1238.39574600061	3	1818.35974900059	2	1631.94500999998	1	2195.54815100037	17	1.76944743799959	1	9	12	11	11	32	nein	nein
54	pushPullEmp	20150812T125800	26	w	25	r	2	9	6	54	0	sad	6	2	s_36	s_39	no	17	high800	pull	31	11	809.484657999841	pull	1531.95411599982	pull	1	3	3671.67709499972	3	2334.90538099977	4	1238.39574600061	3	1818.35974900059	2	1631.94500999998	1	2195.54815100037	17	1.76944743799959	1	9	12	11	11	32	nein	nein
55	pushPullEmp	20150812T125851	26	w	25	r	2	10	1	55	0	sad	5	2	s_26	s_28	yes	29	low400	push	31	11	1080.92515300005	push	1793.30455000045	push	1	3	1505.52307900034	4	1135.35397499982	3	1157.2909409997	2	317.50336299956	1	2673.97125600019	2	1973.07143499984	29	2.20348881200061	1	9	12	11	11	32	nein	nein
56	pushPullEmp	20150812T125858	26	w	25	r	2	10	2	56	0	sad	5	2	s_30	s_28	yes	29	low400	push	31	11	678.191695000038	push	1458.33913899938	push	1	3	1505.52307900034	4	1135.35397499982	3	1157.2909409997	2	317.50336299956	1	2673.97125600019	2	1973.07143499984	29	2.20348881200061	1	9	12	11	11	32	nein	nein
57	pushPullEmp	20150812T125905	26	w	25	r	2	10	3	57	0	sad	5	2	s_28	s_28	yes	29	high800	pull	31	11	433.952253000214	pull	999.256096000252	pull	1	3	1505.52307900034	4	1135.35397499982	3	1157.2909409997	2	317.50336299956	1	2673.97125600019	2	1973.07143499984	29	2.20348881200061	1	9	12	11	11	32	nein	nein
58	pushPullEmp	20150812T125913	26	w	25	r	2	10	4	58	0	sad	5	2	s_25	s_28	yes	29	low400	push	31	11	746.897347000508	push	1432.18060800073	push	1	3	1505.52307900034	4	1135.35397499982	3	1157.2909409997	2	317.50336299956	1	2673.97125600019	2	1973.07143499984	29	2.20348881200061	1	9	12	11	11	32	nein	nein
59	pushPullEmp	20150812T125920	26	w	25	r	2	10	5	59	0	sad	5	2	s_27	s_28	yes	29	high800	pull	31	11	621.505963999974	pull	1272.98042699941	pull	1	3	1505.52307900034	4	1135.35397499982	3	1157.2909409997	2	317.50336299956	1	2673.97125600019	2	1973.07143499984	29	2.20348881200061	1	9	12	11	11	32	nein	nein
60	pushPullEmp	20150812T125928	26	w	25	r	2	10	6	60	0	sad	5	2	s_29	s_28	yes	29	low400	push	31	11	796.253043000528	push	1336.70814000025	push	1	3	1505.52307900034	4	1135.35397499982	3	1157.2909409997	2	317.50336299956	1	2673.97125600019	2	1973.07143499984	29	2.20348881200061	1	9	12	11	11	32	nein	nein
61	pushPullEmp	20150812T130015	26	w	25	r	2	11	1	61	0	stroke	6	3	h_31	h_36	yes	29	high800	pull	31	11	728.706284000102	pull	1282.51231500012	pull	1	3	1149.90697600024	4	1594.30862199952	3	1727.51968800003	5	1953.44865300012	2	2033.54270499949	4	2200.50537200041	29	2.32724160199996	1	9	12	11	11	32	nein	nein
62	pushPullEmp	20150812T130023	26	w	25	r	2	11	2	62	0	stroke	6	3	h_32	h_36	yes	29	low400	push	31	11	641.935824000531	push	1309.10141300005	push	1	3	1149.90697600024	4	1594.30862199952	3	1727.51968800003	5	1953.44865300012	2	2033.54270499949	4	2200.50537200041	29	2.32724160199996	1	9	12	11	11	32	nein	nein
63	pushPullEmp	20150812T130031	26	w	25	r	2	11	3	63	0	stroke	6	3	h_33	h_36	yes	29	low400	push	31	11	1310.38378400019	push	1952.53801799966	push	1	3	1149.90697600024	4	1594.30862199952	3	1727.51968800003	5	1953.44865300012	2	2033.54270499949	4	2200.50537200041	29	2.32724160199996	1	9	12	11	11	32	nein	nein
64	pushPullEmp	20150812T130039	26	w	25	r	2	11	4	64	0	stroke	6	3	h_35	h_36	yes	29	high800	pull	31	11	863.664964999865	pull	1338.16175900038	pull	1	3	1149.90697600024	4	1594.30862199952	3	1727.51968800003	5	1953.44865300012	2	2033.54270499949	4	2200.50537200041	29	2.32724160199996	1	9	12	11	11	32	nein	nein
65	pushPullEmp	20150812T130046	26	w	25	r	2	11	5	65	0	stroke	6	3	h_36	h_36	yes	29	high800	pull	31	11	712.111941999756	pull	1428.19948000022	pull	1	3	1149.90697600024	4	1594.30862199952	3	1727.51968800003	5	1953.44865300012	2	2033.54270499949	4	2200.50537200041	29	2.32724160199996	1	9	12	11	11	32	nein	nein
66	pushPullEmp	20150812T130054	26	w	25	r	2	11	6	66	0	stroke	6	3	h_34	h_36	yes	29	low400	push	31	11	1032.32585099966	push	1508.25393799994	push	1	3	1149.90697600024	4	1594.30862199952	3	1727.51968800003	5	1953.44865300012	2	2033.54270499949	4	2200.50537200041	29	2.32724160199996	1	9	12	11	11	32	nein	nein
67	pushPullEmp	20150812T130143	26	w	25	r	2	12	1	67	0	stroke	3	3	h_14	h_38	no	17	high800	pull	31	11	996.128589000255	pull	1590.3818530004	pull	1	3	1566.15644000067	2	903.122178000558	3	2929.75854100041	3	1098.94680900015	2	1185.10918700031	3	2931.21830200016	17	2.61950481199983	1	9	12	11	11	32	nein	nein
68	pushPullEmp	20150812T130150	26	w	25	r	2	12	2	68	0	stroke	3	3	h_17	h_38	no	17	low400	push	31	11	727.332687000038	push	1225.55147300055	push	1	3	1566.15644000067	2	903.122178000558	3	2929.75854100041	3	1098.94680900015	2	1185.10918700031	3	2931.21830200016	17	2.61950481199983	1	9	12	11	11	32	nein	nein
69	pushPullEmp	20150812T130158	26	w	25	r	2	12	3	69	0	stroke	3	3	h_16	h_38	no	17	low400	push	31	11	1074.2900640001	push	1627.56665199988	push	1	3	1566.15644000067	2	903.122178000558	3	2929.75854100041	3	1098.94680900015	2	1185.10918700031	3	2931.21830200016	17	2.61950481199983	1	9	12	11	11	32	nein	nein
70	pushPullEmp	20150812T130205	26	w	25	r	2	12	4	70	0	stroke	3	3	h_18	h_38	no	17	high800	pull	31	11	616.565884999844	pull	1231.76790300052	pull	1	3	1566.15644000067	2	903.122178000558	3	2929.75854100041	3	1098.94680900015	2	1185.10918700031	3	2931.21830200016	17	2.61950481199983	1	9	12	11	11	32	nein	nein
71	pushPullEmp	20150812T130213	26	w	25	r	2	12	5	71	0	stroke	3	3	h_13	h_38	no	17	high800	pull	31	11	823.806319999567	pull	1436.18046899963	pull	1	3	1566.15644000067	2	903.122178000558	3	2929.75854100041	3	1098.94680900015	2	1185.10918700031	3	2931.21830200016	17	2.61950481199983	1	9	12	11	11	32	nein	nein
72	pushPullEmp	20150812T130221	26	w	25	r	2	12	6	72	0	stroke	3	3	h_15	h_38	no	17	low400	push	31	11	693.840251000329	push	1345.83574300075	push	1	3	1566.15644000067	2	903.122178000558	3	2929.75854100041	3	1098.94680900015	2	1185.10918700031	3	2931.21830200016	17	2.61950481199983	1	9	12	11	11	32	nein	nein
73	pushPullEmp	20150812T130304	26	w	25	r	2	13	1	73	0	neutral	3	1	n_15	n_17	yes	29	low400	push	31	11	946.367690000334	push	1509.94302700008	push	1	1	648.638499999834	1	696.993879000729	1	1744.17206999988	1	821.967895000853	1	1266.60055199955	1	983.271726000567	29	2.48658322700066	1	9	12	11	11	32	nein	nein
74	pushPullEmp	20150812T130311	26	w	25	r	2	13	2	74	0	neutral	3	1	n_17	n_17	yes	29	high800	pull	31	11	632.353898000365	pull	1176.77237000033	pull	1	1	648.638499999834	1	696.993879000729	1	1744.17206999988	1	821.967895000853	1	1266.60055199955	1	983.271726000567	29	2.48658322700066	1	9	12	11	11	32	nein	nein
75	pushPullEmp	20150812T130318	26	w	25	r	2	13	3	75	0	neutral	3	1	n_16	n_17	yes	29	low400	push	31	11	672.831933000751	push	1299.25259000022	push	1	1	648.638499999834	1	696.993879000729	1	1744.17206999988	1	821.967895000853	1	1266.60055199955	1	983.271726000567	29	2.48658322700066	1	9	12	11	11	32	nein	nein
76	pushPullEmp	20150812T130326	26	w	25	r	2	13	4	76	0	neutral	3	1	n_18	n_17	yes	29	high800	pull	31	11	566.684915999853	pull	1225.64475200043	pull	1	1	648.638499999834	1	696.993879000729	1	1744.17206999988	1	821.967895000853	1	1266.60055199955	1	983.271726000567	29	2.48658322700066	1	9	12	11	11	32	nein	nein
77	pushPullEmp	20150812T130333	26	w	25	r	2	13	5	77	0	neutral	3	1	n_14	n_17	yes	29	low400	push	31	11	735.708983000521	push	1395.02881799974	push	1	1	648.638499999834	1	696.993879000729	1	1744.17206999988	1	821.967895000853	1	1266.60055199955	1	983.271726000567	29	2.48658322700066	1	9	12	11	11	32	nein	nein
78	pushPullEmp	20150812T130341	26	w	25	r	2	13	6	78	0	neutral	3	1	n_13	n_17	yes	29	low400	push	31	11	1057.94689999937	push	1627.39360900003	push	1	1	648.638499999834	1	696.993879000729	1	1744.17206999988	1	821.967895000853	1	1266.60055199955	1	983.271726000567	29	2.48658322700066	1	9	12	11	11	32	nein	nein
79	pushPullEmp	20150812T130418	26	w	25	r	2	14	1	79	0	neutral	1	1	n_6	n_3	yes	29	high800	pull	31	11	694.595517000271	pull	1303.54792300011	pull	1	1	318.494463000206	1	396.895778999351	1	376.424184999451	1	616.365660000156	1	363.916949000668	1	411.508966999463	29	1.493260018	1	9	12	11	11	32	nein	nein
80	pushPullEmp	20150812T130425	26	w	25	r	2	14	2	80	0	neutral	1	1	n_5	n_3	yes	29	low400	push	31	11	619.302421999331	push	1088.91192599922	push	1	1	318.494463000206	1	396.895778999351	1	376.424184999451	1	616.365660000156	1	363.916949000668	1	411.508966999463	29	1.493260018	1	9	12	11	11	32	nein	nein
81	pushPullEmp	20150812T130433	26	w	25	r	2	14	3	81	0	neutral	1	1	n_2	n_3	yes	29	high800	pull	31	11	903.521886999741	pull	1540.3115679995	pull	1	1	318.494463000206	1	396.895778999351	1	376.424184999451	1	616.365660000156	1	363.916949000668	1	411.508966999463	29	1.493260018	1	9	12	11	11	32	nein	nein
82	pushPullEmp	20150812T130440	26	w	25	r	2	14	4	82	0	neutral	1	1	n_1	n_3	yes	29	low400	push	31	11	700.672124999874	push	1262.42394000008	push	1	1	318.494463000206	1	396.895778999351	1	376.424184999451	1	616.365660000156	1	363.916949000668	1	411.508966999463	29	1.493260018	1	9	12	11	11	32	nein	nein
83	pushPullEmp	20150812T130448	26	w	25	r	2	14	5	83	0	neutral	1	1	n_3	n_3	yes	29	high800	pull	31	11	599.887895000487	pull	1134.22568999986	pull	1	1	318.494463000206	1	396.895778999351	1	376.424184999451	1	616.365660000156	1	363.916949000668	1	411.508966999463	29	1.493260018	1	9	12	11	11	32	nein	nein
84	pushPullEmp	20150812T130455	26	w	25	r	2	14	6	84	0	neutral	1	1	n_4	n_3	yes	29	high800	pull	31	11	596.367905999912	pull	1200.64437600043	pull	1	1	318.494463000206	1	396.895778999351	1	376.424184999451	1	616.365660000156	1	363.916949000668	1	411.508966999463	29	1.493260018	1	9	12	11	11	32	nein	nein
85	pushPullEmp	20150812T130534	26	w	25	r	2	15	1	85	0	sad	4	2	s_24	s_24	yes	29	low400	push	31	11	727.416468999858	push	1206.82749799935	push	1	3	2160.53188900059	5	1907.21426200071	4	1592.59200199995	2	1620.64857699988	2	1580.77527999922	2	1304.28316599955	29	1.56426697700044	1	9	12	11	11	32	nein	nein
86	pushPullEmp	20150812T130541	26	w	25	r	2	15	2	86	0	sad	4	2	s_20	s_24	yes	29	high800	pull	31	11	485.078640000305	pull	1067.94831699981	pull	1	3	2160.53188900059	5	1907.21426200071	4	1592.59200199995	2	1620.64857699988	2	1580.77527999922	2	1304.28316599955	29	1.56426697700044	1	9	12	11	11	32	nein	nein
87	pushPullEmp	20150812T130549	26	w	25	r	2	15	3	87	0	sad	4	2	s_21	s_24	yes	29	high800	pull	31	11	663.979594000106	pull	1156.5210560003	pull	1	3	2160.53188900059	5	1907.21426200071	4	1592.59200199995	2	1620.64857699988	2	1580.77527999922	2	1304.28316599955	29	1.56426697700044	1	9	12	11	11	32	nein	nein
88	pushPullEmp	20150812T130556	26	w	25	r	2	15	4	88	0	sad	4	2	s_22	s_24	yes	29	low400	push	31	11	711.624282000324	push	1416.09213799993	push	1	3	2160.53188900059	5	1907.21426200071	4	1592.59200199995	2	1620.64857699988	2	1580.77527999922	2	1304.28316599955	29	1.56426697700044	1	9	12	11	11	32	nein	nein
89	pushPullEmp	20150812T130604	26	w	25	r	2	15	5	89	0	sad	4	2	s_23	s_24	yes	29	low400	push	31	11	835.174475000604	push	1412.53717500047	push	1	3	2160.53188900059	5	1907.21426200071	4	1592.59200199995	2	1620.64857699988	2	1580.77527999922	2	1304.28316599955	29	1.56426697700044	1	9	12	11	11	32	nein	nein
90	pushPullEmp	20150812T130612	26	w	25	r	2	15	6	90	0	sad	4	2	s_19	s_24	yes	29	high800	pull	31	11	1036.25771300004	pull	1592.56887999991	pull	1	3	2160.53188900059	5	1907.21426200071	4	1592.59200199995	2	1620.64857699988	2	1580.77527999922	2	1304.28316599955	29	1.56426697700044	1	9	12	11	11	32	nein	nein
91	pushPullEmp	20150812T130653	26	w	25	r	2	16	1	91	0	sad	2	2	s_8	s_38	no	17	high800	pull	31	11	635.923549000225	pull	1356.81438500008	pull	1	4	1348.73368099943	6	1438.47606100007	5	1877.21011700069	3	1940.16301099964	2	2465.57348299939	2	1591.32628800035	17	1.84096090500043	1	9	12	11	11	32	nein	nein
92	pushPullEmp	20150812T130701	26	w	25	r	2	16	2	92	0	sad	2	2	s_9	s_38	no	17	low400	push	31	11	677.161898000217	push	1498.86338600036	push	1	4	1348.73368099943	6	1438.47606100007	5	1877.21011700069	3	1940.16301099964	2	2465.57348299939	2	1591.32628800035	17	1.84096090500043	1	9	12	11	11	32	nein	nein
93	pushPullEmp	20150812T130708	26	w	25	r	2	16	3	93	0	sad	2	2	s_7	s_38	no	17	high800	pull	31	11	623.892225000513	pull	1158.44691399989	pull	1	4	1348.73368099943	6	1438.47606100007	5	1877.21011700069	3	1940.16301099964	2	2465.57348299939	2	1591.32628800035	17	1.84096090500043	1	9	12	11	11	32	nein	nein
94	pushPullEmp	20150812T130716	26	w	25	r	2	16	4	94	0	sad	2	2	s_10	s_38	no	17	low400	push	31	11	1018.84472099967	push	1744.10503199972	push	1	4	1348.73368099943	6	1438.47606100007	5	1877.21011700069	3	1940.16301099964	2	2465.57348299939	2	1591.32628800035	17	1.84096090500043	1	9	12	11	11	32	nein	nein
95	pushPullEmp	20150812T130724	26	w	25	r	2	16	5	95	0	sad	2	2	s_12	s_38	no	17	high800	pull	31	11	1111.44570099996	pull	1778.19908899992	pull	1	4	1348.73368099943	6	1438.47606100007	5	1877.21011700069	3	1940.16301099964	2	2465.57348299939	2	1591.32628800035	17	1.84096090500043	1	9	12	11	11	32	nein	nein
96	pushPullEmp	20150812T130731	26	w	25	r	2	16	6	96	0	sad	2	2	s_11	s_38	no	17	high800	pull	31	11	511.008292999875	pull	1100.80532399964	pull	1	4	1348.73368099943	6	1438.47606100007	5	1877.21011700069	3	1940.16301099964	2	2465.57348299939	2	1591.32628800035	17	1.84096090500043	1	9	12	11	11	32	nein	nein
97	pushPullEmp	20150812T130814	26	w	25	r	2	17	1	97	0	stroke	1	3	h_4	h_37	no	17	high800	pull	31	11	621.986922000251	pull	1179.49893699995	pull	1	3	1410.54871200049	3	2193.29733900031	2	1346.4487250003	4	1569.98900999952	4	1335.48504400005	4	1435.64054200033	17	1.87379794599929	1	9	12	11	11	32	nein	nein
98	pushPullEmp	20150812T130821	26	w	25	r	2	17	2	98	0	stroke	1	3	h_5	h_37	no	17	low400	push	31	11	729.998591999996	push	1184.10929299999	push	1	3	1410.54871200049	3	2193.29733900031	2	1346.4487250003	4	1569.98900999952	4	1335.48504400005	4	1435.64054200033	17	1.87379794599929	1	9	12	11	11	32	nein	nein
99	pushPullEmp	20150812T130828	26	w	25	r	2	17	3	99	0	stroke	1	3	h_6	h_37	no	17	high800	pull	31	11	588.215238999808	pull	1117.93952300043	pull	1	3	1410.54871200049	3	2193.29733900031	2	1346.4487250003	4	1569.98900999952	4	1335.48504400005	4	1435.64054200033	17	1.87379794599929	1	9	12	11	11	32	nein	nein
100	pushPullEmp	20150812T130836	26	w	25	r	2	17	4	100	0	stroke	1	3	h_1	h_37	no	17	high800	pull	31	11	715.645595000438	pull	1273.10365700001	pull	1	3	1410.54871200049	3	2193.29733900031	2	1346.4487250003	4	1569.98900999952	4	1335.48504400005	4	1435.64054200033	17	1.87379794599929	1	9	12	11	11	32	nein	nein
101	pushPullEmp	20150812T130843	26	w	25	r	2	17	5	101	0	stroke	1	3	h_3	h_37	no	17	low400	push	31	11	505.881131999449	push	1060.79742200007	push	1	3	1410.54871200049	3	2193.29733900031	2	1346.4487250003	4	1569.98900999952	4	1335.48504400005	4	1435.64054200033	17	1.87379794599929	1	9	12	11	11	32	nein	nein
102	pushPullEmp	20150812T130851	26	w	25	r	2	17	6	102	0	stroke	1	3	h_2	h_37	no	17	low400	push	31	11	807.661348999412	pull	1684.41651699968	push	1	3	1410.54871200049	3	2193.29733900031	2	1346.4487250003	4	1569.98900999952	4	1335.48504400005	4	1435.64054200033	17	1.87379794599929	1	9	12	11	11	32	nein	nein
103	pushPullEmp	20150812T130931	26	w	25	r	2	18	1	103	0	stroke	2	3	h_9	h_7	yes	29	high800	pull	31	11	722.031491000351	pull	1385.74876499963	pull	1	3	1261.57652300026	4	1374.36176999927	3	1099.22968899991	4	1999.69402399984	4	1999.83270800021	4	1655.65646499999	29	2.52392797399989	1	9	12	11	11	32	nein	nein
104	pushPullEmp	20150812T130938	26	w	25	r	2	18	2	104	0	stroke	2	3	h_12	h_7	yes	29	low400	push	31	11	826.078213000168	push	1337.52559299965	push	1	3	1261.57652300026	4	1374.36176999927	3	1099.22968899991	4	1999.69402399984	4	1999.83270800021	4	1655.65646499999	29	2.52392797399989	1	9	12	11	11	32	nein	nein
105	pushPullEmp	20150812T130946	26	w	25	r	2	18	3	105	0	stroke	2	3	h_10	h_7	yes	29	low400	push	31	11	870.729581999811	push	1471.79280399935	push	1	3	1261.57652300026	4	1374.36176999927	3	1099.22968899991	4	1999.69402399984	4	1999.83270800021	4	1655.65646499999	29	2.52392797399989	1	9	12	11	11	32	nein	nein
106	pushPullEmp	20150812T130953	26	w	25	r	2	18	4	106	0	stroke	2	3	h_8	h_7	yes	29	high800	pull	31	11	724.644140999662	pull	1379.13632300013	pull	1	3	1261.57652300026	4	1374.36176999927	3	1099.22968899991	4	1999.69402399984	4	1999.83270800021	4	1655.65646499999	29	2.52392797399989	1	9	12	11	11	32	nein	nein
107	pushPullEmp	20150812T131001	26	w	25	r	2	18	5	107	0	stroke	2	3	h_11	h_7	yes	29	high800	pull	31	11	669.129399999387	pull	1241.73159599932	pull	1	3	1261.57652300026	4	1374.36176999927	3	1099.22968899991	4	1999.69402399984	4	1999.83270800021	4	1655.65646499999	29	2.52392797399989	1	9	12	11	11	32	nein	nein
108	pushPullEmp	20150812T131008	26	w	25	r	2	18	6	108	0	stroke	2	3	h_7	h_7	yes	29	low400	push	31	11	669.970056999664	push	1226.32189300009	push	1	3	1261.57652300026	4	1374.36176999927	3	1099.22968899991	4	1999.69402399984	4	1999.83270800021	4	1655.65646499999	29	2.52392797399989	1	9	12	11	11	32	nein	nein
109	pushPullEmp	20150812T131051	26	w	25	r	2	19	1	109	0	neutral	4	1	n_22	n_37	no	17	low400	push	31	11	603.427035999521	pull	1394.53740299985	pull	2	1	390.299155000321	1	537.767914000142	1	521.020936999776	1	615.101483999752	1	630.720097000449	1	597.847602000002	17	2.17184184300004	1	9	12	11	11	32	nein	nein
110	pushPullEmp	20150812T131059	26	w	25	r	2	19	2	110	0	neutral	4	1	n_23	n_37	no	17	high800	pull	31	11	929.410724999892	pull	1624.21101699975	pull	1	1	390.299155000321	1	537.767914000142	1	521.020936999776	1	615.101483999752	1	630.720097000449	1	597.847602000002	17	2.17184184300004	1	9	12	11	11	32	nein	nein
111	pushPullEmp	20150812T131106	26	w	25	r	2	19	3	111	0	neutral	4	1	n_19	n_37	no	17	high800	pull	31	11	568.178256000356	pull	1239.03093300021	pull	1	1	390.299155000321	1	537.767914000142	1	521.020936999776	1	615.101483999752	1	630.720097000449	1	597.847602000002	17	2.17184184300004	1	9	12	11	11	32	nein	nein
112	pushPullEmp	20150812T131114	26	w	25	r	2	19	4	112	0	neutral	4	1	n_24	n_37	no	17	low400	push	31	11	662.447776999514	push	1221.72665299998	push	1	1	390.299155000321	1	537.767914000142	1	521.020936999776	1	615.101483999752	1	630.720097000449	1	597.847602000002	17	2.17184184300004	1	9	12	11	11	32	nein	nein
113	pushPullEmp	20150812T131122	26	w	25	r	2	19	5	113	0	neutral	4	1	n_20	n_37	no	17	low400	push	31	11	1158.73976899991	push	1848.63155900064	push	1	1	390.299155000321	1	537.767914000142	1	521.020936999776	1	615.101483999752	1	630.720097000449	1	597.847602000002	17	2.17184184300004	1	9	12	11	11	32	nein	nein
114	pushPullEmp	20150812T131129	26	w	25	r	2	19	6	114	0	neutral	4	1	n_21	n_37	no	17	high800	pull	31	11	768.533560000018	pull	1468.64422900044	pull	1	1	390.299155000321	1	537.767914000142	1	521.020936999776	1	615.101483999752	1	630.720097000449	1	597.847602000002	17	2.17184184300004	1	9	12	11	11	32	nein	nein
115	pushPullEmp	20150812T131204	26	w	25	r	2	20	1	115	0	neutral	6	1	n_31	n_39	no	17	low400	push	31	11	1166.23954000018	push	1773.82551100011	push	1	1	401.817108000614	1	392.226660000233	1	338.100803000088	1	391.682868999851	1	489.09995699978	1	415.407878999758	17	1.89556179800002	1	9	12	11	11	32	nein	nein
116	pushPullEmp	20150812T131212	26	w	25	r	2	20	2	116	0	neutral	6	1	n_33	n_39	no	17	high800	pull	31	11	644.236018999531	pull	1298.10342499978	pull	1	1	401.817108000614	1	392.226660000233	1	338.100803000088	1	391.682868999851	1	489.09995699978	1	415.407878999758	17	1.89556179800002	1	9	12	11	11	32	nein	nein
117	pushPullEmp	20150812T131220	26	w	25	r	2	20	3	117	0	neutral	6	1	n_35	n_39	no	17	low400	push	31	11	726.395172000688	push	1943.89581300048	push	1	1	401.817108000614	1	392.226660000233	1	338.100803000088	1	391.682868999851	1	489.09995699978	1	415.407878999758	17	1.89556179800002	1	9	12	11	11	32	nein	nein
118	pushPullEmp	20150812T131227	26	w	25	r	2	20	4	118	0	neutral	6	1	n_32	n_39	no	17	low400	push	31	11	674.326625000394	push	1296.36209100034	push	1	1	401.817108000614	1	392.226660000233	1	338.100803000088	1	391.682868999851	1	489.09995699978	1	415.407878999758	17	1.89556179800002	1	9	12	11	11	32	nein	nein
119	pushPullEmp	20150812T131234	26	w	25	r	2	20	5	119	0	neutral	6	1	n_34	n_39	no	17	high800	pull	31	11	391.698730999546	pull	886.043106999845	pull	1	1	401.817108000614	1	392.226660000233	1	338.100803000088	1	391.682868999851	1	489.09995699978	1	415.407878999758	17	1.89556179800002	1	9	12	11	11	32	nein	nein
120	pushPullEmp	20150812T131242	26	w	25	r	2	20	6	120	0	neutral	6	1	n_36	n_39	no	17	high800	pull	31	11	842.687757999447	pull	1507.1519969996	pull	1	1	401.817108000614	1	392.226660000233	1	338.100803000088	1	391.682868999851	1	489.09995699978	1	415.407878999758	17	1.89556179800002	1	9	12	11	11	32	nein	nein
[truncated: 28 more columns]
