# Supplementary material for: Empathic concern and personal distress depend on situational but not dispositional factors
Source: PLoS One. 2019 Nov 14;14(11):e0225102. doi: 10.1371/journal.pone.0225102 (PMC6855434; doi:10.1371/journal.pone.0225102)
Supplement: S3 File — (ZIP) [file pone.0225102.s004.zip › Results/pushPullEmp_1_avg.txt]

expName	date	vpNum	gender	age	handedness	respMapping	block	trial	trialCount	practice	picType	picBlock	picTypeNum	picName	memPicName	memPicPresent	memPicCorrKey	tone	respDirection	panas1Pos	panas1Neg	movementOnset	movementOnsetDirection	movementOffset	movementOffsetDirection	correct	respKeyTender	respTimeTender	respKeyCompassionate	respTimeCompassionate	respKeyMoved	respTimeMoved	respKeyWorried	respTimeWorried	respKeyDistressed	respTimeDistressed	respKeyAlarmed	respTimeAlarmed	memRespKey	memRespTime	correctMemTask	fs	ec	pt	pd	empathy	pqQ1	pqQ2	panas2Pos
1	pushPullEmp	20150804T114246	1	w	22	r	1	1	1	1	1	practice	1	4	p_5	p_2	yes	29	high800	push	24	10	1023.09041600002	push	1348.89544000017	push	1	1	1007.65446600008	1	992.123394999908	1	1383.47941099983	1	1009.35423199962	1	3053.18935199966	1	993.030954999995	29	5.0073711670002	1	13	17	11	13	41	nein	nein
2	pushPullEmp	20150804T114253	1	w	22	r	1	1	2	2	1	practice	1	4	p_1	p_2	yes	29	low400	pull	24	10	669.163471999724	pull	955.211912999999	pull	1	1	1007.65446600008	1	992.123394999908	1	1383.47941099983	1	1009.35423199962	1	3053.18935199966	1	993.030954999995	29	5.0073711670002	1	13	17	11	13	41	nein	nein
3	pushPullEmp	20150804T114300	1	w	22	r	1	1	3	3	1	practice	1	4	p_6	p_2	yes	29	high800	push	24	10	624.515279000098	push	910.68565600006	push	1	1	1007.65446600008	1	992.123394999908	1	1383.47941099983	1	1009.35423199962	1	3053.18935199966	1	993.030954999995	29	5.0073711670002	1	13	17	11	13	41	nein	nein
4	pushPullEmp	20150804T114307	1	w	22	r	1	1	4	4	1	practice	1	4	p_3	p_2	yes	29	high800	push	24	10	632.776437000146	push	938.060718000386	push	1	1	1007.65446600008	1	992.123394999908	1	1383.47941099983	1	1009.35423199962	1	3053.18935199966	1	993.030954999995	29	5.0073711670002	1	13	17	11	13	41	nein	nein
5	pushPullEmp	20150804T114315	1	w	22	r	1	1	5	5	1	practice	1	4	p_4	p_2	yes	29	low400	pull	24	10	706.534378000109	pull	997.184577000193	pull	1	1	1007.65446600008	1	992.123394999908	1	1383.47941099983	1	1009.35423199962	1	3053.18935199966	1	993.030954999995	29	5.0073711670002	1	13	17	11	13	41	nein	nein
6	pushPullEmp	20150804T114323	1	w	22	r	1	1	6	6	1	practice	1	4	p_2	p_2	yes	29	high800	push	24	10	771.467446000159	push	1110.87432300003	push	1	1	1007.65446600008	1	992.123394999908	1	1383.47941099983	1	1009.35423199962	1	3053.18935199966	1	993.030954999995	29	5.0073711670002	1	13	17	11	13	41	nein	nein
7	pushPullEmp	20150804T114410	1	w	22	r	1	2	1	7	1	practice	2	4	p_10	p_13	no	17	low400	pull	24	10	671.744521000055	pull	977.2203729998	pull	1	1	1050.91228299989	1	847.131672999694	1	864.026463999835	1	1487.45157100029	1	988.329004999741	1	1285.57514900012	17	3.04247735699983	1	13	17	11	13	41	nein	nein
8	pushPullEmp	20150804T114417	1	w	22	r	1	2	2	8	1	practice	2	4	p_12	p_13	no	17	low400	pull	24	10	620.508947000057	pull	897.895638000231	pull	1	1	1050.91228299989	1	847.131672999694	1	864.026463999835	1	1487.45157100029	1	988.329004999741	1	1285.57514900012	17	3.04247735699983	1	13	17	11	13	41	nein	nein
9	pushPullEmp	20150804T114424	1	w	22	r	1	2	3	9	1	practice	2	4	p_9	p_13	no	17	high800	push	24	10	500.534677999989	push	817.45488199986	push	1	1	1050.91228299989	1	847.131672999694	1	864.026463999835	1	1487.45157100029	1	988.329004999741	1	1285.57514900012	17	3.04247735699983	1	13	17	11	13	41	nein	nein
10	pushPullEmp	20150804T114433	1	w	22	r	1	2	4	10	1	practice	2	4	p_7	p_13	no	17	low400	pull	24	10	900.099457000015	pull	1186.55902399985	pull	1	1	1050.91228299989	1	847.131672999694	1	864.026463999835	1	1487.45157100029	1	988.329004999741	1	1285.57514900012	17	3.04247735699983	1	13	17	11	13	41	nein	nein
11	pushPullEmp	20150804T114440	1	w	22	r	1	2	5	11	1	practice	2	4	p_8	p_13	no	17	high800	push	24	10	548.177845999911	push	892.74597899985	push	1	1	1050.91228299989	1	847.131672999694	1	864.026463999835	1	1487.45157100029	1	988.329004999741	1	1285.57514900012	17	3.04247735699983	1	13	17	11	13	41	nein	nein
12	pushPullEmp	20150804T114447	1	w	22	r	1	2	6	12	1	practice	2	4	p_11	p_13	no	17	low400	pull	24	10	637.439634999831	pull	938.701999000026	pull	1	1	1050.91228299989	1	847.131672999694	1	864.026463999835	1	1487.45157100029	1	988.329004999741	1	1285.57514900012	17	3.04247735699983	1	13	17	11	13	41	nein	nein
13	pushPullEmp	20150804T114540	1	w	22	r	1	3	1	13	0	neutral	1	1	n_3	n_6	yes	29	high800	push	24	10	917.66448199976	push	1222.6507119997	push	1	1	401.752805999877	1	482.439415000044	1	617.178222000348	1	355.731023999851	1	1385.74684700006	1	534.165125000072	29	2.49616701400009	1	13	17	11	13	41	nein	nein
14	pushPullEmp	20150804T114548	1	w	22	r	1	3	2	14	0	neutral	1	1	n_4	n_6	yes	29	high800	push	24	10	660.34103900013	push	938.404093000216	push	1	1	401.752805999877	1	482.439415000044	1	617.178222000348	1	355.731023999851	1	1385.74684700006	1	534.165125000072	29	2.49616701400009	1	13	17	11	13	41	nein	nein
15	pushPullEmp	20150804T114555	1	w	22	r	1	3	3	15	0	neutral	1	1	n_6	n_6	yes	29	low400	pull	24	10	619.538188000097	pull	906.757781000015	pull	1	1	401.752805999877	1	482.439415000044	1	617.178222000348	1	355.731023999851	1	1385.74684700006	1	534.165125000072	29	2.49616701400009	1	13	17	11	13	41	nein	nein
16	pushPullEmp	20150804T114602	1	w	22	r	1	3	4	16	0	neutral	1	1	n_5	n_6	yes	29	high800	push	24	10	585.71202400015	push	899.861371999923	push	1	1	401.752805999877	1	482.439415000044	1	617.178222000348	1	355.731023999851	1	1385.74684700006	1	534.165125000072	29	2.49616701400009	1	13	17	11	13	41	nein	nein
17	pushPullEmp	20150804T114609	1	w	22	r	1	3	5	17	0	neutral	1	1	n_1	n_6	yes	29	high800	push	24	10	1056.76352400006	push	1373.96089800004	push	1	1	401.752805999877	1	482.439415000044	1	617.178222000348	1	355.731023999851	1	1385.74684700006	1	534.165125000072	29	2.49616701400009	1	13	17	11	13	41	nein	nein
18	pushPullEmp	20150804T114616	1	w	22	r	1	3	6	18	0	neutral	1	1	n_2	n_6	yes	29	low400	pull	24	10	573.162215999768	pull	876.313634999955	pull	1	1	401.752805999877	1	482.439415000044	1	617.178222000348	1	355.731023999851	1	1385.74684700006	1	534.165125000072	29	2.49616701400009	1	13	17	11	13	41	nein	nein
19	pushPullEmp	20150804T114652	1	w	22	r	1	4	1	19	0	neutral	2	1	n_8	n_8	yes	29	low400	pull	24	10	717.752914000248	pull	1036.06899300019	pull	1	1	380.945442000211	1	458.15150899989	1	397.961974000282	2	1703.00851999991	1	321.472806000202	1	446.632473000136	29	2.07089627699997	1	13	17	11	13	41	nein	nein
20	pushPullEmp	20150804T114659	1	w	22	r	1	4	2	20	0	neutral	2	1	n_11	n_8	yes	29	high800	push	24	10	556.995653999915	push	888.262831999877	push	1	1	380.945442000211	1	458.15150899989	1	397.961974000282	2	1703.00851999991	1	321.472806000202	1	446.632473000136	29	2.07089627699997	1	13	17	11	13	41	nein	nein
21	pushPullEmp	20150804T114706	1	w	22	r	1	4	3	21	0	neutral	2	1	n_10	n_8	yes	29	low400	pull	24	10	531.198492000229	pull	826.248249000244	pull	1	1	380.945442000211	1	458.15150899989	1	397.961974000282	2	1703.00851999991	1	321.472806000202	1	446.632473000136	29	2.07089627699997	1	13	17	11	13	41	nein	nein
22	pushPullEmp	20150804T114713	1	w	22	r	1	4	4	22	0	neutral	2	1	n_7	n_8	yes	29	high800	push	24	10	550.507180999924	push	883.268009000043	push	1	1	380.945442000211	1	458.15150899989	1	397.961974000282	2	1703.00851999991	1	321.472806000202	1	446.632473000136	29	2.07089627699997	1	13	17	11	13	41	nein	nein
23	pushPullEmp	20150804T114720	1	w	22	r	1	4	5	23	0	neutral	2	1	n_9	n_8	yes	29	low400	pull	24	10	711.832350000193	pull	1010.32982199997	pull	1	1	380.945442000211	1	458.15150899989	1	397.961974000282	2	1703.00851999991	1	321.472806000202	1	446.632473000136	29	2.07089627699997	1	13	17	11	13	41	nein	nein
24	pushPullEmp	20150804T114729	1	w	22	r	1	4	6	24	0	neutral	2	1	n_12	n_8	yes	29	low400	pull	24	10	850.734279999713	pull	1113.47560599991	pull	1	1	380.945442000211	1	458.15150899989	1	397.961974000282	2	1703.00851999991	1	321.472806000202	1	446.632473000136	29	2.07089627699997	1	13	17	11	13	41	nein	nein
25	pushPullEmp	20150804T114807	1	w	22	r	1	5	1	25	0	stroke	5	3	h_25	h_26	yes	29	high800	push	24	10	720.11082699999	push	1060.88444100022	push	1	1	2089.72039499986	5	2561.65549099978	2	2572.97922600037	6	1986.20612700006	4	2123.95585200011	7	2749.11438500021	29	1.70616400800009	1	13	17	11	13	41	nein	nein
26	pushPullEmp	20150804T114816	1	w	22	r	1	5	2	26	0	stroke	5	3	h_28	h_26	yes	29	high800	push	24	10	1096.58638100027	push	1379.88349900034	push	1	1	2089.72039499986	5	2561.65549099978	2	2572.97922600037	6	1986.20612700006	4	2123.95585200011	7	2749.11438500021	29	1.70616400800009	1	13	17	11	13	41	nein	nein
27	pushPullEmp	20150804T114823	1	w	22	r	1	5	3	27	0	stroke	5	3	h_29	h_26	yes	29	low400	pull	24	10	540.213912000017	pull	811.596587000058	pull	1	1	2089.72039499986	5	2561.65549099978	2	2572.97922600037	6	1986.20612700006	4	2123.95585200011	7	2749.11438500021	29	1.70616400800009	1	13	17	11	13	41	nein	nein
28	pushPullEmp	20150804T114830	1	w	22	r	1	5	4	28	0	stroke	5	3	h_30	h_26	yes	29	high800	push	24	10	531.547144000233	push	847.691989999821	push	1	1	2089.72039499986	5	2561.65549099978	2	2572.97922600037	6	1986.20612700006	4	2123.95585200011	7	2749.11438500021	29	1.70616400800009	1	13	17	11	13	41	nein	nein
29	pushPullEmp	20150804T114837	1	w	22	r	1	5	5	29	0	stroke	5	3	h_27	h_26	yes	29	low400	pull	24	10	626.587128000054	pull	933.225464000159	pull	1	1	2089.72039499986	5	2561.65549099978	2	2572.97922600037	6	1986.20612700006	4	2123.95585200011	7	2749.11438500021	29	1.70616400800009	1	13	17	11	13	41	nein	nein
30	pushPullEmp	20150804T114844	1	w	22	r	1	5	6	30	0	stroke	5	3	h_26	h_26	yes	29	low400	pull	24	10	637.440669000265	pull	958.909519000012	pull	1	1	2089.72039499986	5	2561.65549099978	2	2572.97922600037	6	1986.20612700006	4	2123.95585200011	7	2749.11438500021	29	1.70616400800009	1	13	17	11	13	41	nein	nein
31	pushPullEmp	20150804T114931	1	w	22	r	1	6	1	31	0	stroke	6	3	h_33	h_34	yes	29	high800	push	24	10	707.16514599997	push	1006.92038000023	push	1	1	1906.08719800002	4	2790.07339199961	2	2511.20629999969	6	1892.7396199997	6	2763.54580299994	7	1432.58797300041	29	1.67137338400016	1	13	17	11	13	41	nein	nein
32	pushPullEmp	20150804T114938	1	w	22	r	1	6	2	32	0	stroke	6	3	h_36	h_34	yes	29	high800	push	24	10	573.235368999874	push	851.183828999936	push	1	1	1906.08719800002	4	2790.07339199961	2	2511.20629999969	6	1892.7396199997	6	2763.54580299994	7	1432.58797300041	29	1.67137338400016	1	13	17	11	13	41	nein	nein
33	pushPullEmp	20150804T114945	1	w	22	r	1	6	3	33	0	stroke	6	3	h_32	h_34	yes	29	low400	pull	24	10	584.150263000178	pull	901.755908999898	pull	1	1	1906.08719800002	4	2790.07339199961	2	2511.20629999969	6	1892.7396199997	6	2763.54580299994	7	1432.58797300041	29	1.67137338400016	1	13	17	11	13	41	nein	nein
34	pushPullEmp	20150804T114952	1	w	22	r	1	6	4	34	0	stroke	6	3	h_31	h_34	yes	29	high800	push	24	10	544.701083999669	push	860.212495000113	push	1	1	1906.08719800002	4	2790.07339199961	2	2511.20629999969	6	1892.7396199997	6	2763.54580299994	7	1432.58797300041	29	1.67137338400016	1	13	17	11	13	41	nein	nein
35	pushPullEmp	20150804T114959	1	w	22	r	1	6	5	35	0	stroke	6	3	h_34	h_34	yes	29	low400	pull	24	10	585.350769000233	pull	967.151609000102	pull	1	1	1906.08719800002	4	2790.07339199961	2	2511.20629999969	6	1892.7396199997	6	2763.54580299994	7	1432.58797300041	29	1.67137338400016	1	13	17	11	13	41	nein	nein
36	pushPullEmp	20150804T115006	1	w	22	r	1	6	6	36	0	stroke	6	3	h_35	h_34	yes	29	low400	pull	24	10	761.845035000173	pull	1076.89166100009	pull	1	1	1906.08719800002	4	2790.07339199961	2	2511.20629999969	6	1892.7396199997	6	2763.54580299994	7	1432.58797300041	29	1.67137338400016	1	13	17	11	13	41	nein	nein
37	pushPullEmp	20150804T115050	1	w	22	r	1	7	1	37	0	neutral	3	1	n_14	n_16	yes	29	high800	push	24	10	985.098447999808	push	1324.478119	push	1	1	1952.64580499997	1	703.619589000027	1	481.035763000364	1	581.724559999657	1	354.662973999893	1	501.374023000153	29	1.98961189400006	1	13	17	11	13	41	nein	nein
38	pushPullEmp	20150804T115057	1	w	22	r	1	7	2	38	0	neutral	3	1	n_13	n_16	yes	29	high800	push	24	10	637.857944000032	push	940.439883000025	push	1	1	1952.64580499997	1	703.619589000027	1	481.035763000364	1	581.724559999657	1	354.662973999893	1	501.374023000153	29	1.98961189400006	1	13	17	11	13	41	nein	nein
39	pushPullEmp	20150804T115104	1	w	22	r	1	7	3	39	0	neutral	3	1	n_16	n_16	yes	29	low400	pull	24	10	477.836672000038	pull	862.522263000144	pull	1	1	1952.64580499997	1	703.619589000027	1	481.035763000364	1	581.724559999657	1	354.662973999893	1	501.374023000153	29	1.98961189400006	1	13	17	11	13	41	nein	nein
40	pushPullEmp	20150804T115111	1	w	22	r	1	7	4	40	0	neutral	3	1	n_15	n_16	yes	29	high800	push	24	10	616.463594000223	push	928.256632000128	push	1	1	1952.64580499997	1	703.619589000027	1	481.035763000364	1	581.724559999657	1	354.662973999893	1	501.374023000153	29	1.98961189400006	1	13	17	11	13	41	nein	nein
41	pushPullEmp	20150804T115119	1	w	22	r	1	7	5	41	0	neutral	3	1	n_17	n_16	yes	29	low400	pull	24	10	540.499449000075	pull	873.943143	pull	1	1	1952.64580499997	1	703.619589000027	1	481.035763000364	1	581.724559999657	1	354.662973999893	1	501.374023000153	29	1.98961189400006	1	13	17	11	13	41	nein	nein
42	pushPullEmp	20150804T115126	1	w	22	r	1	7	6	42	0	neutral	3	1	n_18	n_16	yes	29	low400	pull	24	10	596.424426000231	pull	921.901328000222	pull	1	1	1952.64580499997	1	703.619589000027	1	481.035763000364	1	581.724559999657	1	354.662973999893	1	501.374023000153	29	1.98961189400006	1	13	17	11	13	41	nein	nein
43	pushPullEmp	20150804T115201	1	w	22	r	1	8	1	43	0	neutral	5	1	n_28	n_38	no	17	high800	push	24	10	559.335830000331	push	840.60804100009	push	1	1	618.465165000089	4	2065.45439399997	1	534.243872999923	1	530.545319000339	1	791.233805000047	1	789.643735000027	17	2.50223140999969	1	13	17	11	13	41	nein	nein
44	pushPullEmp	20150804T115208	1	w	22	r	1	8	2	44	0	neutral	5	1	n_25	n_38	no	17	low400	pull	24	10	587.131682999669	pull	865.661338999715	pull	1	1	618.465165000089	4	2065.45439399997	1	534.243872999923	1	530.545319000339	1	791.233805000047	1	789.643735000027	17	2.50223140999969	1	13	17	11	13	41	nein	nein
45	pushPullEmp	20150804T115216	1	w	22	r	1	8	3	45	0	neutral	5	1	n_29	n_38	no	17	high800	push	24	10	808.778850000275	push	1102.01151900001	push	1	1	618.465165000089	4	2065.45439399997	1	534.243872999923	1	530.545319000339	1	791.233805000047	1	789.643735000027	17	2.50223140999969	1	13	17	11	13	41	nein	nein
46	pushPullEmp	20150804T115224	1	w	22	r	1	8	4	46	0	neutral	5	1	n_26	n_38	no	17	high800	push	24	10	792.967037000271	push	1129.22878000007	push	1	1	618.465165000089	4	2065.45439399997	1	534.243872999923	1	530.545319000339	1	791.233805000047	1	789.643735000027	17	2.50223140999969	1	13	17	11	13	41	nein	nein
47	pushPullEmp	20150804T115232	1	w	22	r	1	8	5	47	0	neutral	5	1	n_27	n_38	no	17	low400	pull	24	10	621.316861999825	pull	928.821659999907	pull	1	1	618.465165000089	4	2065.45439399997	1	534.243872999923	1	530.545319000339	1	791.233805000047	1	789.643735000027	17	2.50223140999969	1	13	17	11	13	41	nein	nein
48	pushPullEmp	20150804T115239	1	w	22	r	1	8	6	48	0	neutral	5	1	n_30	n_38	no	17	low400	pull	24	10	669.591865999886	pull	1019.51837399984	pull	1	1	618.465165000089	4	2065.45439399997	1	534.243872999923	1	530.545319000339	1	791.233805000047	1	789.643735000027	17	2.50223140999969	1	13	17	11	13	41	nein	nein
49	pushPullEmp	20150804T115321	1	w	22	r	1	9	1	49	0	sad	5	2	s_27	s_26	yes	29	high800	push	24	10	713.367269000064	push	1046.04739700006	push	1	6	2015.77853200024	7	2143.69108699975	4	2349.2288919997	2	1788.82039400014	2	2559.49641000007	1	1468.09623900026	29	2.09741001100019	1	13	17	11	13	41	nein	nein
50	pushPullEmp	20150804T115328	1	w	22	r	1	9	2	50	0	sad	5	2	s_30	s_26	yes	29	low400	pull	24	10	575.511675000034	pull	880.827642000331	pull	1	6	2015.77853200024	7	2143.69108699975	4	2349.2288919997	2	1788.82039400014	2	2559.49641000007	1	1468.09623900026	29	2.09741001100019	1	13	17	11	13	41	nein	nein
51	pushPullEmp	20150804T115335	1	w	22	r	1	9	3	51	0	sad	5	2	s_26	s_26	yes	29	high800	push	24	10	619.955561000192	push	937.95721800016	push	1	6	2015.77853200024	7	2143.69108699975	4	2349.2288919997	2	1788.82039400014	2	2559.49641000007	1	1468.09623900026	29	2.09741001100019	1	13	17	11	13	41	nein	nein
52	pushPullEmp	20150804T115342	1	w	22	r	1	9	4	52	0	sad	5	2	s_29	s_26	yes	29	low400	pull	24	10	475.712794000268	pull	770.287500000089	pull	1	6	2015.77853200024	7	2143.69108699975	4	2349.2288919997	2	1788.82039400014	2	2559.49641000007	1	1468.09623900026	29	2.09741001100019	1	13	17	11	13	41	nein	nein
53	pushPullEmp	20150804T115349	1	w	22	r	1	9	5	53	0	sad	5	2	s_28	s_26	yes	29	low400	pull	24	10	634.86692100003	pull	963.003222000116	pull	1	6	2015.77853200024	7	2143.69108699975	4	2349.2288919997	2	1788.82039400014	2	2559.49641000007	1	1468.09623900026	29	2.09741001100019	1	13	17	11	13	41	nein	nein
54	pushPullEmp	20150804T115357	1	w	22	r	1	9	6	54	0	sad	5	2	s_25	s_26	yes	29	high800	push	24	10	747.861684999752	push	1083.26717099988	push	1	6	2015.77853200024	7	2143.69108699975	4	2349.2288919997	2	1788.82039400014	2	2559.49641000007	1	1468.09623900026	29	2.09741001100019	1	13	17	11	13	41	nein	nein
55	pushPullEmp	20150804T115445	1	w	22	r	1	10	1	55	0	sad	4	2	s_20	s_23	yes	29	low400	pull	24	10	660.289849000335	pull	933.165255000247	pull	1	7	1676.65228900023	8	1372.16119000004	2	4002.06936699988	2	1780.53289299987	2	1995.94955300017	1	3170.06917800018	29	1.4955590630002	1	13	17	11	13	41	nein	nein
56	pushPullEmp	20150804T115453	1	w	22	r	1	10	2	56	0	sad	4	2	s_19	s_23	yes	29	high800	push	24	10	543.463838000302	push	843.874153000437	push	1	7	1676.65228900023	8	1372.16119000004	2	4002.06936699988	2	1780.53289299987	2	1995.94955300017	1	3170.06917800018	29	1.4955590630002	1	13	17	11	13	41	nein	nein
57	pushPullEmp	20150804T115501	1	w	22	r	1	10	3	57	0	sad	4	2	s_22	s_23	yes	29	high800	push	24	10	663.812245000216	push	989.641360000249	push	1	7	1676.65228900023	8	1372.16119000004	2	4002.06936699988	2	1780.53289299987	2	1995.94955300017	1	3170.06917800018	29	1.4955590630002	1	13	17	11	13	41	nein	nein
58	pushPullEmp	20150804T115508	1	w	22	r	1	10	4	58	0	sad	4	2	s_24	s_23	yes	29	low400	pull	24	10	583.407958999833	pull	888.254523999767	pull	1	7	1676.65228900023	8	1372.16119000004	2	4002.06936699988	2	1780.53289299987	2	1995.94955300017	1	3170.06917800018	29	1.4955590630002	1	13	17	11	13	41	nein	nein
59	pushPullEmp	20150804T115516	1	w	22	r	1	10	5	59	0	sad	4	2	s_23	s_23	yes	29	low400	pull	24	10	609.886541000018	pull	941.221463999776	pull	1	7	1676.65228900023	8	1372.16119000004	2	4002.06936699988	2	1780.53289299987	2	1995.94955300017	1	3170.06917800018	29	1.4955590630002	1	13	17	11	13	41	nein	nein
60	pushPullEmp	20150804T115524	1	w	22	r	1	10	6	60	0	sad	4	2	s_21	s_23	yes	29	high800	push	24	10	606.56838100031	push	1004.97381100022	push	1	7	1676.65228900023	8	1372.16119000004	2	4002.06936699988	2	1780.53289299987	2	1995.94955300017	1	3170.06917800018	29	1.4955590630002	1	13	17	11	13	41	nein	nein
61	pushPullEmp	20150804T115609	1	w	22	r	1	11	1	61	0	neutral	4	1	n_19	n_37	no	17	high800	push	24	10	588.344829999987	push	905.725055000294	push	1	1	660.239669000021	1	1337.41814399991	1	441.323357999863	1	945.234724999864	1	492.882681000083	1	1852.88613900002	17	2.40243259299996	1	13	17	11	13	41	nein	nein
62	pushPullEmp	20150804T115617	1	w	22	r	1	11	2	62	0	neutral	4	1	n_23	n_37	no	17	low400	pull	24	10	456.603763000297	pull	772.659752000076	pull	1	1	660.239669000021	1	1337.41814399991	1	441.323357999863	1	945.234724999864	1	492.882681000083	1	1852.88613900002	17	2.40243259299996	1	13	17	11	13	41	nein	nein
63	pushPullEmp	20150804T115624	1	w	22	r	1	11	3	63	0	neutral	4	1	n_22	n_37	no	17	low400	pull	24	10	648.077579000168	pull	909.839896000089	pull	1	1	660.239669000021	1	1337.41814399991	1	441.323357999863	1	945.234724999864	1	492.882681000083	1	1852.88613900002	17	2.40243259299996	1	13	17	11	13	41	nein	nein
64	pushPullEmp	20150804T115632	1	w	22	r	1	11	4	64	0	neutral	4	1	n_24	n_37	no	17	high800	push	24	10	629.356876999627	push	901.365554999647	push	1	1	660.239669000021	1	1337.41814399991	1	441.323357999863	1	945.234724999864	1	492.882681000083	1	1852.88613900002	17	2.40243259299996	1	13	17	11	13	41	nein	nein
65	pushPullEmp	20150804T115639	1	w	22	r	1	11	5	65	0	neutral	4	1	n_21	n_37	no	17	high800	push	24	10	568.824866999767	push	872.964688000029	push	1	1	660.239669000021	1	1337.41814399991	1	441.323357999863	1	945.234724999864	1	492.882681000083	1	1852.88613900002	17	2.40243259299996	1	13	17	11	13	41	nein	nein
66	pushPullEmp	20150804T115646	1	w	22	r	1	11	6	66	0	neutral	4	1	n_20	n_37	no	17	low400	pull	24	10	521.972963000375	pull	821.20482100036	pull	1	1	660.239669000021	1	1337.41814399991	1	441.323357999863	1	945.234724999864	1	492.882681000083	1	1852.88613900002	17	2.40243259299996	1	13	17	11	13	41	nein	nein
67	pushPullEmp	20150804T115724	1	w	22	r	1	12	1	67	0	neutral	6	1	n_34	n_39	no	17	low400	pull	24	10	493.681240000005	pull	762.956332000049	pull	1	1	338.836287000049	1	735.543756000425	1	2349.81673499988	1	556.680287999825	1	385.182721999627	1	600.201684999774	17	2.25797977399998	1	13	17	11	13	41	nein	nein
68	pushPullEmp	20150804T115731	1	w	22	r	1	12	2	68	0	neutral	6	1	n_32	n_39	no	17	high800	push	24	10	613.20887199993	push	948.134072999736	push	1	1	338.836287000049	1	735.543756000425	1	2349.81673499988	1	556.680287999825	1	385.182721999627	1	600.201684999774	17	2.25797977399998	1	13	17	11	13	41	nein	nein
69	pushPullEmp	20150804T115739	1	w	22	r	1	12	3	69	0	neutral	6	1	n_31	n_39	no	17	high800	push	24	10	633.447158999938	push	962.86560100007	push	1	1	338.836287000049	1	735.543756000425	1	2349.81673499988	1	556.680287999825	1	385.182721999627	1	600.201684999774	17	2.25797977399998	1	13	17	11	13	41	nein	nein
70	pushPullEmp	20150804T115746	1	w	22	r	1	12	4	70	0	neutral	6	1	n_33	n_39	no	17	low400	pull	24	10	551.061178999684	pull	874.41436499976	pull	1	1	338.836287000049	1	735.543756000425	1	2349.81673499988	1	556.680287999825	1	385.182721999627	1	600.201684999774	17	2.25797977399998	1	13	17	11	13	41	nein	nein
71	pushPullEmp	20150804T115753	1	w	22	r	1	12	5	71	0	neutral	6	1	n_36	n_39	no	17	low400	pull	24	10	542.82750899993	pull	871.665642000247	pull	1	1	338.836287000049	1	735.543756000425	1	2349.81673499988	1	556.680287999825	1	385.182721999627	1	600.201684999774	17	2.25797977399998	1	13	17	11	13	41	nein	nein
72	pushPullEmp	20150804T115800	1	w	22	r	1	12	6	72	0	neutral	6	1	n_35	n_39	no	17	high800	push	24	10	517.740316999905	push	906.785685000003	push	1	1	338.836287000049	1	735.543756000425	1	2349.81673499988	1	556.680287999825	1	385.182721999627	1	600.201684999774	17	2.25797977399998	1	13	17	11	13	41	nein	nein
73	pushPullEmp	20150804T115838	1	w	22	r	1	13	1	73	0	sad	2	2	s_10	s_38	no	17	low400	pull	24	10	570.97831800011	pull	875.898067000075	pull	1	6	1824.00068400011	7	1679.72407499974	3	2378.06057499984	2	957.87767999991	2	2637.61588500029	1	1706.82644699991	17	1.93997107899986	1	13	17	11	13	41	nein	nein
74	pushPullEmp	20150804T115846	1	w	22	r	1	13	2	74	0	sad	2	2	s_12	s_38	no	17	high800	push	24	10	717.73290199972	push	1068.37344300002	push	1	6	1824.00068400011	7	1679.72407499974	3	2378.06057499984	2	957.87767999991	2	2637.61588500029	1	1706.82644699991	17	1.93997107899986	1	13	17	11	13	41	nein	nein
75	pushPullEmp	20150804T115853	1	w	22	r	1	13	3	75	0	sad	2	2	s_7	s_38	no	17	low400	pull	24	10	472.175573000281	pull	794.871349000099	pull	1	6	1824.00068400011	7	1679.72407499974	3	2378.06057499984	2	957.87767999991	2	2637.61588500029	1	1706.82644699991	17	1.93997107899986	1	13	17	11	13	41	nein	nein
76	pushPullEmp	20150804T115900	1	w	22	r	1	13	4	76	0	sad	2	2	s_9	s_38	no	17	high800	push	24	10	535.508374999954	push	879.855117999687	push	1	6	1824.00068400011	7	1679.72407499974	3	2378.06057499984	2	957.87767999991	2	2637.61588500029	1	1706.82644699991	17	1.93997107899986	1	13	17	11	13	41	nein	nein
77	pushPullEmp	20150804T115908	1	w	22	r	1	13	5	77	0	sad	2	2	s_8	s_38	no	17	low400	pull	24	10	528.120986000071	pull	855.437494000038	pull	1	6	1824.00068400011	7	1679.72407499974	3	2378.06057499984	2	957.87767999991	2	2637.61588500029	1	1706.82644699991	17	1.93997107899986	1	13	17	11	13	41	nein	nein
78	pushPullEmp	20150804T115915	1	w	22	r	1	13	6	78	0	sad	2	2	s_11	s_38	no	17	high800	push	24	10	641.887249999949	push	1012.65901299994	push	1	6	1824.00068400011	7	1679.72407499974	3	2378.06057499984	2	957.87767999991	2	2637.61588500029	1	1706.82644699991	17	1.93997107899986	1	13	17	11	13	41	nein	nein
79	pushPullEmp	20150804T120002	1	w	22	r	1	14	1	79	0	sad	1	2	s_2	s_37	no	17	high800	push	24	10	790.186272000326	push	1122.70297500011	push	1	4	2071.78225500002	8	1545.19009399974	4	3859.15280399968	3	1676.50536100018	3	1283.80358599998	2	2282.4695459999	17	2.31471616900035	1	13	17	11	13	41	nein	nein
80	pushPullEmp	20150804T120009	1	w	22	r	1	14	2	80	0	sad	1	2	s_5	s_37	no	17	low400	pull	24	10	510.178681000165	pull	821.01113500003	pull	1	4	2071.78225500002	8	1545.19009399974	4	3859.15280399968	3	1676.50536100018	3	1283.80358599998	2	2282.4695459999	17	2.31471616900035	1	13	17	11	13	41	nein	nein
81	pushPullEmp	20150804T120016	1	w	22	r	1	14	3	81	0	sad	1	2	s_4	s_37	no	17	high800	push	24	10	783.519500000129	push	1107.65985900014	push	1	4	2071.78225500002	8	1545.19009399974	4	3859.15280399968	3	1676.50536100018	3	1283.80358599998	2	2282.4695459999	17	2.31471616900035	1	13	17	11	13	41	nein	nein
82	pushPullEmp	20150804T120023	1	w	22	r	1	14	4	82	0	sad	1	2	s_1	s_37	no	17	low400	pull	24	10	552.032069000124	pull	934.600245000074	pull	1	4	2071.78225500002	8	1545.19009399974	4	3859.15280399968	3	1676.50536100018	3	1283.80358599998	2	2282.4695459999	17	2.31471616900035	1	13	17	11	13	41	nein	nein
83	pushPullEmp	20150804T120030	1	w	22	r	1	14	5	83	0	sad	1	2	s_6	s_37	no	17	low400	pull	24	10	554.574133000031	pull	879.87284499998	pull	1	4	2071.78225500002	8	1545.19009399974	4	3859.15280399968	3	1676.50536100018	3	1283.80358599998	2	2282.4695459999	17	2.31471616900035	1	13	17	11	13	41	nein	nein
84	pushPullEmp	20150804T120038	1	w	22	r	1	14	6	84	0	sad	1	2	s_3	s_37	no	17	high800	push	24	10	753.739398999736	push	1139.21604199968	push	1	4	2071.78225500002	8	1545.19009399974	4	3859.15280399968	3	1676.50536100018	3	1283.80358599998	2	2282.4695459999	17	2.31471616900035	1	13	17	11	13	41	nein	nein
85	pushPullEmp	20150804T120121	1	w	22	r	1	15	1	85	0	stroke	4	3	h_23	h_39	no	17	high800	push	24	10	647.299974999991	push	976.602859999824	push	1	1	1273.38692800004	1	1694.17180900018	1	2361.86529999986	8	2139.72638099995	6	1697.36480099982	7	1364.63477100006	17	1.3815343010001	1	13	17	11	13	41	nein	nein
86	pushPullEmp	20150804T120129	1	w	22	r	1	15	2	86	0	stroke	4	3	h_24	h_39	no	17	high800	push	24	10	510.693670000208	push	840.74045600012	push	1	1	1273.38692800004	1	1694.17180900018	1	2361.86529999986	8	2139.72638099995	6	1697.36480099982	7	1364.63477100006	17	1.3815343010001	1	13	17	11	13	41	nein	nein
87	pushPullEmp	20150804T120136	1	w	22	r	1	15	3	87	0	stroke	4	3	h_19	h_39	no	17	low400	pull	24	10	498.346527999824	pull	803.443496000094	pull	1	1	1273.38692800004	1	1694.17180900018	1	2361.86529999986	8	2139.72638099995	6	1697.36480099982	7	1364.63477100006	17	1.3815343010001	1	13	17	11	13	41	nein	nein
88	pushPullEmp	20150804T120143	1	w	22	r	1	15	4	88	0	stroke	4	3	h_21	h_39	no	17	high800	push	24	10	480.961869000206	push	799.990353999969	push	1	1	1273.38692800004	1	1694.17180900018	1	2361.86529999986	8	2139.72638099995	6	1697.36480099982	7	1364.63477100006	17	1.3815343010001	1	13	17	11	13	41	nein	nein
89	pushPullEmp	20150804T120150	1	w	22	r	1	15	5	89	0	stroke	4	3	h_22	h_39	no	17	low400	pull	24	10	536.466010999793	pull	880.258257999576	pull	1	1	1273.38692800004	1	1694.17180900018	1	2361.86529999986	8	2139.72638099995	6	1697.36480099982	7	1364.63477100006	17	1.3815343010001	1	13	17	11	13	41	nein	nein
90	pushPullEmp	20150804T120159	1	w	22	r	1	15	6	90	0	stroke	4	3	h_20	h_39	no	17	high800	push	24	10	673.545066999945	push	1037.9306169999	push	1	1	1273.38692800004	1	1694.17180900018	1	2361.86529999986	8	2139.72638099995	6	1697.36480099982	7	1364.63477100006	17	1.3815343010001	1	13	17	11	13	41	nein	nein
91	pushPullEmp	20150804T120240	1	w	22	r	1	16	1	91	0	stroke	1	3	h_6	h_37	no	17	low400	pull	24	10	582.841987999818	pull	855.824426999679	pull	1	2	1111.35008700012	1	1668.1907469997	2	1816.89693199996	7	1665.29210299996	7	1453.72411899962	8	1844.30716599991	17	1.6452357979997	1	13	17	11	13	41	nein	nein
92	pushPullEmp	20150804T120247	1	w	22	r	1	16	2	92	0	stroke	1	3	h_1	h_37	no	17	high800	push	24	10	600.837891000177	push	914.469362000185	push	1	2	1111.35008700012	1	1668.1907469997	2	1816.89693199996	7	1665.29210299996	7	1453.72411899962	8	1844.30716599991	17	1.6452357979997	1	13	17	11	13	41	nein	nein
93	pushPullEmp	20150804T120254	1	w	22	r	1	16	3	93	0	stroke	1	3	h_4	h_37	no	17	low400	pull	24	10	414.681867999756	pull	736.131991999722	pull	1	2	1111.35008700012	1	1668.1907469997	2	1816.89693199996	7	1665.29210299996	7	1453.72411899962	8	1844.30716599991	17	1.6452357979997	1	13	17	11	13	41	nein	nein
94	pushPullEmp	20150804T120301	1	w	22	r	1	16	4	94	0	stroke	1	3	h_2	h_37	no	17	high800	push	24	10	425.108667000022	push	790.744201999933	push	1	2	1111.35008700012	1	1668.1907469997	2	1816.89693199996	7	1665.29210299996	7	1453.72411899962	8	1844.30716599991	17	1.6452357979997	1	13	17	11	13	41	nein	nein
95	pushPullEmp	20150804T120308	1	w	22	r	1	16	5	95	0	stroke	1	3	h_3	h_37	no	17	high800	push	24	10	620.60775900009	push	914.219228000187	push	1	2	1111.35008700012	1	1668.1907469997	2	1816.89693199996	7	1665.29210299996	7	1453.72411899962	8	1844.30716599991	17	1.6452357979997	1	13	17	11	13	41	nein	nein
96	pushPullEmp	20150804T120315	1	w	22	r	1	16	6	96	0	stroke	1	3	h_5	h_37	no	17	low400	pull	24	10	465.328006999793	pull	775.686985000088	pull	1	2	1111.35008700012	1	1668.1907469997	2	1816.89693199996	7	1665.29210299996	7	1453.72411899962	8	1844.30716599991	17	1.6452357979997	1	13	17	11	13	41	nein	nein
97	pushPullEmp	20150804T120400	1	w	22	r	1	17	1	97	0	sad	6	2	s_32	s_39	no	17	high800	push	24	10	573.840277999901	push	894.274985999895	push	1	6	2285.56451900022	7	1541.47971400016	5	1722.95410799961	4	3034.41214699978	2	1887.74622700021	2	1578.95280399998	17	1.43989302999989	1	13	17	11	13	41	nein	nein
98	pushPullEmp	20150804T120407	1	w	22	r	1	17	2	98	0	sad	6	2	s_31	s_39	no	17	low400	pull	24	10	559.307882999638	pull	875.108975999756	pull	1	6	2285.56451900022	7	1541.47971400016	5	1722.95410799961	4	3034.41214699978	2	1887.74622700021	2	1578.95280399998	17	1.43989302999989	1	13	17	11	13	41	nein	nein
99	pushPullEmp	20150804T120414	1	w	22	r	1	17	3	99	0	sad	6	2	s_36	s_39	no	17	low400	pull	24	10	638.679587999926	pull	951.491700000228	pull	1	6	2285.56451900022	7	1541.47971400016	5	1722.95410799961	4	3034.41214699978	2	1887.74622700021	2	1578.95280399998	17	1.43989302999989	1	13	17	11	13	41	nein	nein
100	pushPullEmp	20150804T120421	1	w	22	r	1	17	4	100	0	sad	6	2	s_33	s_39	no	17	high800	push	24	10	674.405657000174	push	1006.08217400041	push	1	6	2285.56451900022	7	1541.47971400016	5	1722.95410799961	4	3034.41214699978	2	1887.74622700021	2	1578.95280399998	17	1.43989302999989	1	13	17	11	13	41	nein	nein
101	pushPullEmp	20150804T120428	1	w	22	r	1	17	5	101	0	sad	6	2	s_35	s_39	no	17	low400	pull	24	10	506.322014999663	pull	849.214465000026	pull	1	6	2285.56451900022	7	1541.47971400016	5	1722.95410799961	4	3034.41214699978	2	1887.74622700021	2	1578.95280399998	17	1.43989302999989	1	13	17	11	13	41	nein	nein
102	pushPullEmp	20150804T120437	1	w	22	r	1	17	6	102	0	sad	6	2	s_34	s_39	no	17	high800	push	24	10	650.972451999773	push	1103.3811469998	push	1	6	2285.56451900022	7	1541.47971400016	5	1722.95410799961	4	3034.41214699978	2	1887.74622700021	2	1578.95280399998	17	1.43989302999989	1	13	17	11	13	41	nein	nein
103	pushPullEmp	20150804T120521	1	w	22	r	1	18	1	103	0	sad	3	2	s_18	s_18	yes	29	high800	push	24	10	465.943046000215	push	781.154750000136	push	1	6	1943.72781199991	7	1689.10844500033	2	2300.2196780003	4	1657.01798800001	2	1133.50310899978	1	1197.62913000022	17	2.20537391000016	2	13	17	11	13	41	nein	nein
104	pushPullEmp	20150804T120528	1	w	22	r	1	18	2	104	0	sad	3	2	s_14	s_18	yes	29	low400	pull	24	10	462.640576999893	pull	741.696071000097	pull	1	6	1943.72781199991	7	1689.10844500033	2	2300.2196780003	4	1657.01798800001	2	1133.50310899978	1	1197.62913000022	17	2.20537391000016	2	13	17	11	13	41	nein	nein
105	pushPullEmp	20150804T120536	1	w	22	r	1	18	3	105	0	sad	3	2	s_16	s_18	yes	29	high800	push	24	10	564.57756600012	push	873.742601000326	push	1	6	1943.72781199991	7	1689.10844500033	2	2300.2196780003	4	1657.01798800001	2	1133.50310899978	1	1197.62913000022	17	2.20537391000016	2	13	17	11	13	41	nein	nein
106	pushPullEmp	20150804T120543	1	w	22	r	1	18	4	106	0	sad	3	2	s_13	s_18	yes	29	low400	pull	24	10	505.686569999947	pull	793.386594000007	pull	1	6	1943.72781199991	7	1689.10844500033	2	2300.2196780003	4	1657.01798800001	2	1133.50310899978	1	1197.62913000022	17	2.20537391000016	2	13	17	11	13	41	nein	nein
107	pushPullEmp	20150804T120550	1	w	22	r	1	18	5	107	0	sad	3	2	s_15	s_18	yes	29	high800	push	24	10	494.016202999868	push	820.242980999959	push	1	6	1943.72781199991	7	1689.10844500033	2	2300.2196780003	4	1657.01798800001	2	1133.50310899978	1	1197.62913000022	17	2.20537391000016	2	13	17	11	13	41	nein	nein
108	pushPullEmp	20150804T120557	1	w	22	r	1	18	6	108	0	sad	3	2	s_17	s_18	yes	29	low400	pull	24	10	505.873161000276	pull	859.523347000144	pull	1	6	1943.72781199991	7	1689.10844500033	2	2300.2196780003	4	1657.01798800001	2	1133.50310899978	1	1197.62913000022	17	2.20537391000016	2	13	17	11	13	41	nein	nein
109	pushPullEmp	20150804T120640	1	w	22	r	1	19	1	109	0	stroke	3	3	h_17	h_38	no	17	low400	pull	24	10	650.640292000029	pull	960.890434999877	pull	1	1	1901.96727200009	7	1628.50133099982	1	4961.3832340001	7	1588.62000099998	8	1300.92166900022	7	887.43443300018	17	2.07175543699987	1	13	17	11	13	41	nein	nein
110	pushPullEmp	20150804T120647	1	w	22	r	1	19	2	110	0	stroke	3	3	h_16	h_38	no	17	high800	push	24	10	582.946409000058	push	921.335405000107	push	1	1	1901.96727200009	7	1628.50133099982	1	4961.3832340001	7	1588.62000099998	8	1300.92166900022	7	887.43443300018	17	2.07175543699987	1	13	17	11	13	41	nein	nein
111	pushPullEmp	20150804T120654	1	w	22	r	1	19	3	111	0	stroke	3	3	h_15	h_38	no	17	low400	pull	24	10	525.474032000242	pull	883.665237000154	pull	1	1	1901.96727200009	7	1628.50133099982	1	4961.3832340001	7	1588.62000099998	8	1300.92166900022	7	887.43443300018	17	2.07175543699987	1	13	17	11	13	41	nein	nein
112	pushPullEmp	20150804T120702	1	w	22	r	1	19	4	112	0	stroke	3	3	h_18	h_38	no	17	low400	pull	24	10	529.558076999914	pull	818.39009900032	pull	1	1	1901.96727200009	7	1628.50133099982	1	4961.3832340001	7	1588.62000099998	8	1300.92166900022	7	887.43443300018	17	2.07175543699987	1	13	17	11	13	41	nein	nein
113	pushPullEmp	20150804T120709	1	w	22	r	1	19	5	113	0	stroke	3	3	h_13	h_38	no	17	high800	push	24	10	536.075220000024	push	946.691749000005	push	1	1	1901.96727200009	7	1628.50133099982	1	4961.3832340001	7	1588.62000099998	8	1300.92166900022	7	887.43443300018	17	2.07175543699987	1	13	17	11	13	41	nein	nein
114	pushPullEmp	20150804T120716	1	w	22	r	1	19	6	114	0	stroke	3	3	h_14	h_38	no	17	low400	pull	24	10	435.063550999876	pull	771.178199000024	pull	1	1	1901.96727200009	7	1628.50133099982	1	4961.3832340001	7	1588.62000099998	8	1300.92166900022	7	887.43443300018	17	2.07175543699987	1	13	17	11	13	41	nein	nein
115	pushPullEmp	20150804T120800	1	w	22	r	1	20	1	115	0	stroke	2	3	h_9	h_10	yes	29	low400	pull	24	10	497.038259999797	pull	830.683759000138	pull	1	1	1599.36699299988	1	781.706876000044	2	1984.49345400013	6	2085.42778399988	7	1288.03874300002	7	1334.35431099997	29	2.28785749599956	1	13	17	11	13	41	nein	nein
116	pushPullEmp	20150804T120808	1	w	22	r	1	20	2	116	0	stroke	2	3	h_7	h_10	yes	29	high800	push	24	10	493.842759999647	push	786.978404999994	push	1	1	1599.36699299988	1	781.706876000044	2	1984.49345400013	6	2085.42778399988	7	1288.03874300002	7	1334.35431099997	29	2.28785749599956	1	13	17	11	13	41	nein	nein
117	pushPullEmp	20150804T120815	1	w	22	r	1	20	3	117	0	stroke	2	3	h_10	h_10	yes	29	low400	pull	24	10	486.46937999986	pull	821.799084000148	pull	1	1	1599.36699299988	1	781.706876000044	2	1984.49345400013	6	2085.42778399988	7	1288.03874300002	7	1334.35431099997	29	2.28785749599956	1	13	17	11	13	41	nein	nein
118	pushPullEmp	20150804T120822	1	w	22	r	1	20	4	118	0	stroke	2	3	h_11	h_10	yes	29	low400	pull	24	10	547.809016000116	pull	942.304755000037	pull	1	1	1599.36699299988	1	781.706876000044	2	1984.49345400013	6	2085.42778399988	7	1288.03874300002	7	1334.35431099997	29	2.28785749599956	1	13	17	11	13	41	nein	nein
119	pushPullEmp	20150804T120830	1	w	22	r	1	20	5	119	0	stroke	2	3	h_12	h_10	yes	29	high800	push	24	10	556.34509599975	push	888.847115999743	push	1	1	1599.36699299988	1	781.706876000044	2	1984.49345400013	6	2085.42778399988	7	1288.03874300002	7	1334.35431099997	29	2.28785749599956	1	13	17	11	13	41	nein	nein
120	pushPullEmp	20150804T120838	1	w	22	r	1	20	6	120	0	stroke	2	3	h_8	h_10	yes	29	high800	push	24	10	694.845216000071	push	1000.89391099992	push	1	1	1599.36699299988	1	781.706876000044	2	1984.49345400013	6	2085.42778399988	7	1288.03874300002	7	1334.35431099997	29	2.28785749599956	1	13	17	11	13	41	nein	nein
[truncated: 28 more columns]
