# Supplementary material for: Empathic concern and personal distress depend on situational but not dispositional factors
Source: PLoS One. 2019 Nov 14;14(11):e0225102. doi: 10.1371/journal.pone.0225102 (PMC6855434; doi:10.1371/journal.pone.0225102)
Supplement: S3 File — (ZIP) [file pone.0225102.s004.zip › Results/pushPullEmp_21_avg.txt]

expName	date	vpNum	gender	age	handedness	respMapping	block	trial	trialCount	practice	picType	picBlock	picTypeNum	picName	memPicName	memPicPresent	memPicCorrKey	tone	respDirection	panas1Pos	panas1Neg	movementOnset	movementOnsetDirection	movementOffset	movementOffsetDirection	correct	respKeyTender	respTimeTender	respKeyCompassionate	respTimeCompassionate	respKeyMoved	respTimeMoved	respKeyWorried	respTimeWorried	respKeyDistressed	respTimeDistressed	respKeyAlarmed	respTimeAlarmed	memRespKey	memRespTime	correctMemTask	fs	ec	pt	pd	empathy	pqQ1	pqQ2	panas2Pos
1	pushPullEmp	20150807T081131	21	w	22	l	1	1	1	1	1	practice	1	4	p_1	p_6	yes	29	low400	pull	37	11	930.845016999939	pull	1164.50333499998	pull	1	2	1937.97730300003	5	1460.41452700001	5	1972.33037700005	1	4731.71921200003	2	1586.28760499994	4	2106.123174	29	2.77183860000002	1	11	14	11	14	36	ja	nein
2	pushPullEmp	20150807T081139	21	w	22	l	1	1	2	2	1	practice	1	4	p_4	p_6	yes	29	high800	push	37	11	581.042868000035	push	846.859494999971	push	1	2	1937.97730300003	5	1460.41452700001	5	1972.33037700005	1	4731.71921200003	2	1586.28760499994	4	2106.123174	29	2.77183860000002	1	11	14	11	14	36	ja	nein
3	pushPullEmp	20150807T081147	21	w	22	l	1	1	3	3	1	practice	1	4	p_6	p_6	yes	29	high800	push	37	11	746.517960000077	push	1031.98025600007	push	1	2	1937.97730300003	5	1460.41452700001	5	1972.33037700005	1	4731.71921200003	2	1586.28760499994	4	2106.123174	29	2.77183860000002	1	11	14	11	14	36	ja	nein
4	pushPullEmp	20150807T081155	21	w	22	l	1	1	4	4	1	practice	1	4	p_3	p_6	yes	29	low400	pull	37	11	592.092944999995	pull	902.134065000046	pull	1	2	1937.97730300003	5	1460.41452700001	5	1972.33037700005	1	4731.71921200003	2	1586.28760499994	4	2106.123174	29	2.77183860000002	1	11	14	11	14	36	ja	nein
5	pushPullEmp	20150807T081203	21	w	22	l	1	1	5	5	1	practice	1	4	p_2	p_6	yes	29	high800	push	37	11	603.575490999996	push	898.161843000006	push	1	2	1937.97730300003	5	1460.41452700001	5	1972.33037700005	1	4731.71921200003	2	1586.28760499994	4	2106.123174	29	2.77183860000002	1	11	14	11	14	36	ja	nein
6	pushPullEmp	20150807T081211	21	w	22	l	1	1	6	6	1	practice	1	4	p_5	p_6	yes	29	high800	push	37	11	587.185789000026	push	912.453730000019	push	1	2	1937.97730300003	5	1460.41452700001	5	1972.33037700005	1	4731.71921200003	2	1586.28760499994	4	2106.123174	29	2.77183860000002	1	11	14	11	14	36	ja	nein
7	pushPullEmp	20150807T081300	21	w	22	l	1	2	1	7	1	practice	2	4	p_11	p_13	no	17	low400	pull	37	11	683.973906999976	pull	971.80752899997	pull	1	5	1750.10667399988	3	1281.47622200004	1	2026.54464599982	1	1564.59284400012	2	1702.09399800001	4	1384.75487300002	17	2.18605410700002	1	11	14	11	14	36	ja	nein
8	pushPullEmp	20150807T081308	21	w	22	l	1	2	2	8	1	practice	2	4	p_12	p_13	no	17	high800	push	37	11	850.35731700007	push	1171.863281	push	1	5	1750.10667399988	3	1281.47622200004	1	2026.54464599982	1	1564.59284400012	2	1702.09399800001	4	1384.75487300002	17	2.18605410700002	1	11	14	11	14	36	ja	nein
9	pushPullEmp	20150807T081315	21	w	22	l	1	2	3	9	1	practice	2	4	p_9	p_13	no	17	low400	pull	37	11	543.913976000003	pull	873.154949999962	pull	1	5	1750.10667399988	3	1281.47622200004	1	2026.54464599982	1	1564.59284400012	2	1702.09399800001	4	1384.75487300002	17	2.18605410700002	1	11	14	11	14	36	ja	nein
10	pushPullEmp	20150807T081322	21	w	22	l	1	2	4	10	1	practice	2	4	p_10	p_13	no	17	low400	pull	37	11	633.157978999956	pull	953.418492000177	pull	1	5	1750.10667399988	3	1281.47622200004	1	2026.54464599982	1	1564.59284400012	2	1702.09399800001	4	1384.75487300002	17	2.18605410700002	1	11	14	11	14	36	ja	nein
11	pushPullEmp	20150807T081330	21	w	22	l	1	2	5	11	1	practice	2	4	p_8	p_13	no	17	high800	push	37	11	625.157307999989	push	963.165620999807	push	1	5	1750.10667399988	3	1281.47622200004	1	2026.54464599982	1	1564.59284400012	2	1702.09399800001	4	1384.75487300002	17	2.18605410700002	1	11	14	11	14	36	ja	nein
12	pushPullEmp	20150807T081337	21	w	22	l	1	2	6	12	1	practice	2	4	p_7	p_13	no	17	low400	pull	37	11	685.937788000165	pull	999.917064999981	pull	1	5	1750.10667399988	3	1281.47622200004	1	2026.54464599982	1	1564.59284400012	2	1702.09399800001	4	1384.75487300002	17	2.18605410700002	1	11	14	11	14	36	ja	nein
13	pushPullEmp	20150807T081429	21	w	22	l	1	3	1	13	0	sad	2	2	s_10	s_38	no	17	low400	pull	37	11	796.51409100011	pull	1082.93578500007	pull	1	6	1523.40683200009	7	2225.87115800002	5	1105.26941300009	4	2294.6192500001	5	1798.71341299986	2	2005.35727400006	17	1.89339531199994	1	11	14	11	14	36	ja	nein
14	pushPullEmp	20150807T081437	21	w	22	l	1	3	2	14	0	sad	2	2	s_7	s_38	no	17	high800	push	37	11	579.756978999991	push	891.111073999833	push	1	6	1523.40683200009	7	2225.87115800002	5	1105.26941300009	4	2294.6192500001	5	1798.71341299986	2	2005.35727400006	17	1.89339531199994	1	11	14	11	14	36	ja	nein
15	pushPullEmp	20150807T081444	21	w	22	l	1	3	3	15	0	sad	2	2	s_9	s_38	no	17	high800	push	37	11	709.502922000027	push	992.795955999853	push	1	6	1523.40683200009	7	2225.87115800002	5	1105.26941300009	4	2294.6192500001	5	1798.71341299986	2	2005.35727400006	17	1.89339531199994	1	11	14	11	14	36	ja	nein
16	pushPullEmp	20150807T081451	21	w	22	l	1	3	4	16	0	sad	2	2	s_11	s_38	no	17	low400	pull	37	11	528.383715000113	pull	806.161756000032	pull	1	6	1523.40683200009	7	2225.87115800002	5	1105.26941300009	4	2294.6192500001	5	1798.71341299986	2	2005.35727400006	17	1.89339531199994	1	11	14	11	14	36	ja	nein
17	pushPullEmp	20150807T081459	21	w	22	l	1	3	5	17	0	sad	2	2	s_12	s_38	no	17	low400	pull	37	11	626.897018999993	pull	909.468371000097	pull	1	6	1523.40683200009	7	2225.87115800002	5	1105.26941300009	4	2294.6192500001	5	1798.71341299986	2	2005.35727400006	17	1.89339531199994	1	11	14	11	14	36	ja	nein
18	pushPullEmp	20150807T081507	21	w	22	l	1	3	6	18	0	sad	2	2	s_8	s_38	no	17	high800	push	37	11	614.964051000134	push	899.247962999998	push	1	6	1523.40683200009	7	2225.87115800002	5	1105.26941300009	4	2294.6192500001	5	1798.71341299986	2	2005.35727400006	17	1.89339531199994	1	11	14	11	14	36	ja	nein
19	pushPullEmp	20150807T081552	21	w	22	l	1	4	1	19	0	sad	5	2	s_27	s_28	yes	29	high800	push	37	11	641.596853999867	push	901.84293699995	push	1	5	1705.43751000014	4	1291.29855499991	5	1890.22051799998	2	1935.962324	3	1937.14131199999	2	1308.85742800001	29	2.45092938099992	1	11	14	11	14	36	ja	nein
20	pushPullEmp	20150807T081600	21	w	22	l	1	4	2	20	0	sad	5	2	s_25	s_28	yes	29	low400	pull	37	11	539.284400999875	pull	840.781720000066	pull	1	5	1705.43751000014	4	1291.29855499991	5	1890.22051799998	2	1935.962324	3	1937.14131199999	2	1308.85742800001	29	2.45092938099992	1	11	14	11	14	36	ja	nein
21	pushPullEmp	20150807T081608	21	w	22	l	1	4	3	21	0	sad	5	2	s_26	s_28	yes	29	high800	push	37	11	564.556753000128	push	864.805208000102	push	1	5	1705.43751000014	4	1291.29855499991	5	1890.22051799998	2	1935.962324	3	1937.14131199999	2	1308.85742800001	29	2.45092938099992	1	11	14	11	14	36	ja	nein
22	pushPullEmp	20150807T081615	21	w	22	l	1	4	4	22	0	sad	5	2	s_29	s_28	yes	29	low400	pull	37	11	630.604456999985	pull	915.384622000014	pull	1	5	1705.43751000014	4	1291.29855499991	5	1890.22051799998	2	1935.962324	3	1937.14131199999	2	1308.85742800001	29	2.45092938099992	1	11	14	11	14	36	ja	nein
23	pushPullEmp	20150807T081623	21	w	22	l	1	4	5	23	0	sad	5	2	s_30	s_28	yes	29	low400	pull	37	11	813.834758000103	pull	1099.34222000004	pull	1	5	1705.43751000014	4	1291.29855499991	5	1890.22051799998	2	1935.962324	3	1937.14131199999	2	1308.85742800001	29	2.45092938099992	1	11	14	11	14	36	ja	nein
24	pushPullEmp	20150807T081631	21	w	22	l	1	4	6	24	0	sad	5	2	s_28	s_28	yes	29	high800	push	37	11	524.612960000108	push	810.672433000131	push	1	5	1705.43751000014	4	1291.29855499991	5	1890.22051799998	2	1935.962324	3	1937.14131199999	2	1308.85742800001	29	2.45092938099992	1	11	14	11	14	36	ja	nein
25	pushPullEmp	20150807T081712	21	w	22	l	1	5	1	25	0	neutral	6	1	n_34	n_39	no	17	high800	push	37	11	612.072054000104	push	876.072178000053	push	1	3	1897.97823799995	4	1696.96747700004	1	1026.90897499997	1	1069.46066	1	722.188329999881	1	1253.62765699992	17	1.62960101600015	1	11	14	11	14	36	ja	nein
26	pushPullEmp	20150807T081719	21	w	22	l	1	5	2	26	0	neutral	6	1	n_33	n_39	no	17	low400	pull	37	11	512.270368000012	pull	789.022267000159	pull	1	3	1897.97823799995	4	1696.96747700004	1	1026.90897499997	1	1069.46066	1	722.188329999881	1	1253.62765699992	17	1.62960101600015	1	11	14	11	14	36	ja	nein
27	pushPullEmp	20150807T081727	21	w	22	l	1	5	3	27	0	neutral	6	1	n_36	n_39	no	17	low400	pull	37	11	602.190004999902	pull	868.031556999886	pull	1	3	1897.97823799995	4	1696.96747700004	1	1026.90897499997	1	1069.46066	1	722.188329999881	1	1253.62765699992	17	1.62960101600015	1	11	14	11	14	36	ja	nein
28	pushPullEmp	20150807T081734	21	w	22	l	1	5	4	28	0	neutral	6	1	n_32	n_39	no	17	high800	push	37	11	559.002220999995	push	864.541443000102	push	1	3	1897.97823799995	4	1696.96747700004	1	1026.90897499997	1	1069.46066	1	722.188329999881	1	1253.62765699992	17	1.62960101600015	1	11	14	11	14	36	ja	nein
29	pushPullEmp	20150807T081741	21	w	22	l	1	5	5	29	0	neutral	6	1	n_31	n_39	no	17	high800	push	37	11	629.028804999829	push	909.706322000015	push	1	3	1897.97823799995	4	1696.96747700004	1	1026.90897499997	1	1069.46066	1	722.188329999881	1	1253.62765699992	17	1.62960101600015	1	11	14	11	14	36	ja	nein
30	pushPullEmp	20150807T081749	21	w	22	l	1	5	6	30	0	neutral	6	1	n_35	n_39	no	17	low400	pull	37	11	563.324214999833	pull	827.776855000006	pull	1	3	1897.97823799995	4	1696.96747700004	1	1026.90897499997	1	1069.46066	1	722.188329999881	1	1253.62765699992	17	1.62960101600015	1	11	14	11	14	36	ja	nein
31	pushPullEmp	20150807T081827	21	w	22	l	1	6	1	31	0	neutral	3	1	n_18	n_15	yes	29	high800	push	37	11	547.499100999928	push	817.982938999947	push	1	1	1847.02748899986	2	1228.2386679999	2	931.519983999806	1	591.16872300001	1	749.854048000088	1	672.269474999894	29	2.3435865030001	1	11	14	11	14	36	ja	nein
32	pushPullEmp	20150807T081834	21	w	22	l	1	6	2	32	0	neutral	3	1	n_14	n_15	yes	29	high800	push	37	11	578.055448000105	push	817.191369000175	push	1	1	1847.02748899986	2	1228.2386679999	2	931.519983999806	1	591.16872300001	1	749.854048000088	1	672.269474999894	29	2.3435865030001	1	11	14	11	14	36	ja	nein
33	pushPullEmp	20150807T081841	21	w	22	l	1	6	3	33	0	neutral	3	1	n_17	n_15	yes	29	low400	pull	37	11	464.531802999843	pull	731.50627899993	pull	1	1	1847.02748899986	2	1228.2386679999	2	931.519983999806	1	591.16872300001	1	749.854048000088	1	672.269474999894	29	2.3435865030001	1	11	14	11	14	36	ja	nein
34	pushPullEmp	20150807T081849	21	w	22	l	1	6	4	34	0	neutral	3	1	n_13	n_15	yes	29	high800	push	37	11	668.281437	push	916.847077000151	push	1	1	1847.02748899986	2	1228.2386679999	2	931.519983999806	1	591.16872300001	1	749.854048000088	1	672.269474999894	29	2.3435865030001	1	11	14	11	14	36	ja	nein
35	pushPullEmp	20150807T081856	21	w	22	l	1	6	5	35	0	neutral	3	1	n_16	n_15	yes	29	high800	push	37	11	541.282663000042	push	836.058309999866	push	1	1	1847.02748899986	2	1228.2386679999	2	931.519983999806	1	591.16872300001	1	749.854048000088	1	672.269474999894	29	2.3435865030001	1	11	14	11	14	36	ja	nein
36	pushPullEmp	20150807T081903	21	w	22	l	1	6	6	36	0	neutral	3	1	n_15	n_15	yes	29	low400	pull	37	11	723.406976000073	pull	996.387566000161	pull	1	1	1847.02748899986	2	1228.2386679999	2	931.519983999806	1	591.16872300001	1	749.854048000088	1	672.269474999894	29	2.3435865030001	1	11	14	11	14	36	ja	nein
37	pushPullEmp	20150807T081941	21	w	22	l	1	7	1	37	0	stroke	3	3	h_14	h_38	no	17	low400	pull	37	11	887.432171000095	pull	1140.83843600006	pull	1	4	2102.79773599996	3	1729.13398200012	5	1163.21590100006	5	2077.95386299995	5	1401.53980600007	5	1442.07838299985	17	1.59694864299991	1	11	14	11	14	36	ja	nein
38	pushPullEmp	20150807T081949	21	w	22	l	1	7	2	38	0	stroke	3	3	h_18	h_38	no	17	high800	push	37	11	673.832348999989	push	924.23224400009	push	1	4	2102.79773599996	3	1729.13398200012	5	1163.21590100006	5	2077.95386299995	5	1401.53980600007	5	1442.07838299985	17	1.59694864299991	1	11	14	11	14	36	ja	nein
39	pushPullEmp	20150807T081957	21	w	22	l	1	7	3	39	0	stroke	3	3	h_16	h_38	no	17	low400	pull	37	11	604.620742000046	pull	850.289025000033	pull	1	4	2102.79773599996	3	1729.13398200012	5	1163.21590100006	5	2077.95386299995	5	1401.53980600007	5	1442.07838299985	17	1.59694864299991	1	11	14	11	14	36	ja	nein
40	pushPullEmp	20150807T082004	21	w	22	l	1	7	4	40	0	stroke	3	3	h_15	h_38	no	17	high800	push	37	11	450.448891000045	push	693.904780999996	push	1	4	2102.79773599996	3	1729.13398200012	5	1163.21590100006	5	2077.95386299995	5	1401.53980600007	5	1442.07838299985	17	1.59694864299991	1	11	14	11	14	36	ja	nein
41	pushPullEmp	20150807T082011	21	w	22	l	1	7	5	41	0	stroke	3	3	h_17	h_38	no	17	high800	push	37	11	-1900.15531199983	pull	849.851111999991	push	1	4	2102.79773599996	3	1729.13398200012	5	1163.21590100006	5	2077.95386299995	5	1401.53980600007	5	1442.07838299985	17	1.59694864299991	1	11	14	11	14	36	ja	nein
42	pushPullEmp	20150807T082019	21	w	22	l	1	7	6	42	0	stroke	3	3	h_13	h_38	no	17	low400	pull	37	11	518.473482000085	pull	785.053164000014	pull	1	4	2102.79773599996	3	1729.13398200012	5	1163.21590100006	5	2077.95386299995	5	1401.53980600007	5	1442.07838299985	17	1.59694864299991	1	11	14	11	14	36	ja	nein
43	pushPullEmp	20150807T082058	21	w	22	l	1	8	1	43	0	stroke	1	3	h_4	h_37	no	17	high800	push	37	11	583.09153300011	push	844.240384000026	push	1	3	2012.61354999997	6	1602.49155499992	6	796.426643999894	6	938.264755000091	5	1405.72649800015	5	1005.85594099994	17	1.32513027299979	1	11	14	11	14	36	ja	nein
44	pushPullEmp	20150807T082106	21	w	22	l	1	8	2	44	0	stroke	1	3	h_6	h_37	no	17	high800	push	37	11	647.566756000131	push	903.862694000125	push	1	3	2012.61354999997	6	1602.49155499992	6	796.426643999894	6	938.264755000091	5	1405.72649800015	5	1005.85594099994	17	1.32513027299979	1	11	14	11	14	36	ja	nein
45	pushPullEmp	20150807T082113	21	w	22	l	1	8	3	45	0	stroke	1	3	h_3	h_37	no	17	low400	pull	37	11	460.190979999974	pull	725.025141999917	pull	1	3	2012.61354999997	6	1602.49155499992	6	796.426643999894	6	938.264755000091	5	1405.72649800015	5	1005.85594099994	17	1.32513027299979	1	11	14	11	14	36	ja	nein
46	pushPullEmp	20150807T082121	21	w	22	l	1	8	4	46	0	stroke	1	3	h_2	h_37	no	17	high800	push	37	11	477.983244000034	push	715.689031999891	push	1	3	2012.61354999997	6	1602.49155499992	6	796.426643999894	6	938.264755000091	5	1405.72649800015	5	1005.85594099994	17	1.32513027299979	1	11	14	11	14	36	ja	nein
47	pushPullEmp	20150807T082128	21	w	22	l	1	8	5	47	0	stroke	1	3	h_5	h_37	no	17	low400	pull	37	11	687.670813000186	pull	968.014098000031	pull	1	3	2012.61354999997	6	1602.49155499992	6	796.426643999894	6	938.264755000091	5	1405.72649800015	5	1005.85594099994	17	1.32513027299979	1	11	14	11	14	36	ja	nein
48	pushPullEmp	20150807T082136	21	w	22	l	1	8	6	48	0	stroke	1	3	h_1	h_37	no	17	high800	push	37	11	630.436635000095	push	887.561793000103	push	1	3	2012.61354999997	6	1602.49155499992	6	796.426643999894	6	938.264755000091	5	1405.72649800015	5	1005.85594099994	17	1.32513027299979	1	11	14	11	14	36	ja	nein
49	pushPullEmp	20150807T082213	21	w	22	l	1	9	1	49	0	neutral	2	1	n_8	n_12	yes	29	high800	push	37	11	699.870233999836	push	996.969193999921	push	1	2	730.423669999936	4	1172.79634800002	2	653.331358000059	1	753.317413999866	2	1386.94086300006	2	917.281092999929	29	1.66842814300003	1	11	14	11	14	36	ja	nein
50	pushPullEmp	20150807T082220	21	w	22	l	1	9	2	50	0	neutral	2	1	n_9	n_12	yes	29	low400	pull	37	11	505.55653000004	pull	762.441431999951	pull	1	2	730.423669999936	4	1172.79634800002	2	653.331358000059	1	753.317413999866	2	1386.94086300006	2	917.281092999929	29	1.66842814300003	1	11	14	11	14	36	ja	nein
51	pushPullEmp	20150807T082228	21	w	22	l	1	9	3	51	0	neutral	2	1	n_7	n_12	yes	29	high800	push	37	11	505.234115000012	push	799.761434000065	push	1	2	730.423669999936	4	1172.79634800002	2	653.331358000059	1	753.317413999866	2	1386.94086300006	2	917.281092999929	29	1.66842814300003	1	11	14	11	14	36	ja	nein
52	pushPullEmp	20150807T082235	21	w	22	l	1	9	4	52	0	neutral	2	1	n_10	n_12	yes	29	low400	pull	37	11	595.960754999945	pull	880.795698000024	pull	1	2	730.423669999936	4	1172.79634800002	2	653.331358000059	1	753.317413999866	2	1386.94086300006	2	917.281092999929	29	1.66842814300003	1	11	14	11	14	36	ja	nein
53	pushPullEmp	20150807T082242	21	w	22	l	1	9	5	53	0	neutral	2	1	n_12	n_12	yes	29	high800	push	37	11	542.146936000023	push	825.296496999868	push	1	2	730.423669999936	4	1172.79634800002	2	653.331358000059	1	753.317413999866	2	1386.94086300006	2	917.281092999929	29	1.66842814300003	1	11	14	11	14	36	ja	nein
54	pushPullEmp	20150807T082249	21	w	22	l	1	9	6	54	0	neutral	2	1	n_11	n_12	yes	29	low400	pull	37	11	559.031449999888	pull	888.533519999877	pull	1	2	730.423669999936	4	1172.79634800002	2	653.331358000059	1	753.317413999866	2	1386.94086300006	2	917.281092999929	29	1.66842814300003	1	11	14	11	14	36	ja	nein
55	pushPullEmp	20150807T082325	21	w	22	l	1	10	1	55	0	neutral	1	1	n_2	n_3	yes	29	low400	pull	37	11	552.614999999951	pull	820.998304000004	pull	1	4	1179.99795600008	3	1172.63326300008	4	1254.63468299995	1	1230.10789199998	2	1382.24610799989	3	795.175194999956	17	1.49181814400004	2	11	14	11	14	36	ja	nein
56	pushPullEmp	20150807T082332	21	w	22	l	1	10	2	56	0	neutral	1	1	n_6	n_3	yes	29	high800	push	37	11	499.304075000149	push	815.568618000138	push	1	4	1179.99795600008	3	1172.63326300008	4	1254.63468299995	1	1230.10789199998	2	1382.24610799989	3	795.175194999956	17	1.49181814400004	2	11	14	11	14	36	ja	nein
57	pushPullEmp	20150807T082339	21	w	22	l	1	10	3	57	0	neutral	1	1	n_3	n_3	yes	29	low400	pull	37	11	509.275550999888	pull	794.468325999929	pull	1	4	1179.99795600008	3	1172.63326300008	4	1254.63468299995	1	1230.10789199998	2	1382.24610799989	3	795.175194999956	17	1.49181814400004	2	11	14	11	14	36	ja	nein
58	pushPullEmp	20150807T082347	21	w	22	l	1	10	4	58	0	neutral	1	1	n_4	n_3	yes	29	high800	push	37	11	548.444869000041	push	848.578568999874	push	1	4	1179.99795600008	3	1172.63326300008	4	1254.63468299995	1	1230.10789199998	2	1382.24610799989	3	795.175194999956	17	1.49181814400004	2	11	14	11	14	36	ja	nein
59	pushPullEmp	20150807T082355	21	w	22	l	1	10	5	59	0	neutral	1	1	n_1	n_3	yes	29	low400	pull	37	11	501.917440000037	pull	777.632146000182	pull	1	4	1179.99795600008	3	1172.63326300008	4	1254.63468299995	1	1230.10789199998	2	1382.24610799989	3	795.175194999956	17	1.49181814400004	2	11	14	11	14	36	ja	nein
60	pushPullEmp	20150807T082402	21	w	22	l	1	10	6	60	0	neutral	1	1	n_5	n_3	yes	29	low400	pull	37	11	837.879307999974	pull	1091.20646999998	pull	1	4	1179.99795600008	3	1172.63326300008	4	1254.63468299995	1	1230.10789199998	2	1382.24610799989	3	795.175194999956	17	1.49181814400004	2	11	14	11	14	36	ja	nein
61	pushPullEmp	20150807T082443	21	w	22	l	1	11	1	61	0	sad	6	2	s_33	s_39	no	17	low400	pull	37	11	647.326481999997	pull	897.086640999831	pull	1	5	1400.61447400012	6	957.644194000068	6	808.443926000109	6	1206.62651900011	4	1047.95377699998	5	1650.67598699989	17	1.55223573500007	1	11	14	11	14	36	ja	nein
62	pushPullEmp	20150807T082451	21	w	22	l	1	11	2	62	0	sad	6	2	s_34	s_39	no	17	low400	pull	37	11	632.425754000091	pull	910.151936000015	pull	1	5	1400.61447400012	6	957.644194000068	6	808.443926000109	6	1206.62651900011	4	1047.95377699998	5	1650.67598699989	17	1.55223573500007	1	11	14	11	14	36	ja	nein
63	pushPullEmp	20150807T082459	21	w	22	l	1	11	3	63	0	sad	6	2	s_31	s_39	no	17	high800	push	37	11	555.414640000075	push	842.549285999989	push	1	5	1400.61447400012	6	957.644194000068	6	808.443926000109	6	1206.62651900011	4	1047.95377699998	5	1650.67598699989	17	1.55223573500007	1	11	14	11	14	36	ja	nein
64	pushPullEmp	20150807T082506	21	w	22	l	1	11	4	64	0	sad	6	2	s_32	s_39	no	17	low400	pull	37	11	527.265634999916	pull	805.06712099996	pull	1	5	1400.61447400012	6	957.644194000068	6	808.443926000109	6	1206.62651900011	4	1047.95377699998	5	1650.67598699989	17	1.55223573500007	1	11	14	11	14	36	ja	nein
65	pushPullEmp	20150807T082514	21	w	22	l	1	11	5	65	0	sad	6	2	s_35	s_39	no	17	high800	push	37	11	642.638084000149	push	952.574897000071	push	1	5	1400.61447400012	6	957.644194000068	6	808.443926000109	6	1206.62651900011	4	1047.95377699998	5	1650.67598699989	17	1.55223573500007	1	11	14	11	14	36	ja	nein
66	pushPullEmp	20150807T082521	21	w	22	l	1	11	6	66	0	sad	6	2	s_36	s_39	no	17	low400	pull	37	11	561.587184999875	pull	846.406216999962	pull	1	5	1400.61447400012	6	957.644194000068	6	808.443926000109	6	1206.62651900011	4	1047.95377699998	5	1650.67598699989	17	1.55223573500007	1	11	14	11	14	36	ja	nein
67	pushPullEmp	20150807T082558	21	w	22	l	1	12	1	67	0	sad	1	2	s_6	s_37	no	17	high800	push	37	11	810.719470999951	push	1077.95143700001	push	1	5	890.710507999984	6	1025.38716200002	7	1660.44091699996	3	1117.32192499994	4	1063.3080340001	4	1177.62149400005	17	1.51995326699989	1	11	14	11	14	36	ja	nein
68	pushPullEmp	20150807T082605	21	w	22	l	1	12	2	68	0	sad	1	2	s_2	s_37	no	17	low400	pull	37	11	482.235448000078	pull	761.433982000066	pull	1	5	890.710507999984	6	1025.38716200002	7	1660.44091699996	3	1117.32192499994	4	1063.3080340001	4	1177.62149400005	17	1.51995326699989	1	11	14	11	14	36	ja	nein
69	pushPullEmp	20150807T082613	21	w	22	l	1	12	3	69	0	sad	1	2	s_3	s_37	no	17	high800	push	37	11	473.881323000005	push	754.081110000134	push	1	5	890.710507999984	6	1025.38716200002	7	1660.44091699996	3	1117.32192499994	4	1063.3080340001	4	1177.62149400005	17	1.51995326699989	1	11	14	11	14	36	ja	nein
70	pushPullEmp	20150807T082620	21	w	22	l	1	12	4	70	0	sad	1	2	s_5	s_37	no	17	high800	push	37	11	596.560572000115	push	873.742097000175	push	1	5	890.710507999984	6	1025.38716200002	7	1660.44091699996	3	1117.32192499994	4	1063.3080340001	4	1177.62149400005	17	1.51995326699989	1	11	14	11	14	36	ja	nein
71	pushPullEmp	20150807T082627	21	w	22	l	1	12	5	71	0	sad	1	2	s_1	s_37	no	17	low400	pull	37	11	466.257635000038	pull	774.921501999988	pull	1	5	890.710507999984	6	1025.38716200002	7	1660.44091699996	3	1117.32192499994	4	1063.3080340001	4	1177.62149400005	17	1.51995326699989	1	11	14	11	14	36	ja	nein
72	pushPullEmp	20150807T082635	21	w	22	l	1	12	6	72	0	sad	1	2	s_4	s_37	no	17	high800	push	37	11	613.219001999942	push	885.341960999885	push	1	5	890.710507999984	6	1025.38716200002	7	1660.44091699996	3	1117.32192499994	4	1063.3080340001	4	1177.62149400005	17	1.51995326699989	1	11	14	11	14	36	ja	nein
73	pushPullEmp	20150807T082713	21	w	22	l	1	13	1	73	0	stroke	4	3	h_23	h_39	no	17	low400	pull	37	11	680.525279999898	pull	917.183036000011	pull	1	3	1643.78091100002	7	1558.68278299999	6	1367.68869999992	6	1295.33449999985	8	1088.73806599991	5	2456.39854799992	17	1.45964574799996	1	11	14	11	14	36	ja	nein
74	pushPullEmp	20150807T082721	21	w	22	l	1	13	2	74	0	stroke	4	3	h_20	h_39	no	17	low400	pull	37	11	517.347301999853	pull	775.848316999945	pull	1	3	1643.78091100002	7	1558.68278299999	6	1367.68869999992	6	1295.33449999985	8	1088.73806599991	5	2456.39854799992	17	1.45964574799996	1	11	14	11	14	36	ja	nein
75	pushPullEmp	20150807T082728	21	w	22	l	1	13	3	75	0	stroke	4	3	h_21	h_39	no	17	high800	push	37	11	-2077.0884289999	pull	735.316322000135	push	1	3	1643.78091100002	7	1558.68278299999	6	1367.68869999992	6	1295.33449999985	8	1088.73806599991	5	2456.39854799992	17	1.45964574799996	1	11	14	11	14	36	ja	nein
76	pushPullEmp	20150807T082736	21	w	22	l	1	13	4	76	0	stroke	4	3	h_24	h_39	no	17	low400	pull	37	11	592.569341000039	pull	885.559236000157	pull	1	3	1643.78091100002	7	1558.68278299999	6	1367.68869999992	6	1295.33449999985	8	1088.73806599991	5	2456.39854799992	17	1.45964574799996	1	11	14	11	14	36	ja	nein
77	pushPullEmp	20150807T082743	21	w	22	l	1	13	5	77	0	stroke	4	3	h_19	h_39	no	17	high800	push	37	11	798.019240000125	push	1083.9543720002	push	1	3	1643.78091100002	7	1558.68278299999	6	1367.68869999992	6	1295.33449999985	8	1088.73806599991	5	2456.39854799992	17	1.45964574799996	1	11	14	11	14	36	ja	nein
78	pushPullEmp	20150807T082750	21	w	22	l	1	13	6	78	0	stroke	4	3	h_22	h_39	no	17	low400	pull	37	11	515.984967000013	pull	806.115836000008	pull	1	3	1643.78091100002	7	1558.68278299999	6	1367.68869999992	6	1295.33449999985	8	1088.73806599991	5	2456.39854799992	17	1.45964574799996	1	11	14	11	14	36	ja	nein
79	pushPullEmp	20150807T082830	21	w	22	l	1	14	1	79	0	stroke	6	3	h_34	h_32	yes	29	low400	pull	37	11	696.149514999983	pull	942.01100099995	pull	1	2	1502.78827900001	5	1178.69464899991	5	916.092418000062	3	776.101923999931	4	1757.80594399998	3	1175.10907999986	29	1.65118168899994	1	11	14	11	14	36	ja	nein
80	pushPullEmp	20150807T082838	21	w	22	l	1	14	2	80	0	stroke	6	3	h_33	h_32	yes	29	high800	push	37	11	548.894097999986	push	807.031125999951	push	1	2	1502.78827900001	5	1178.69464899991	5	916.092418000062	3	776.101923999931	4	1757.80594399998	3	1175.10907999986	29	1.65118168899994	1	11	14	11	14	36	ja	nein
81	pushPullEmp	20150807T082845	21	w	22	l	1	14	3	81	0	stroke	6	3	h_35	h_32	yes	29	low400	pull	37	11	671.101930000148	pull	966.736862000133	pull	1	2	1502.78827900001	5	1178.69464899991	5	916.092418000062	3	776.101923999931	4	1757.80594399998	3	1175.10907999986	29	1.65118168899994	1	11	14	11	14	36	ja	nein
82	pushPullEmp	20150807T082853	21	w	22	l	1	14	4	82	0	stroke	6	3	h_36	h_32	yes	29	high800	push	37	11	648.93564300003	push	952.676501000113	push	1	2	1502.78827900001	5	1178.69464899991	5	916.092418000062	3	776.101923999931	4	1757.80594399998	3	1175.10907999986	29	1.65118168899994	1	11	14	11	14	36	ja	nein
83	pushPullEmp	20150807T082900	21	w	22	l	1	14	5	83	0	stroke	6	3	h_31	h_32	yes	29	high800	push	37	11	613.020016999921	push	874.479709999927	push	1	2	1502.78827900001	5	1178.69464899991	5	916.092418000062	3	776.101923999931	4	1757.80594399998	3	1175.10907999986	29	1.65118168899994	1	11	14	11	14	36	ja	nein
84	pushPullEmp	20150807T082907	21	w	22	l	1	14	6	84	0	stroke	6	3	h_32	h_32	yes	29	low400	pull	37	11	558.065971	pull	834.326273000082	pull	1	2	1502.78827900001	5	1178.69464899991	5	916.092418000062	3	776.101923999931	4	1757.80594399998	3	1175.10907999986	29	1.65118168899994	1	11	14	11	14	36	ja	nein
85	pushPullEmp	20150807T082945	21	w	22	l	1	15	1	85	0	neutral	5	1	n_28	n_38	no	17	high800	push	37	11	720.681884000058	push	998.422312000073	push	1	3	1050.5602090002	3	1601.90766400001	1	1255.92330300015	1	736.774388999947	1	678.905494999981	1	827.426277000086	17	1.22025860899976	1	11	14	11	14	36	ja	nein
86	pushPullEmp	20150807T082952	21	w	22	l	1	15	2	86	0	neutral	5	1	n_29	n_38	no	17	low400	pull	37	11	489.220538000021	pull	754.499993999938	pull	1	3	1050.5602090002	3	1601.90766400001	1	1255.92330300015	1	736.774388999947	1	678.905494999981	1	827.426277000086	17	1.22025860899976	1	11	14	11	14	36	ja	nein
87	pushPullEmp	20150807T083000	21	w	22	l	1	15	3	87	0	neutral	5	1	n_27	n_38	no	17	low400	pull	37	11	765.890147000007	pull	1037.71006800009	pull	1	3	1050.5602090002	3	1601.90766400001	1	1255.92330300015	1	736.774388999947	1	678.905494999981	1	827.426277000086	17	1.22025860899976	1	11	14	11	14	36	ja	nein
88	pushPullEmp	20150807T083007	21	w	22	l	1	15	4	88	0	neutral	5	1	n_25	n_38	no	17	high800	push	37	11	606.265748000036	push	906.224369000123	push	1	3	1050.5602090002	3	1601.90766400001	1	1255.92330300015	1	736.774388999947	1	678.905494999981	1	827.426277000086	17	1.22025860899976	1	11	14	11	14	36	ja	nein
89	pushPullEmp	20150807T083014	21	w	22	l	1	15	5	89	0	neutral	5	1	n_30	n_38	no	17	high800	push	37	11	527.405626000113	push	815.36411600005	push	1	3	1050.5602090002	3	1601.90766400001	1	1255.92330300015	1	736.774388999947	1	678.905494999981	1	827.426277000086	17	1.22025860899976	1	11	14	11	14	36	ja	nein
90	pushPullEmp	20150807T083022	21	w	22	l	1	15	6	90	0	neutral	5	1	n_26	n_38	no	17	low400	pull	37	11	827.124637000092	pull	1107.04521699982	pull	1	3	1050.5602090002	3	1601.90766400001	1	1255.92330300015	1	736.774388999947	1	678.905494999981	1	827.426277000086	17	1.22025860899976	1	11	14	11	14	36	ja	nein
91	pushPullEmp	20150807T083057	21	w	22	l	1	16	1	91	0	neutral	4	1	n_22	n_37	no	17	low400	pull	37	11	690.45224799982	pull	945.033973000027	pull	1	4	1242.88603900004	4	1192.59335600009	3	1121.76963499996	1	649.801192000268	1	1066.22533699965	1	743.767319000199	17	1.50787387800028	1	11	14	11	14	36	ja	nein
92	pushPullEmp	20150807T083105	21	w	22	l	1	16	2	92	0	neutral	4	1	n_24	n_37	no	17	high800	push	37	11	870.732836999996	push	1125.19918400028	push	1	4	1242.88603900004	4	1192.59335600009	3	1121.76963499996	1	649.801192000268	1	1066.22533699965	1	743.767319000199	17	1.50787387800028	1	11	14	11	14	36	ja	nein
93	pushPullEmp	20150807T083112	21	w	22	l	1	16	3	93	0	neutral	4	1	n_20	n_37	no	17	low400	pull	37	11	632.281949000007	pull	908.148137000244	pull	1	4	1242.88603900004	4	1192.59335600009	3	1121.76963499996	1	649.801192000268	1	1066.22533699965	1	743.767319000199	17	1.50787387800028	1	11	14	11	14	36	ja	nein
94	pushPullEmp	20150807T083120	21	w	22	l	1	16	4	94	0	neutral	4	1	n_23	n_37	no	17	low400	pull	37	11	663.580084000027	pull	929.381441000354	pull	1	4	1242.88603900004	4	1192.59335600009	3	1121.76963499996	1	649.801192000268	1	1066.22533699965	1	743.767319000199	17	1.50787387800028	1	11	14	11	14	36	ja	nein
95	pushPullEmp	20150807T083128	21	w	22	l	1	16	5	95	0	neutral	4	1	n_21	n_37	no	17	high800	push	37	11	1081.33840699984	push	1331.573046	push	1	4	1242.88603900004	4	1192.59335600009	3	1121.76963499996	1	649.801192000268	1	1066.22533699965	1	743.767319000199	17	1.50787387800028	1	11	14	11	14	36	ja	nein
96	pushPullEmp	20150807T083136	21	w	22	l	1	16	6	96	0	neutral	4	1	n_19	n_37	no	17	high800	push	37	11	622.72324399999	push	886.368971000029	push	1	4	1242.88603900004	4	1192.59335600009	3	1121.76963499996	1	649.801192000268	1	1066.22533699965	1	743.767319000199	17	1.50787387800028	1	11	14	11	14	36	ja	nein
97	pushPullEmp	20150807T083213	21	w	22	l	1	17	1	97	0	sad	3	2	s_17	s_15	yes	29	high800	push	37	11	585.964855000228	push	841.929289000134	push	1	4	1140.54509000016	6	774.511045000054	5	912.979982999786	5	1908.9476690001	4	966.833533000226	1	1560.96972700016	29	1.53066003699996	1	11	14	11	14	36	ja	nein
98	pushPullEmp	20150807T083220	21	w	22	l	1	17	2	98	0	sad	3	2	s_14	s_15	yes	29	low400	pull	37	11	685.221547000154	pull	960.233169000119	pull	1	4	1140.54509000016	6	774.511045000054	5	912.979982999786	5	1908.9476690001	4	966.833533000226	1	1560.96972700016	29	1.53066003699996	1	11	14	11	14	36	ja	nein
99	pushPullEmp	20150807T083228	21	w	22	l	1	17	3	99	0	sad	3	2	s_13	s_15	yes	29	low400	pull	37	11	622.505853999774	pull	885.986047000079	pull	1	4	1140.54509000016	6	774.511045000054	5	912.979982999786	5	1908.9476690001	4	966.833533000226	1	1560.96972700016	29	1.53066003699996	1	11	14	11	14	36	ja	nein
100	pushPullEmp	20150807T083235	21	w	22	l	1	17	4	100	0	sad	3	2	s_16	s_15	yes	29	high800	push	37	11	736.24782199991	push	1022.83964899985	push	1	4	1140.54509000016	6	774.511045000054	5	912.979982999786	5	1908.9476690001	4	966.833533000226	1	1560.96972700016	29	1.53066003699996	1	11	14	11	14	36	ja	nein
101	pushPullEmp	20150807T083242	21	w	22	l	1	17	5	101	0	sad	3	2	s_18	s_15	yes	29	low400	pull	37	11	591.96563199985	pull	861.30714500005	pull	1	4	1140.54509000016	6	774.511045000054	5	912.979982999786	5	1908.9476690001	4	966.833533000226	1	1560.96972700016	29	1.53066003699996	1	11	14	11	14	36	ja	nein
102	pushPullEmp	20150807T083250	21	w	22	l	1	17	6	102	0	sad	3	2	s_15	s_15	yes	29	high800	push	37	11	879.700135999978	push	1211.46140399979	push	1	4	1140.54509000016	6	774.511045000054	5	912.979982999786	5	1908.9476690001	4	966.833533000226	1	1560.96972700016	29	1.53066003699996	1	11	14	11	14	36	ja	nein
103	pushPullEmp	20150807T083326	21	w	22	l	1	18	1	103	0	sad	4	2	s_19	s_19	yes	29	low400	pull	37	11	600.481520999736	pull	874.76880700008	pull	1	5	1606.50403799991	6	1524.3811549999	5	913.286798000172	6	924.907147999875	3	1573.03990100036	4	1501.36393499997	29	1.40032295799983	1	11	14	11	14	36	ja	nein
104	pushPullEmp	20150807T083333	21	w	22	l	1	18	2	104	0	sad	4	2	s_22	s_19	yes	29	high800	push	37	11	605.832937999916	push	865.642212999868	push	1	5	1606.50403799991	6	1524.3811549999	5	913.286798000172	6	924.907147999875	3	1573.03990100036	4	1501.36393499997	29	1.40032295799983	1	11	14	11	14	36	ja	nein
105	pushPullEmp	20150807T083341	21	w	22	l	1	18	3	105	0	sad	4	2	s_21	s_19	yes	29	high800	push	37	11	691.777992000065	push	958.558690999875	push	1	5	1606.50403799991	6	1524.3811549999	5	913.286798000172	6	924.907147999875	3	1573.03990100036	4	1501.36393499997	29	1.40032295799983	1	11	14	11	14	36	ja	nein
106	pushPullEmp	20150807T083348	21	w	22	l	1	18	4	106	0	sad	4	2	s_24	s_19	yes	29	low400	pull	37	11	545.890212999988	pull	830.60510200003	pull	1	5	1606.50403799991	6	1524.3811549999	5	913.286798000172	6	924.907147999875	3	1573.03990100036	4	1501.36393499997	29	1.40032295799983	1	11	14	11	14	36	ja	nein
107	pushPullEmp	20150807T083355	21	w	22	l	1	18	5	107	0	sad	4	2	s_20	s_19	yes	29	high800	push	37	11	630.40284400004	push	930.194314999975	push	1	5	1606.50403799991	6	1524.3811549999	5	913.286798000172	6	924.907147999875	3	1573.03990100036	4	1501.36393499997	29	1.40032295799983	1	11	14	11	14	36	ja	nein
108	pushPullEmp	20150807T083403	21	w	22	l	1	18	6	108	0	sad	4	2	s_23	s_19	yes	29	low400	pull	37	11	743.336027999798	pull	1024.16645299955	pull	1	5	1606.50403799991	6	1524.3811549999	5	913.286798000172	6	924.907147999875	3	1573.03990100036	4	1501.36393499997	29	1.40032295799983	1	11	14	11	14	36	ja	nein
109	pushPullEmp	20150807T083440	21	w	22	l	1	19	1	109	0	stroke	2	3	h_9	h_11	yes	29	high800	push	37	11	519.132137999695	push	763.639167999718	push	1	5	617.118460000256	5	1016.80393200013	5	1201.33587300006	3	1535.7681800001	6	1393.69529699979	3	1048.83115899975	29	1.54258633800009	1	11	14	11	14	36	ja	nein
110	pushPullEmp	20150807T083447	21	w	22	l	1	19	2	110	0	stroke	2	3	h_11	h_11	yes	29	low400	pull	37	11	624.726804000038	pull	898.55969799999	pull	1	5	617.118460000256	5	1016.80393200013	5	1201.33587300006	3	1535.7681800001	6	1393.69529699979	3	1048.83115899975	29	1.54258633800009	1	11	14	11	14	36	ja	nein
111	pushPullEmp	20150807T083455	21	w	22	l	1	19	3	111	0	stroke	2	3	h_8	h_11	yes	29	high800	push	37	11	734.351798999891	push	986.296578999922	push	1	5	617.118460000256	5	1016.80393200013	5	1201.33587300006	3	1535.7681800001	6	1393.69529699979	3	1048.83115899975	29	1.54258633800009	1	11	14	11	14	36	ja	nein
112	pushPullEmp	20150807T083502	21	w	22	l	1	19	4	112	0	stroke	2	3	h_7	h_11	yes	29	low400	pull	37	11	479.181956999881	pull	725.985852999955	pull	1	5	617.118460000256	5	1016.80393200013	5	1201.33587300006	3	1535.7681800001	6	1393.69529699979	3	1048.83115899975	29	1.54258633800009	1	11	14	11	14	36	ja	nein
113	pushPullEmp	20150807T083510	21	w	22	l	1	19	5	113	0	stroke	2	3	h_12	h_11	yes	29	high800	push	37	11	504.416648000079	push	787.939328999873	push	1	5	617.118460000256	5	1016.80393200013	5	1201.33587300006	3	1535.7681800001	6	1393.69529699979	3	1048.83115899975	29	1.54258633800009	1	11	14	11	14	36	ja	nein
114	pushPullEmp	20150807T083517	21	w	22	l	1	19	6	114	0	stroke	2	3	h_10	h_11	yes	29	low400	pull	37	11	553.4816509997	pull	835.733767999798	pull	1	5	617.118460000256	5	1016.80393200013	5	1201.33587300006	3	1535.7681800001	6	1393.69529699979	3	1048.83115899975	29	1.54258633800009	1	11	14	11	14	36	ja	nein
115	pushPullEmp	20150807T083554	21	w	22	l	1	20	1	115	0	stroke	5	3	h_30	h_28	yes	29	high800	push	37	11	432.793791999851	push	693.650278000045	push	1	3	838.994404999994	4	1523.95154099986	3	974.899499999992	4	963.76145000022	4	894.78334999967	3	1132.69767699967	29	1.94363411999984	1	11	14	11	14	36	ja	nein
116	pushPullEmp	20150807T083601	21	w	22	l	1	20	2	116	0	stroke	5	3	h_27	h_28	yes	29	high800	push	37	11	-2071.66226000017	pull	907.001013999983	push	1	3	838.994404999994	4	1523.95154099986	3	974.899499999992	4	963.76145000022	4	894.78334999967	3	1132.69767699967	29	1.94363411999984	1	11	14	11	14	36	ja	nein
117	pushPullEmp	20150807T083608	21	w	22	l	1	20	3	117	0	stroke	5	3	h_28	h_28	yes	29	low400	pull	37	11	436.007697999983	pull	706.664703999948	pull	1	3	838.994404999994	4	1523.95154099986	3	974.899499999992	4	963.76145000022	4	894.78334999967	3	1132.69767699967	29	1.94363411999984	1	11	14	11	14	36	ja	nein
118	pushPullEmp	20150807T083616	21	w	22	l	1	20	4	118	0	stroke	5	3	h_25	h_28	yes	29	low400	pull	37	11	605.790377999805	pull	870.142180999759	pull	1	3	838.994404999994	4	1523.95154099986	3	974.899499999992	4	963.76145000022	4	894.78334999967	3	1132.69767699967	29	1.94363411999984	1	11	14	11	14	36	ja	nein
119	pushPullEmp	20150807T083623	21	w	22	l	1	20	5	119	0	stroke	5	3	h_26	h_28	yes	29	high800	push	37	11	555.432655999837	push	820.25461699989	push	1	3	838.994404999994	4	1523.95154099986	3	974.899499999992	4	963.76145000022	4	894.78334999967	3	1132.69767699967	29	1.94363411999984	1	11	14	11	14	36	ja	nein
120	pushPullEmp	20150807T083630	21	w	22	l	1	20	6	120	0	stroke	5	3	h_29	h_28	yes	29	low400	pull	37	11	614.793202000219	pull	899.021954999971	pull	1	3	838.994404999994	4	1523.95154099986	3	974.899499999992	4	963.76145000022	4	894.78334999967	3	1132.69767699967	29	1.94363411999984	1	11	14	11	14	36	ja	nein
[truncated: 28 more columns]
