# Supplementary material for: Empathic concern and personal distress depend on situational but not dispositional factors
Source: PLoS One. 2019 Nov 14;14(11):e0225102. doi: 10.1371/journal.pone.0225102 (PMC6855434; doi:10.1371/journal.pone.0225102)
Supplement: S3 File — (ZIP) [file pone.0225102.s004.zip › Results/pushPullEmp_20_avg.txt]

expName	date	vpNum	gender	age	handedness	respMapping	block	trial	trialCount	practice	picType	picBlock	picTypeNum	picName	memPicName	memPicPresent	memPicCorrKey	tone	respDirection	panas1Pos	panas1Neg	movementOnset	movementOnsetDirection	movementOffset	movementOffsetDirection	correct	respKeyTender	respTimeTender	respKeyCompassionate	respTimeCompassionate	respKeyMoved	respTimeMoved	respKeyWorried	respTimeWorried	respKeyDistressed	respTimeDistressed	respKeyAlarmed	respTimeAlarmed	memRespKey	memRespTime	correctMemTask	fs	ec	pt	pd	empathy	pqQ1	pqQ2	panas2Pos
1	pushPullEmp	20151012T101339	6	w	20	r	2	1	1	1	1	practice	1	4	p_5	p_6	yes	29	low400	push	22	12	776.66172300015	push	1189.98352799982	push	1	2	3441.77014127126	3	4270.63811327116	1	1999.81014632476	1	2108.15547773063	1	1142.81072564927	6	5387.13020627119	29	4.35098985573086	1	12	15	15	9	42	ja	nein
2	pushPullEmp	20151012T101346	6	w	20	r	2	1	2	2	1	practice	1	4	p_3	p_6	yes	29	low400	push	22	12	689.029856000256	push	1090.256306	push	1	2	3441.77014127126	3	4270.63811327116	1	1999.81014632476	1	2108.15547773063	1	1142.81072564927	6	5387.13020627119	29	4.35098985573086	1	12	15	15	9	42	ja	nein
3	pushPullEmp	20151012T101353	6	w	20	r	2	1	3	3	1	practice	1	4	p_6	p_6	yes	29	high800	pull	22	12	478.012491999929	pull	879.591696999891	pull	1	2	3441.77014127126	3	4270.63811327116	1	1999.81014632476	1	2108.15547773063	1	1142.81072564927	6	5387.13020627119	29	4.35098985573086	1	12	15	15	9	42	ja	nein
4	pushPullEmp	20151012T101400	6	w	20	r	2	1	4	4	1	practice	1	4	p_1	p_6	yes	29	low400	push	22	12	491.969936999889	push	914.802902999876	push	1	2	3441.77014127126	3	4270.63811327116	1	1999.81014632476	1	2108.15547773063	1	1142.81072564927	6	5387.13020627119	29	4.35098985573086	1	12	15	15	9	42	ja	nein
5	pushPullEmp	20151012T101408	6	w	20	r	2	1	5	5	1	practice	1	4	p_2	p_6	yes	29	high800	pull	22	12	527.381022999933	pull	1038.72712799996	pull	1	2	3441.77014127126	3	4270.63811327116	1	1999.81014632476	1	2108.15547773063	1	1142.81072564927	6	5387.13020627119	29	4.35098985573086	1	12	15	15	9	42	ja	nein
6	pushPullEmp	20151012T101415	6	w	20	r	2	1	6	6	1	practice	1	4	p_4	p_6	yes	29	high800	pull	22	12	544.842063999662	pull	945.996520999965	pull	1	2	3441.77014127126	3	4270.63811327116	1	1999.81014632476	1	2108.15547773063	1	1142.81072564927	6	5387.13020627119	29	4.35098985573086	1	12	15	15	9	42	ja	nein
7	pushPullEmp	20151012T101512	6	w	20	r	2	2	1	7	1	practice	2	4	p_12	p_13	no	17	low400	push	22	12	537.991353999932	push	1003.68255199999	push	1	2	1370.59538756785	3	1234.96262881145	1	1629.29618527141	1	1887.77066873081	2	1188.67813097404	4	3009.61612889296	17	2.54149042989275	1	12	15	15	9	42	ja	nein
8	pushPullEmp	20151012T101519	6	w	20	r	2	2	2	8	1	practice	2	4	p_10	p_13	no	17	low400	push	22	12	969.691546000016	push	1343.69723200016	push	1	2	1370.59538756785	3	1234.96262881145	1	1629.29618527141	1	1887.77066873081	2	1188.67813097404	4	3009.61612889296	17	2.54149042989275	1	12	15	15	9	42	ja	nein
9	pushPullEmp	20151012T101527	6	w	20	r	2	2	3	9	1	practice	2	4	p_11	p_13	no	17	high800	pull	22	12	571.652556000212	pull	978.66907900025	pull	1	2	1370.59538756785	3	1234.96262881145	1	1629.29618527141	1	1887.77066873081	2	1188.67813097404	4	3009.61612889296	17	2.54149042989275	1	12	15	15	9	42	ja	nein
10	pushPullEmp	20151012T101534	6	w	20	r	2	2	4	10	1	practice	2	4	p_8	p_13	no	17	high800	pull	22	12	515.869250000222	pull	870.156349000197	pull	1	2	1370.59538756785	3	1234.96262881145	1	1629.29618527141	1	1887.77066873081	2	1188.67813097404	4	3009.61612889296	17	2.54149042989275	1	12	15	15	9	42	ja	nein
11	pushPullEmp	20151012T101541	6	w	20	r	2	2	5	11	1	practice	2	4	p_7	p_13	no	17	high800	pull	22	12	558.391954999777	pull	965.266750999788	pull	1	2	1370.59538756785	3	1234.96262881145	1	1629.29618527141	1	1887.77066873081	2	1188.67813097404	4	3009.61612889296	17	2.54149042989275	1	12	15	15	9	42	ja	nein
12	pushPullEmp	20151012T101548	6	w	20	r	2	2	6	12	1	practice	2	4	p_9	p_13	no	17	low400	push	22	12	485.006529999831	push	996.697533999944	push	1	2	1370.59538756785	3	1234.96262881145	1	1629.29618527141	1	1887.77066873081	2	1188.67813097404	4	3009.61612889296	17	2.54149042989275	1	12	15	15	9	42	ja	nein
13	pushPullEmp	20151012T101649	6	w	20	r	2	3	1	13	0	stroke	2	3	h_7	h_11	yes	29	high800	pull	22	12	519.799639999997	pull	925.358274000042	pull	1	1	2988.35611873074	4	834.49069073049	3	1412.6451261086	3	1329.92900435238	2	2028.44136273052	4	2122.0882927305	29	3.06575800281144	1	12	15	15	9	42	ja	nein
14	pushPullEmp	20151012T101656	6	w	20	r	2	3	2	14	0	stroke	2	3	h_11	h_11	yes	29	low400	push	22	12	439.253112000079	push	851.160914999928	push	1	1	2988.35611873074	4	834.49069073049	3	1412.6451261086	3	1329.92900435238	2	2028.44136273052	4	2122.0882927305	29	3.06575800281144	1	12	15	15	9	42	ja	nein
15	pushPullEmp	20151012T101703	6	w	20	r	2	3	3	15	0	stroke	2	3	h_9	h_11	yes	29	low400	push	22	12	658.099269000199	push	1114.53302499977	push	1	1	2988.35611873074	4	834.49069073049	3	1412.6451261086	3	1329.92900435238	2	2028.44136273052	4	2122.0882927305	29	3.06575800281144	1	12	15	15	9	42	ja	nein
16	pushPullEmp	20151012T101710	6	w	20	r	2	3	4	16	0	stroke	2	3	h_8	h_11	yes	29	high800	pull	22	12	489.937479999848	pull	895.180528999939	pull	1	1	2988.35611873074	4	834.49069073049	3	1412.6451261086	3	1329.92900435238	2	2028.44136273052	4	2122.0882927305	29	3.06575800281144	1	12	15	15	9	42	ja	nein
17	pushPullEmp	20151012T101718	6	w	20	r	2	3	5	17	0	stroke	2	3	h_12	h_11	yes	29	high800	pull	22	12	696.493882000032	pull	1041.73025800026	pull	1	1	2988.35611873074	4	834.49069073049	3	1412.6451261086	3	1329.92900435238	2	2028.44136273052	4	2122.0882927305	29	3.06575800281144	1	12	15	15	9	42	ja	nein
18	pushPullEmp	20151012T101726	6	w	20	r	2	3	6	18	0	stroke	2	3	h_10	h_11	yes	29	low400	push	22	12	576.923810000044	push	1007.56794899997	push	1	1	2988.35611873074	4	834.49069073049	3	1412.6451261086	3	1329.92900435238	2	2028.44136273052	4	2122.0882927305	29	3.06575800281144	1	12	15	15	9	42	ja	nein
19	pushPullEmp	20151012T101811	6	w	20	r	2	4	1	19	0	stroke	4	3	h_24	h_39	no	17	low400	push	22	12	566.780680000287	pull	1016.31388800034	pull	2	2	1489.79618681142	2	2002.71592527133	3	1720.78837056824	3	2670.18921427143	1	2403.5658177304	3	1198.64508427145	17	1.70533722281152	1	12	15	15	9	42	ja	nein
20	pushPullEmp	20151012T101819	6	w	20	r	2	4	2	20	0	stroke	4	3	h_21	h_39	no	17	high800	pull	22	12	786.670964999852	pull	1157.32993499987	pull	1	2	1489.79618681142	2	2002.71592527133	3	1720.78837056824	3	2670.18921427143	1	2403.5658177304	3	1198.64508427145	17	1.70533722281152	1	12	15	15	9	42	ja	nein
21	pushPullEmp	20151012T101826	6	w	20	r	2	4	3	21	0	stroke	4	3	h_23	h_39	no	17	low400	push	22	12	630.751477000198	push	1069.97640900009	push	1	2	1489.79618681142	2	2002.71592527133	3	1720.78837056824	3	2670.18921427143	1	2403.5658177304	3	1198.64508427145	17	1.70533722281152	1	12	15	15	9	42	ja	nein
22	pushPullEmp	20151012T101834	6	w	20	r	2	4	4	22	0	stroke	4	3	h_20	h_39	no	17	high800	pull	22	12	671.142800000216	pull	1031.1619390003	pull	1	2	1489.79618681142	2	2002.71592527133	3	1720.78837056824	3	2670.18921427143	1	2403.5658177304	3	1198.64508427145	17	1.70533722281152	1	12	15	15	9	42	ja	nein
23	pushPullEmp	20151012T101842	6	w	20	r	2	4	5	23	0	stroke	4	3	h_22	h_39	no	17	low400	push	22	12	743.403408000271	push	1104.03516100005	push	1	2	1489.79618681142	2	2002.71592527133	3	1720.78837056824	3	2670.18921427143	1	2403.5658177304	3	1198.64508427145	17	1.70533722281152	1	12	15	15	9	42	ja	nein
24	pushPullEmp	20151012T101850	6	w	20	r	2	4	6	24	0	stroke	4	3	h_19	h_39	no	17	low400	push	22	12	1036.91926899985	push	1442.60814399998	push	1	2	1489.79618681142	2	2002.71592527133	3	1720.78837056824	3	2670.18921427143	1	2403.5658177304	3	1198.64508427145	17	1.70533722281152	1	12	15	15	9	42	ja	nein
25	pushPullEmp	20151012T101936	6	w	20	r	2	5	1	25	0	neutral	5	1	n_25	n_38	no	17	low400	push	22	12	648.212400000015	push	1019.72479100014	push	1	3	2019.6819507305	3	1814.13338456787	3	3402.28851010852	2	1335.83861327133	1	4422.0977548116	2	1516.50980927116	17	1.89732848873064	1	12	15	15	9	42	ja	nein
26	pushPullEmp	20151012T101943	6	w	20	r	2	5	2	26	0	neutral	5	1	n_27	n_38	no	17	high800	pull	22	12	508.467336000085	pull	804.364266000339	pull	1	3	2019.6819507305	3	1814.13338456787	3	3402.28851010852	2	1335.83861327133	1	4422.0977548116	2	1516.50980927116	17	1.89732848873064	1	12	15	15	9	42	ja	nein
27	pushPullEmp	20151012T101950	6	w	20	r	2	5	3	27	0	neutral	5	1	n_29	n_38	no	17	low400	push	22	12	598.418866999808	push	971.847298000128	push	1	3	2019.6819507305	3	1814.13338456787	3	3402.28851010852	2	1335.83861327133	1	4422.0977548116	2	1516.50980927116	17	1.89732848873064	1	12	15	15	9	42	ja	nein
28	pushPullEmp	20151012T101957	6	w	20	r	2	5	4	28	0	neutral	5	1	n_30	n_38	no	17	high800	pull	22	12	656.948310999865	pull	1068.34522700015	pull	1	3	2019.6819507305	3	1814.13338456787	3	3402.28851010852	2	1335.83861327133	1	4422.0977548116	2	1516.50980927116	17	1.89732848873064	1	12	15	15	9	42	ja	nein
29	pushPullEmp	20151012T102005	6	w	20	r	2	5	5	29	0	neutral	5	1	n_28	n_38	no	17	low400	push	22	12	857.702525000041	push	1232.72573699967	push	1	3	2019.6819507305	3	1814.13338456787	3	3402.28851010852	2	1335.83861327133	1	4422.0977548116	2	1516.50980927116	17	1.89732848873064	1	12	15	15	9	42	ja	nein
30	pushPullEmp	20151012T102012	6	w	20	r	2	5	6	30	0	neutral	5	1	n_26	n_38	no	17	low400	push	22	12	519.793908999967	push	853.337906000073	push	1	3	2019.6819507305	3	1814.13338456787	3	3402.28851010852	2	1335.83861327133	1	4422.0977548116	2	1516.50980927116	17	1.89732848873064	1	12	15	15	9	42	ja	nein
31	pushPullEmp	20151012T102100	6	w	20	r	2	6	1	31	0	neutral	3	1	n_18	n_17	yes	29	high800	pull	22	12	662.487472000161	push	1281.09191700023	pull	1	3	1814.3761192714	3	2727.59683764934	3	1065.31837681132	2	1036.68492827137	1	947.320049271639	3	4485.25845527138	29	4.022409628893	1	12	15	15	9	42	ja	nein
32	pushPullEmp	20151012T102107	6	w	20	r	2	6	2	32	0	neutral	3	1	n_13	n_17	yes	29	low400	push	22	12	482.942585999903	push	826.598996000124	push	1	3	1814.3761192714	3	2727.59683764934	3	1065.31837681132	2	1036.68492827137	1	947.320049271639	3	4485.25845527138	29	4.022409628893	1	12	15	15	9	42	ja	nein
33	pushPullEmp	20151012T102114	6	w	20	r	2	6	3	33	0	neutral	3	1	n_16	n_17	yes	29	low400	push	22	12	673.861551999929	push	976.619905000101	push	1	3	1814.3761192714	3	2727.59683764934	3	1065.31837681132	2	1036.68492827137	1	947.320049271639	3	4485.25845527138	29	4.022409628893	1	12	15	15	9	42	ja	nein
34	pushPullEmp	20151012T102122	6	w	20	r	2	6	4	34	0	neutral	3	1	n_14	n_17	yes	29	high800	pull	22	12	590.300454999924	pull	902.142368000004	pull	1	3	1814.3761192714	3	2727.59683764934	3	1065.31837681132	2	1036.68492827137	1	947.320049271639	3	4485.25845527138	29	4.022409628893	1	12	15	15	9	42	ja	nein
35	pushPullEmp	20151012T102129	6	w	20	r	2	6	5	35	0	neutral	3	1	n_15	n_17	yes	29	low400	push	22	12	812.371596000143	push	1125.40369799999	push	1	3	1814.3761192714	3	2727.59683764934	3	1065.31837681132	2	1036.68492827137	1	947.320049271639	3	4485.25845527138	29	4.022409628893	1	12	15	15	9	42	ja	nein
36	pushPullEmp	20151012T102137	6	w	20	r	2	6	6	36	0	neutral	3	1	n_17	n_17	yes	29	low400	push	22	12	579.63925400018	push	904.896678000208	push	1	3	1814.3761192714	3	2727.59683764934	3	1065.31837681132	2	1036.68492827137	1	947.320049271639	3	4485.25845527138	29	4.022409628893	1	12	15	15	9	42	ja	nein
37	pushPullEmp	20151012T102227	6	w	20	r	2	7	1	37	0	sad	1	2	s_1	s_37	no	17	low400	push	22	12	768.39722799978	push	1118.76269500008	push	1	2	2250.61613264916	4	1262.31614327162	3	726.490578433641	4	1081.39602673054	2	2586.80780864916	3	1052.20608881154	17	2.82464283410854	1	12	15	15	9	42	ja	nein
38	pushPullEmp	20151012T102235	6	w	20	r	2	7	2	38	0	sad	1	2	s_3	s_37	no	17	low400	push	22	12	715.047436999706	push	1067.369427	push	1	2	2250.61613264916	4	1262.31614327162	3	726.490578433641	4	1081.39602673054	2	2586.80780864916	3	1052.20608881154	17	2.82464283410854	1	12	15	15	9	42	ja	nein
39	pushPullEmp	20151012T102243	6	w	20	r	2	7	3	39	0	sad	1	2	s_5	s_37	no	17	high800	pull	22	12	494.917395999986	pull	831.203272000133	pull	1	2	2250.61613264916	4	1262.31614327162	3	726.490578433641	4	1081.39602673054	2	2586.80780864916	3	1052.20608881154	17	2.82464283410854	1	12	15	15	9	42	ja	nein
40	pushPullEmp	20151012T102250	6	w	20	r	2	7	4	40	0	sad	1	2	s_4	s_37	no	17	low400	push	22	12	1022.97019700007	push	1437.1129660002	push	1	2	2250.61613264916	4	1262.31614327162	3	726.490578433641	4	1081.39602673054	2	2586.80780864916	3	1052.20608881154	17	2.82464283410854	1	12	15	15	9	42	ja	nein
41	pushPullEmp	20151012T102257	6	w	20	r	2	7	5	41	0	sad	1	2	s_6	s_37	no	17	high800	pull	22	12	682.153201999976	pull	1005.64720199973	pull	1	2	2250.61613264916	4	1262.31614327162	3	726.490578433641	4	1081.39602673054	2	2586.80780864916	3	1052.20608881154	17	2.82464283410854	1	12	15	15	9	42	ja	nein
42	pushPullEmp	20151012T102305	6	w	20	r	2	7	6	42	0	sad	1	2	s_2	s_37	no	17	low400	push	22	12	679.253499000064	push	987.18363899989	push	1	2	2250.61613264916	4	1262.31614327162	3	726.490578433641	4	1081.39602673054	2	2586.80780864916	3	1052.20608881154	17	2.82464283410854	1	12	15	15	9	42	ja	nein
43	pushPullEmp	20151012T102403	6	w	20	r	2	8	1	43	0	sad	6	2	s_35	s_39	no	17	high800	pull	22	12	1067.46679800026	pull	1487.16386100032	pull	1	3	2459.93294764912	4	1243.61407535207	4	1027.12881818979	3	2014.22882081124	2	1287.35986119	3	1337.9835188116	17	2.94572496918954	1	12	15	15	9	42	ja	nein
44	pushPullEmp	20151012T102410	6	w	20	r	2	8	2	44	0	sad	6	2	s_33	s_39	no	17	high800	pull	22	12	469.650850999988	pull	752.343869999895	pull	1	3	2459.93294764912	4	1243.61407535207	4	1027.12881818979	3	2014.22882081124	2	1287.35986119	3	1337.9835188116	17	2.94572496918954	1	12	15	15	9	42	ja	nein
45	pushPullEmp	20151012T102417	6	w	20	r	2	8	3	45	0	sad	6	2	s_32	s_39	no	17	low400	push	22	12	412.083007999972	push	735.311446999622	push	1	3	2459.93294764912	4	1243.61407535207	4	1027.12881818979	3	2014.22882081124	2	1287.35986119	3	1337.9835188116	17	2.94572496918954	1	12	15	15	9	42	ja	nein
46	pushPullEmp	20151012T102424	6	w	20	r	2	8	4	46	0	sad	6	2	s_31	s_39	no	17	high800	pull	22	12	486.050300000083	pull	842.958420999916	pull	1	3	2459.93294764912	4	1243.61407535207	4	1027.12881818979	3	2014.22882081124	2	1287.35986119	3	1337.9835188116	17	2.94572496918954	1	12	15	15	9	42	ja	nein
47	pushPullEmp	20151012T102431	6	w	20	r	2	8	5	47	0	sad	6	2	s_36	s_39	no	17	low400	push	22	12	809.25737399987	push	1152.82445499982	push	1	3	2459.93294764912	4	1243.61407535207	4	1027.12881818979	3	2014.22882081124	2	1287.35986119	3	1337.9835188116	17	2.94572496918954	1	12	15	15	9	42	ja	nein
48	pushPullEmp	20151012T102438	6	w	20	r	2	8	6	48	0	sad	6	2	s_34	s_39	no	17	low400	push	22	12	763.466324000186	push	1192.19165500008	push	1	3	2459.93294764912	4	1243.61407535207	4	1027.12881818979	3	2014.22882081124	2	1287.35986119	3	1337.9835188116	17	2.94572496918954	1	12	15	15	9	42	ja	nein
49	pushPullEmp	20151012T102529	6	w	20	r	2	9	1	49	0	stroke	5	3	h_25	h_26	yes	29	high800	pull	22	12	660.385293000014	pull	1036.10748300005	pull	1	3	2985.51212589291	3	976.236467271065	3	1911.41701627112	4	1465.88268873074	2	1933.90846156763	4	2409.93749181189	29	2.35927054718968	1	12	15	15	9	42	ja	nein
50	pushPullEmp	20151012T102536	6	w	20	r	2	9	2	50	0	stroke	5	3	h_29	h_26	yes	29	high800	pull	22	12	482.735096999979	pull	804.61875799988	pull	1	3	2985.51212589291	3	976.236467271065	3	1911.41701627112	4	1465.88268873074	2	1933.90846156763	4	2409.93749181189	29	2.35927054718968	1	12	15	15	9	42	ja	nein
51	pushPullEmp	20151012T102543	6	w	20	r	2	9	3	51	0	stroke	5	3	h_26	h_26	yes	29	low400	push	22	12	530.499058999638	push	907.511842999909	push	1	3	2985.51212589291	3	976.236467271065	3	1911.41701627112	4	1465.88268873074	2	1933.90846156763	4	2409.93749181189	29	2.35927054718968	1	12	15	15	9	42	ja	nein
52	pushPullEmp	20151012T102550	6	w	20	r	2	9	4	52	0	stroke	5	3	h_30	h_26	yes	29	high800	pull	22	12	483.099969999879	pull	821.161950999889	pull	1	3	2985.51212589291	3	976.236467271065	3	1911.41701627112	4	1465.88268873074	2	1933.90846156763	4	2409.93749181189	29	2.35927054718968	1	12	15	15	9	42	ja	nein
53	pushPullEmp	20151012T102557	6	w	20	r	2	9	5	53	0	stroke	5	3	h_27	h_26	yes	29	high800	pull	22	12	505.649934999932	pull	864.233819999848	pull	1	3	2985.51212589291	3	976.236467271065	3	1911.41701627112	4	1465.88268873074	2	1933.90846156763	4	2409.93749181189	29	2.35927054718968	1	12	15	15	9	42	ja	nein
54	pushPullEmp	20151012T102605	6	w	20	r	2	9	6	54	0	stroke	5	3	h_28	h_26	yes	29	low400	push	22	12	599.25478400019	push	963.751964000134	push	1	3	2985.51212589291	3	976.236467271065	3	1911.41701627112	4	1465.88268873074	2	1933.90846156763	4	2409.93749181189	29	2.35927054718968	1	12	15	15	9	42	ja	nein
55	pushPullEmp	20151012T102653	6	w	20	r	2	10	1	55	0	stroke	6	3	h_33	h_36	yes	29	high800	pull	22	12	502.367722999774	pull	825.890214999712	pull	1	3	1085.23197264958	4	4411.20720540584	3	3315.75261559556	3	1530.18581218976	2	2173.68571718998	4	1539.48778773065	29	3.84478400618991	1	12	15	15	9	42	ja	nein
56	pushPullEmp	20151012T102700	6	w	20	r	2	10	2	56	0	stroke	6	3	h_32	h_36	yes	29	high800	pull	22	12	622.017023999982	pull	942.744260000021	pull	1	3	1085.23197264958	4	4411.20720540584	3	3315.75261559556	3	1530.18581218976	2	2173.68571718998	4	1539.48778773065	29	3.84478400618991	1	12	15	15	9	42	ja	nein
57	pushPullEmp	20151012T102707	6	w	20	r	2	10	3	57	0	stroke	6	3	h_31	h_36	yes	29	low400	push	22	12	781.702678000172	push	1102.20643500027	push	1	3	1085.23197264958	4	4411.20720540584	3	3315.75261559556	3	1530.18581218976	2	2173.68571718998	4	1539.48778773065	29	3.84478400618991	1	12	15	15	9	42	ja	nein
58	pushPullEmp	20151012T102715	6	w	20	r	2	10	4	58	0	stroke	6	3	h_36	h_36	yes	29	low400	push	22	12	602.502936999921	push	958.657401000077	push	1	3	1085.23197264958	4	4411.20720540584	3	3315.75261559556	3	1530.18581218976	2	2173.68571718998	4	1539.48778773065	29	3.84478400618991	1	12	15	15	9	42	ja	nein
59	pushPullEmp	20151012T102722	6	w	20	r	2	10	5	59	0	stroke	6	3	h_34	h_36	yes	29	high800	pull	22	12	563.909568999956	pull	956.522447999854	pull	1	3	1085.23197264958	4	4411.20720540584	3	3315.75261559556	3	1530.18581218976	2	2173.68571718998	4	1539.48778773065	29	3.84478400618991	1	12	15	15	9	42	ja	nein
60	pushPullEmp	20151012T102730	6	w	20	r	2	10	6	60	0	stroke	6	3	h_35	h_36	yes	29	low400	push	22	12	1232.72245399983	push	1540.38506599989	push	1	3	1085.23197264958	4	4411.20720540584	3	3315.75261559556	3	1530.18581218976	2	2173.68571718998	4	1539.48778773065	29	3.84478400618991	1	12	15	15	9	42	ja	nein
61	pushPullEmp	20151012T102818	6	w	20	r	2	11	1	61	0	neutral	2	1	n_11	n_11	yes	29	high800	pull	22	12	432.584940000088	pull	761.042040000011	pull	1	3	1598.58065973094	2	2590.14503494654	2	1316.82182727127	4	548.498529190056	3	1454.91197564888	4	1998.82865678455	29	3.98119487148688	1	12	15	15	9	42	ja	nein
62	pushPullEmp	20151012T102825	6	w	20	r	2	11	2	62	0	neutral	2	1	n_7	n_11	yes	29	high800	pull	22	12	477.367526000151	pull	809.866844000069	pull	1	3	1598.58065973094	2	2590.14503494654	2	1316.82182727127	4	548.498529190056	3	1454.91197564888	4	1998.82865678455	29	3.98119487148688	1	12	15	15	9	42	ja	nein
63	pushPullEmp	20151012T102833	6	w	20	r	2	11	3	63	0	neutral	2	1	n_12	n_11	yes	29	low400	push	22	12	616.579589999972	push	988.848902999805	push	1	3	1598.58065973094	2	2590.14503494654	2	1316.82182727127	4	548.498529190056	3	1454.91197564888	4	1998.82865678455	29	3.98119487148688	1	12	15	15	9	42	ja	nein
64	pushPullEmp	20151012T102841	6	w	20	r	2	11	4	64	0	neutral	2	1	n_8	n_11	yes	29	high800	pull	22	12	600.324089999849	pull	967.11006600015	pull	1	3	1598.58065973094	2	2590.14503494654	2	1316.82182727127	4	548.498529190056	3	1454.91197564888	4	1998.82865678455	29	3.98119487148688	1	12	15	15	9	42	ja	nein
65	pushPullEmp	20151012T102848	6	w	20	r	2	11	5	65	0	neutral	2	1	n_9	n_11	yes	29	high800	pull	22	12	538.362856999702	pull	907.698359999704	pull	1	3	1598.58065973094	2	2590.14503494654	2	1316.82182727127	4	548.498529190056	3	1454.91197564888	4	1998.82865678455	29	3.98119487148688	1	12	15	15	9	42	ja	nein
66	pushPullEmp	20151012T102855	6	w	20	r	2	11	6	66	0	neutral	2	1	n_10	n_11	yes	29	low400	push	22	12	637.84917600024	push	1004.281911	push	1	3	1598.58065973094	2	2590.14503494654	2	1316.82182727127	4	548.498529190056	3	1454.91197564888	4	1998.82865678455	29	3.98119487148688	1	12	15	15	9	42	ja	nein
67	pushPullEmp	20151012T102941	6	w	20	r	2	12	1	67	0	neutral	1	1	n_3	n_2	yes	29	low400	push	22	12	966.133822999931	push	1406.01401500008	push	1	2	1224.61518143382	2	4851.66521589281	3	2546.13517464895	2	2113.87026373086	3	2992.5353726494	3	1274.74563218993	29	3.75796586973047	1	12	15	15	9	42	ja	nein
68	pushPullEmp	20151012T102949	6	w	20	r	2	12	2	68	0	neutral	1	1	n_4	n_2	yes	29	high800	pull	22	12	637.291691999853	pull	1011.06107299973	pull	1	2	1224.61518143382	2	4851.66521589281	3	2546.13517464895	2	2113.87026373086	3	2992.5353726494	3	1274.74563218993	29	3.75796586973047	1	12	15	15	9	42	ja	nein
69	pushPullEmp	20151012T102957	6	w	20	r	2	12	3	69	0	neutral	1	1	n_5	n_2	yes	29	high800	pull	22	12	683.589737000242	pull	1037.36287299999	pull	1	2	1224.61518143382	2	4851.66521589281	3	2546.13517464895	2	2113.87026373086	3	2992.5353726494	3	1274.74563218993	29	3.75796586973047	1	12	15	15	9	42	ja	nein
70	pushPullEmp	20151012T103005	6	w	20	r	2	12	4	70	0	neutral	1	1	n_1	n_2	yes	29	low400	push	22	12	1035.49550399985	push	1410.62878000012	push	1	2	1224.61518143382	2	4851.66521589281	3	2546.13517464895	2	2113.87026373086	3	2992.5353726494	3	1274.74563218993	29	3.75796586973047	1	12	15	15	9	42	ja	nein
71	pushPullEmp	20151012T103012	6	w	20	r	2	12	5	71	0	neutral	1	1	n_6	n_2	yes	29	high800	pull	22	12	528.857068999609	pull	899.658692999859	pull	1	2	1224.61518143382	2	4851.66521589281	3	2546.13517464895	2	2113.87026373086	3	2992.5353726494	3	1274.74563218993	29	3.75796586973047	1	12	15	15	9	42	ja	nein
72	pushPullEmp	20151012T103019	6	w	20	r	2	12	6	72	0	neutral	1	1	n_2	n_2	yes	29	high800	pull	22	12	533.026660999989	pull	883.394291000153	pull	1	2	1224.61518143382	2	4851.66521589281	3	2546.13517464895	2	2113.87026373086	3	2992.5353726494	3	1274.74563218993	29	3.75796586973047	1	12	15	15	9	42	ja	nein
73	pushPullEmp	20151012T103120	6	w	20	r	2	13	1	73	0	stroke	3	3	h_16	h_38	no	17	low400	push	22	12	873.588335000069	push	1189.66683300009	push	1	3	909.527171892933	4	1601.82046519003	4	2161.69439640589	4	763.098236190217	3	969.001407352152	4	1401.19017727147	17	3.2486233047307	1	12	15	15	9	42	ja	nein
74	pushPullEmp	20151012T103128	6	w	20	r	2	13	2	74	0	stroke	3	3	h_17	h_38	no	17	high800	pull	22	12	459.538725999759	pull	799.42338400006	pull	1	3	909.527171892933	4	1601.82046519003	4	2161.69439640589	4	763.098236190217	3	969.001407352152	4	1401.19017727147	17	3.2486233047307	1	12	15	15	9	42	ja	nein
75	pushPullEmp	20151012T103136	6	w	20	r	2	13	3	75	0	stroke	3	3	h_14	h_38	no	17	low400	push	22	12	687.142913999996	push	1084.53883900018	push	1	3	909.527171892933	4	1601.82046519003	4	2161.69439640589	4	763.098236190217	3	969.001407352152	4	1401.19017727147	17	3.2486233047307	1	12	15	15	9	42	ja	nein
76	pushPullEmp	20151012T103143	6	w	20	r	2	13	4	76	0	stroke	3	3	h_18	h_38	no	17	low400	push	22	12	547.148105000251	push	873.317264000325	push	1	3	909.527171892933	4	1601.82046519003	4	2161.69439640589	4	763.098236190217	3	969.001407352152	4	1401.19017727147	17	3.2486233047307	1	12	15	15	9	42	ja	nein
77	pushPullEmp	20151012T103151	6	w	20	r	2	13	5	77	0	stroke	3	3	h_15	h_38	no	17	high800	pull	22	12	645.494674000114	pull	1013.0711820003	pull	1	3	909.527171892933	4	1601.82046519003	4	2161.69439640589	4	763.098236190217	3	969.001407352152	4	1401.19017727147	17	3.2486233047307	1	12	15	15	9	42	ja	nein
78	pushPullEmp	20151012T103159	6	w	20	r	2	13	6	78	0	stroke	3	3	h_13	h_38	no	17	high800	pull	22	12	723.840249000299	pull	1059.57620099989	pull	1	3	909.527171892933	4	1601.82046519003	4	2161.69439640589	4	763.098236190217	3	969.001407352152	4	1401.19017727147	17	3.2486233047307	1	12	15	15	9	42	ja	nein
79	pushPullEmp	20151012T103300	6	w	20	r	2	14	1	79	0	stroke	1	3	h_2	h_37	no	17	low400	push	22	12	605.054730999749	push	940.043650999636	push	1	3	1632.5520017308	3	1150.34260518996	3	1682.94124010845	4	680.498630351849	3	1022.79426748737	4	1134.90399118973	17	2.91845244573096	1	12	15	15	9	42	ja	nein
80	pushPullEmp	20151012T103308	6	w	20	r	2	14	2	80	0	stroke	1	3	h_4	h_37	no	17	high800	pull	22	12	461.071911000232	pull	763.015212000169	pull	1	3	1632.5520017308	3	1150.34260518996	3	1682.94124010845	4	680.498630351849	3	1022.79426748737	4	1134.90399118973	17	2.91845244573096	1	12	15	15	9	42	ja	nein
81	pushPullEmp	20151012T103316	6	w	20	r	2	14	3	81	0	stroke	1	3	h_6	h_37	no	17	low400	push	22	12	1172.40139299984	push	1561.77375799971	push	1	3	1632.5520017308	3	1150.34260518996	3	1682.94124010845	4	680.498630351849	3	1022.79426748737	4	1134.90399118973	17	2.91845244573096	1	12	15	15	9	42	ja	nein
82	pushPullEmp	20151012T103324	6	w	20	r	2	14	4	82	0	stroke	1	3	h_5	h_37	no	17	high800	pull	22	12	740.125966000192	pull	1219.4334970001	pull	1	3	1632.5520017308	3	1150.34260518996	3	1682.94124010845	4	680.498630351849	3	1022.79426748737	4	1134.90399118973	17	2.91845244573096	1	12	15	15	9	42	ja	nein
83	pushPullEmp	20151012T103331	6	w	20	r	2	14	5	83	0	stroke	1	3	h_1	h_37	no	17	high800	pull	22	12	588.439916000065	pull	1013.91986600002	pull	1	3	1632.5520017308	3	1150.34260518996	3	1682.94124010845	4	680.498630351849	3	1022.79426748737	4	1134.90399118973	17	2.91845244573096	1	12	15	15	9	42	ja	nein
84	pushPullEmp	20151012T103339	6	w	20	r	2	14	6	84	0	stroke	1	3	h_3	h_37	no	17	low400	push	22	12	1187.98053299982	push	1606.01834399979	push	1	3	1632.5520017308	3	1150.34260518996	3	1682.94124010845	4	680.498630351849	3	1022.79426748737	4	1134.90399118973	17	2.91845244573096	1	12	15	15	9	42	ja	nein
85	pushPullEmp	20151012T103425	6	w	20	r	2	15	1	85	0	sad	4	2	s_20	s_21	yes	29	high800	pull	22	12	440.739353999859	pull	782.684192999866	pull	1	4	2424.14017173041	5	893.888974271249	4	1083.71578527112	5	1143.20296464939	3	2616.64715218967	4	832.84186181163	29	4.57554560673043	1	12	15	15	9	42	ja	nein
86	pushPullEmp	20151012T103432	6	w	20	r	2	15	2	86	0	sad	4	2	s_24	s_21	yes	29	high800	pull	22	12	489.392509000074	pull	887.716351000156	pull	1	4	2424.14017173041	5	893.888974271249	4	1083.71578527112	5	1143.20296464939	3	2616.64715218967	4	832.84186181163	29	4.57554560673043	1	12	15	15	9	42	ja	nein
87	pushPullEmp	20151012T103439	6	w	20	r	2	15	3	87	0	sad	4	2	s_19	s_21	yes	29	low400	push	22	12	558.874938000012	push	1042.94951299981	push	1	4	2424.14017173041	5	893.888974271249	4	1083.71578527112	5	1143.20296464939	3	2616.64715218967	4	832.84186181163	29	4.57554560673043	1	12	15	15	9	42	ja	nein
88	pushPullEmp	20151012T103447	6	w	20	r	2	15	4	88	0	sad	4	2	s_21	s_21	yes	29	low400	push	22	12	533.097937000188	push	882.232497000226	push	1	4	2424.14017173041	5	893.888974271249	4	1083.71578527112	5	1143.20296464939	3	2616.64715218967	4	832.84186181163	29	4.57554560673043	1	12	15	15	9	42	ja	nein
89	pushPullEmp	20151012T103454	6	w	20	r	2	15	5	89	0	sad	4	2	s_22	s_21	yes	29	high800	pull	22	12	710.596875999821	pull	1124.35376899985	pull	1	4	2424.14017173041	5	893.888974271249	4	1083.71578527112	5	1143.20296464939	3	2616.64715218967	4	832.84186181163	29	4.57554560673043	1	12	15	15	9	42	ja	nein
90	pushPullEmp	20151012T103502	6	w	20	r	2	15	6	90	0	sad	4	2	s_23	s_21	yes	29	high800	pull	22	12	517.954370999727	pull	878.291474999609	pull	1	4	2424.14017173041	5	893.888974271249	4	1083.71578527112	5	1143.20296464939	3	2616.64715218967	4	832.84186181163	29	4.57554560673043	1	12	15	15	9	42	ja	nein
91	pushPullEmp	20151012T103601	6	w	20	r	2	16	1	91	0	sad	5	2	s_27	s_30	yes	29	low400	push	22	12	588.630060000109	push	1019.1098780002	push	1	3	974.611822027782	4	1130.02617373058	3	913.796837730388	4	3065.22734335203	3	1152.46700027137	5	1762.61428240559	29	2.98204026018993	1	12	15	15	9	42	ja	nein
92	pushPullEmp	20151012T103609	6	w	20	r	2	16	2	92	0	sad	5	2	s_28	s_30	yes	29	high800	pull	22	12	597.609728000047	pull	995.3359330003	pull	1	3	974.611822027782	4	1130.02617373058	3	913.796837730388	4	3065.22734335203	3	1152.46700027137	5	1762.61428240559	29	2.98204026018993	1	12	15	15	9	42	ja	nein
93	pushPullEmp	20151012T103616	6	w	20	r	2	16	3	93	0	sad	5	2	s_25	s_30	yes	29	low400	push	22	12	602.88808500025	push	923.745050000325	push	1	3	974.611822027782	4	1130.02617373058	3	913.796837730388	4	3065.22734335203	3	1152.46700027137	5	1762.61428240559	29	2.98204026018993	1	12	15	15	9	42	ja	nein
94	pushPullEmp	20151012T103624	6	w	20	r	2	16	4	94	0	sad	5	2	s_29	s_30	yes	29	high800	pull	22	12	639.162479999759	pull	954.409874999674	pull	1	3	974.611822027782	4	1130.02617373058	3	913.796837730388	4	3065.22734335203	3	1152.46700027137	5	1762.61428240559	29	2.98204026018993	1	12	15	15	9	42	ja	nein
95	pushPullEmp	20151012T103632	6	w	20	r	2	16	5	95	0	sad	5	2	s_30	s_30	yes	29	high800	pull	22	12	465.800722000135	pull	785.362027000341	pull	1	3	974.611822027782	4	1130.02617373058	3	913.796837730388	4	3065.22734335203	3	1152.46700027137	5	1762.61428240559	29	2.98204026018993	1	12	15	15	9	42	ja	nein
96	pushPullEmp	20151012T103639	6	w	20	r	2	16	6	96	0	sad	5	2	s_26	s_30	yes	29	low400	push	22	12	720.563189000022	push	1111.52595399961	push	1	3	974.611822027782	4	1130.02617373058	3	913.796837730388	4	3065.22734335203	3	1152.46700027137	5	1762.61428240559	29	2.98204026018993	1	12	15	15	9	42	ja	nein
97	pushPullEmp	20151012T103724	6	w	20	r	2	17	1	97	0	neutral	6	1	n_33	n_39	no	17	low400	push	22	12	815.421689000123	push	1218.05779300019	push	1	1	1539.80559164938	2	1367.06554681177	2	2309.89662140564	2	2606.67670243356	3	1214.98693818967	3	997.423794352017	17	2.58368746218957	1	12	15	15	9	42	ja	nein
98	pushPullEmp	20151012T103731	6	w	20	r	2	17	2	98	0	neutral	6	1	n_35	n_39	no	17	high800	pull	22	12	487.246719999694	pull	849.781714999954	pull	1	1	1539.80559164938	2	1367.06554681177	2	2309.89662140564	2	2606.67670243356	3	1214.98693818967	3	997.423794352017	17	2.58368746218957	1	12	15	15	9	42	ja	nein
99	pushPullEmp	20151012T103738	6	w	20	r	2	17	3	99	0	neutral	6	1	n_34	n_39	no	17	low400	push	22	12	515.875012000019	push	862.255377000205	push	1	1	1539.80559164938	2	1367.06554681177	2	2309.89662140564	2	2606.67670243356	3	1214.98693818967	3	997.423794352017	17	2.58368746218957	1	12	15	15	9	42	ja	nein
100	pushPullEmp	20151012T103745	6	w	20	r	2	17	4	100	0	neutral	6	1	n_31	n_39	no	17	high800	pull	22	12	603.038776000067	pull	1011.02903300023	pull	1	1	1539.80559164938	2	1367.06554681177	2	2309.89662140564	2	2606.67670243356	3	1214.98693818967	3	997.423794352017	17	2.58368746218957	1	12	15	15	9	42	ja	nein
101	pushPullEmp	20151012T103753	6	w	20	r	2	17	5	101	0	neutral	6	1	n_32	n_39	no	17	low400	push	22	12	766.431277999942	push	1140.11564300031	push	1	1	1539.80559164938	2	1367.06554681177	2	2309.89662140564	2	2606.67670243356	3	1214.98693818967	3	997.423794352017	17	2.58368746218957	1	12	15	15	9	42	ja	nein
102	pushPullEmp	20151012T103801	6	w	20	r	2	17	6	102	0	neutral	6	1	n_36	n_39	no	17	low400	push	22	12	531.389950999805	push	979.038274999861	push	1	1	1539.80559164938	2	1367.06554681177	2	2309.89662140564	2	2606.67670243356	3	1214.98693818967	3	997.423794352017	17	2.58368746218957	1	12	15	15	9	42	ja	nein
103	pushPullEmp	20151012T103859	6	w	20	r	2	18	1	103	0	neutral	4	1	n_22	n_37	no	17	high800	pull	22	12	647.244764999759	pull	961.213710999691	pull	1	3	1419.67615027124	3	936.853796893047	3	1371.7469446492	3	2727.42705327119	2	3474.1160769463	4	906.582959271418	17	2.50947899956827	1	12	15	15	9	42	ja	nein
104	pushPullEmp	20151012T103907	6	w	20	r	2	18	2	104	0	neutral	4	1	n_19	n_37	no	17	low400	push	22	12	515.423895000007	push	842.626201000352	push	1	3	1419.67615027124	3	936.853796893047	3	1371.7469446492	3	2727.42705327119	2	3474.1160769463	4	906.582959271418	17	2.50947899956827	1	12	15	15	9	42	ja	nein
105	pushPullEmp	20151012T103914	6	w	20	r	2	18	3	105	0	neutral	4	1	n_24	n_37	no	17	high800	pull	22	12	521.311310999958	pull	915.102207999647	pull	1	3	1419.67615027124	3	936.853796893047	3	1371.7469446492	3	2727.42705327119	2	3474.1160769463	4	906.582959271418	17	2.50947899956827	1	12	15	15	9	42	ja	nein
106	pushPullEmp	20151012T103922	6	w	20	r	2	18	4	106	0	neutral	4	1	n_23	n_37	no	17	high800	pull	22	12	597.919846999597	pull	963.642577999603	pull	1	3	1419.67615027124	3	936.853796893047	3	1371.7469446492	3	2727.42705327119	2	3474.1160769463	4	906.582959271418	17	2.50947899956827	1	12	15	15	9	42	ja	nein
107	pushPullEmp	20151012T103929	6	w	20	r	2	18	5	107	0	neutral	4	1	n_20	n_37	no	17	low400	push	22	12	513.672455999862	push	846.428197999652	push	1	3	1419.67615027124	3	936.853796893047	3	1371.7469446492	3	2727.42705327119	2	3474.1160769463	4	906.582959271418	17	2.50947899956827	1	12	15	15	9	42	ja	nein
108	pushPullEmp	20151012T103937	6	w	20	r	2	18	6	108	0	neutral	4	1	n_21	n_37	no	17	high800	pull	22	12	826.834079000131	pull	1282.42322700008	pull	1	3	1419.67615027124	3	936.853796893047	3	1371.7469446492	3	2727.42705327119	2	3474.1160769463	4	906.582959271418	17	2.50947899956827	1	12	15	15	9	42	ja	nein
109	pushPullEmp	20151012T104028	6	w	20	r	2	19	1	109	0	sad	3	2	s_13	s_17	yes	29	low400	push	22	12	517.408930000172	push	939.048330000176	push	1	4	831.829474108417	4	888.340922811494	3	2462.16068173044	5	1525.25327864896	3	1038.20685719029	4	1639.81654635245	29	2.47777533381122	1	12	15	15	9	42	ja	nein
110	pushPullEmp	20151012T104035	6	w	20	r	2	19	2	110	0	sad	3	2	s_18	s_17	yes	29	high800	pull	22	12	494.442004000215	pull	878.332513999889	pull	1	4	831.829474108417	4	888.340922811494	3	2462.16068173044	5	1525.25327864896	3	1038.20685719029	4	1639.81654635245	29	2.47777533381122	1	12	15	15	9	42	ja	nein
111	pushPullEmp	20151012T104046	6	w	20	r	2	19	3	111	0	sad	3	2	s_14	s_17	yes	29	high800	pull	22	12	403.47211200024	pull	729.740768000378	pull	1	4	831.829474108417	4	888.340922811494	3	2462.16068173044	5	1525.25327864896	3	1038.20685719029	4	1639.81654635245	29	2.47777533381122	1	12	15	15	9	42	ja	nein
112	pushPullEmp	20151012T104054	6	w	20	r	2	19	4	112	0	sad	3	2	s_16	s_17	yes	29	low400	push	22	12	413.143477000067	push	741.593759999778	push	1	4	831.829474108417	4	888.340922811494	3	2462.16068173044	5	1525.25327864896	3	1038.20685719029	4	1639.81654635245	29	2.47777533381122	1	12	15	15	9	42	ja	nein
113	pushPullEmp	20151012T104101	6	w	20	r	2	19	5	113	0	sad	3	2	s_15	s_17	yes	29	low400	push	22	12	647.023417000019	push	991.63565600009	push	1	4	831.829474108417	4	888.340922811494	3	2462.16068173044	5	1525.25327864896	3	1038.20685719029	4	1639.81654635245	29	2.47777533381122	1	12	15	15	9	42	ja	nein
114	pushPullEmp	20151012T104110	6	w	20	r	2	19	6	114	0	sad	3	2	s_17	s_17	yes	29	high800	pull	22	12	863.571442000288	pull	1661.85305700001	pull	1	4	831.829474108417	4	888.340922811494	3	2462.16068173044	5	1525.25327864896	3	1038.20685719029	4	1639.81654635245	29	2.47777533381122	1	12	15	15	9	42	ja	nein
115	pushPullEmp	20151012T104204	6	w	20	r	2	20	1	115	0	sad	2	2	s_8	s_38	no	17	high800	pull	22	12	396.361016999937	pull	741.604732999851	pull	1	4	705.257494649231	5	1318.06764727116	3	585.627837649554	4	2936.68377681161	3	938.414714811188	3	2453.7183721086	17	2.43866089481162	1	12	15	15	9	42	ja	nein
116	pushPullEmp	20151012T104211	6	w	20	r	2	20	2	116	0	sad	2	2	s_7	s_38	no	17	low400	push	22	12	493.613717000135	push	813.967713000129	push	1	4	705.257494649231	5	1318.06764727116	3	585.627837649554	4	2936.68377681161	3	938.414714811188	3	2453.7183721086	17	2.43866089481162	1	12	15	15	9	42	ja	nein
117	pushPullEmp	20151012T104217	6	w	20	r	2	20	3	117	0	sad	2	2	s_9	s_38	no	17	low400	push	22	12	471.929016000198	push	816.904690000323	push	1	4	705.257494649231	5	1318.06764727116	3	585.627837649554	4	2936.68377681161	3	938.414714811188	3	2453.7183721086	17	2.43866089481162	1	12	15	15	9	42	ja	nein
118	pushPullEmp	20151012T104225	6	w	20	r	2	20	4	118	0	sad	2	2	s_10	s_38	no	17	high800	pull	22	12	481.211458000056	pull	854.833249000061	pull	1	4	705.257494649231	5	1318.06764727116	3	585.627837649554	4	2936.68377681161	3	938.414714811188	3	2453.7183721086	17	2.43866089481162	1	12	15	15	9	42	ja	nein
119	pushPullEmp	20151012T104232	6	w	20	r	2	20	5	119	0	sad	2	2	s_12	s_38	no	17	high800	pull	22	12	596.654968999796	pull	965.139837999781	pull	1	4	705.257494649231	5	1318.06764727116	3	585.627837649554	4	2936.68377681161	3	938.414714811188	3	2453.7183721086	17	2.43866089481162	1	12	15	15	9	42	ja	nein
120	pushPullEmp	20151012T104239	6	w	20	r	2	20	6	120	0	sad	2	2	s_11	s_38	no	17	low400	push	22	12	628.166478000006	push	970.932010999699	push	1	4	705.257494649231	5	1318.06764727116	3	585.627837649554	4	2936.68377681161	3	938.414714811188	3	2453.7183721086	17	2.43866089481162	1	12	15	15	9	42	ja	nein
[truncated: 28 more columns]
