# Supplementary material for: Empathic concern and personal distress depend on situational but not dispositional factors
Source: PLoS One. 2019 Nov 14;14(11):e0225102. doi: 10.1371/journal.pone.0225102 (PMC6855434; doi:10.1371/journal.pone.0225102)
Supplement: S3 File — (ZIP) [file pone.0225102.s004.zip › Results/pushPullEmp_18_avg.txt]

expName	date	vpNum	gender	age	handedness	respMapping	block	trial	trialCount	practice	picType	picBlock	picTypeNum	picName	memPicName	memPicPresent	memPicCorrKey	tone	respDirection	panas1Pos	panas1Neg	movementOnset	movementOnsetDirection	movementOffset	movementOffsetDirection	correct	respKeyTender	respTimeTender	respKeyCompassionate	respTimeCompassionate	respKeyMoved	respTimeMoved	respKeyWorried	respTimeWorried	respKeyDistressed	respTimeDistressed	respKeyAlarmed	respTimeAlarmed	memRespKey	memRespTime	correctMemTask	fs	ec	pt	pd	empathy	pqQ1	pqQ2	panas2Pos
1	pushPullEmp	20151009T142739	18	w	20	r	2	1	1	1	1	practice	1	4	p_4	p_2	yes	29	low400	push	27	11	539.216520000773	push	922.323538002966	push	1	2	2724.8911392453	4	2624.75401271877	3	2558.10213048244	1	4929.23859042276	1	2577.7682970147	2	2486.50680624269	29	6.32556107724304	1	17	14	13	12	44	ja	ja
2	pushPullEmp	20151009T142746	18	w	20	r	2	1	2	2	1	practice	1	4	p_6	p_2	yes	29	high800	pull	27	11	481.52699099874	pull	859.846267997549	pull	1	2	2724.8911392453	4	2624.75401271877	3	2558.10213048244	1	4929.23859042276	1	2577.7682970147	2	2486.50680624269	29	6.32556107724304	1	17	14	13	12	44	ja	ja
3	pushPullEmp	20151009T142753	18	w	20	r	2	1	3	3	1	practice	1	4	p_3	p_2	yes	29	low400	push	27	11	567.483688001521	push	958.966774999571	push	1	2	2724.8911392453	4	2624.75401271877	3	2558.10213048244	1	4929.23859042276	1	2577.7682970147	2	2486.50680624269	29	6.32556107724304	1	17	14	13	12	44	ja	ja
4	pushPullEmp	20151009T142801	18	w	20	r	2	1	4	4	1	practice	1	4	p_5	p_2	yes	29	high800	pull	27	11	554.32021800091	pull	988.962958999153	pull	1	2	2724.8911392453	4	2624.75401271877	3	2558.10213048244	1	4929.23859042276	1	2577.7682970147	2	2486.50680624269	29	6.32556107724304	1	17	14	13	12	44	ja	ja
5	pushPullEmp	20151009T142808	18	w	20	r	2	1	5	5	1	practice	1	4	p_1	p_2	yes	29	low400	push	27	11	531.510055999097	push	919.643644002354	push	1	2	2724.8911392453	4	2624.75401271877	3	2558.10213048244	1	4929.23859042276	1	2577.7682970147	2	2486.50680624269	29	6.32556107724304	1	17	14	13	12	44	ja	ja
6	pushPullEmp	20151009T142815	18	w	20	r	2	1	6	6	1	practice	1	4	p_2	p_2	yes	29	high800	pull	27	11	519.484647002973	pull	898.734224002401	pull	1	2	2724.8911392453	4	2624.75401271877	3	2558.10213048244	1	4929.23859042276	1	2577.7682970147	2	2486.50680624269	29	6.32556107724304	1	17	14	13	12	44	ja	ja
7	pushPullEmp	20151009T142934	18	w	20	r	2	2	1	7	1	practice	2	4	p_7	p_13	no	17	low400	push	27	11	623.833992998494	push	1024.45222599979	push	1	2	1449.22224024049	4	1560.90806848079	1	2625.765348188	1	666.087583715125	1	942.096270657203	2	4589.75394001027	17	3.05520006618826	1	17	14	13	12	44	ja	ja
8	pushPullEmp	20151009T142941	18	w	20	r	2	2	2	8	1	practice	2	4	p_8	p_13	no	17	low400	push	27	11	539.988849002431	push	868.808917999151	push	1	2	1449.22224024049	4	1560.90806848079	1	2625.765348188	1	666.087583715125	1	942.096270657203	2	4589.75394001027	17	3.05520006618826	1	17	14	13	12	44	ja	ja
9	pushPullEmp	20151009T142948	18	w	20	r	2	2	3	9	1	practice	2	4	p_10	p_13	no	17	low400	push	27	11	548.849934001628	push	900.35055899978	push	1	2	1449.22224024049	4	1560.90806848079	1	2625.765348188	1	666.087583715125	1	942.096270657203	2	4589.75394001027	17	3.05520006618826	1	17	14	13	12	44	ja	ja
10	pushPullEmp	20151009T142955	18	w	20	r	2	2	4	10	1	practice	2	4	p_9	p_13	no	17	high800	pull	27	11	492.356608999107	pull	978.160492998431	pull	1	2	1449.22224024049	4	1560.90806848079	1	2625.765348188	1	666.087583715125	1	942.096270657203	2	4589.75394001027	17	3.05520006618826	1	17	14	13	12	44	ja	ja
11	pushPullEmp	20151009T143003	18	w	20	r	2	2	5	11	1	practice	2	4	p_11	p_13	no	17	high800	pull	27	11	588.535856003436	pull	1039.6098250011	pull	1	2	1449.22224024049	4	1560.90806848079	1	2625.765348188	1	666.087583715125	1	942.096270657203	2	4589.75394001027	17	3.05520006618826	1	17	14	13	12	44	ja	ja
12	pushPullEmp	20151009T143010	18	w	20	r	2	2	6	12	1	practice	2	4	p_12	p_13	no	17	high800	pull	27	11	580.234593001573	pull	1025.39455500219	pull	1	2	1449.22224024049	4	1560.90806848079	1	2625.765348188	1	666.087583715125	1	942.096270657203	2	4589.75394001027	17	3.05520006618826	1	17	14	13	12	44	ja	ja
13	pushPullEmp	20151009T143101	18	w	20	r	2	3	1	13	0	neutral	6	1	n_31	n_39	no	17	high800	pull	27	11	731.880035999784	pull	1129.75318799989	pull	1	3	1079.06924748022	2	1636.99570071549	1	1365.10284642645	1	432.011135479115	1	706.693693005946	2	1400.39489529954	17	2.66980193201016	1	17	14	13	12	44	ja	ja
14	pushPullEmp	20151009T143108	18	w	20	r	2	3	2	14	0	neutral	6	1	n_35	n_39	no	17	low400	push	27	11	611.884235003236	push	1064.14023300284	push	1	3	1079.06924748022	2	1636.99570071549	1	1365.10284642645	1	432.011135479115	1	706.693693005946	2	1400.39489529954	17	2.66980193201016	1	17	14	13	12	44	ja	ja
15	pushPullEmp	20151009T143115	18	w	20	r	2	3	3	15	0	neutral	6	1	n_36	n_39	no	17	high800	pull	27	11	684.782901999715	pull	1034.25185000277	pull	1	3	1079.06924748022	2	1636.99570071549	1	1365.10284642645	1	432.011135479115	1	706.693693005946	2	1400.39489529954	17	2.66980193201016	1	17	14	13	12	44	ja	ja
16	pushPullEmp	20151009T143122	18	w	20	r	2	3	4	16	0	neutral	6	1	n_34	n_39	no	17	high800	pull	27	11	467.483601000917	pull	813.548637000262	pull	1	3	1079.06924748022	2	1636.99570071549	1	1365.10284642645	1	432.011135479115	1	706.693693005946	2	1400.39489529954	17	2.66980193201016	1	17	14	13	12	44	ja	ja
17	pushPullEmp	20151009T143129	18	w	20	r	2	3	5	17	0	neutral	6	1	n_32	n_39	no	17	low400	push	27	11	495.34162400171	push	1023.89262200025	push	1	3	1079.06924748022	2	1636.99570071549	1	1365.10284642645	1	432.011135479115	1	706.693693005946	2	1400.39489529954	17	2.66980193201016	1	17	14	13	12	44	ja	ja
18	pushPullEmp	20151009T143137	18	w	20	r	2	3	6	18	0	neutral	6	1	n_33	n_39	no	17	low400	push	27	11	540.854547000781	push	921.445533999649	push	1	3	1079.06924748022	2	1636.99570071549	1	1365.10284642645	1	432.011135479115	1	706.693693005946	2	1400.39489529954	17	2.66980193201016	1	17	14	13	12	44	ja	ja
19	pushPullEmp	20151009T143216	18	w	20	r	2	4	1	19	0	neutral	4	1	n_21	n_37	no	17	high800	pull	27	11	497.896088999463	push	1149.46762600003	pull	1	2	1906.90019300746	2	525.821581242781	2	1202.16882747991	2	2003.89062448085	1	768.494042480597	1	1058.70086271534	17	2.6024872484777	1	17	14	13	12	44	ja	ja
20	pushPullEmp	20151009T143223	18	w	20	r	2	4	2	20	0	neutral	4	1	n_19	n_37	no	17	high800	pull	27	11	517.769319997664	pull	854.790755997878	pull	1	2	1906.90019300746	2	525.821581242781	2	1202.16882747991	2	2003.89062448085	1	768.494042480597	1	1058.70086271534	17	2.6024872484777	1	17	14	13	12	44	ja	ja
21	pushPullEmp	20151009T143230	18	w	20	r	2	4	3	21	0	neutral	4	1	n_20	n_37	no	17	low400	push	27	11	496.105459998333	push	951.141005999787	push	1	2	1906.90019300746	2	525.821581242781	2	1202.16882747991	2	2003.89062448085	1	768.494042480597	1	1058.70086271534	17	2.6024872484777	1	17	14	13	12	44	ja	ja
22	pushPullEmp	20151009T143237	18	w	20	r	2	4	4	22	0	neutral	4	1	n_24	n_37	no	17	high800	pull	27	11	743.3479659984	pull	1117.0329660007	pull	1	2	1906.90019300746	2	525.821581242781	2	1202.16882747991	2	2003.89062448085	1	768.494042480597	1	1058.70086271534	17	2.6024872484777	1	17	14	13	12	44	ja	ja
23	pushPullEmp	20151009T143245	18	w	20	r	2	4	5	23	0	neutral	4	1	n_23	n_37	no	17	high800	pull	27	11	525.43192999938	pull	889.868273999222	pull	1	2	1906.90019300746	2	525.821581242781	2	1202.16882747991	2	2003.89062448085	1	768.494042480597	1	1058.70086271534	17	2.6024872484777	1	17	14	13	12	44	ja	ja
24	pushPullEmp	20151009T143252	18	w	20	r	2	4	6	24	0	neutral	4	1	n_22	n_37	no	17	low400	push	27	11	667.969801000349	push	1201.64354300059	push	1	2	1906.90019300746	2	525.821581242781	2	1202.16882747991	2	2003.89062448085	1	768.494042480597	1	1058.70086271534	17	2.6024872484777	1	17	14	13	12	44	ja	ja
25	pushPullEmp	20151009T143335	18	w	20	r	2	5	1	25	0	stroke	5	3	h_25	h_27	yes	29	low400	push	27	11	840.695131998364	push	1196.16116099758	push	1	1	753.321411120851	2	2180.33012577143	2	691.132911950262	1	2178.53805847699	1	748.340056481538	2	1096.57270735624	29	3.69555720447897	1	17	14	13	12	44	ja	ja
26	pushPullEmp	20151009T143342	18	w	20	r	2	5	2	26	0	stroke	5	3	h_29	h_27	yes	29	low400	push	27	11	534.486317999021	push	915.845575999905	push	1	1	753.321411120851	2	2180.33012577143	2	691.132911950262	1	2178.53805847699	1	748.340056481538	2	1096.57270735624	29	3.69555720447897	1	17	14	13	12	44	ja	ja
27	pushPullEmp	20151009T143349	18	w	20	r	2	5	3	27	0	stroke	5	3	h_28	h_27	yes	29	high800	pull	27	11	418.664736999635	pull	819.868257999478	pull	1	1	753.321411120851	2	2180.33012577143	2	691.132911950262	1	2178.53805847699	1	748.340056481538	2	1096.57270735624	29	3.69555720447897	1	17	14	13	12	44	ja	ja
28	pushPullEmp	20151009T143357	18	w	20	r	2	5	4	28	0	stroke	5	3	h_26	h_27	yes	29	high800	pull	27	11	657.491484001279	pull	1113.15122000006	pull	1	1	753.321411120851	2	2180.33012577143	2	691.132911950262	1	2178.53805847699	1	748.340056481538	2	1096.57270735624	29	3.69555720447897	1	17	14	13	12	44	ja	ja
29	pushPullEmp	20151009T143404	18	w	20	r	2	5	5	29	0	stroke	5	3	h_30	h_27	yes	29	low400	push	27	11	487.847958999831	push	902.984637002286	push	1	1	753.321411120851	2	2180.33012577143	2	691.132911950262	1	2178.53805847699	1	748.340056481538	2	1096.57270735624	29	3.69555720447897	1	17	14	13	12	44	ja	ja
30	pushPullEmp	20151009T143412	18	w	20	r	2	5	6	30	0	stroke	5	3	h_27	h_27	yes	29	low400	push	27	11	512.345252001163	push	847.358112000715	push	1	1	753.321411120851	2	2180.33012577143	2	691.132911950262	1	2178.53805847699	1	748.340056481538	2	1096.57270735624	29	3.69555720447897	1	17	14	13	12	44	ja	ja
31	pushPullEmp	20151009T143526	18	w	20	r	2	6	1	31	0	stroke	2	3	h_12	h_8	yes	29	high800	pull	27	11	1192.88776400106	pull	1490.72962600156	pull	1	1	1297.9469197162	2	1238.26463500882	2	1093.05118829798	1	841.243840714014	1	556.874976118706	1	1008.21747842201	29	2.04974923024565	1	17	14	13	12	44	ja	ja
32	pushPullEmp	20151009T143533	18	w	20	r	2	6	2	32	0	stroke	2	3	h_11	h_8	yes	29	low400	push	27	11	496.613476999191	push	887.975690001331	push	1	1	1297.9469197162	2	1238.26463500882	2	1093.05118829798	1	841.243840714014	1	556.874976118706	1	1008.21747842201	29	2.04974923024565	1	17	14	13	12	44	ja	ja
33	pushPullEmp	20151009T143540	18	w	20	r	2	6	3	33	0	stroke	2	3	h_9	h_8	yes	29	high800	pull	27	11	455.137895001011	pull	806.484207000816	pull	1	1	1297.9469197162	2	1238.26463500882	2	1093.05118829798	1	841.243840714014	1	556.874976118706	1	1008.21747842201	29	2.04974923024565	1	17	14	13	12	44	ja	ja
34	pushPullEmp	20151009T143547	18	w	20	r	2	6	4	34	0	stroke	2	3	h_8	h_8	yes	29	high800	pull	27	11	589.221741999907	pull	999.087352999893	pull	1	1	1297.9469197162	2	1238.26463500882	2	1093.05118829798	1	841.243840714014	1	556.874976118706	1	1008.21747842201	29	2.04974923024565	1	17	14	13	12	44	ja	ja
35	pushPullEmp	20151009T143554	18	w	20	r	2	6	5	35	0	stroke	2	3	h_10	h_8	yes	29	low400	push	27	11	476.588708999159	push	946.652538997412	push	1	1	1297.9469197162	2	1238.26463500882	2	1093.05118829798	1	841.243840714014	1	556.874976118706	1	1008.21747842201	29	2.04974923024565	1	17	14	13	12	44	ja	ja
36	pushPullEmp	20151009T143602	18	w	20	r	2	6	6	36	0	stroke	2	3	h_7	h_8	yes	29	high800	pull	27	11	1035.51765599998	pull	1442.19362299857	pull	1	1	1297.9469197162	2	1238.26463500882	2	1093.05118829798	1	841.243840714014	1	556.874976118706	1	1008.21747842201	29	2.04974923024565	1	17	14	13	12	44	ja	ja
37	pushPullEmp	20151009T143643	18	w	20	r	2	7	1	37	0	sad	5	2	s_25	s_29	yes	29	low400	push	27	11	693.131297000335	push	1089.04482200099	push	1	1	383.940705949499	2	1139.02603924362	2	1525.92783906221	1	390.451523242518	1	921.231923886808	2	945.325901535398	29	2.2380706561853	1	17	14	13	12	44	ja	ja
38	pushPullEmp	20151009T143650	18	w	20	r	2	7	2	38	0	sad	5	2	s_29	s_29	yes	29	high800	pull	27	11	588.552481999912	pull	1001.93939100002	pull	1	1	383.940705949499	2	1139.02603924362	2	1525.92783906221	1	390.451523242518	1	921.231923886808	2	945.325901535398	29	2.2380706561853	1	17	14	13	12	44	ja	ja
39	pushPullEmp	20151009T143658	18	w	20	r	2	7	3	39	0	sad	5	2	s_27	s_29	yes	29	low400	push	27	11	1112.85095400226	push	1542.98467100225	push	1	1	383.940705949499	2	1139.02603924362	2	1525.92783906221	1	390.451523242518	1	921.231923886808	2	945.325901535398	29	2.2380706561853	1	17	14	13	12	44	ja	ja
40	pushPullEmp	20151009T143705	18	w	20	r	2	7	4	40	0	sad	5	2	s_26	s_29	yes	29	high800	pull	27	11	561.030176998524	pull	1014.47274499797	pull	1	1	383.940705949499	2	1139.02603924362	2	1525.92783906221	1	390.451523242518	1	921.231923886808	2	945.325901535398	29	2.2380706561853	1	17	14	13	12	44	ja	ja
41	pushPullEmp	20151009T143713	18	w	20	r	2	7	5	41	0	sad	5	2	s_30	s_29	yes	29	high800	pull	27	11	601.631233998982	pull	981.406584999699	pull	1	1	383.940705949499	2	1139.02603924362	2	1525.92783906221	1	390.451523242518	1	921.231923886808	2	945.325901535398	29	2.2380706561853	1	17	14	13	12	44	ja	ja
42	pushPullEmp	20151009T143721	18	w	20	r	2	7	6	42	0	sad	5	2	s_28	s_29	yes	29	low400	push	27	11	781.262659001077	push	1195.46362199879	push	1	1	383.940705949499	2	1139.02603924362	2	1525.92783906221	1	390.451523242518	1	921.231923886808	2	945.325901535398	29	2.2380706561853	1	17	14	13	12	44	ja	ja
43	pushPullEmp	20151009T143802	18	w	20	r	2	8	1	43	0	sad	1	2	s_6	s_37	no	17	low400	push	27	11	868.201934997254	push	1150.58855999733	push	1	1	943.211652476748	1	661.745042063558	2	458.90214595056	1	563.151112950436	1	914.846727187978	1	1144.77785524286	17	2.45282232329919	1	17	14	13	12	44	ja	ja
44	pushPullEmp	20151009T143809	18	w	20	r	2	8	2	44	0	sad	1	2	s_4	s_37	no	17	high800	pull	27	11	537.539276999159	pull	909.731253998762	pull	1	1	943.211652476748	1	661.745042063558	2	458.90214595056	1	563.151112950436	1	914.846727187978	1	1144.77785524286	17	2.45282232329919	1	17	14	13	12	44	ja	ja
45	pushPullEmp	20151009T143817	18	w	20	r	2	8	3	45	0	sad	1	2	s_5	s_37	no	17	high800	pull	27	11	779.97947400136	pull	1160.7511630019	pull	1	1	943.211652476748	1	661.745042063558	2	458.90214595056	1	563.151112950436	1	914.846727187978	1	1144.77785524286	17	2.45282232329919	1	17	14	13	12	44	ja	ja
46	pushPullEmp	20151009T143824	18	w	20	r	2	8	4	46	0	sad	1	2	s_3	s_37	no	17	low400	push	27	11	526.581764999108	push	889.850973998662	push	1	1	943.211652476748	1	661.745042063558	2	458.90214595056	1	563.151112950436	1	914.846727187978	1	1144.77785524286	17	2.45282232329919	1	17	14	13	12	44	ja	ja
47	pushPullEmp	20151009T143832	18	w	20	r	2	8	5	47	0	sad	1	2	s_1	s_37	no	17	high800	pull	27	11	816.545463999209	pull	1463.81474199996	pull	1	1	943.211652476748	1	661.745042063558	2	458.90214595056	1	563.151112950436	1	914.846727187978	1	1144.77785524286	17	2.45282232329919	1	17	14	13	12	44	ja	ja
48	pushPullEmp	20151009T143842	18	w	20	r	2	8	6	48	0	sad	1	2	s_2	s_37	no	17	high800	pull	27	11	524.291306998843	pull	915.390910001501	pull	1	1	943.211652476748	1	661.745042063558	2	458.90214595056	1	563.151112950436	1	914.846727187978	1	1144.77785524286	17	2.45282232329919	1	17	14	13	12	44	ja	ja
49	pushPullEmp	20151009T143922	18	w	20	r	2	9	1	49	0	stroke	3	3	h_17	h_38	no	17	low400	push	27	11	706.753973000654	push	966.839116997202	push	1	2	1172.79763682745	2	1218.469224008	1	1601.33555671564	2	992.456807482085	1	737.084022479394	1	870.229126951017	17	3.22807291218851	1	17	14	13	12	44	ja	ja
50	pushPullEmp	20151009T143929	18	w	20	r	2	9	2	50	0	stroke	3	3	h_18	h_38	no	17	high800	pull	27	11	431.566176996857	pull	731.32732800048	pull	1	2	1172.79763682745	2	1218.469224008	1	1601.33555671564	2	992.456807482085	1	737.084022479394	1	870.229126951017	17	3.22807291218851	1	17	14	13	12	44	ja	ja
51	pushPullEmp	20151009T143936	18	w	20	r	2	9	3	51	0	stroke	3	3	h_16	h_38	no	17	low400	push	27	11	651.418927997933	push	979.841117997334	push	1	2	1172.79763682745	2	1218.469224008	1	1601.33555671564	2	992.456807482085	1	737.084022479394	1	870.229126951017	17	3.22807291218851	1	17	14	13	12	44	ja	ja
52	pushPullEmp	20151009T143943	18	w	20	r	2	9	4	52	0	stroke	3	3	h_15	h_38	no	17	high800	pull	27	11	435.696973999147	pull	762.569679000881	pull	1	2	1172.79763682745	2	1218.469224008	1	1601.33555671564	2	992.456807482085	1	737.084022479394	1	870.229126951017	17	3.22807291218851	1	17	14	13	12	44	ja	ja
53	pushPullEmp	20151009T143951	18	w	20	r	2	9	5	53	0	stroke	3	3	h_14	h_38	no	17	high800	pull	27	11	694.97788200088	pull	1044.2800740012	pull	1	2	1172.79763682745	2	1218.469224008	1	1601.33555671564	2	992.456807482085	1	737.084022479394	1	870.229126951017	17	3.22807291218851	1	17	14	13	12	44	ja	ja
54	pushPullEmp	20151009T143958	18	w	20	r	2	9	6	54	0	stroke	3	3	h_13	h_38	no	17	low400	push	27	11	571.639050001366	push	919.266936001193	push	1	2	1172.79763682745	2	1218.469224008	1	1601.33555671564	2	992.456807482085	1	737.084022479394	1	870.229126951017	17	3.22807291218851	1	17	14	13	12	44	ja	ja
55	pushPullEmp	20151009T144036	18	w	20	r	2	10	1	55	0	stroke	1	3	h_5	h_37	no	17	high800	pull	27	11	667.15296700102	pull	970.880089002894	pull	1	2	1372.01321348039	1	388.301277482242	2	1891.87244118875	2	1612.70311601038	1	1094.21035347987	2	687.06838624712	17	2.10297684018951	1	17	14	13	12	44	ja	ja
56	pushPullEmp	20151009T144043	18	w	20	r	2	10	2	56	0	stroke	1	3	h_4	h_37	no	17	low400	push	27	11	555.94583499906	push	887.650310999656	push	1	2	1372.01321348039	1	388.301277482242	2	1891.87244118875	2	1612.70311601038	1	1094.21035347987	2	687.06838624712	17	2.10297684018951	1	17	14	13	12	44	ja	ja
57	pushPullEmp	20151009T144051	18	w	20	r	2	10	3	57	0	stroke	1	3	h_3	h_37	no	17	low400	push	27	11	505.390077999531	push	865.460292999254	push	1	2	1372.01321348039	1	388.301277482242	2	1891.87244118875	2	1612.70311601038	1	1094.21035347987	2	687.06838624712	17	2.10297684018951	1	17	14	13	12	44	ja	ja
58	pushPullEmp	20151009T144058	18	w	20	r	2	10	4	58	0	stroke	1	3	h_6	h_37	no	17	high800	pull	27	11	515.197868999967	pull	844.026705998549	pull	1	2	1372.01321348039	1	388.301277482242	2	1891.87244118875	2	1612.70311601038	1	1094.21035347987	2	687.06838624712	17	2.10297684018951	1	17	14	13	12	44	ja	ja
59	pushPullEmp	20151009T144107	18	w	20	r	2	10	5	59	0	stroke	1	3	h_1	h_37	no	17	high800	pull	27	11	1069.60168199919	pull	1402.38578000106	pull	1	2	1372.01321348039	1	388.301277482242	2	1891.87244118875	2	1612.70311601038	1	1094.21035347987	2	687.06838624712	17	2.10297684018951	1	17	14	13	12	44	ja	ja
60	pushPullEmp	20151009T144114	18	w	20	r	2	10	6	60	0	stroke	1	3	h_2	h_37	no	17	low400	push	27	11	1180.03684200023	push	1528.12825000304	push	1	2	1372.01321348039	1	388.301277482242	2	1891.87244118875	2	1612.70311601038	1	1094.21035347987	2	687.06838624712	17	2.10297684018951	1	17	14	13	12	44	ja	ja
61	pushPullEmp	20151009T144152	18	w	20	r	2	11	1	61	0	neutral	1	1	n_6	n_3	yes	29	high800	pull	27	11	515.563722000777	pull	858.203266000899	pull	1	2	1503.19178677455	2	976.207660482032	1	874.295382243872	1	779.169665536756	2	1108.10723295072	1	1568.05737700779	29	3.75627909848117	1	17	14	13	12	44	ja	ja
62	pushPullEmp	20151009T144200	18	w	20	r	2	11	2	62	0	neutral	1	1	n_2	n_3	yes	29	low400	push	27	11	702.185617999319	push	1094.03859599782	push	1	2	1503.19178677455	2	976.207660482032	1	874.295382243872	1	779.169665536756	2	1108.10723295072	1	1568.05737700779	29	3.75627909848117	1	17	14	13	12	44	ja	ja
63	pushPullEmp	20151009T144207	18	w	20	r	2	11	3	63	0	neutral	1	1	n_1	n_3	yes	29	low400	push	27	11	770.961985998933	push	1104.37714499776	push	1	2	1503.19178677455	2	976.207660482032	1	874.295382243872	1	779.169665536756	2	1108.10723295072	1	1568.05737700779	29	3.75627909848117	1	17	14	13	12	44	ja	ja
64	pushPullEmp	20151009T144215	18	w	20	r	2	11	4	64	0	neutral	1	1	n_5	n_3	yes	29	high800	pull	27	11	628.211406000337	pull	931.340367001103	pull	1	2	1503.19178677455	2	976.207660482032	1	874.295382243872	1	779.169665536756	2	1108.10723295072	1	1568.05737700779	29	3.75627909848117	1	17	14	13	12	44	ja	ja
65	pushPullEmp	20151009T144223	18	w	20	r	2	11	5	65	0	neutral	1	1	n_3	n_3	yes	29	low400	push	27	11	1399.84134699908	push	1727.29965500103	push	1	2	1503.19178677455	2	976.207660482032	1	874.295382243872	1	779.169665536756	2	1108.10723295072	1	1568.05737700779	29	3.75627909848117	1	17	14	13	12	44	ja	ja
66	pushPullEmp	20151009T144229	18	w	20	r	2	11	6	66	0	neutral	1	1	n_4	n_3	yes	29	high800	pull	27	11	436.660313999804	pull	726.237247999146	pull	1	2	1503.19178677455	2	976.207660482032	1	874.295382243872	1	779.169665536756	2	1108.10723295072	1	1568.05737700779	29	3.75627909848117	1	17	14	13	12	44	ja	ja
67	pushPullEmp	20151009T144316	18	w	20	r	2	12	1	67	0	neutral	3	1	n_14	n_18	yes	29	high800	pull	27	11	635.257268996706	pull	942.785477999772	pull	1	2	1682.47622247873	2	1207.12109047963	1	744.201219771639	1	1214.58652260117	1	798.496249422897	1	16152.2383674819	29	2.17852893394956	1	17	14	13	12	44	ja	ja
68	pushPullEmp	20151009T144324	18	w	20	r	2	12	2	68	0	neutral	3	1	n_15	n_18	yes	29	low400	push	27	11	489.068230998877	push	888.784808000404	push	1	2	1682.47622247873	2	1207.12109047963	1	744.201219771639	1	1214.58652260117	1	798.496249422897	1	16152.2383674819	29	2.17852893394956	1	17	14	13	12	44	ja	ja
69	pushPullEmp	20151009T144331	18	w	20	r	2	12	3	69	0	neutral	3	1	n_17	n_18	yes	29	low400	push	27	11	734.678561998502	push	1034.22472999874	push	1	2	1682.47622247873	2	1207.12109047963	1	744.201219771639	1	1214.58652260117	1	798.496249422897	1	16152.2383674819	29	2.17852893394956	1	17	14	13	12	44	ja	ja
70	pushPullEmp	20151009T144339	18	w	20	r	2	12	4	70	0	neutral	3	1	n_18	n_18	yes	29	high800	pull	27	11	1072.98238899885	pull	1447.19422099943	pull	1	2	1682.47622247873	2	1207.12109047963	1	744.201219771639	1	1214.58652260117	1	798.496249422897	1	16152.2383674819	29	2.17852893394956	1	17	14	13	12	44	ja	ja
71	pushPullEmp	20151009T144346	18	w	20	r	2	12	5	71	0	neutral	3	1	n_16	n_18	yes	29	low400	push	27	11	757.88220899913	push	1070.75340199945	push	1	2	1682.47622247873	2	1207.12109047963	1	744.201219771639	1	1214.58652260117	1	798.496249422897	1	16152.2383674819	29	2.17852893394956	1	17	14	13	12	44	ja	ja
72	pushPullEmp	20151009T144353	18	w	20	r	2	12	6	72	0	neutral	3	1	n_13	n_18	yes	29	high800	pull	27	11	1158.85203199933	pull	1509.69280599666	pull	1	2	1682.47622247873	2	1207.12109047963	1	744.201219771639	1	1214.58652260117	1	798.496249422897	1	16152.2383674819	29	2.17852893394956	1	17	14	13	12	44	ja	ja
73	pushPullEmp	20151009T144453	18	w	20	r	2	13	1	73	0	sad	4	2	s_24	s_24	yes	29	low400	push	27	11	720.254463997757	push	1020.52565800032	push	1	2	1385.87228924371	3	1714.46984124486	3	2296.9589534805	1	950.724824244389	1	1778.0714202454	2	1850.5051042448	29	2.77447608318471	1	17	14	13	12	44	ja	ja
74	pushPullEmp	20151009T144500	18	w	20	r	2	13	2	74	0	sad	4	2	s_19	s_24	yes	29	high800	pull	27	11	425.826648998627	pull	750.02038999708	pull	1	2	1385.87228924371	3	1714.46984124486	3	2296.9589534805	1	950.724824244389	1	1778.0714202454	2	1850.5051042448	29	2.77447608318471	1	17	14	13	12	44	ja	ja
75	pushPullEmp	20151009T144507	18	w	20	r	2	13	3	75	0	sad	4	2	s_21	s_24	yes	29	low400	push	27	11	675.338692001882	push	1054.12401299973	push	1	2	1385.87228924371	3	1714.46984124486	3	2296.9589534805	1	950.724824244389	1	1778.0714202454	2	1850.5051042448	29	2.77447608318471	1	17	14	13	12	44	ja	ja
76	pushPullEmp	20151009T144515	18	w	20	r	2	13	4	76	0	sad	4	2	s_23	s_24	yes	29	low400	push	27	11	632.460659998382	push	1021.6030420007	push	1	2	1385.87228924371	3	1714.46984124486	3	2296.9589534805	1	950.724824244389	1	1778.0714202454	2	1850.5051042448	29	2.77447608318471	1	17	14	13	12	44	ja	ja
77	pushPullEmp	20151009T144522	18	w	20	r	2	13	5	77	0	sad	4	2	s_20	s_24	yes	29	high800	pull	27	11	489.336703997542	pull	834.900565000571	pull	1	2	1385.87228924371	3	1714.46984124486	3	2296.9589534805	1	950.724824244389	1	1778.0714202454	2	1850.5051042448	29	2.77447608318471	1	17	14	13	12	44	ja	ja
78	pushPullEmp	20151009T144529	18	w	20	r	2	13	6	78	0	sad	4	2	s_22	s_24	yes	29	low400	push	27	11	579.320691001252	push	945.141788000095	push	1	2	1385.87228924371	3	1714.46984124486	3	2296.9589534805	1	950.724824244389	1	1778.0714202454	2	1850.5051042448	29	2.77447608318471	1	17	14	13	12	44	ja	ja
79	pushPullEmp	20151009T144625	18	w	20	r	2	14	1	79	0	sad	3	2	s_13	s_15	yes	29	low400	push	27	11	632.43661000079	push	924.3221079988	push	1	2	431.068566656904	2	359.44290124462	3	1457.95101842305	1	1763.62926671572	1	755.328554769221	1	936.908559480798	29	2.5726523409503	1	17	14	13	12	44	ja	ja
80	pushPullEmp	20151009T144632	18	w	20	r	2	14	2	80	0	sad	3	2	s_15	s_15	yes	29	high800	pull	27	11	405.576978998695	pull	747.823932000145	pull	1	2	431.068566656904	2	359.44290124462	3	1457.95101842305	1	1763.62926671572	1	755.328554769221	1	936.908559480798	29	2.5726523409503	1	17	14	13	12	44	ja	ja
81	pushPullEmp	20151009T144639	18	w	20	r	2	14	3	81	0	sad	3	2	s_16	s_15	yes	29	low400	push	27	11	504.454672997876	push	836.414779000828	push	1	2	431.068566656904	2	359.44290124462	3	1457.95101842305	1	1763.62926671572	1	755.328554769221	1	936.908559480798	29	2.5726523409503	1	17	14	13	12	44	ja	ja
82	pushPullEmp	20151009T144646	18	w	20	r	2	14	4	82	0	sad	3	2	s_14	s_15	yes	29	high800	pull	27	11	540.817909997102	pull	875.062166999967	pull	1	2	431.068566656904	2	359.44290124462	3	1457.95101842305	1	1763.62926671572	1	755.328554769221	1	936.908559480798	29	2.5726523409503	1	17	14	13	12	44	ja	ja
83	pushPullEmp	20151009T144653	18	w	20	r	2	14	5	83	0	sad	3	2	s_17	s_15	yes	29	high800	pull	27	11	626.84610300028	pull	986.140604999382	pull	1	2	431.068566656904	2	359.44290124462	3	1457.95101842305	1	1763.62926671572	1	755.328554769221	1	936.908559480798	29	2.5726523409503	1	17	14	13	12	44	ja	ja
84	pushPullEmp	20151009T144701	18	w	20	r	2	14	6	84	0	sad	3	2	s_18	s_15	yes	29	low400	push	27	11	1018.57127300071	push	1382.53200899897	push	1	2	431.068566656904	2	359.44290124462	3	1457.95101842305	1	1763.62926671572	1	755.328554769221	1	936.908559480798	29	2.5726523409503	1	17	14	13	12	44	ja	ja
85	pushPullEmp	20151009T144740	18	w	20	r	2	15	1	85	0	stroke	6	3	h_32	h_34	yes	29	low400	push	27	11	667.483238000277	push	952.629831996892	push	1	2	1626.02839848114	2	1485.74301924236	2	1318.52051442547	2	1548.24838547938	1	697.725358772004	1	1971.14350424454	29	2.88843441971403	1	17	14	13	12	44	ja	ja
86	pushPullEmp	20151009T144747	18	w	20	r	2	15	2	86	0	stroke	6	3	h_34	h_34	yes	29	high800	pull	27	11	503.70386999828	pull	805.807740997698	pull	1	2	1626.02839848114	2	1485.74301924236	2	1318.52051442547	2	1548.24838547938	1	697.725358772004	1	1971.14350424454	29	2.88843441971403	1	17	14	13	12	44	ja	ja
87	pushPullEmp	20151009T144755	18	w	20	r	2	15	3	87	0	stroke	6	3	h_36	h_34	yes	29	high800	pull	27	11	799.218678001926	pull	1097.43910100122	pull	1	2	1626.02839848114	2	1485.74301924236	2	1318.52051442547	2	1548.24838547938	1	697.725358772004	1	1971.14350424454	29	2.88843441971403	1	17	14	13	12	44	ja	ja
88	pushPullEmp	20151009T144802	18	w	20	r	2	15	4	88	0	stroke	6	3	h_35	h_34	yes	29	low400	push	27	11	638.327562999009	push	984.836507999105	push	1	2	1626.02839848114	2	1485.74301924236	2	1318.52051442547	2	1548.24838547938	1	697.725358772004	1	1971.14350424454	29	2.88843441971403	1	17	14	13	12	44	ja	ja
89	pushPullEmp	20151009T144810	18	w	20	r	2	15	5	89	0	stroke	6	3	h_31	h_34	yes	29	high800	pull	27	11	724.158176001656	pull	995.997072000027	pull	1	2	1626.02839848114	2	1485.74301924236	2	1318.52051442547	2	1548.24838547938	1	697.725358772004	1	1971.14350424454	29	2.88843441971403	1	17	14	13	12	44	ja	ja
90	pushPullEmp	20151009T144817	18	w	20	r	2	15	6	90	0	stroke	6	3	h_33	h_34	yes	29	high800	pull	27	11	460.713912000443	pull	746.154285998869	pull	1	2	1626.02839848114	2	1485.74301924236	2	1318.52051442547	2	1548.24838547938	1	697.725358772004	1	1971.14350424454	29	2.88843441971403	1	17	14	13	12	44	ja	ja
91	pushPullEmp	20151009T144906	18	w	20	r	2	16	1	91	0	stroke	4	3	h_24	h_39	no	17	low400	push	27	11	691.708699999348	push	1028.59074099897	push	1	2	1155.19047947964	2	1439.58452876905	2	805.206583951076	1	857.568008243106	2	903.064234244084	1	700.475425772311	17	2.96888979942378	1	17	14	13	12	44	ja	ja
92	pushPullEmp	20151009T144913	18	w	20	r	2	16	2	92	0	stroke	4	3	h_22	h_39	no	17	low400	push	27	11	505.698238000448	push	865.803097999858	push	1	2	1155.19047947964	2	1439.58452876905	2	805.206583951076	1	857.568008243106	2	903.064234244084	1	700.475425772311	17	2.96888979942378	1	17	14	13	12	44	ja	ja
93	pushPullEmp	20151009T144921	18	w	20	r	2	16	3	93	0	stroke	4	3	h_19	h_39	no	17	high800	pull	27	11	514.638630999689	pull	834.022480000276	pull	1	2	1155.19047947964	2	1439.58452876905	2	805.206583951076	1	857.568008243106	2	903.064234244084	1	700.475425772311	17	2.96888979942378	1	17	14	13	12	44	ja	ja
94	pushPullEmp	20151009T144928	18	w	20	r	2	16	4	94	0	stroke	4	3	h_21	h_39	no	17	low400	push	27	11	502.378456999693	push	844.701516998	push	1	2	1155.19047947964	2	1439.58452876905	2	805.206583951076	1	857.568008243106	2	903.064234244084	1	700.475425772311	17	2.96888979942378	1	17	14	13	12	44	ja	ja
95	pushPullEmp	20151009T144935	18	w	20	r	2	16	5	95	0	stroke	4	3	h_23	h_39	no	17	high800	pull	27	11	538.52428500168	pull	848.435735001753	pull	1	2	1155.19047947964	2	1439.58452876905	2	805.206583951076	1	857.568008243106	2	903.064234244084	1	700.475425772311	17	2.96888979942378	1	17	14	13	12	44	ja	ja
96	pushPullEmp	20151009T144942	18	w	20	r	2	16	6	96	0	stroke	4	3	h_20	h_39	no	17	low400	push	27	11	661.712336000259	push	967.045298998622	push	1	2	1155.19047947964	2	1439.58452876905	2	805.206583951076	1	857.568008243106	2	903.064234244084	1	700.475425772311	17	2.96888979942378	1	17	14	13	12	44	ja	ja
97	pushPullEmp	20151009T145023	18	w	20	r	2	17	1	97	0	neutral	5	1	n_30	n_38	no	17	low400	push	27	11	800.65160600032	pull	1160.30472500177	pull	2	1	1007.58868671619	2	582.315796240437	2	969.771483476507	1	1158.88541406457	1	732.944239185599	1	712.928307355469	17	2.78816447953432	1	17	14	13	12	44	ja	ja
98	pushPullEmp	20151009T145030	18	w	20	r	2	17	2	98	0	neutral	5	1	n_28	n_38	no	17	high800	pull	27	11	589.690281001007	pull	940.077116999513	pull	1	1	1007.58868671619	2	582.315796240437	2	969.771483476507	1	1158.88541406457	1	732.944239185599	1	712.928307355469	17	2.78816447953432	1	17	14	13	12	44	ja	ja
99	pushPullEmp	20151009T145038	18	w	20	r	2	17	3	99	0	neutral	5	1	n_29	n_38	no	17	low400	push	27	11	742.820565002243	push	1092.97659300055	push	1	1	1007.58868671619	2	582.315796240437	2	969.771483476507	1	1158.88541406457	1	732.944239185599	1	712.928307355469	17	2.78816447953432	1	17	14	13	12	44	ja	ja
100	pushPullEmp	20151009T145045	18	w	20	r	2	17	4	100	0	neutral	5	1	n_26	n_38	no	17	high800	pull	27	11	524.677009000996	pull	894.53573799922	pull	1	1	1007.58868671619	2	582.315796240437	2	969.771483476507	1	1158.88541406457	1	732.944239185599	1	712.928307355469	17	2.78816447953432	1	17	14	13	12	44	ja	ja
101	pushPullEmp	20151009T145053	18	w	20	r	2	17	5	101	0	neutral	5	1	n_27	n_38	no	17	low400	push	27	11	1066.13293199855	push	1425.86817700005	push	1	1	1007.58868671619	2	582.315796240437	2	969.771483476507	1	1158.88541406457	1	732.944239185599	1	712.928307355469	17	2.78816447953432	1	17	14	13	12	44	ja	ja
102	pushPullEmp	20151009T145100	18	w	20	r	2	17	6	102	0	neutral	5	1	n_25	n_38	no	17	low400	push	27	11	586.175209001434	push	922.627256000036	push	1	1	1007.58868671619	2	582.315796240437	2	969.771483476507	1	1158.88541406457	1	732.944239185599	1	712.928307355469	17	2.78816447953432	1	17	14	13	12	44	ja	ja
103	pushPullEmp	20151009T145138	18	w	20	r	2	18	1	103	0	neutral	2	1	n_12	n_7	yes	29	high800	pull	27	11	628.791533002281	pull	953.827534001088	pull	1	2	943.760771187954	2	1349.14302742254	1	1182.69874977341	2	1866.81536324249	1	695.371551479184	1	604.35274271731	29	1.86656118418614	1	17	14	13	12	44	ja	ja
104	pushPullEmp	20151009T145145	18	w	20	r	2	18	2	104	0	neutral	2	1	n_11	n_7	yes	29	low400	push	27	11	739.837888998503	push	1153.74179099954	push	1	2	943.760771187954	2	1349.14302742254	1	1182.69874977341	2	1866.81536324249	1	695.371551479184	1	604.35274271731	29	1.86656118418614	1	17	14	13	12	44	ja	ja
105	pushPullEmp	20151009T145152	18	w	20	r	2	18	3	105	0	neutral	2	1	n_8	n_7	yes	29	high800	pull	27	11	596.893529999856	pull	995.312016001757	pull	1	2	943.760771187954	2	1349.14302742254	1	1182.69874977341	2	1866.81536324249	1	695.371551479184	1	604.35274271731	29	1.86656118418614	1	17	14	13	12	44	ja	ja
106	pushPullEmp	20151009T145200	18	w	20	r	2	18	4	106	0	neutral	2	1	n_9	n_7	yes	29	low400	push	27	11	706.793583001039	push	1027.20091300135	push	1	2	943.760771187954	2	1349.14302742254	1	1182.69874977341	2	1866.81536324249	1	695.371551479184	1	604.35274271731	29	1.86656118418614	1	17	14	13	12	44	ja	ja
107	pushPullEmp	20151009T145207	18	w	20	r	2	18	5	107	0	neutral	2	1	n_10	n_7	yes	29	low400	push	27	11	663.570429001178	push	975.160842000245	push	1	2	943.760771187954	2	1349.14302742254	1	1182.69874977341	2	1866.81536324249	1	695.371551479184	1	604.35274271731	29	1.86656118418614	1	17	14	13	12	44	ja	ja
108	pushPullEmp	20151009T145214	18	w	20	r	2	18	6	108	0	neutral	2	1	n_7	n_7	yes	29	high800	pull	27	11	705.555886000278	pull	1067.06783299806	pull	1	2	943.760771187954	2	1349.14302742254	1	1182.69874977341	2	1866.81536324249	1	695.371551479184	1	604.35274271731	29	1.86656118418614	1	17	14	13	12	44	ja	ja
109	pushPullEmp	20151009T145255	18	w	20	r	2	19	1	109	0	sad	6	2	s_31	s_39	no	17	high800	pull	27	11	604.099788000283	pull	941.66530699961	pull	1	2	783.994864188571	2	615.037190244038	3	1159.7844637181	1	2096.77171147996	1	624.848585008294	1	698.077617769741	17	2.77157224142502	1	17	14	13	12	44	ja	ja
110	pushPullEmp	20151009T145303	18	w	20	r	2	19	2	110	0	sad	6	2	s_34	s_39	no	17	low400	push	27	11	664.963178998121	push	962.19951399992	push	1	2	783.994864188571	2	615.037190244038	3	1159.7844637181	1	2096.77171147996	1	624.848585008294	1	698.077617769741	17	2.77157224142502	1	17	14	13	12	44	ja	ja
111	pushPullEmp	20151009T145310	18	w	20	r	2	19	3	111	0	sad	6	2	s_33	s_39	no	17	low400	push	27	11	757.347977999103	push	1037.36003400141	push	1	2	783.994864188571	2	615.037190244038	3	1159.7844637181	1	2096.77171147996	1	624.848585008294	1	698.077617769741	17	2.77157224142502	1	17	14	13	12	44	ja	ja
112	pushPullEmp	20151009T145318	18	w	20	r	2	19	4	112	0	sad	6	2	s_35	s_39	no	17	high800	pull	27	11	413.302383999602	pull	696.358670999965	pull	1	2	783.994864188571	2	615.037190244038	3	1159.7844637181	1	2096.77171147996	1	624.848585008294	1	698.077617769741	17	2.77157224142502	1	17	14	13	12	44	ja	ja
113	pushPullEmp	20151009T145325	18	w	20	r	2	19	5	113	0	sad	6	2	s_36	s_39	no	17	low400	push	27	11	460.88108099805	push	741.507844998821	push	1	2	783.994864188571	2	615.037190244038	3	1159.7844637181	1	2096.77171147996	1	624.848585008294	1	698.077617769741	17	2.77157224142502	1	17	14	13	12	44	ja	ja
114	pushPullEmp	20151009T145332	18	w	20	r	2	19	6	114	0	sad	6	2	s_32	s_39	no	17	high800	pull	27	11	636.42300300044	pull	946.930493998574	pull	1	2	783.994864188571	2	615.037190244038	3	1159.7844637181	1	2096.77171147996	1	624.848585008294	1	698.077617769741	17	2.77157224142502	1	17	14	13	12	44	ja	ja
115	pushPullEmp	20151009T145412	18	w	20	r	2	20	1	115	0	sad	2	2	s_11	s_38	no	17	high800	pull	27	11	523.640041002276	pull	819.114573000756	pull	1	3	1193.13543347744	3	1081.03597100853	2	1843.70735448101	2	2440.82448148038	1	852.285097298591	1	925.896333243145	17	5.08105466947745	1	17	14	13	12	44	ja	ja
116	pushPullEmp	20151009T145419	18	w	20	r	2	20	2	116	0	sad	2	2	s_10	s_38	no	17	low400	push	27	11	585.329879998724	push	893.668747000745	push	1	3	1193.13543347744	3	1081.03597100853	2	1843.70735448101	2	2440.82448148038	1	852.285097298591	1	925.896333243145	17	5.08105466947745	1	17	14	13	12	44	ja	ja
117	pushPullEmp	20151009T145426	18	w	20	r	2	20	3	117	0	sad	2	2	s_7	s_38	no	17	high800	pull	27	11	576.821073998261	pull	904.061599997774	pull	1	3	1193.13543347744	3	1081.03597100853	2	1843.70735448101	2	2440.82448148038	1	852.285097298591	1	925.896333243145	17	5.08105466947745	1	17	14	13	12	44	ja	ja
118	pushPullEmp	20151009T145433	18	w	20	r	2	20	4	118	0	sad	2	2	s_8	s_38	no	17	high800	pull	27	11	692.490461998299	pull	1074.74518299851	pull	1	3	1193.13543347744	3	1081.03597100853	2	1843.70735448101	2	2440.82448148038	1	852.285097298591	1	925.896333243145	17	5.08105466947745	1	17	14	13	12	44	ja	ja
119	pushPullEmp	20151009T145442	18	w	20	r	2	20	5	119	0	sad	2	2	s_9	s_38	no	17	low400	push	27	11	-1717.19171899956	pull	851.79516699948	push	1	3	1193.13543347744	3	1081.03597100853	2	1843.70735448101	2	2440.82448148038	1	852.285097298591	1	925.896333243145	17	5.08105466947745	1	17	14	13	12	44	ja	ja
120	pushPullEmp	20151009T145450	18	w	20	r	2	20	6	120	0	sad	2	2	s_12	s_38	no	17	low400	push	27	11	563.000938999816	push	857.13523700097	push	1	3	1193.13543347744	3	1081.03597100853	2	1843.70735448101	2	2440.82448148038	1	852.285097298591	1	925.896333243145	17	5.08105466947745	1	17	14	13	12	44	ja	ja
[truncated: 28 more columns]
