# Supplementary material for: Empathic concern and personal distress depend on situational but not dispositional factors
Source: PLoS One. 2019 Nov 14;14(11):e0225102. doi: 10.1371/journal.pone.0225102 (PMC6855434; doi:10.1371/journal.pone.0225102)
Supplement: S3 File — (ZIP) [file pone.0225102.s004.zip › Results/pushPullEmp_19_avg.txt]

expName	date	vpNum	gender	age	handedness	respMapping	block	trial	trialCount	practice	picType	picBlock	picTypeNum	picName	memPicName	memPicPresent	memPicCorrKey	tone	respDirection	panas1Pos	panas1Neg	movementOnset	movementOnsetDirection	movementOffset	movementOffsetDirection	correct	respKeyTender	respTimeTender	respKeyCompassionate	respTimeCompassionate	respKeyMoved	respTimeMoved	respKeyWorried	respTimeWorried	respKeyDistressed	respTimeDistressed	respKeyAlarmed	respTimeAlarmed	memRespKey	memRespTime	correctMemTask	fs	ec	pt	pd	empathy	pqQ1	pqQ2	panas2Pos
1	pushPullEmp	20150804T170950	5	m	29	r	1	1	1	1	1	practice	1	4	p_5	p_2	yes	29	low400	pull	22	11	529.487517999049	pull	686.231728998071	pull	1	1	2247.70775670549	2	5297.54029410105	1	939.830173636437	1	4775.8378936378	1	1382.19550949361	1	1254.99155456782	29	3.30836889877901	1	16	11	19	7	46	ja	nein
2	pushPullEmp	20150804T170957	5	m	29	r	1	1	2	2	1	practice	1	4	p_3	p_2	yes	29	low400	pull	22	11	493.078367998241	pull	617.728094998602	pull	1	1	2247.70775670549	2	5297.54029410105	1	939.830173636437	1	4775.8378936378	1	1382.19550949361	1	1254.99155456782	29	3.30836889877901	1	16	11	19	7	46	ja	nein
3	pushPullEmp	20150804T171004	5	m	29	r	1	1	3	3	1	practice	1	4	p_6	p_2	yes	29	high800	push	22	11	443.937725998083	push	573.066713000415	push	1	1	2247.70775670549	2	5297.54029410105	1	939.830173636437	1	4775.8378936378	1	1382.19550949361	1	1254.99155456782	29	3.30836889877901	1	16	11	19	7	46	ja	nein
4	pushPullEmp	20150804T171010	5	m	29	r	1	1	4	4	1	practice	1	4	p_1	p_2	yes	29	low400	pull	22	11	384.003536000004	pull	512.700551999937	pull	1	1	2247.70775670549	2	5297.54029410105	1	939.830173636437	1	4775.8378936378	1	1382.19550949361	1	1254.99155456782	29	3.30836889877901	1	16	11	19	7	46	ja	nein
5	pushPullEmp	20150804T171017	5	m	29	r	1	1	5	5	1	practice	1	4	p_2	p_2	yes	29	high800	push	22	11	485.230285000493	push	634.001822999475	push	1	1	2247.70775670549	2	5297.54029410105	1	939.830173636437	1	4775.8378936378	1	1382.19550949361	1	1254.99155456782	29	3.30836889877901	1	16	11	19	7	46	ja	nein
6	pushPullEmp	20150804T171024	5	m	29	r	1	1	6	6	1	practice	1	4	p_4	p_2	yes	29	high800	push	22	11	460.256351997377	push	601.583995997207	push	1	1	2247.70775670549	2	5297.54029410105	1	939.830173636437	1	4775.8378936378	1	1382.19550949361	1	1254.99155456782	29	3.30836889877901	1	16	11	19	7	46	ja	nein
7	pushPullEmp	20150804T171120	5	m	29	r	1	2	1	7	1	practice	2	4	p_12	p_13	no	17	low400	pull	22	11	378.586561000091	pull	508.571945999691	pull	1	1	1087.79857057016	1	837.198511173483	2	3603.33805270784	2	1446.15190810146	1	1340.39561063764	1	1148.73368763801	17	2.67767671206093	1	16	11	19	7	46	ja	nein
8	pushPullEmp	20150804T171127	5	m	29	r	1	2	2	8	1	practice	2	4	p_10	p_13	no	17	low400	pull	22	11	398.967550000729	pull	533.414775999612	pull	1	1	1087.79857057016	1	837.198511173483	2	3603.33805270784	2	1446.15190810146	1	1340.39561063764	1	1148.73368763801	17	2.67767671206093	1	16	11	19	7	46	ja	nein
9	pushPullEmp	20150804T171133	5	m	29	r	1	2	3	9	1	practice	2	4	p_11	p_13	no	17	high800	push	22	11	329.452387998463	push	470.440210999077	push	1	1	1087.79857057016	1	837.198511173483	2	3603.33805270784	2	1446.15190810146	1	1340.39561063764	1	1148.73368763801	17	2.67767671206093	1	16	11	19	7	46	ja	nein
10	pushPullEmp	20150804T171140	5	m	29	r	1	2	4	10	1	practice	2	4	p_8	p_13	no	17	high800	push	22	11	574.871513999009	push	710.852802999492	push	1	1	1087.79857057016	1	837.198511173483	2	3603.33805270784	2	1446.15190810146	1	1340.39561063764	1	1148.73368763801	17	2.67767671206093	1	16	11	19	7	46	ja	nein
11	pushPullEmp	20150804T171147	5	m	29	r	1	2	5	11	1	practice	2	4	p_7	p_13	no	17	high800	push	22	11	392.826750000182	push	526.493828000326	push	1	1	1087.79857057016	1	837.198511173483	2	3603.33805270784	2	1446.15190810146	1	1340.39561063764	1	1148.73368763801	17	2.67767671206093	1	16	11	19	7	46	ja	nein
12	pushPullEmp	20150804T171154	5	m	29	r	1	2	6	12	1	practice	2	4	p_9	p_13	no	17	low400	pull	22	11	401.60304399897	pull	541.688857999456	pull	1	1	1087.79857057016	1	837.198511173483	2	3603.33805270784	2	1446.15190810146	1	1340.39561063764	1	1148.73368763801	17	2.67767671206093	1	16	11	19	7	46	ja	nein
13	pushPullEmp	20150804T171253	5	m	29	r	1	3	1	13	0	stroke	2	3	h_7	h_11	yes	29	high800	push	22	11	531.937668000959	push	674.743734001007	push	1	4	3132.56029663899	6	5397.15701103341	3	5792.5984828471	2	2393.73104770493	2	2340.67006928308	6	3992.90199610186	29	2.26927010110012	1	16	11	19	7	46	ja	nein
14	pushPullEmp	20150804T171301	5	m	29	r	1	3	2	14	0	stroke	2	3	h_11	h_11	yes	29	low400	pull	22	11	473.689994999499	pull	603.861989001511	pull	1	4	3132.56029663899	6	5397.15701103341	3	5792.5984828471	2	2393.73104770493	2	2340.67006928308	6	3992.90199610186	29	2.26927010110012	1	16	11	19	7	46	ja	nein
15	pushPullEmp	20150804T171309	5	m	29	r	1	3	3	15	0	stroke	2	3	h_9	h_11	yes	29	low400	pull	22	11	413.535566999693	pull	545.457580999122	pull	1	4	3132.56029663899	6	5397.15701103341	3	5792.5984828471	2	2393.73104770493	2	2340.67006928308	6	3992.90199610186	29	2.26927010110012	1	16	11	19	7	46	ja	nein
16	pushPullEmp	20150804T171315	5	m	29	r	1	3	4	16	0	stroke	2	3	h_8	h_11	yes	29	high800	push	22	11	519.438849000726	push	630.470923001558	push	1	4	3132.56029663899	6	5397.15701103341	3	5792.5984828471	2	2393.73104770493	2	2340.67006928308	6	3992.90199610186	29	2.26927010110012	1	16	11	19	7	46	ja	nein
17	pushPullEmp	20150804T171322	5	m	29	r	1	3	5	17	0	stroke	2	3	h_12	h_11	yes	29	high800	push	22	11	484.983739001706	push	620.923583001655	push	1	4	3132.56029663899	6	5397.15701103341	3	5792.5984828471	2	2393.73104770493	2	2340.67006928308	6	3992.90199610186	29	2.26927010110012	1	16	11	19	7	46	ja	nein
18	pushPullEmp	20150804T171329	5	m	29	r	1	3	6	18	0	stroke	2	3	h_10	h_11	yes	29	low400	pull	22	11	537.238756001083	pull	708.324647998874	pull	1	4	3132.56029663899	6	5397.15701103341	3	5792.5984828471	2	2393.73104770493	2	2340.67006928308	6	3992.90199610186	29	2.26927010110012	1	16	11	19	7	46	ja	nein
19	pushPullEmp	20150804T171429	5	m	29	r	1	4	1	19	0	stroke	4	3	h_24	h_39	no	17	low400	pull	22	11	392.224672002252	pull	533.241832999105	pull	1	4	1451.99441610021	5	4869.75758456902	5	3749.12336895795	3	6331.53603610117	2	2056.54114656863	5	4300.30093517416	17	2.59632420710113	1	16	11	19	7	46	ja	nein
20	pushPullEmp	20150804T171436	5	m	29	r	1	4	2	20	0	stroke	4	3	h_21	h_39	no	17	high800	push	22	11	396.20778600045	push	545.206370002124	push	1	4	1451.99441610021	5	4869.75758456902	5	3749.12336895795	3	6331.53603610117	2	2056.54114656863	5	4300.30093517416	17	2.59632420710113	1	16	11	19	7	46	ja	nein
21	pushPullEmp	20150804T171443	5	m	29	r	1	4	3	21	0	stroke	4	3	h_23	h_39	no	17	low400	pull	22	11	400.413904003566	pull	544.087542001856	pull	1	4	1451.99441610021	5	4869.75758456902	5	3749.12336895795	3	6331.53603610117	2	2056.54114656863	5	4300.30093517416	17	2.59632420710113	1	16	11	19	7	46	ja	nein
22	pushPullEmp	20150804T171450	5	m	29	r	1	4	4	22	0	stroke	4	3	h_20	h_39	no	17	high800	push	22	11	443.684558001114	push	599.722696001554	push	1	4	1451.99441610021	5	4869.75758456902	5	3749.12336895795	3	6331.53603610117	2	2056.54114656863	5	4300.30093517416	17	2.59632420710113	1	16	11	19	7	46	ja	nein
23	pushPullEmp	20150804T171458	5	m	29	r	1	4	5	23	0	stroke	4	3	h_22	h_39	no	17	low400	pull	22	11	466.655340997822	pull	611.702730998222	pull	1	4	1451.99441610021	5	4869.75758456902	5	3749.12336895795	3	6331.53603610117	2	2056.54114656863	5	4300.30093517416	17	2.59632420710113	1	16	11	19	7	46	ja	nein
24	pushPullEmp	20150804T171505	5	m	29	r	1	4	6	24	0	stroke	4	3	h_19	h_39	no	17	low400	pull	22	11	513.021051999298	pull	680.548736999393	pull	1	4	1451.99441610021	5	4869.75758456902	5	3749.12336895795	3	6331.53603610117	2	2056.54114656863	5	4300.30093517416	17	2.59632420710113	1	16	11	19	7	46	ja	nein
25	pushPullEmp	20150804T171602	5	m	29	r	1	5	1	25	0	neutral	5	1	n_25	n_38	no	17	low400	pull	22	11	412.096041999466	pull	562.342774001881	pull	1	2	2558.33936756608	1	1117.82180849332	1	952.041216707585	2	1380.34030924246	1	764.041123173229	1	894.556356248358	17	2.65931339317103	1	16	11	19	7	46	ja	nein
26	pushPullEmp	20150804T171609	5	m	29	r	1	5	2	26	0	neutral	5	1	n_27	n_38	no	17	high800	push	22	11	380.614429001871	push	533.684648001217	push	1	2	2558.33936756608	1	1117.82180849332	1	952.041216707585	2	1380.34030924246	1	764.041123173229	1	894.556356248358	17	2.65931339317103	1	16	11	19	7	46	ja	nein
27	pushPullEmp	20150804T171615	5	m	29	r	1	5	3	27	0	neutral	5	1	n_29	n_38	no	17	low400	pull	22	11	472.61619700212	pull	610.222901002184	pull	1	2	2558.33936756608	1	1117.82180849332	1	952.041216707585	2	1380.34030924246	1	764.041123173229	1	894.556356248358	17	2.65931339317103	1	16	11	19	7	46	ja	nein
28	pushPullEmp	20150804T171623	5	m	29	r	1	5	4	28	0	neutral	5	1	n_30	n_38	no	17	high800	push	22	11	478.309686000197	push	633.84100599715	push	1	2	2558.33936756608	1	1117.82180849332	1	952.041216707585	2	1380.34030924246	1	764.041123173229	1	894.556356248358	17	2.65931339317103	1	16	11	19	7	46	ja	nein
29	pushPullEmp	20150804T171629	5	m	29	r	1	5	5	29	0	neutral	5	1	n_28	n_38	no	17	low400	pull	22	11	391.730434998753	pull	529.804144999507	pull	1	2	2558.33936756608	1	1117.82180849332	1	952.041216707585	2	1380.34030924246	1	764.041123173229	1	894.556356248358	17	2.65931339317103	1	16	11	19	7	46	ja	nein
30	pushPullEmp	20150804T171637	5	m	29	r	1	5	6	30	0	neutral	5	1	n_26	n_38	no	17	low400	pull	22	11	407.87877600026	pull	578.768196002173	pull	1	2	2558.33936756608	1	1117.82180849332	1	952.041216707585	2	1380.34030924246	1	764.041123173229	1	894.556356248358	17	2.65931339317103	1	16	11	19	7	46	ja	nein
31	pushPullEmp	20150804T171720	5	m	29	r	1	6	1	31	0	neutral	3	1	n_18	n_14	yes	29	high800	push	22	11	452.368699002458	push	619.44857500121	push	1	2	1803.92577110251	3	4307.2872191733	2	2959.60131863831	1	3082.41183056816	1	835.682359640487	1	1657.34876164061	29	3.23014187478111	1	16	11	19	7	46	ja	nein
32	pushPullEmp	20150804T171726	5	m	29	r	1	6	2	32	0	neutral	3	1	n_13	n_14	yes	29	low400	pull	22	11	359.558409999503	pull	504.374576997274	pull	1	2	1803.92577110251	3	4307.2872191733	2	2959.60131863831	1	3082.41183056816	1	835.682359640487	1	1657.34876164061	29	3.23014187478111	1	16	11	19	7	46	ja	nein
33	pushPullEmp	20150804T171733	5	m	29	r	1	6	3	33	0	neutral	3	1	n_16	n_14	yes	29	low400	pull	22	11	349.173706999049	pull	505.471030001994	pull	1	2	1803.92577110251	3	4307.2872191733	2	2959.60131863831	1	3082.41183056816	1	835.682359640487	1	1657.34876164061	29	3.23014187478111	1	16	11	19	7	46	ja	nein
34	pushPullEmp	20150804T171741	5	m	29	r	1	6	4	34	0	neutral	3	1	n_14	n_14	yes	29	high800	push	22	11	339.299792997626	push	496.669342998648	push	1	2	1803.92577110251	3	4307.2872191733	2	2959.60131863831	1	3082.41183056816	1	835.682359640487	1	1657.34876164061	29	3.23014187478111	1	16	11	19	7	46	ja	nein
35	pushPullEmp	20150804T171748	5	m	29	r	1	6	5	35	0	neutral	3	1	n_15	n_14	yes	29	low400	pull	22	11	464.135465000349	pull	627.281194002629	pull	1	2	1803.92577110251	3	4307.2872191733	2	2959.60131863831	1	3082.41183056816	1	835.682359640487	1	1657.34876164061	29	3.23014187478111	1	16	11	19	7	46	ja	nein
36	pushPullEmp	20150804T171756	5	m	29	r	1	6	6	36	0	neutral	3	1	n_17	n_14	yes	29	low400	pull	22	11	603.957253001776	pull	782.014513998642	pull	1	2	1803.92577110251	3	4307.2872191733	2	2959.60131863831	1	3082.41183056816	1	835.682359640487	1	1657.34876164061	29	3.23014187478111	1	16	11	19	7	46	ja	nein
37	pushPullEmp	20150804T171847	5	m	29	r	1	7	1	37	0	sad	1	2	s_1	s_37	no	17	low400	pull	22	11	529.846102999116	pull	682.642072998831	pull	1	7	1762.185648171	8	3178.43222364172	7	2019.20648231317	5	2845.64372277964	2	2908.19553570691	6	1521.57881117455	17	2.55278578510115	1	16	11	19	7	46	ja	nein
38	pushPullEmp	20150804T171854	5	m	29	r	1	7	2	38	0	sad	1	2	s_3	s_37	no	17	low400	pull	22	11	508.452368997387	pull	673.831396000314	pull	1	7	1762.185648171	8	3178.43222364172	7	2019.20648231317	5	2845.64372277964	2	2908.19553570691	6	1521.57881117455	17	2.55278578510115	1	16	11	19	7	46	ja	nein
39	pushPullEmp	20150804T171901	5	m	29	r	1	7	3	39	0	sad	1	2	s_5	s_37	no	17	high800	push	22	11	410.910811001784	push	567.652533001208	push	1	7	1762.185648171	8	3178.43222364172	7	2019.20648231317	5	2845.64372277964	2	2908.19553570691	6	1521.57881117455	17	2.55278578510115	1	16	11	19	7	46	ja	nein
40	pushPullEmp	20150804T171909	5	m	29	r	1	7	4	40	0	sad	1	2	s_4	s_37	no	17	low400	pull	22	11	425.689072001755	pull	555.225002000137	pull	1	7	1762.185648171	8	3178.43222364172	7	2019.20648231317	5	2845.64372277964	2	2908.19553570691	6	1521.57881117455	17	2.55278578510115	1	16	11	19	7	46	ja	nein
41	pushPullEmp	20150804T171916	5	m	29	r	1	7	5	41	0	sad	1	2	s_6	s_37	no	17	high800	push	22	11	429.665914001002	push	584.378710998048	push	1	7	1762.185648171	8	3178.43222364172	7	2019.20648231317	5	2845.64372277964	2	2908.19553570691	6	1521.57881117455	17	2.55278578510115	1	16	11	19	7	46	ja	nein
42	pushPullEmp	20150804T171923	5	m	29	r	1	7	6	42	0	sad	1	2	s_2	s_37	no	17	low400	pull	22	11	392.410931998602	pull	544.532274997327	pull	1	7	1762.185648171	8	3178.43222364172	7	2019.20648231317	5	2845.64372277964	2	2908.19553570691	6	1521.57881117455	17	2.55278578510115	1	16	11	19	7	46	ja	nein
43	pushPullEmp	20150804T172018	5	m	29	r	1	8	1	43	0	sad	6	2	s_35	s_39	no	17	high800	push	22	11	491.423918999615	push	671.332201999874	push	1	8	909.548163170257	8	3090.01913124666	8	2072.98999924387	6	4559.54498717256	4	3447.85284517275	8	1316.43285317114	17	2.1458363376405	1	16	11	19	7	46	ja	nein
44	pushPullEmp	20150804T172025	5	m	29	r	1	8	2	44	0	sad	6	2	s_33	s_39	no	17	high800	push	22	11	385.195169000217	push	527.044760000426	push	1	8	909.548163170257	8	3090.01913124666	8	2072.98999924387	6	4559.54498717256	4	3447.85284517275	8	1316.43285317114	17	2.1458363376405	1	16	11	19	7	46	ja	nein
45	pushPullEmp	20150804T172033	5	m	29	r	1	8	3	45	0	sad	6	2	s_32	s_39	no	17	low400	pull	22	11	406.822645999346	pull	567.121461000061	pull	1	8	909.548163170257	8	3090.01913124666	8	2072.98999924387	6	4559.54498717256	4	3447.85284517275	8	1316.43285317114	17	2.1458363376405	1	16	11	19	7	46	ja	nein
46	pushPullEmp	20150804T172040	5	m	29	r	1	8	4	46	0	sad	6	2	s_31	s_39	no	17	high800	push	22	11	452.383174000104	push	580.270195997698	push	1	8	909.548163170257	8	3090.01913124666	8	2072.98999924387	6	4559.54498717256	4	3447.85284517275	8	1316.43285317114	17	2.1458363376405	1	16	11	19	7	46	ja	nein
47	pushPullEmp	20150804T172047	5	m	29	r	1	8	5	47	0	sad	6	2	s_36	s_39	no	17	low400	pull	22	11	485.38194900073	pull	658.071396001906	pull	1	8	909.548163170257	8	3090.01913124666	8	2072.98999924387	6	4559.54498717256	4	3447.85284517275	8	1316.43285317114	17	2.1458363376405	1	16	11	19	7	46	ja	nein
48	pushPullEmp	20150804T172054	5	m	29	r	1	8	6	48	0	sad	6	2	s_34	s_39	no	17	low400	pull	22	11	417.321766001696	pull	581.693996001268	pull	1	8	909.548163170257	8	3090.01913124666	8	2072.98999924387	6	4559.54498717256	4	3447.85284517275	8	1316.43285317114	17	2.1458363376405	1	16	11	19	7	46	ja	nein
49	pushPullEmp	20150804T172143	5	m	29	r	1	9	1	49	0	stroke	5	3	h_25	h_30	yes	29	high800	push	22	11	633.352678002761	push	790.04824300055	push	1	4	5465.429331427	4	2210.73212399278	5	4752.51705964183	4	4310.98230956559	1	1927.36355570742	5	1486.07293110035	29	2.05265769124526	1	16	11	19	7	46	ja	nein
50	pushPullEmp	20150804T172150	5	m	29	r	1	9	2	50	0	stroke	5	3	h_29	h_30	yes	29	high800	push	22	11	361.732811000053	push	525.207965000533	push	1	4	5465.429331427	4	2210.73212399278	5	4752.51705964183	4	4310.98230956559	1	1927.36355570742	5	1486.07293110035	29	2.05265769124526	1	16	11	19	7	46	ja	nein
51	pushPullEmp	20150804T172157	5	m	29	r	1	9	3	51	0	stroke	5	3	h_26	h_30	yes	29	low400	pull	22	11	481.259627001331	pull	636.106404998922	pull	1	4	5465.429331427	4	2210.73212399278	5	4752.51705964183	4	4310.98230956559	1	1927.36355570742	5	1486.07293110035	29	2.05265769124526	1	16	11	19	7	46	ja	nein
52	pushPullEmp	20150804T172204	5	m	29	r	1	9	4	52	0	stroke	5	3	h_30	h_30	yes	29	high800	push	22	11	427.830035997526	push	613.723768997355	push	1	4	5465.429331427	4	2210.73212399278	5	4752.51705964183	4	4310.98230956559	1	1927.36355570742	5	1486.07293110035	29	2.05265769124526	1	16	11	19	7	46	ja	nein
53	pushPullEmp	20150804T172211	5	m	29	r	1	9	5	53	0	stroke	5	3	h_27	h_30	yes	29	high800	push	22	11	374.017343000654	push	500.104737001588	push	1	4	5465.429331427	4	2210.73212399278	5	4752.51705964183	4	4310.98230956559	1	1927.36355570742	5	1486.07293110035	29	2.05265769124526	1	16	11	19	7	46	ja	nein
54	pushPullEmp	20150804T172218	5	m	29	r	1	9	6	54	0	stroke	5	3	h_28	h_30	yes	29	low400	pull	22	11	417.713091002341	pull	560.161802000337	pull	1	4	5465.429331427	4	2210.73212399278	5	4752.51705964183	4	4310.98230956559	1	1927.36355570742	5	1486.07293110035	29	2.05265769124526	1	16	11	19	7	46	ja	nein
55	pushPullEmp	20150804T172313	5	m	29	r	1	10	1	55	0	stroke	6	3	h_33	h_32	yes	29	high800	push	22	11	507.892038999766	push	675.346682000149	push	1	7	2487.36977924636	8	2469.55294663712	7	1686.03169063863	7	3192.9456668513	4	2730.56702517351	8	906.780686244019	29	2.18962136624395	1	16	11	19	7	46	ja	nein
56	pushPullEmp	20150804T172320	5	m	29	r	1	10	2	56	0	stroke	6	3	h_32	h_32	yes	29	high800	push	22	11	363.613484000874	push	507.153613000904	push	1	7	2487.36977924636	8	2469.55294663712	7	1686.03169063863	7	3192.9456668513	4	2730.56702517351	8	906.780686244019	29	2.18962136624395	1	16	11	19	7	46	ja	nein
57	pushPullEmp	20150804T172327	5	m	29	r	1	10	3	57	0	stroke	6	3	h_31	h_32	yes	29	low400	pull	22	11	408.242412998632	pull	536.728073998645	pull	1	7	2487.36977924636	8	2469.55294663712	7	1686.03169063863	7	3192.9456668513	4	2730.56702517351	8	906.780686244019	29	2.18962136624395	1	16	11	19	7	46	ja	nein
58	pushPullEmp	20150804T172333	5	m	29	r	1	10	4	58	0	stroke	6	3	h_36	h_32	yes	29	low400	pull	22	11	411.540488999279	pull	576.81907799936	pull	1	7	2487.36977924636	8	2469.55294663712	7	1686.03169063863	7	3192.9456668513	4	2730.56702517351	8	906.780686244019	29	2.18962136624395	1	16	11	19	7	46	ja	nein
59	pushPullEmp	20150804T172340	5	m	29	r	1	10	5	59	0	stroke	6	3	h_34	h_32	yes	29	high800	push	22	11	320.409989001841	push	456.162464000139	push	1	7	2487.36977924636	8	2469.55294663712	7	1686.03169063863	7	3192.9456668513	4	2730.56702517351	8	906.780686244019	29	2.18962136624395	1	16	11	19	7	46	ja	nein
60	pushPullEmp	20150804T172347	5	m	29	r	1	10	6	60	0	stroke	6	3	h_35	h_32	yes	29	low400	pull	22	11	377.430497001711	pull	518.486360999901	pull	1	7	2487.36977924636	8	2469.55294663712	7	1686.03169063863	7	3192.9456668513	4	2730.56702517351	8	906.780686244019	29	2.18962136624395	1	16	11	19	7	46	ja	nein
61	pushPullEmp	20150804T172433	5	m	29	r	1	11	1	61	0	neutral	2	1	n_11	n_7	yes	29	high800	push	22	11	341.788632997923	push	518.282347998029	push	1	1	888.172440569178	2	1861.94357717613	1	853.306787172187	3	2393.46465163908	2	2248.23128617209	2	1099.48419663851	29	2.3443432400345	1	16	11	19	7	46	ja	nein
62	pushPullEmp	20150804T172440	5	m	29	r	1	11	2	62	0	neutral	2	1	n_7	n_7	yes	29	high800	push	22	11	390.690085000533	push	557.06346200066	push	1	1	888.172440569178	2	1861.94357717613	1	853.306787172187	3	2393.46465163908	2	2248.23128617209	2	1099.48419663851	29	2.3443432400345	1	16	11	19	7	46	ja	nein
63	pushPullEmp	20150804T172447	5	m	29	r	1	11	3	63	0	neutral	2	1	n_12	n_7	yes	29	low400	pull	22	11	376.212035999633	pull	524.374817999051	pull	1	1	888.172440569178	2	1861.94357717613	1	853.306787172187	3	2393.46465163908	2	2248.23128617209	2	1099.48419663851	29	2.3443432400345	1	16	11	19	7	46	ja	nein
64	pushPullEmp	20150804T172455	5	m	29	r	1	11	4	64	0	neutral	2	1	n_8	n_7	yes	29	high800	push	22	11	418.476017002016	push	566.305655999808	push	1	1	888.172440569178	2	1861.94357717613	1	853.306787172187	3	2393.46465163908	2	2248.23128617209	2	1099.48419663851	29	2.3443432400345	1	16	11	19	7	46	ja	nein
65	pushPullEmp	20150804T172502	5	m	29	r	1	11	5	65	0	neutral	2	1	n_9	n_7	yes	29	high800	push	22	11	382.162032000546	push	534.154346000927	push	1	1	888.172440569178	2	1861.94357717613	1	853.306787172187	3	2393.46465163908	2	2248.23128617209	2	1099.48419663851	29	2.3443432400345	1	16	11	19	7	46	ja	nein
66	pushPullEmp	20150804T172509	5	m	29	r	1	11	6	66	0	neutral	2	1	n_10	n_7	yes	29	low400	pull	22	11	439.570505000011	pull	607.319901998271	pull	1	1	888.172440569178	2	1861.94357717613	1	853.306787172187	3	2393.46465163908	2	2248.23128617209	2	1099.48419663851	29	2.3443432400345	1	16	11	19	7	46	ja	nein
67	pushPullEmp	20150804T172551	5	m	29	r	1	12	1	67	0	neutral	1	1	n_3	n_2	yes	29	low400	pull	22	11	570.739668000082	pull	751.922834998462	pull	1	2	1132.41112403193	3	1598.45880509965	3	1406.95743970718	2	2881.64739884814	1	821.631661245192	3	1607.0409004933	29	1.90237726617488	1	16	11	19	7	46	ja	nein
68	pushPullEmp	20150804T172558	5	m	29	r	1	12	2	68	0	neutral	1	1	n_4	n_2	yes	29	high800	push	22	11	549.629519998329	push	726.547321998718	push	1	2	1132.41112403193	3	1598.45880509965	3	1406.95743970718	2	2881.64739884814	1	821.631661245192	3	1607.0409004933	29	1.90237726617488	1	16	11	19	7	46	ja	nein
69	pushPullEmp	20150804T172605	5	m	29	r	1	12	3	69	0	neutral	1	1	n_5	n_2	yes	29	high800	push	22	11	384.879076998099	push	549.803245997377	push	1	2	1132.41112403193	3	1598.45880509965	3	1406.95743970718	2	2881.64739884814	1	821.631661245192	3	1607.0409004933	29	1.90237726617488	1	16	11	19	7	46	ja	nein
70	pushPullEmp	20150804T172613	5	m	29	r	1	12	4	70	0	neutral	1	1	n_1	n_2	yes	29	low400	pull	22	11	395.688006999175	pull	564.858070999529	pull	1	2	1132.41112403193	3	1598.45880509965	3	1406.95743970718	2	2881.64739884814	1	821.631661245192	3	1607.0409004933	29	1.90237726617488	1	16	11	19	7	46	ja	nein
71	pushPullEmp	20150804T172620	5	m	29	r	1	12	5	71	0	neutral	1	1	n_6	n_2	yes	29	high800	push	22	11	392.317513999937	push	530.974022999639	push	1	2	1132.41112403193	3	1598.45880509965	3	1406.95743970718	2	2881.64739884814	1	821.631661245192	3	1607.0409004933	29	1.90237726617488	1	16	11	19	7	46	ja	nein
72	pushPullEmp	20150804T172627	5	m	29	r	1	12	6	72	0	neutral	1	1	n_2	n_2	yes	29	high800	push	22	11	387.575478997955	push	533.595210999105	push	1	2	1132.41112403193	3	1598.45880509965	3	1406.95743970718	2	2881.64739884814	1	821.631661245192	3	1607.0409004933	29	1.90237726617488	1	16	11	19	7	46	ja	nein
73	pushPullEmp	20150804T172711	5	m	29	r	1	13	1	73	0	stroke	3	3	h_16	h_38	no	17	low400	pull	22	11	370.43133899977	pull	523.353804000071	pull	1	7	1396.09740670858	8	1698.31665652964	8	1812.35235924396	7	12348.9094741744	5	3438.4776974257	8	2082.21542695901	17	2.08516068303288	1	16	11	19	7	46	ja	nein
74	pushPullEmp	20150804T172718	5	m	29	r	1	13	2	74	0	stroke	3	3	h_17	h_38	no	17	high800	push	22	11	473.114661998698	push	626.816085000319	push	1	7	1396.09740670858	8	1698.31665652964	8	1812.35235924396	7	12348.9094741744	5	3438.4776974257	8	2082.21542695901	17	2.08516068303288	1	16	11	19	7	46	ja	nein
75	pushPullEmp	20150804T172725	5	m	29	r	1	13	3	75	0	stroke	3	3	h_14	h_38	no	17	low400	pull	22	11	370.645774000062	pull	517.817128998198	pull	1	7	1396.09740670858	8	1698.31665652964	8	1812.35235924396	7	12348.9094741744	5	3438.4776974257	8	2082.21542695901	17	2.08516068303288	1	16	11	19	7	46	ja	nein
76	pushPullEmp	20150804T172732	5	m	29	r	1	13	4	76	0	stroke	3	3	h_18	h_38	no	17	low400	pull	22	11	466.366923002468	pull	608.44714000207	pull	1	7	1396.09740670858	8	1698.31665652964	8	1812.35235924396	7	12348.9094741744	5	3438.4776974257	8	2082.21542695901	17	2.08516068303288	1	16	11	19	7	46	ja	nein
77	pushPullEmp	20150804T172740	5	m	29	r	1	13	5	77	0	stroke	3	3	h_15	h_38	no	17	high800	push	22	11	459.536564000999	push	592.20315299838	push	1	7	1396.09740670858	8	1698.31665652964	8	1812.35235924396	7	12348.9094741744	5	3438.4776974257	8	2082.21542695901	17	2.08516068303288	1	16	11	19	7	46	ja	nein
78	pushPullEmp	20150804T172746	5	m	29	r	1	13	6	78	0	stroke	3	3	h_13	h_38	no	17	high800	push	22	11	407.347183000529	push	549.639018000453	push	1	7	1396.09740670858	8	1698.31665652964	8	1812.35235924396	7	12348.9094741744	5	3438.4776974257	8	2082.21542695901	17	2.08516068303288	1	16	11	19	7	46	ja	nein
79	pushPullEmp	20150804T172840	5	m	29	r	1	14	1	79	0	stroke	1	3	h_2	h_37	no	17	low400	pull	22	11	405.590920999297	pull	541.413008998556	pull	1	8	1084.85474478221	8	1988.50841663807	7	1207.41076763807	7	1640.46301770577	6	4636.89189031356	8	2623.40627810045	17	3.46261725810109	1	16	11	19	7	46	ja	nein
80	pushPullEmp	20150804T172847	5	m	29	r	1	14	2	80	0	stroke	1	3	h_4	h_37	no	17	high800	push	22	11	404.057989998459	push	574.320345999789	push	1	8	1084.85474478221	8	1988.50841663807	7	1207.41076763807	7	1640.46301770577	6	4636.89189031356	8	2623.40627810045	17	3.46261725810109	1	16	11	19	7	46	ja	nein
81	pushPullEmp	20150804T172855	5	m	29	r	1	14	3	81	0	stroke	1	3	h_6	h_37	no	17	low400	pull	22	11	406.789368999744	pull	593.746235000144	pull	1	8	1084.85474478221	8	1988.50841663807	7	1207.41076763807	7	1640.46301770577	6	4636.89189031356	8	2623.40627810045	17	3.46261725810109	1	16	11	19	7	46	ja	nein
82	pushPullEmp	20150804T172902	5	m	29	r	1	14	4	82	0	stroke	1	3	h_5	h_37	no	17	high800	push	22	11	370.177201998857	push	510.065011999657	push	1	8	1084.85474478221	8	1988.50841663807	7	1207.41076763807	7	1640.46301770577	6	4636.89189031356	8	2623.40627810045	17	3.46261725810109	1	16	11	19	7	46	ja	nein
83	pushPullEmp	20150804T172910	5	m	29	r	1	14	5	83	0	stroke	1	3	h_1	h_37	no	17	high800	push	22	11	354.736124000832	push	513.377452999615	push	1	8	1084.85474478221	8	1988.50841663807	7	1207.41076763807	7	1640.46301770577	6	4636.89189031356	8	2623.40627810045	17	3.46261725810109	1	16	11	19	7	46	ja	nein
84	pushPullEmp	20150804T172917	5	m	29	r	1	14	6	84	0	stroke	1	3	h_3	h_37	no	17	low400	pull	22	11	446.175270000007	pull	613.78013699787	pull	1	8	1084.85474478221	8	1988.50841663807	7	1207.41076763807	7	1640.46301770577	6	4636.89189031356	8	2623.40627810045	17	3.46261725810109	1	16	11	19	7	46	ja	nein
85	pushPullEmp	20150804T173011	5	m	29	r	1	15	1	85	0	sad	4	2	s_20	s_21	yes	29	high800	push	22	11	504.585991001979	push	691.929272000882	push	1	8	2026.44501563918	8	1686.33389810202	8	2130.03257909804	6	3995.12670042895	4	7739.06904384785	6	2166.10763370772	29	2.03945979909986	1	16	11	19	7	46	ja	nein
86	pushPullEmp	20150804T173018	5	m	29	r	1	15	2	86	0	sad	4	2	s_24	s_21	yes	29	high800	push	22	11	394.335827997158	push	548.205520997319	push	1	8	2026.44501563918	8	1686.33389810202	8	2130.03257909804	6	3995.12670042895	4	7739.06904384785	6	2166.10763370772	29	2.03945979909986	1	16	11	19	7	46	ja	nein
87	pushPullEmp	20150804T173025	5	m	29	r	1	15	3	87	0	sad	4	2	s_19	s_21	yes	29	low400	pull	22	11	345.712564000773	pull	503.910716000159	pull	1	8	2026.44501563918	8	1686.33389810202	8	2130.03257909804	6	3995.12670042895	4	7739.06904384785	6	2166.10763370772	29	2.03945979909986	1	16	11	19	7	46	ja	nein
88	pushPullEmp	20150804T173032	5	m	29	r	1	15	4	88	0	sad	4	2	s_21	s_21	yes	29	low400	pull	22	11	409.522295000788	pull	557.659506000055	pull	1	8	2026.44501563918	8	1686.33389810202	8	2130.03257909804	6	3995.12670042895	4	7739.06904384785	6	2166.10763370772	29	2.03945979909986	1	16	11	19	7	46	ja	nein
89	pushPullEmp	20150804T173039	5	m	29	r	1	15	5	89	0	sad	4	2	s_22	s_21	yes	29	high800	push	22	11	412.346796000638	push	549.730077002896	push	1	8	2026.44501563918	8	1686.33389810202	8	2130.03257909804	6	3995.12670042895	4	7739.06904384785	6	2166.10763370772	29	2.03945979909986	1	16	11	19	7	46	ja	nein
90	pushPullEmp	20150804T173046	5	m	29	r	1	15	6	90	0	sad	4	2	s_23	s_21	yes	29	high800	push	22	11	370.376513000432	push	509.041256001277	push	1	8	2026.44501563918	8	1686.33389810202	8	2130.03257909804	6	3995.12670042895	4	7739.06904384785	6	2166.10763370772	29	2.03945979909986	1	16	11	19	7	46	ja	nein
91	pushPullEmp	20150804T173146	5	m	29	r	1	16	1	91	0	sad	5	2	s_27	s_27	yes	29	low400	pull	22	11	529.972665000358	pull	682.00557199755	pull	1	6	3014.93415138611	7	2313.04189563889	6	3303.33626284846	5	1793.5865751715	3	2144.39434864107	5	1795.46938670683	29	2.81102794063918	1	16	11	19	7	46	ja	nein
92	pushPullEmp	20150804T173153	5	m	29	r	1	16	2	92	0	sad	5	2	s_28	s_27	yes	29	high800	push	22	11	428.827138998604	push	567.625176000438	push	1	6	3014.93415138611	7	2313.04189563889	6	3303.33626284846	5	1793.5865751715	3	2144.39434864107	5	1795.46938670683	29	2.81102794063918	1	16	11	19	7	46	ja	nein
93	pushPullEmp	20150804T173201	5	m	29	r	1	16	3	93	0	sad	5	2	s_25	s_27	yes	29	low400	pull	22	11	431.313181000296	pull	606.141946001007	pull	1	6	3014.93415138611	7	2313.04189563889	6	3303.33626284846	5	1793.5865751715	3	2144.39434864107	5	1795.46938670683	29	2.81102794063918	1	16	11	19	7	46	ja	nein
94	pushPullEmp	20150804T173207	5	m	29	r	1	16	4	94	0	sad	5	2	s_29	s_27	yes	29	high800	push	22	11	433.183414002182	push	579.005090999184	push	1	6	3014.93415138611	7	2313.04189563889	6	3303.33626284846	5	1793.5865751715	3	2144.39434864107	5	1795.46938670683	29	2.81102794063918	1	16	11	19	7	46	ja	nein
95	pushPullEmp	20150804T173215	5	m	29	r	1	16	5	95	0	sad	5	2	s_30	s_27	yes	29	high800	push	22	11	423.164463000721	push	562.105230000161	push	1	6	3014.93415138611	7	2313.04189563889	6	3303.33626284846	5	1793.5865751715	3	2144.39434864107	5	1795.46938670683	29	2.81102794063918	1	16	11	19	7	46	ja	nein
96	pushPullEmp	20150804T173221	5	m	29	r	1	16	6	96	0	sad	5	2	s_26	s_27	yes	29	low400	pull	22	11	414.213521001424	pull	583.882207002811	pull	1	6	3014.93415138611	7	2313.04189563889	6	3303.33626284846	5	1793.5865751715	3	2144.39434864107	5	1795.46938670683	29	2.81102794063918	1	16	11	19	7	46	ja	nein
97	pushPullEmp	20150804T173310	5	m	29	r	1	17	1	97	0	neutral	6	1	n_33	n_39	no	17	low400	pull	22	11	504.053930998343	pull	645.563371998724	pull	1	3	2496.53542085071	4	1591.79894395857	3	1033.56728270592	2	2776.62902117299	2	1576.76853170778	3	1392.6470811748	17	2.44812942877979	1	16	11	19	7	46	ja	nein
98	pushPullEmp	20150804T173318	5	m	29	r	1	17	2	98	0	neutral	6	1	n_35	n_39	no	17	high800	push	22	11	388.181819001038	push	547.025975999422	push	1	3	2496.53542085071	4	1591.79894395857	3	1033.56728270592	2	2776.62902117299	2	1576.76853170778	3	1392.6470811748	17	2.44812942877979	1	16	11	19	7	46	ja	nein
99	pushPullEmp	20150804T173325	5	m	29	r	1	17	3	99	0	neutral	6	1	n_34	n_39	no	17	low400	pull	22	11	515.358747000486	pull	714.37310400061	pull	1	3	2496.53542085071	4	1591.79894395857	3	1033.56728270592	2	2776.62902117299	2	1576.76853170778	3	1392.6470811748	17	2.44812942877979	1	16	11	19	7	46	ja	nein
100	pushPullEmp	20150804T173332	5	m	29	r	1	17	4	100	0	neutral	6	1	n_31	n_39	no	17	high800	push	22	11	407.214405999985	push	545.19445999802	push	1	3	2496.53542085071	4	1591.79894395857	3	1033.56728270592	2	2776.62902117299	2	1576.76853170778	3	1392.6470811748	17	2.44812942877979	1	16	11	19	7	46	ja	nein
101	pushPullEmp	20150804T173338	5	m	29	r	1	17	5	101	0	neutral	6	1	n_32	n_39	no	17	low400	pull	22	11	376.912438000436	pull	519.281148000009	pull	1	3	2496.53542085071	4	1591.79894395857	3	1033.56728270592	2	2776.62902117299	2	1576.76853170778	3	1392.6470811748	17	2.44812942877979	1	16	11	19	7	46	ja	nein
102	pushPullEmp	20150804T173345	5	m	29	r	1	17	6	102	0	neutral	6	1	n_36	n_39	no	17	low400	pull	22	11	417.399509001465	pull	566.196587001381	pull	1	3	2496.53542085071	4	1591.79894395857	3	1033.56728270592	2	2776.62902117299	2	1576.76853170778	3	1392.6470811748	17	2.44812942877979	1	16	11	19	7	46	ja	nein
103	pushPullEmp	20150804T173430	5	m	29	r	1	18	1	103	0	neutral	4	1	n_22	n_37	no	17	high800	push	22	11	419.847992000432	push	597.257746000541	push	1	3	1083.95959164045	3	1663.79410388618	3	3145.51886363552	2	1844.53253063839	2	2634.11272331359	2	1430.36905564077	17	2.63985161938399	1	16	11	19	7	46	ja	nein
104	pushPullEmp	20150804T173437	5	m	29	r	1	18	2	104	0	neutral	4	1	n_19	n_37	no	17	low400	pull	22	11	393.5095250007	pull	535.423528001847	pull	1	3	1083.95959164045	3	1663.79410388618	3	3145.51886363552	2	1844.53253063839	2	2634.11272331359	2	1430.36905564077	17	2.63985161938399	1	16	11	19	7	46	ja	nein
105	pushPullEmp	20150804T173443	5	m	29	r	1	18	3	105	0	neutral	4	1	n_24	n_37	no	17	high800	push	22	11	465.164219999569	push	620.960605999135	push	1	3	1083.95959164045	3	1663.79410388618	3	3145.51886363552	2	1844.53253063839	2	2634.11272331359	2	1430.36905564077	17	2.63985161938399	1	16	11	19	7	46	ja	nein
106	pushPullEmp	20150804T173451	5	m	29	r	1	18	4	106	0	neutral	4	1	n_23	n_37	no	17	high800	push	22	11	371.54946200017	push	545.348784001457	push	1	3	1083.95959164045	3	1663.79410388618	3	3145.51886363552	2	1844.53253063839	2	2634.11272331359	2	1430.36905564077	17	2.63985161938399	1	16	11	19	7	46	ja	nein
107	pushPullEmp	20150804T173457	5	m	29	r	1	18	5	107	0	neutral	4	1	n_20	n_37	no	17	low400	pull	22	11	365.073342999385	pull	508.087717999733	pull	1	3	1083.95959164045	3	1663.79410388618	3	3145.51886363552	2	1844.53253063839	2	2634.11272331359	2	1430.36905564077	17	2.63985161938399	1	16	11	19	7	46	ja	nein
108	pushPullEmp	20150804T173504	5	m	29	r	1	18	6	108	0	neutral	4	1	n_21	n_37	no	17	high800	push	22	11	313.603653000726	push	452.315174999356	push	1	3	1083.95959164045	3	1663.79410388618	3	3145.51886363552	2	1844.53253063839	2	2634.11272331359	2	1430.36905564077	17	2.63985161938399	1	16	11	19	7	46	ja	nein
109	pushPullEmp	20150804T173552	5	m	29	r	1	19	1	109	0	sad	3	2	s_13	s_13	yes	29	low400	pull	22	11	432.279325998825	pull	589.134673998051	pull	1	5	1566.21463931151	6	1017.49538656441	5	2444.77753149476	5	1364.69731463876	4	1385.65679417297	5	1530.06544317032	29	1.85540429324828	1	16	11	19	7	46	ja	nein
110	pushPullEmp	20150804T173559	5	m	29	r	1	19	2	110	0	sad	3	2	s_18	s_13	yes	29	high800	push	22	11	313.826766999322	push	470.726408001705	push	1	5	1566.21463931151	6	1017.49538656441	5	2444.77753149476	5	1364.69731463876	4	1385.65679417297	5	1530.06544317032	29	1.85540429324828	1	16	11	19	7	46	ja	nein
111	pushPullEmp	20150804T173607	5	m	29	r	1	19	3	111	0	sad	3	2	s_14	s_13	yes	29	high800	push	22	11	391.813509998727	push	534.554043998767	push	1	5	1566.21463931151	6	1017.49538656441	5	2444.77753149476	5	1364.69731463876	4	1385.65679417297	5	1530.06544317032	29	1.85540429324828	1	16	11	19	7	46	ja	nein
112	pushPullEmp	20150804T173613	5	m	29	r	1	19	4	112	0	sad	3	2	s_16	s_13	yes	29	low400	pull	22	11	400.436169997993	pull	567.097703998006	pull	1	5	1566.21463931151	6	1017.49538656441	5	2444.77753149476	5	1364.69731463876	4	1385.65679417297	5	1530.06544317032	29	1.85540429324828	1	16	11	19	7	46	ja	nein
113	pushPullEmp	20150804T173620	5	m	29	r	1	19	5	113	0	sad	3	2	s_15	s_13	yes	29	low400	pull	22	11	398.579188003263	pull	554.639435001358	pull	1	5	1566.21463931151	6	1017.49538656441	5	2444.77753149476	5	1364.69731463876	4	1385.65679417297	5	1530.06544317032	29	1.85540429324828	1	16	11	19	7	46	ja	nein
114	pushPullEmp	20150804T173628	5	m	29	r	1	19	6	114	0	sad	3	2	s_17	s_13	yes	29	high800	push	22	11	461.935159000248	push	608.024344000412	push	1	5	1566.21463931151	6	1017.49538656441	5	2444.77753149476	5	1364.69731463876	4	1385.65679417297	5	1530.06544317032	29	1.85540429324828	1	16	11	19	7	46	ja	nein
115	pushPullEmp	20150804T173712	5	m	29	r	1	20	1	115	0	sad	2	2	s_8	s_38	no	17	high800	push	22	11	454.361948001751	push	626.723999000096	push	1	5	6196.97828963763	6	1065.71236417221	6	2749.08447303096	5	2160.42090610063	4	1475.31695909856	5	1487.04175563762	17	1.89139381724453	1	16	11	19	7	46	ja	nein
116	pushPullEmp	20150804T173720	5	m	29	r	1	20	2	116	0	sad	2	2	s_7	s_38	no	17	low400	pull	22	11	346.449150000903	pull	516.556786998175	pull	1	5	6196.97828963763	6	1065.71236417221	6	2749.08447303096	5	2160.42090610063	4	1475.31695909856	5	1487.04175563762	17	1.89139381724453	1	16	11	19	7	46	ja	nein
117	pushPullEmp	20150804T173727	5	m	29	r	1	20	3	117	0	sad	2	2	s_9	s_38	no	17	low400	pull	22	11	390.570360002428	pull	557.429042000265	pull	1	5	6196.97828963763	6	1065.71236417221	6	2749.08447303096	5	2160.42090610063	4	1475.31695909856	5	1487.04175563762	17	1.89139381724453	1	16	11	19	7	46	ja	nein
118	pushPullEmp	20150804T173735	5	m	29	r	1	20	4	118	0	sad	2	2	s_10	s_38	no	17	high800	push	22	11	355.857483998378	push	507.066903999046	push	1	5	6196.97828963763	6	1065.71236417221	6	2749.08447303096	5	2160.42090610063	4	1475.31695909856	5	1487.04175563762	17	1.89139381724453	1	16	11	19	7	46	ja	nein
119	pushPullEmp	20150804T173742	5	m	29	r	1	20	5	119	0	sad	2	2	s_12	s_38	no	17	high800	push	22	11	402.537732999102	push	581.738550000504	push	1	5	6196.97828963763	6	1065.71236417221	6	2749.08447303096	5	2160.42090610063	4	1475.31695909856	5	1487.04175563762	17	1.89139381724453	1	16	11	19	7	46	ja	nein
120	pushPullEmp	20150804T173749	5	m	29	r	1	20	6	120	0	sad	2	2	s_11	s_38	no	17	low400	pull	22	11	377.881682000298	pull	578.557502997573	pull	1	5	6196.97828963763	6	1065.71236417221	6	2749.08447303096	5	2160.42090610063	4	1475.31695909856	5	1487.04175563762	17	1.89139381724453	1	16	11	19	7	46	ja	nein
[truncated: 28 more columns]
