# Supplementary material for: Empathic concern and personal distress depend on situational but not dispositional factors
Source: PLoS One. 2019 Nov 14;14(11):e0225102. doi: 10.1371/journal.pone.0225102 (PMC6855434; doi:10.1371/journal.pone.0225102)
Supplement: S3 File — (ZIP) [file pone.0225102.s004.zip › Results/pushPullEmp_16_avg.txt]

expName	date	vpNum	gender	age	handedness	respMapping	block	trial	trialCount	practice	picType	picBlock	picTypeNum	picName	memPicName	memPicPresent	memPicCorrKey	tone	respDirection	panas1Pos	panas1Neg	movementOnset	movementOnsetDirection	movementOffset	movementOffsetDirection	correct	respKeyTender	respTimeTender	respKeyCompassionate	respTimeCompassionate	respKeyMoved	respTimeMoved	respKeyWorried	respTimeWorried	respKeyDistressed	respTimeDistressed	respKeyAlarmed	respTimeAlarmed	memRespKey	memRespTime	correctMemTask	fs	ec	pt	pd	empathy	pqQ1	pqQ2	panas2Pos
1	pushPullEmp	20150818T105703	16	w	28	r	2	1	1	1	1	practice	2	4	p_12	p_10	yes	29	low400	push	18	10	1323.46117300008	push	1661.46150899991	push	1	1	854.943003986591	1	2171.82124080409	3	9101.1654503418	1	3617.40113457199	1	848.325203633067	1	1028.3173932803	29	6.46111084998756	1	16	19	15	12	50	ja	ja
2	pushPullEmp	20150818T105713	16	w	28	r	2	1	2	2	1	practice	2	4	p_10	p_10	yes	29	low400	push	18	10	1475.19441900031	push	1958.99898700018	push	1	1	854.943003986591	1	2171.82124080409	3	9101.1654503418	1	3617.40113457199	1	848.325203633067	1	1028.3173932803	29	6.46111084998756	1	16	19	15	12	50	ja	ja
3	pushPullEmp	20150818T105721	16	w	28	r	2	1	3	3	1	practice	2	4	p_9	p_10	yes	29	high800	pull	18	10	904.04435399967	pull	1353.51071699995	pull	1	1	854.943003986591	1	2171.82124080409	3	9101.1654503418	1	3617.40113457199	1	848.325203633067	1	1028.3173932803	29	6.46111084998756	1	16	19	15	12	50	ja	ja
4	pushPullEmp	20150818T105729	16	w	28	r	2	1	4	4	1	practice	2	4	p_11	p_10	yes	29	high800	pull	18	10	1610.21163800008	pull	2053.1299460002	pull	3	1	854.943003986591	1	2171.82124080409	3	9101.1654503418	1	3617.40113457199	1	848.325203633067	1	1028.3173932803	29	6.46111084998756	1	16	19	15	12	50	ja	ja
5	pushPullEmp	20150818T105736	16	w	28	r	2	1	5	5	1	practice	2	4	p_8	p_10	yes	29	high800	pull	18	10	628.762485000247	pull	1067.94203499985	pull	1	1	854.943003986591	1	2171.82124080409	3	9101.1654503418	1	3617.40113457199	1	848.325203633067	1	1028.3173932803	29	6.46111084998756	1	16	19	15	12	50	ja	ja
6	pushPullEmp	20150818T105745	16	w	28	r	2	1	6	6	1	practice	2	4	p_7	p_10	yes	29	low400	push	18	10	659.665544999465	push	1191.91118699937	push	1	1	854.943003986591	1	2171.82124080409	3	9101.1654503418	1	3617.40113457199	1	848.325203633067	1	1028.3173932803	29	6.46111084998756	1	16	19	15	12	50	ja	ja
7	pushPullEmp	20150818T105852	16	w	28	r	2	2	1	7	1	practice	1	4	p_3	p_13	no	17	high800	pull	18	10	925.886416000234	pull	1320.45638500049	pull	1	1	516.001884987418	1	4887.49821621877	1	686.084826633305	1	3029.68413198687	1	704.72399557184	1	2783.85160163361	17	4.2211074749257	1	16	19	15	12	50	ja	ja
8	pushPullEmp	20150818T105900	16	w	28	r	2	2	2	8	1	practice	1	4	p_2	p_13	no	17	low400	push	18	10	624.421126999645	push	1057.72870199972	push	1	1	516.001884987418	1	4887.49821621877	1	686.084826633305	1	3029.68413198687	1	704.72399557184	1	2783.85160163361	17	4.2211074749257	1	16	19	15	12	50	ja	ja
9	pushPullEmp	20150818T105907	16	w	28	r	2	2	3	9	1	practice	1	4	p_5	p_13	no	17	low400	push	18	10	686.999593	push	1119.97567900005	push	1	1	516.001884987418	1	4887.49821621877	1	686.084826633305	1	3029.68413198687	1	704.72399557184	1	2783.85160163361	17	4.2211074749257	1	16	19	15	12	50	ja	ja
10	pushPullEmp	20150818T105914	16	w	28	r	2	2	4	10	1	practice	1	4	p_4	p_13	no	17	low400	push	18	10	1056.91208499966	push	1439.53906699981	push	1	1	516.001884987418	1	4887.49821621877	1	686.084826633305	1	3029.68413198687	1	704.72399557184	1	2783.85160163361	17	4.2211074749257	1	16	19	15	12	50	ja	ja
11	pushPullEmp	20150818T105922	16	w	28	r	2	2	5	11	1	practice	1	4	p_1	p_13	no	17	high800	pull	18	10	657.097159999561	pull	1061.64398700012	pull	1	1	516.001884987418	1	4887.49821621877	1	686.084826633305	1	3029.68413198687	1	704.72399557184	1	2783.85160163361	17	4.2211074749257	1	16	19	15	12	50	ja	ja
12	pushPullEmp	20150818T105929	16	w	28	r	2	2	6	12	1	practice	1	4	p_6	p_13	no	17	high800	pull	18	10	523.161001999943	pull	949.500813000559	pull	1	1	516.001884987418	1	4887.49821621877	1	686.084826633305	1	3029.68413198687	1	704.72399557184	1	2783.85160163361	17	4.2211074749257	1	16	19	15	12	50	ja	ja
13	pushPullEmp	20150818T110028	16	w	28	r	2	3	1	13	0	stroke	5	3	h_26	h_25	yes	29	high800	pull	18	10	1024.33407899964	pull	1439.98762699933	pull	1	2	1263.00797563272	2	1226.21845827962	1	1381.37721321891	1	1433.31275192577	1	1584.74052286419	1	2788.05159427975	29	2.88470368840262	1	16	19	15	12	50	ja	ja
14	pushPullEmp	20150818T110037	16	w	28	r	2	3	2	14	0	stroke	5	3	h_29	h_25	yes	29	low400	push	18	10	1595.56650499972	push	2055.28799199974	push	3	2	1263.00797563272	2	1226.21845827962	1	1381.37721321891	1	1433.31275192577	1	1584.74052286419	1	2788.05159427975	29	2.88470368840262	1	16	19	15	12	50	ja	ja
15	pushPullEmp	20150818T110045	16	w	28	r	2	3	3	15	0	stroke	5	3	h_27	h_25	yes	29	low400	push	18	10	755.578459000484	pull	1632.42696999996	push	1	2	1263.00797563272	2	1226.21845827962	1	1381.37721321891	1	1433.31275192577	1	1584.74052286419	1	2788.05159427975	29	2.88470368840262	1	16	19	15	12	50	ja	ja
16	pushPullEmp	20150818T110053	16	w	28	r	2	3	4	16	0	stroke	5	3	h_28	h_25	yes	29	high800	pull	18	10	752.352018000129	pull	1099.3336119999	pull	1	2	1263.00797563272	2	1226.21845827962	1	1381.37721321891	1	1433.31275192577	1	1584.74052286419	1	2788.05159427975	29	2.88470368840262	1	16	19	15	12	50	ja	ja
17	pushPullEmp	20150818T110100	16	w	28	r	2	3	5	17	0	stroke	5	3	h_30	h_25	yes	29	low400	push	18	10	645.327616999457	push	965.942990000149	push	1	2	1263.00797563272	2	1226.21845827962	1	1381.37721321891	1	1433.31275192577	1	1584.74052286419	1	2788.05159427975	29	2.88470368840262	1	16	19	15	12	50	ja	ja
18	pushPullEmp	20150818T110108	16	w	28	r	2	3	6	18	0	stroke	5	3	h_25	h_25	yes	29	high800	pull	18	10	539.980341999675	pull	958.94149499973	pull	1	2	1263.00797563272	2	1226.21845827962	1	1381.37721321891	1	1433.31275192577	1	1584.74052286419	1	2788.05159427975	29	2.88470368840262	1	16	19	15	12	50	ja	ja
19	pushPullEmp	20150818T110156	16	w	28	r	2	4	1	19	0	stroke	2	3	h_7	h_7	yes	29	low400	push	18	10	1049.30739799975	push	1378.61708299998	push	1	1	1860.73379004756	2	1848.78390028007	1	1731.2625826944	2	1276.19458057234	1	876.790625987269	2	2723.95794246313	29	2.3290430083407	1	16	19	15	12	50	ja	ja
20	pushPullEmp	20150818T110203	16	w	28	r	2	4	2	20	0	stroke	2	3	h_10	h_7	yes	29	low400	push	18	10	540.871919000077	push	871.691007999383	push	1	1	1860.73379004756	2	1848.78390028007	1	1731.2625826944	2	1276.19458057234	1	876.790625987269	2	2723.95794246313	29	2.3290430083407	1	16	19	15	12	50	ja	ja
21	pushPullEmp	20150818T110211	16	w	28	r	2	4	3	21	0	stroke	2	3	h_8	h_7	yes	29	high800	pull	18	10	734.952881999452	pull	1153.89299900005	pull	1	1	1860.73379004756	2	1848.78390028007	1	1731.2625826944	2	1276.19458057234	1	876.790625987269	2	2723.95794246313	29	2.3290430083407	1	16	19	15	12	50	ja	ja
22	pushPullEmp	20150818T110219	16	w	28	r	2	4	4	22	0	stroke	2	3	h_11	h_7	yes	29	low400	push	18	10	842.965137000036	push	1238.464933	push	1	1	1860.73379004756	2	1848.78390028007	1	1731.2625826944	2	1276.19458057234	1	876.790625987269	2	2723.95794246313	29	2.3290430083407	1	16	19	15	12	50	ja	ja
23	pushPullEmp	20150818T110227	16	w	28	r	2	4	5	23	0	stroke	2	3	h_9	h_7	yes	29	high800	pull	18	10	448.925757000419	pull	840.524921000091	pull	1	1	1860.73379004756	2	1848.78390028007	1	1731.2625826944	2	1276.19458057234	1	876.790625987269	2	2723.95794246313	29	2.3290430083407	1	16	19	15	12	50	ja	ja
24	pushPullEmp	20150818T110234	16	w	28	r	2	4	6	24	0	stroke	2	3	h_12	h_7	yes	29	low400	push	18	10	766.2026250001	push	1171.68067700013	push	1	1	1860.73379004756	2	1848.78390028007	1	1731.2625826944	2	1276.19458057234	1	876.790625987269	2	2723.95794246313	29	2.3290430083407	1	16	19	15	12	50	ja	ja
25	pushPullEmp	20150818T110321	16	w	28	r	2	5	1	25	0	neutral	2	1	n_7	n_8	yes	29	low400	push	18	10	827.592342000666	push	1188.22521499997	push	1	1	625.295609573186	1	609.351883694217	1	602.106314633602	1	1859.77637586439	1	491.297755572305	1	689.886246987044	29	3.59119229057251	1	16	19	15	12	50	ja	ja
26	pushPullEmp	20150818T110329	16	w	28	r	2	5	2	26	0	neutral	2	1	n_12	n_8	yes	29	high800	pull	18	10	743.252209000369	pull	1124.45667100028	pull	1	1	625.295609573186	1	609.351883694217	1	602.106314633602	1	1859.77637586439	1	491.297755572305	1	689.886246987044	29	3.59119229057251	1	16	19	15	12	50	ja	ja
27	pushPullEmp	20150818T110337	16	w	28	r	2	5	3	27	0	neutral	2	1	n_11	n_8	yes	29	low400	push	18	10	754.08950400004	push	1106.09011300028	push	1	1	625.295609573186	1	609.351883694217	1	602.106314633602	1	1859.77637586439	1	491.297755572305	1	689.886246987044	29	3.59119229057251	1	16	19	15	12	50	ja	ja
28	pushPullEmp	20150818T110346	16	w	28	r	2	5	4	28	0	neutral	2	1	n_10	n_8	yes	29	high800	pull	18	10	1109.1525820003	pull	1469.91492900006	pull	1	1	625.295609573186	1	609.351883694217	1	602.106314633602	1	1859.77637586439	1	491.297755572305	1	689.886246987044	29	3.59119229057251	1	16	19	15	12	50	ja	ja
29	pushPullEmp	20150818T110354	16	w	28	r	2	5	5	29	0	neutral	2	1	n_8	n_8	yes	29	high800	pull	18	10	1321.81393100027	pull	1658.30214099979	pull	1	1	625.295609573186	1	609.351883694217	1	602.106314633602	1	1859.77637586439	1	491.297755572305	1	689.886246987044	29	3.59119229057251	1	16	19	15	12	50	ja	ja
30	pushPullEmp	20150818T110402	16	w	28	r	2	5	6	30	0	neutral	2	1	n_9	n_8	yes	29	low400	push	18	10	1037.83850099999	push	1391.76462999977	push	1	1	625.295609573186	1	609.351883694217	1	602.106314633602	1	1859.77637586439	1	491.297755572305	1	689.886246987044	29	3.59119229057251	1	16	19	15	12	50	ja	ja
31	pushPullEmp	20150818T110444	16	w	28	r	2	6	1	31	0	neutral	6	1	n_32	n_39	no	17	high800	pull	18	10	736.784392999747	pull	1090.76345000003	pull	1	1	741.148631633223	1	913.944528401771	1	399.686577987268	1	2578.86616263386	1	648.649327218664	1	1721.96899892606	17	3.47328030586414	1	16	19	15	12	50	ja	ja
32	pushPullEmp	20150818T110452	16	w	28	r	2	6	2	32	0	neutral	6	1	n_36	n_39	no	17	low400	push	18	10	1382.86385199929	push	1692.69306300005	push	1	1	741.148631633223	1	913.944528401771	1	399.686577987268	1	2578.86616263386	1	648.649327218664	1	1721.96899892606	17	3.47328030586414	1	16	19	15	12	50	ja	ja
33	pushPullEmp	20150818T110501	16	w	28	r	2	6	3	33	0	neutral	6	1	n_34	n_39	no	17	low400	push	18	10	1011.65909599977	push	1344.08617499967	push	1	1	741.148631633223	1	913.944528401771	1	399.686577987268	1	2578.86616263386	1	648.649327218664	1	1721.96899892606	17	3.47328030586414	1	16	19	15	12	50	ja	ja
34	pushPullEmp	20150818T110508	16	w	28	r	2	6	4	34	0	neutral	6	1	n_33	n_39	no	17	high800	pull	18	10	977.01946199948	pull	1335.34357399993	pull	1	1	741.148631633223	1	913.944528401771	1	399.686577987268	1	2578.86616263386	1	648.649327218664	1	1721.96899892606	17	3.47328030586414	1	16	19	15	12	50	ja	ja
35	pushPullEmp	20150818T110516	16	w	28	r	2	6	5	35	0	neutral	6	1	n_35	n_39	no	17	high800	pull	18	10	1088.81380000012	pull	1458.06681799977	pull	1	1	741.148631633223	1	913.944528401771	1	399.686577987268	1	2578.86616263386	1	648.649327218664	1	1721.96899892606	17	3.47328030586414	1	16	19	15	12	50	ja	ja
36	pushPullEmp	20150818T110524	16	w	28	r	2	6	6	36	0	neutral	6	1	n_31	n_39	no	17	low400	push	18	10	843.957635999985	push	1194.18639000044	push	1	1	741.148631633223	1	913.944528401771	1	399.686577987268	1	2578.86616263386	1	648.649327218664	1	1721.96899892606	17	3.47328030586414	1	16	19	15	12	50	ja	ja
37	pushPullEmp	20150818T110610	16	w	28	r	2	7	1	37	0	stroke	4	3	h_20	h_39	no	17	high800	pull	18	10	992.691960999859	pull	1301.45818499941	pull	1	2	1852.18225992594	3	1406.34399363353	1	1112.97521028064	5	1410.98908680397	2	1846.20669275591	6	1549.05166528079	17	2.19463043963333	1	16	19	15	12	50	ja	ja
38	pushPullEmp	20150818T110619	16	w	28	r	2	7	2	38	0	stroke	4	3	h_21	h_39	no	17	low400	push	18	10	1091.82578399971	push	1427.73732999952	push	1	2	1852.18225992594	3	1406.34399363353	1	1112.97521028064	5	1410.98908680397	2	1846.20669275591	6	1549.05166528079	17	2.19463043963333	1	16	19	15	12	50	ja	ja
39	pushPullEmp	20150818T110628	16	w	28	r	2	7	3	39	0	stroke	4	3	h_24	h_39	no	17	high800	pull	18	10	1634.68257100076	pull	1983.53887900076	pull	1	2	1852.18225992594	3	1406.34399363353	1	1112.97521028064	5	1410.98908680397	2	1846.20669275591	6	1549.05166528079	17	2.19463043963333	1	16	19	15	12	50	ja	ja
40	pushPullEmp	20150818T110636	16	w	28	r	2	7	4	40	0	stroke	4	3	h_23	h_39	no	17	low400	push	18	10	955.870505000239	push	1332.14966900039	push	1	2	1852.18225992594	3	1406.34399363353	1	1112.97521028064	5	1410.98908680397	2	1846.20669275591	6	1549.05166528079	17	2.19463043963333	1	16	19	15	12	50	ja	ja
41	pushPullEmp	20150818T110646	16	w	28	r	2	7	5	41	0	stroke	4	3	h_19	h_39	no	17	high800	pull	18	10	900.093112999552	pull	1219.44186599931	pull	1	2	1852.18225992594	3	1406.34399363353	1	1112.97521028064	5	1410.98908680397	2	1846.20669275591	6	1549.05166528079	17	2.19463043963333	1	16	19	15	12	50	ja	ja
42	pushPullEmp	20150818T110653	16	w	28	r	2	7	6	42	0	stroke	4	3	h_22	h_39	no	17	low400	push	18	10	1025.48904500043	push	1363.50644099992	push	1	2	1852.18225992594	3	1406.34399363353	1	1112.97521028064	5	1410.98908680397	2	1846.20669275591	6	1549.05166528079	17	2.19463043963333	1	16	19	15	12	50	ja	ja
43	pushPullEmp	20150818T110734	16	w	28	r	2	8	1	43	0	stroke	3	3	h_16	h_38	no	17	high800	pull	18	10	605.806395999825	pull	926.364714999982	pull	1	2	1890.03819692607	2	1233.12968198661	1	944.74533857192	2	929.834371926518	2	2061.24197298686	5	1209.10188563357	17	2.61371105463331	1	16	19	15	12	50	ja	ja
44	pushPullEmp	20150818T110741	16	w	28	r	2	8	2	44	0	stroke	3	3	h_13	h_38	no	17	low400	push	18	10	675.741263999844	push	1012.25834899913	push	1	2	1890.03819692607	2	1233.12968198661	1	944.74533857192	2	929.834371926518	2	2061.24197298686	5	1209.10188563357	17	2.61371105463331	1	16	19	15	12	50	ja	ja
45	pushPullEmp	20150818T110748	16	w	28	r	2	8	3	45	0	stroke	3	3	h_14	h_38	no	17	high800	pull	18	10	703.806160000662	pull	1049.32552900037	pull	1	2	1890.03819692607	2	1233.12968198661	1	944.74533857192	2	929.834371926518	2	2061.24197298686	5	1209.10188563357	17	2.61371105463331	1	16	19	15	12	50	ja	ja
46	pushPullEmp	20150818T110756	16	w	28	r	2	8	4	46	0	stroke	3	3	h_17	h_38	no	17	low400	push	18	10	1000.5761630001	push	1307.5915420005	push	1	2	1890.03819692607	2	1233.12968198661	1	944.74533857192	2	929.834371926518	2	2061.24197298686	5	1209.10188563357	17	2.61371105463331	1	16	19	15	12	50	ja	ja
47	pushPullEmp	20150818T110803	16	w	28	r	2	8	5	47	0	stroke	3	3	h_15	h_38	no	17	high800	pull	18	10	1145.71961400007	pull	1468.03018500041	pull	1	2	1890.03819692607	2	1233.12968198661	1	944.74533857192	2	929.834371926518	2	2061.24197298686	5	1209.10188563357	17	2.61371105463331	1	16	19	15	12	50	ja	ja
48	pushPullEmp	20150818T110812	16	w	28	r	2	8	6	48	0	stroke	3	3	h_18	h_38	no	17	high800	pull	18	10	1124.70644199978	pull	1508.70116499966	pull	1	2	1890.03819692607	2	1233.12968198661	1	944.74533857192	2	929.834371926518	2	2061.24197298686	5	1209.10188563357	17	2.61371105463331	1	16	19	15	12	50	ja	ja
49	pushPullEmp	20150818T110900	16	w	28	r	2	9	1	49	0	sad	6	2	s_31	s_39	no	17	low400	push	18	10	1041.03242500019	pull	1470.65747799984	pull	2	6	1215.74694463379	7	1599.79320875573	4	1151.78375092546	1	1937.14197280406	1	898.434191632987	3	1434.09016098667	17	2.59047348198692	1	16	19	15	12	50	ja	ja
50	pushPullEmp	20150818T110908	16	w	28	r	2	9	2	50	0	sad	6	2	s_32	s_39	no	17	high800	pull	18	10	804.072302999979	pull	1195.52069000029	pull	1	6	1215.74694463379	7	1599.79320875573	4	1151.78375092546	1	1937.14197280406	1	898.434191632987	3	1434.09016098667	17	2.59047348198692	1	16	19	15	12	50	ja	ja
51	pushPullEmp	20150818T110917	16	w	28	r	2	9	3	51	0	sad	6	2	s_34	s_39	no	17	low400	push	18	10	1228.27684900029	push	1619.42147400066	push	1	6	1215.74694463379	7	1599.79320875573	4	1151.78375092546	1	1937.14197280406	1	898.434191632987	3	1434.09016098667	17	2.59047348198692	1	16	19	15	12	50	ja	ja
52	pushPullEmp	20150818T110924	16	w	28	r	2	9	4	52	0	sad	6	2	s_35	s_39	no	17	high800	pull	18	10	1029.52322600038	pull	1369.73129100068	pull	1	6	1215.74694463379	7	1599.79320875573	4	1151.78375092546	1	1937.14197280406	1	898.434191632987	3	1434.09016098667	17	2.59047348198692	1	16	19	15	12	50	ja	ja
53	pushPullEmp	20150818T110932	16	w	28	r	2	9	5	53	0	sad	6	2	s_36	s_39	no	17	low400	push	18	10	1141.07385599992	push	1450.65090800027	push	1	6	1215.74694463379	7	1599.79320875573	4	1151.78375092546	1	1937.14197280406	1	898.434191632987	3	1434.09016098667	17	2.59047348198692	1	16	19	15	12	50	ja	ja
54	pushPullEmp	20150818T110940	16	w	28	r	2	9	6	54	0	sad	6	2	s_33	s_39	no	17	high800	pull	18	10	841.613173999875	pull	1226.13944699999	pull	1	6	1215.74694463379	7	1599.79320875573	4	1151.78375092546	1	1937.14197280406	1	898.434191632987	3	1434.09016098667	17	2.59047348198692	1	16	19	15	12	50	ja	ja
55	pushPullEmp	20150818T111037	16	w	28	r	2	10	1	55	0	sad	3	2	s_18	s_13	yes	29	low400	push	18	10	1316.34349699985	push	1613.54546899989	push	1	4	1024.9893092805	4	1186.33883498751	4	1100.75121892623	1	2128.56158563318	1	1222.58642034103	4	2034.38672063385	17	2.19165540228005	2	16	19	15	12	50	ja	ja
56	pushPullEmp	20150818T111044	16	w	28	r	2	10	2	56	0	sad	3	2	s_15	s_13	yes	29	low400	push	18	10	920.738782999346	push	1237.33763599931	push	1	4	1024.9893092805	4	1186.33883498751	4	1100.75121892623	1	2128.56158563318	1	1222.58642034103	4	2034.38672063385	17	2.19165540228005	2	16	19	15	12	50	ja	ja
57	pushPullEmp	20150818T111052	16	w	28	r	2	10	3	57	0	sad	3	2	s_17	s_13	yes	29	high800	pull	18	10	991.262374999773	pull	1331.4991849994	pull	1	4	1024.9893092805	4	1186.33883498751	4	1100.75121892623	1	2128.56158563318	1	1222.58642034103	4	2034.38672063385	17	2.19165540228005	2	16	19	15	12	50	ja	ja
58	pushPullEmp	20150818T111059	16	w	28	r	2	10	4	58	0	sad	3	2	s_13	s_13	yes	29	low400	push	18	10	1058.56032899999	push	1414.71737099972	push	1	4	1024.9893092805	4	1186.33883498751	4	1100.75121892623	1	2128.56158563318	1	1222.58642034103	4	2034.38672063385	17	2.19165540228005	2	16	19	15	12	50	ja	ja
59	pushPullEmp	20150818T111107	16	w	28	r	2	10	5	59	0	sad	3	2	s_14	s_13	yes	29	high800	pull	18	10	902.877801999537	pull	1236.8119649994	pull	1	4	1024.9893092805	4	1186.33883498751	4	1100.75121892623	1	2128.56158563318	1	1222.58642034103	4	2034.38672063385	17	2.19165540228005	2	16	19	15	12	50	ja	ja
60	pushPullEmp	20150818T111115	16	w	28	r	2	10	6	60	0	sad	3	2	s_16	s_13	yes	29	low400	push	18	10	1282.53253899977	push	1646.18567999999	push	1	4	1024.9893092805	4	1186.33883498751	4	1100.75121892623	1	2128.56158563318	1	1222.58642034103	4	2034.38672063385	17	2.19165540228005	2	16	19	15	12	50	ja	ja
61	pushPullEmp	20150818T111158	16	w	28	r	2	11	1	61	0	neutral	1	1	n_6	n_4	yes	29	high800	pull	18	10	885.17370100008	pull	1217.72904399959	pull	1	1	449.660001633674	1	1653.28694463369	1	641.411476280155	1	610.107679158318	1	650.759877402379	1	609.650582633549	29	3.62640461386491	1	16	19	15	12	50	ja	ja
62	pushPullEmp	20150818T111205	16	w	28	r	2	11	2	62	0	neutral	1	1	n_5	n_4	yes	29	low400	push	18	10	630.112206999802	push	977.593139999844	push	1	1	449.660001633674	1	1653.28694463369	1	641.411476280155	1	610.107679158318	1	650.759877402379	1	609.650582633549	29	3.62640461386491	1	16	19	15	12	50	ja	ja
63	pushPullEmp	20150818T111213	16	w	28	r	2	11	3	63	0	neutral	1	1	n_2	n_4	yes	29	low400	push	18	10	886.589968000502	push	1219.85344400046	push	1	1	449.660001633674	1	1653.28694463369	1	641.411476280155	1	610.107679158318	1	650.759877402379	1	609.650582633549	29	3.62640461386491	1	16	19	15	12	50	ja	ja
64	pushPullEmp	20150818T111220	16	w	28	r	2	11	4	64	0	neutral	1	1	n_3	n_4	yes	29	high800	pull	18	10	886.405532999655	pull	1248.78993499997	pull	1	1	449.660001633674	1	1653.28694463369	1	641.411476280155	1	610.107679158318	1	650.759877402379	1	609.650582633549	29	3.62640461386491	1	16	19	15	12	50	ja	ja
65	pushPullEmp	20150818T111228	16	w	28	r	2	11	5	65	0	neutral	1	1	n_4	n_4	yes	29	low400	push	18	10	1042.43700099969	push	1376.97068899989	push	1	1	449.660001633674	1	1653.28694463369	1	641.411476280155	1	610.107679158318	1	650.759877402379	1	609.650582633549	29	3.62640461386491	1	16	19	15	12	50	ja	ja
66	pushPullEmp	20150818T111236	16	w	28	r	2	11	6	66	0	neutral	1	1	n_1	n_4	yes	29	high800	pull	18	10	1361.10754200025	pull	1749.57476400039	pull	1	1	449.660001633674	1	1653.28694463369	1	641.411476280155	1	610.107679158318	1	650.759877402379	1	609.650582633549	29	3.62640461386491	1	16	19	15	12	50	ja	ja
67	pushPullEmp	20150818T111320	16	w	28	r	2	12	1	67	0	neutral	5	1	n_28	n_38	no	17	low400	push	18	10	1104.01186500015	push	1444.98558700009	push	1	1	599.034555219077	1	594.517487694247	1	416.315927926007	1	1579.62994528043	1	606.247323633397	1	956.352848572351	17	2.21129794563331	1	16	19	15	12	50	ja	ja
68	pushPullEmp	20150818T111328	16	w	28	r	2	12	2	68	0	neutral	5	1	n_29	n_38	no	17	high800	pull	18	10	997.196360000089	pull	1405.0106550003	pull	1	1	599.034555219077	1	594.517487694247	1	416.315927926007	1	1579.62994528043	1	606.247323633397	1	956.352848572351	17	2.21129794563331	1	16	19	15	12	50	ja	ja
69	pushPullEmp	20150818T111336	16	w	28	r	2	12	3	69	0	neutral	5	1	n_27	n_38	no	17	low400	push	18	10	1049.71591199965	push	1407.0922969996	push	1	1	599.034555219077	1	594.517487694247	1	416.315927926007	1	1579.62994528043	1	606.247323633397	1	956.352848572351	17	2.21129794563331	1	16	19	15	12	50	ja	ja
70	pushPullEmp	20150818T111345	16	w	28	r	2	12	4	70	0	neutral	5	1	n_25	n_38	no	17	low400	push	18	10	1055.83457099974	push	1423.59686399969	push	1	1	599.034555219077	1	594.517487694247	1	416.315927926007	1	1579.62994528043	1	606.247323633397	1	956.352848572351	17	2.21129794563331	1	16	19	15	12	50	ja	ja
71	pushPullEmp	20150818T111355	16	w	28	r	2	12	5	71	0	neutral	5	1	n_30	n_38	no	17	high800	pull	18	10	928.173899000176	pull	1235.10247000002	pull	1	1	599.034555219077	1	594.517487694247	1	416.315927926007	1	1579.62994528043	1	606.247323633397	1	956.352848572351	17	2.21129794563331	1	16	19	15	12	50	ja	ja
72	pushPullEmp	20150818T111403	16	w	28	r	2	12	6	72	0	neutral	5	1	n_26	n_38	no	17	low400	push	18	10	1299.3310820003	push	1621.43685100009	push	1	1	599.034555219077	1	594.517487694247	1	416.315927926007	1	1579.62994528043	1	606.247323633397	1	956.352848572351	17	2.21129794563331	1	16	19	15	12	50	ja	ja
73	pushPullEmp	20150818T111442	16	w	28	r	2	13	1	73	0	stroke	6	3	h_36	h_35	yes	29	low400	push	18	10	1149.06469900041	push	1465.37057400008	push	1	2	1146.59892392592	2	1052.74308227945	1	835.707081694636	7	1514.94501592606	2	1287.90847692562	8	750.108481986899	29	1.98501713069436	1	16	19	15	12	50	ja	ja
74	pushPullEmp	20150818T111450	16	w	28	r	2	13	2	74	0	stroke	6	3	h_35	h_35	yes	29	high800	pull	18	10	867.582380000276	pull	1235.16133599958	pull	1	2	1146.59892392592	2	1052.74308227945	1	835.707081694636	7	1514.94501592606	2	1287.90847692562	8	750.108481986899	29	1.98501713069436	1	16	19	15	12	50	ja	ja
75	pushPullEmp	20150818T111458	16	w	28	r	2	13	3	75	0	stroke	6	3	h_33	h_35	yes	29	high800	pull	18	10	897.58454100036	pull	1374.83904499994	pull	1	2	1146.59892392592	2	1052.74308227945	1	835.707081694636	7	1514.94501592606	2	1287.90847692562	8	750.108481986899	29	1.98501713069436	1	16	19	15	12	50	ja	ja
76	pushPullEmp	20150818T111506	16	w	28	r	2	13	4	76	0	stroke	6	3	h_31	h_35	yes	29	low400	push	18	10	815.54289200074	push	1119.86907500057	push	1	2	1146.59892392592	2	1052.74308227945	1	835.707081694636	7	1514.94501592606	2	1287.90847692562	8	750.108481986899	29	1.98501713069436	1	16	19	15	12	50	ja	ja
77	pushPullEmp	20150818T111513	16	w	28	r	2	13	5	77	0	stroke	6	3	h_34	h_35	yes	29	high800	pull	18	10	945.005415999825	pull	1332.58860800025	pull	1	2	1146.59892392592	2	1052.74308227945	1	835.707081694636	7	1514.94501592606	2	1287.90847692562	8	750.108481986899	29	1.98501713069436	1	16	19	15	12	50	ja	ja
78	pushPullEmp	20150818T111521	16	w	28	r	2	13	6	78	0	stroke	6	3	h_32	h_35	yes	29	high800	pull	18	10	879.136756999585	pull	1221.13529499923	pull	1	2	1146.59892392592	2	1052.74308227945	1	835.707081694636	7	1514.94501592606	2	1287.90847692562	8	750.108481986899	29	1.98501713069436	1	16	19	15	12	50	ja	ja
79	pushPullEmp	20150818T111558	16	w	28	r	2	14	1	79	0	stroke	1	3	h_1	h_37	no	17	low400	push	18	10	1095.07940299944	push	1440.38228899979	push	1	2	1711.08658192588	2	1374.53588657263	1	642.81814721835	5	1614.75145721943	2	991.978468218804	8	1751.8365246342	17	1.84967760321979	1	16	19	15	12	50	ja	ja
80	pushPullEmp	20150818T111606	16	w	28	r	2	14	2	80	0	stroke	1	3	h_6	h_37	no	17	low400	push	18	10	666.766864000332	push	975.588774999873	push	1	2	1711.08658192588	2	1374.53588657263	1	642.81814721835	5	1614.75145721943	2	991.978468218804	8	1751.8365246342	17	1.84967760321979	1	16	19	15	12	50	ja	ja
81	pushPullEmp	20150818T111613	16	w	28	r	2	14	3	81	0	stroke	1	3	h_5	h_37	no	17	high800	pull	18	10	711.237444000384	pull	1011.22062499972	pull	1	2	1711.08658192588	2	1374.53588657263	1	642.81814721835	5	1614.75145721943	2	991.978468218804	8	1751.8365246342	17	1.84967760321979	1	16	19	15	12	50	ja	ja
82	pushPullEmp	20150818T111620	16	w	28	r	2	14	4	82	0	stroke	1	3	h_2	h_37	no	17	high800	pull	18	10	942.587902999643	pull	1274.25571000013	pull	1	2	1711.08658192588	2	1374.53588657263	1	642.81814721835	5	1614.75145721943	2	991.978468218804	8	1751.8365246342	17	1.84967760321979	1	16	19	15	12	50	ja	ja
83	pushPullEmp	20150818T111628	16	w	28	r	2	14	5	83	0	stroke	1	3	h_4	h_37	no	17	low400	push	18	10	1062.97153800015	push	1378.46385400017	push	1	2	1711.08658192588	2	1374.53588657263	1	642.81814721835	5	1614.75145721943	2	991.978468218804	8	1751.8365246342	17	1.84967760321979	1	16	19	15	12	50	ja	ja
84	pushPullEmp	20150818T111636	16	w	28	r	2	14	6	84	0	stroke	1	3	h_3	h_37	no	17	low400	push	18	10	1669.07299799923	push	1976.61317299944	push	1	2	1711.08658192588	2	1374.53588657263	1	642.81814721835	5	1614.75145721943	2	991.978468218804	8	1751.8365246342	17	1.84967760321979	1	16	19	15	12	50	ja	ja
85	pushPullEmp	20150818T111733	16	w	28	r	2	15	1	85	0	sad	2	2	s_8	s_38	no	17	high800	pull	18	10	1355.03108899966	pull	1729.16601699954	pull	1	6	1361.60678521901	5	1198.01430598727	3	1933.46966834088	1	2258.66266563298	1	1260.51299792562	3	1253.82360763342	17	2.02351450198694	1	16	19	15	12	50	ja	ja
86	pushPullEmp	20150818T111741	16	w	28	r	2	15	2	86	0	sad	2	2	s_7	s_38	no	17	high800	pull	18	10	519.185340000447	pull	844.485535999709	pull	1	6	1361.60678521901	5	1198.01430598727	3	1933.46966834088	1	2258.66266563298	1	1260.51299792562	3	1253.82360763342	17	2.02351450198694	1	16	19	15	12	50	ja	ja
87	pushPullEmp	20150818T111748	16	w	28	r	2	15	3	87	0	sad	2	2	s_10	s_38	no	17	low400	push	18	10	696.843525000375	push	994.951114000585	push	1	6	1361.60678521901	5	1198.01430598727	3	1933.46966834088	1	2258.66266563298	1	1260.51299792562	3	1253.82360763342	17	2.02351450198694	1	16	19	15	12	50	ja	ja
88	pushPullEmp	20150818T111757	16	w	28	r	2	15	4	88	0	sad	2	2	s_12	s_38	no	17	low400	push	18	10	1005.19479800014	pull	2037.43178100022	push	3	6	1361.60678521901	5	1198.01430598727	3	1933.46966834088	1	2258.66266563298	1	1260.51299792562	3	1253.82360763342	17	2.02351450198694	1	16	19	15	12	50	ja	ja
89	pushPullEmp	20150818T111804	16	w	28	r	2	15	5	89	0	sad	2	2	s_11	s_38	no	17	high800	pull	18	10	575.869034000178	pull	900.615083999881	pull	1	6	1361.60678521901	5	1198.01430598727	3	1933.46966834088	1	2258.66266563298	1	1260.51299792562	3	1253.82360763342	17	2.02351450198694	1	16	19	15	12	50	ja	ja
90	pushPullEmp	20150818T111811	16	w	28	r	2	15	6	90	0	sad	2	2	s_9	s_38	no	17	high800	pull	18	10	592.753055999608	pull	894.941998999755	pull	1	6	1361.60678521901	5	1198.01430598727	3	1933.46966834088	1	2258.66266563298	1	1260.51299792562	3	1253.82360763342	17	2.02351450198694	1	16	19	15	12	50	ja	ja
91	pushPullEmp	20150818T111902	16	w	28	r	2	16	1	91	0	sad	1	2	s_6	s_37	no	17	low400	push	18	10	1518.22319100079	push	1848.35866200006	push	1	8	739.379392573028	8	2648.45079863335	5	1220.95238234033	5	1807.31565163296	3	1380.19111327958	1	3110.75864527993	17	2.07807579828113	1	16	19	15	12	50	ja	ja
92	pushPullEmp	20150818T111910	16	w	28	r	2	16	2	92	0	sad	1	2	s_2	s_37	no	17	high800	pull	18	10	874.653232000019	pull	1221.84434300005	pull	1	8	739.379392573028	8	2648.45079863335	5	1220.95238234033	5	1807.31565163296	3	1380.19111327958	1	3110.75864527993	17	2.07807579828113	1	16	19	15	12	50	ja	ja
93	pushPullEmp	20150818T111918	16	w	28	r	2	16	3	93	0	sad	1	2	s_1	s_37	no	17	low400	push	18	10	917.743848000398	push	1233.83973200028	push	1	8	739.379392573028	8	2648.45079863335	5	1220.95238234033	5	1807.31565163296	3	1380.19111327958	1	3110.75864527993	17	2.07807579828113	1	16	19	15	12	50	ja	ja
94	pushPullEmp	20150818T111925	16	w	28	r	2	16	4	94	0	sad	1	2	s_5	s_37	no	17	high800	pull	18	10	1087.44309699987	pull	1434.97769500037	pull	1	8	739.379392573028	8	2648.45079863335	5	1220.95238234033	5	1807.31565163296	3	1380.19111327958	1	3110.75864527993	17	2.07807579828113	1	16	19	15	12	50	ja	ja
95	pushPullEmp	20150818T111933	16	w	28	r	2	16	5	95	0	sad	1	2	s_4	s_37	no	17	low400	push	18	10	985.343608999145	push	1310.31379199824	push	1	8	739.379392573028	8	2648.45079863335	5	1220.95238234033	5	1807.31565163296	3	1380.19111327958	1	3110.75864527993	17	2.07807579828113	1	16	19	15	12	50	ja	ja
96	pushPullEmp	20150818T111940	16	w	28	r	2	16	6	96	0	sad	1	2	s_3	s_37	no	17	low400	push	18	10	1031.26612200058	push	1366.60961799962	push	1	8	739.379392573028	8	2648.45079863335	5	1220.95238234033	5	1807.31565163296	3	1380.19111327958	1	3110.75864527993	17	2.07807579828113	1	16	19	15	12	50	ja	ja
97	pushPullEmp	20150818T112023	16	w	28	r	2	17	1	97	0	neutral	4	1	n_23	n_37	no	17	high800	pull	18	10	852.314276998484	pull	1130.28710199917	pull	1	1	1921.3364169882	1	831.437141217975	1	1233.2831042786	1	647.553525401236	1	423.263277281876	1	1352.22058575528	17	1.74693724498684	1	16	19	15	12	50	ja	ja
98	pushPullEmp	20150818T112030	16	w	28	r	2	17	2	98	0	neutral	4	1	n_21	n_37	no	17	high800	pull	18	10	683.133306999778	pull	999.180932999778	pull	1	1	1921.3364169882	1	831.437141217975	1	1233.2831042786	1	647.553525401236	1	423.263277281876	1	1352.22058575528	17	1.74693724498684	1	16	19	15	12	50	ja	ja
99	pushPullEmp	20150818T112037	16	w	28	r	2	17	3	99	0	neutral	4	1	n_24	n_37	no	17	low400	push	18	10	496.042227000638	push	803.79190099948	push	1	1	1921.3364169882	1	831.437141217975	1	1233.2831042786	1	647.553525401236	1	423.263277281876	1	1352.22058575528	17	1.74693724498684	1	16	19	15	12	50	ja	ja
100	pushPullEmp	20150818T112045	16	w	28	r	2	17	4	100	0	neutral	4	1	n_19	n_37	no	17	high800	pull	18	10	1076.23507699948	pull	1372.87161999969	pull	1	1	1921.3364169882	1	831.437141217975	1	1233.2831042786	1	647.553525401236	1	423.263277281876	1	1352.22058575528	17	1.74693724498684	1	16	19	15	12	50	ja	ja
101	pushPullEmp	20150818T112052	16	w	28	r	2	17	5	101	0	neutral	4	1	n_20	n_37	no	17	high800	pull	18	10	777.980357000255	pull	1093.3589669995	pull	1	1	1921.3364169882	1	831.437141217975	1	1233.2831042786	1	647.553525401236	1	423.263277281876	1	1352.22058575528	17	1.74693724498684	1	16	19	15	12	50	ja	ja
102	pushPullEmp	20150818T112100	16	w	28	r	2	17	6	102	0	neutral	4	1	n_22	n_37	no	17	low400	push	18	10	1186.63846300033	push	1512.03696000003	push	1	1	1921.3364169882	1	831.437141217975	1	1233.2831042786	1	647.553525401236	1	423.263277281876	1	1352.22058575528	17	1.74693724498684	1	16	19	15	12	50	ja	ja
103	pushPullEmp	20150818T112138	16	w	28	r	2	18	1	103	0	neutral	3	1	n_15	n_15	yes	29	high800	pull	18	10	1111.51091999939	pull	1424.65392100105	pull	1	1	384.785065634787	1	811.872897635112	1	2631.30480663312	1	232.363617804367	1	468.21542034013	1	540.020992279096	29	1.72249026421741	1	16	19	15	12	50	ja	ja
104	pushPullEmp	20150818T112145	16	w	28	r	2	18	2	104	0	neutral	3	1	n_14	n_15	yes	29	high800	pull	18	10	1047.60423000051	pull	1348.590769	pull	1	1	384.785065634787	1	811.872897635112	1	2631.30480663312	1	232.363617804367	1	468.21542034013	1	540.020992279096	29	1.72249026421741	1	16	19	15	12	50	ja	ja
105	pushPullEmp	20150818T112152	16	w	28	r	2	18	3	105	0	neutral	3	1	n_16	n_15	yes	29	low400	push	18	10	874.187937000082	push	1236.47344000083	push	1	1	384.785065634787	1	811.872897635112	1	2631.30480663312	1	232.363617804367	1	468.21542034013	1	540.020992279096	29	1.72249026421741	1	16	19	15	12	50	ja	ja
106	pushPullEmp	20150818T112201	16	w	28	r	2	18	4	106	0	neutral	3	1	n_13	n_15	yes	29	high800	pull	18	10	1108.40500500024	pull	1397.14963199993	pull	1	1	384.785065634787	1	811.872897635112	1	2631.30480663312	1	232.363617804367	1	468.21542034013	1	540.020992279096	29	1.72249026421741	1	16	19	15	12	50	ja	ja
107	pushPullEmp	20150818T112208	16	w	28	r	2	18	5	107	0	neutral	3	1	n_17	n_15	yes	29	low400	push	18	10	737.366517000424	push	1039.32838399911	push	1	1	384.785065634787	1	811.872897635112	1	2631.30480663312	1	232.363617804367	1	468.21542034013	1	540.020992279096	29	1.72249026421741	1	16	19	15	12	50	ja	ja
108	pushPullEmp	20150818T112215	16	w	28	r	2	18	6	108	0	neutral	3	1	n_18	n_15	yes	29	low400	push	18	10	1028.32624399949	push	1361.24407199955	push	1	1	384.785065634787	1	811.872897635112	1	2631.30480663312	1	232.363617804367	1	468.21542034013	1	540.020992279096	29	1.72249026421741	1	16	19	15	12	50	ja	ja
109	pushPullEmp	20150818T112256	16	w	28	r	2	19	1	109	0	sad	5	2	s_27	s_28	yes	29	high800	pull	18	10	995.27741499999	pull	1267.64426799976	pull	1	8	1337.23406498575	7	1706.45502892694	5	2421.70028298642	5	1286.41924463409	1	1583.02622705014	6	1419.0490184028	29	1.85954865321764	1	16	19	15	12	50	ja	ja
110	pushPullEmp	20150818T112303	16	w	28	r	2	19	2	110	0	sad	5	2	s_26	s_28	yes	29	low400	push	18	10	532.711520999219	push	844.719478000916	push	1	8	1337.23406498575	7	1706.45502892694	5	2421.70028298642	5	1286.41924463409	1	1583.02622705014	6	1419.0490184028	29	1.85954865321764	1	16	19	15	12	50	ja	ja
111	pushPullEmp	20150818T112310	16	w	28	r	2	19	3	111	0	sad	5	2	s_29	s_28	yes	29	high800	pull	18	10	712.896120999474	pull	980.642825999283	pull	1	8	1337.23406498575	7	1706.45502892694	5	2421.70028298642	5	1286.41924463409	1	1583.02622705014	6	1419.0490184028	29	1.85954865321764	1	16	19	15	12	50	ja	ja
112	pushPullEmp	20150818T112318	16	w	28	r	2	19	4	112	0	sad	5	2	s_28	s_28	yes	29	low400	push	18	10	1054.65375099891	push	1370.18367600002	push	1	8	1337.23406498575	7	1706.45502892694	5	2421.70028298642	5	1286.41924463409	1	1583.02622705014	6	1419.0490184028	29	1.85954865321764	1	16	19	15	12	50	ja	ja
113	pushPullEmp	20150818T112326	16	w	28	r	2	19	5	113	0	sad	5	2	s_30	s_28	yes	29	low400	push	18	10	1093.11481600039	push	1438.09663600101	push	1	8	1337.23406498575	7	1706.45502892694	5	2421.70028298642	5	1286.41924463409	1	1583.02622705014	6	1419.0490184028	29	1.85954865321764	1	16	19	15	12	50	ja	ja
114	pushPullEmp	20150818T112334	16	w	28	r	2	19	6	114	0	sad	5	2	s_25	s_28	yes	29	high800	pull	18	10	831.022665000186	pull	1161.86577300059	pull	1	8	1337.23406498575	7	1706.45502892694	5	2421.70028298642	5	1286.41924463409	1	1583.02622705014	6	1419.0490184028	29	1.85954865321764	1	16	19	15	12	50	ja	ja
115	pushPullEmp	20150818T112424	16	w	28	r	2	20	1	115	0	sad	4	2	s_23	s_22	yes	29	high800	pull	18	10	688.776924999824	pull	973.571579998956	pull	1	8	1398.7053219862	8	806.013777339103	8	1332.98132763412	4	1538.71890086521	1	1182.04285763386	6	1562.85189228038	29	1.85464494863299	1	16	19	15	12	50	ja	ja
116	pushPullEmp	20150818T112432	16	w	28	r	2	20	2	116	0	sad	4	2	s_21	s_22	yes	29	low400	push	18	10	776.850703999211	push	1088.33917000002	push	1	8	1398.7053219862	8	806.013777339103	8	1332.98132763412	4	1538.71890086521	1	1182.04285763386	6	1562.85189228038	29	1.85464494863299	1	16	19	15	12	50	ja	ja
117	pushPullEmp	20150818T112439	16	w	28	r	2	20	3	117	0	sad	4	2	s_20	s_22	yes	29	high800	pull	18	10	619.610218000962	pull	904.024506001297	pull	1	8	1398.7053219862	8	806.013777339103	8	1332.98132763412	4	1538.71890086521	1	1182.04285763386	6	1562.85189228038	29	1.85464494863299	1	16	19	15	12	50	ja	ja
118	pushPullEmp	20150818T112446	16	w	28	r	2	20	4	118	0	sad	4	2	s_19	s_22	yes	29	low400	push	18	10	535.754923000335	push	865.011825001697	push	1	8	1398.7053219862	8	806.013777339103	8	1332.98132763412	4	1538.71890086521	1	1182.04285763386	6	1562.85189228038	29	1.85464494863299	1	16	19	15	12	50	ja	ja
119	pushPullEmp	20150818T112454	16	w	28	r	2	20	5	119	0	sad	4	2	s_22	s_22	yes	29	high800	pull	18	10	939.683560000849	pull	1258.17884499964	pull	1	8	1398.7053219862	8	806.013777339103	8	1332.98132763412	4	1538.71890086521	1	1182.04285763386	6	1562.85189228038	29	1.85464494863299	1	16	19	15	12	50	ja	ja
120	pushPullEmp	20150818T112501	16	w	28	r	2	20	6	120	0	sad	4	2	s_24	s_22	yes	29	high800	pull	18	10	680.770961001239	pull	1021.22802400036	pull	1	8	1398.7053219862	8	806.013777339103	8	1332.98132763412	4	1538.71890086521	1	1182.04285763386	6	1562.85189228038	29	1.85464494863299	1	16	19	15	12	50	ja	ja
[truncated: 28 more columns]
