# Supplementary material for: Empathic concern and personal distress depend on situational but not dispositional factors
Source: PLoS One. 2019 Nov 14;14(11):e0225102. doi: 10.1371/journal.pone.0225102 (PMC6855434; doi:10.1371/journal.pone.0225102)
Supplement: S3 File — (ZIP) [file pone.0225102.s004.zip › Results/pushPullEmp_15_avg.txt]

expName	date	vpNum	gender	age	handedness	respMapping	block	trial	trialCount	practice	picType	picBlock	picTypeNum	picName	memPicName	memPicPresent	memPicCorrKey	tone	respDirection	panas1Pos	panas1Neg	movementOnset	movementOnsetDirection	movementOffset	movementOffsetDirection	correct	respKeyTender	respTimeTender	respKeyCompassionate	respTimeCompassionate	respKeyMoved	respTimeMoved	respKeyWorried	respTimeWorried	respKeyDistressed	respTimeDistressed	respKeyAlarmed	respTimeAlarmed	memRespKey	memRespTime	correctMemTask	fs	ec	pt	pd	empathy	pqQ1	pqQ2	panas2Pos
1	pushPullEmp	20150818T093248	15	m	26	r	1	1	1	1	1	practice	2	4	p_12	p_8	yes	29	low400	pull	27	11	714.943918000159	pull	980.00038800015	pull	1	4	5782.02133654236	3	4719.51017176434	5	5635.37790054261	4	2580.61702234795	1	2053.04293494532	4	2930.82358534798	29	3.83284409775069	1	16	20	19	18	55	ja	nein
2	pushPullEmp	20150818T093256	15	m	26	r	1	1	2	2	1	practice	2	4	p_10	p_8	yes	29	low400	pull	27	11	299.772190999993	pull	519.133910000055	pull	1	4	5782.02133654236	3	4719.51017176434	5	5635.37790054261	4	2580.61702234795	1	2053.04293494532	4	2930.82358534798	29	3.83284409775069	1	16	20	19	18	55	ja	nein
3	pushPullEmp	20150818T093302	15	m	26	r	1	1	3	3	1	practice	2	4	p_9	p_8	yes	29	high800	push	27	11	339.323128000004	push	576.718899000141	push	1	4	5782.02133654236	3	4719.51017176434	5	5635.37790054261	4	2580.61702234795	1	2053.04293494532	4	2930.82358534798	29	3.83284409775069	1	16	20	19	18	55	ja	nein
4	pushPullEmp	20150818T093309	15	m	26	r	1	1	4	4	1	practice	2	4	p_11	p_8	yes	29	high800	push	27	11	333.430804000163	pull	723.930196999963	push	1	4	5782.02133654236	3	4719.51017176434	5	5635.37790054261	4	2580.61702234795	1	2053.04293494532	4	2930.82358534798	29	3.83284409775069	1	16	20	19	18	55	ja	nein
5	pushPullEmp	20150818T093317	15	m	26	r	1	1	5	5	1	practice	2	4	p_8	p_8	yes	29	high800	push	27	11	390.324543000024	push	569.473201000055	push	1	4	5782.02133654236	3	4719.51017176434	5	5635.37790054261	4	2580.61702234795	1	2053.04293494532	4	2930.82358534798	29	3.83284409775069	1	16	20	19	18	55	ja	nein
6	pushPullEmp	20150818T093325	15	m	26	r	1	1	6	6	1	practice	2	4	p_7	p_8	yes	29	low400	pull	27	11	327.029488999964	pull	541.299172999838	pull	1	4	5782.02133654236	3	4719.51017176434	5	5635.37790054261	4	2580.61702234795	1	2053.04293494532	4	2930.82358534798	29	3.83284409775069	1	16	20	19	18	55	ja	nein
7	pushPullEmp	20150818T093437	15	m	26	r	1	2	1	7	1	practice	1	4	p_3	p_13	no	17	high800	push	27	11	445.054351000072	push	686.200504000117	push	1	3	6142.61034994524	3	2780.13638113953	5	2653.79535755619	3	3791.01159737525	2	4186.61058155612	4	2313.92211973684	17	3.80162461213945	1	16	20	19	18	55	ja	nein
8	pushPullEmp	20150818T093444	15	m	26	r	1	2	2	8	1	practice	1	4	p_2	p_13	no	17	low400	pull	27	11	582.320481999981	pull	806.90984599992	pull	1	3	6142.61034994524	3	2780.13638113953	5	2653.79535755619	3	3791.01159737525	2	4186.61058155612	4	2313.92211973684	17	3.80162461213945	1	16	20	19	18	55	ja	nein
9	pushPullEmp	20150818T093451	15	m	26	r	1	2	3	9	1	practice	1	4	p_5	p_13	no	17	low400	pull	27	11	400.096599999964	pull	620.761814000029	pull	1	3	6142.61034994524	3	2780.13638113953	5	2653.79535755619	3	3791.01159737525	2	4186.61058155612	4	2313.92211973684	17	3.80162461213945	1	16	20	19	18	55	ja	nein
10	pushPullEmp	20150818T093458	15	m	26	r	1	2	4	10	1	practice	1	4	p_4	p_13	no	17	low400	pull	27	11	431.322605999985	pull	665.159211000064	pull	1	3	6142.61034994524	3	2780.13638113953	5	2653.79535755619	3	3791.01159737525	2	4186.61058155612	4	2313.92211973684	17	3.80162461213945	1	16	20	19	18	55	ja	nein
11	pushPullEmp	20150818T093505	15	m	26	r	1	2	5	11	1	practice	1	4	p_1	p_13	no	17	high800	push	27	11	356.718196000093	push	622.240622000054	push	1	3	6142.61034994524	3	2780.13638113953	5	2653.79535755619	3	3791.01159737525	2	4186.61058155612	4	2313.92211973684	17	3.80162461213945	1	16	20	19	18	55	ja	nein
12	pushPullEmp	20150818T093513	15	m	26	r	1	2	6	12	1	practice	1	4	p_6	p_13	no	17	high800	push	27	11	284.844507999949	push	491.980287000004	push	1	3	6142.61034994524	3	2780.13638113953	5	2653.79535755619	3	3791.01159737525	2	4186.61058155612	4	2313.92211973684	17	3.80162461213945	1	16	20	19	18	55	ja	nein
13	pushPullEmp	20150818T093638	15	m	26	r	1	3	1	13	0	stroke	5	3	h_26	h_28	yes	29	high800	push	27	11	744.765776999955	push	976.110765999991	push	1	6	4594.54939334773	7	3557.46107675077	6	2047.38849833439	2	4195.61712576433	3	2229.86642275055	7	2842.53154595854	29	3.03550228173663	1	16	20	19	18	55	ja	nein
14	pushPullEmp	20150818T093646	15	m	26	r	1	3	2	14	0	stroke	5	3	h_29	h_28	yes	29	low400	pull	27	11	356.056039999979	pull	599.917266000015	pull	1	6	4594.54939334773	7	3557.46107675077	6	2047.38849833439	2	4195.61712576433	3	2229.86642275055	7	2842.53154595854	29	3.03550228173663	1	16	20	19	18	55	ja	nein
15	pushPullEmp	20150818T093654	15	m	26	r	1	3	3	15	0	stroke	5	3	h_27	h_28	yes	29	low400	pull	27	11	474.697955000081	pull	665.499819000004	pull	1	6	4594.54939334773	7	3557.46107675077	6	2047.38849833439	2	4195.61712576433	3	2229.86642275055	7	2842.53154595854	29	3.03550228173663	1	16	20	19	18	55	ja	nein
16	pushPullEmp	20150818T093702	15	m	26	r	1	3	4	16	0	stroke	5	3	h_28	h_28	yes	29	high800	push	27	11	323.650042999911	push	522.852010000046	push	1	6	4594.54939334773	7	3557.46107675077	6	2047.38849833439	2	4195.61712576433	3	2229.86642275055	7	2842.53154595854	29	3.03550228173663	1	16	20	19	18	55	ja	nein
17	pushPullEmp	20150818T093709	15	m	26	r	1	3	5	17	0	stroke	5	3	h_30	h_28	yes	29	low400	pull	27	11	414.556052000175	pull	603.857781000082	pull	1	6	4594.54939334773	7	3557.46107675077	6	2047.38849833439	2	4195.61712576433	3	2229.86642275055	7	2842.53154595854	29	3.03550228173663	1	16	20	19	18	55	ja	nein
18	pushPullEmp	20150818T093717	15	m	26	r	1	3	6	18	0	stroke	5	3	h_25	h_28	yes	29	high800	push	27	11	261.089640000231	push	440.882399000297	push	1	6	4594.54939334773	7	3557.46107675077	6	2047.38849833439	2	4195.61712576433	3	2229.86642275055	7	2842.53154595854	29	3.03550228173663	1	16	20	19	18	55	ja	nein
19	pushPullEmp	20150818T093827	15	m	26	r	1	4	1	19	0	stroke	2	3	h_7	h_8	yes	29	low400	pull	27	11	495.440731999977	push	894.483507999965	pull	1	7	1376.63656794484	7	2718.48380075062	6	1718.15536976419	6	4977.08839695861	5	2491.22293495839	7	1689.34711334759	29	2.92548734615275	1	16	20	19	18	55	ja	nein
20	pushPullEmp	20150818T093834	15	m	26	r	1	4	2	20	0	stroke	2	3	h_10	h_8	yes	29	low400	pull	27	11	850.390283000143	pull	1057.9285079997	pull	1	7	1376.63656794484	7	2718.48380075062	6	1718.15536976419	6	4977.08839695861	5	2491.22293495839	7	1689.34711334759	29	2.92548734615275	1	16	20	19	18	55	ja	nein
21	pushPullEmp	20150818T093842	15	m	26	r	1	4	3	21	0	stroke	2	3	h_8	h_8	yes	29	high800	push	27	11	309.705713999942	push	525.92062999984	push	1	7	1376.63656794484	7	2718.48380075062	6	1718.15536976419	6	4977.08839695861	5	2491.22293495839	7	1689.34711334759	29	2.92548734615275	1	16	20	19	18	55	ja	nein
22	pushPullEmp	20150818T093849	15	m	26	r	1	4	4	22	0	stroke	2	3	h_11	h_8	yes	29	low400	pull	27	11	381.160360999824	pull	570.977490999761	pull	1	7	1376.63656794484	7	2718.48380075062	6	1718.15536976419	6	4977.08839695861	5	2491.22293495839	7	1689.34711334759	29	2.92548734615275	1	16	20	19	18	55	ja	nein
23	pushPullEmp	20150818T093857	15	m	26	r	1	4	5	23	0	stroke	2	3	h_9	h_8	yes	29	high800	push	27	11	316.037373999829	push	485.225432999963	push	1	7	1376.63656794484	7	2718.48380075062	6	1718.15536976419	6	4977.08839695861	5	2491.22293495839	7	1689.34711334759	29	2.92548734615275	1	16	20	19	18	55	ja	nein
24	pushPullEmp	20150818T093903	15	m	26	r	1	4	6	24	0	stroke	2	3	h_12	h_8	yes	29	low400	pull	27	11	309.30908000037	pull	461.513452000057	pull	1	7	1376.63656794484	7	2718.48380075062	6	1718.15536976419	6	4977.08839695861	5	2491.22293495839	7	1689.34711334759	29	2.92548734615275	1	16	20	19	18	55	ja	nein
25	pushPullEmp	20150818T093959	15	m	26	r	1	5	1	25	0	neutral	2	1	n_7	n_10	yes	29	low400	pull	27	11	576.182075000204	pull	768.596040000219	pull	1	3	3384.21104475083	3	1398.34790318037	4	1534.83580875081	2	2958.49033434797	2	1715.78862415345	3	2428.31734615311	29	2.2975858583477	1	16	20	19	18	55	ja	nein
26	pushPullEmp	20150818T094006	15	m	26	r	1	5	2	26	0	neutral	2	1	n_12	n_10	yes	29	high800	push	27	11	356.009054999598	push	580.476749999983	push	1	3	3384.21104475083	3	1398.34790318037	4	1534.83580875081	2	2958.49033434797	2	1715.78862415345	3	2428.31734615311	29	2.2975858583477	1	16	20	19	18	55	ja	nein
27	pushPullEmp	20150818T094014	15	m	26	r	1	5	3	27	0	neutral	2	1	n_11	n_10	yes	29	low400	pull	27	11	327.244001999934	pull	522.212568000105	pull	1	3	3384.21104475083	3	1398.34790318037	4	1534.83580875081	2	2958.49033434797	2	1715.78862415345	3	2428.31734615311	29	2.2975858583477	1	16	20	19	18	55	ja	nein
28	pushPullEmp	20150818T094020	15	m	26	r	1	5	4	28	0	neutral	2	1	n_10	n_10	yes	29	high800	push	27	11	336.381994000116	push	507.512221000165	push	1	3	3384.21104475083	3	1398.34790318037	4	1534.83580875081	2	2958.49033434797	2	1715.78862415345	3	2428.31734615311	29	2.2975858583477	1	16	20	19	18	55	ja	nein
29	pushPullEmp	20150818T094028	15	m	26	r	1	5	5	29	0	neutral	2	1	n_8	n_10	yes	29	high800	push	27	11	393.246795999748	pull	676.526446999906	push	1	3	3384.21104475083	3	1398.34790318037	4	1534.83580875081	2	2958.49033434797	2	1715.78862415345	3	2428.31734615311	29	2.2975858583477	1	16	20	19	18	55	ja	nein
30	pushPullEmp	20150818T094035	15	m	26	r	1	5	6	30	0	neutral	2	1	n_9	n_10	yes	29	low400	pull	27	11	274.585810000284	pull	453.491316000149	pull	1	3	3384.21104475083	3	1398.34790318037	4	1534.83580875081	2	2958.49033434797	2	1715.78862415345	3	2428.31734615311	29	2.2975858583477	1	16	20	19	18	55	ja	nein
31	pushPullEmp	20150818T094129	15	m	26	r	1	6	1	31	0	neutral	6	1	n_32	n_39	no	17	high800	push	27	11	415.112621000233	push	618.125535000061	push	1	2	2055.21437255629	2	1267.15662634751	2	1681.4135785562	1	4783.68479055644	2	1862.32237915328	1	1858.34452015297	17	3.24804354254229	1	16	20	19	18	55	ja	nein
32	pushPullEmp	20150818T094135	15	m	26	r	1	6	2	32	0	neutral	6	1	n_36	n_39	no	17	low400	pull	27	11	409.441478000081	pull	600.36828499995	pull	1	2	2055.21437255629	2	1267.15662634751	2	1681.4135785562	1	4783.68479055644	2	1862.32237915328	1	1858.34452015297	17	3.24804354254229	1	16	20	19	18	55	ja	nein
33	pushPullEmp	20150818T094143	15	m	26	r	1	6	3	33	0	neutral	6	1	n_34	n_39	no	17	low400	pull	27	11	551.213448999879	pull	742.465319999956	pull	1	2	2055.21437255629	2	1267.15662634751	2	1681.4135785562	1	4783.68479055644	2	1862.32237915328	1	1858.34452015297	17	3.24804354254229	1	16	20	19	18	55	ja	nein
34	pushPullEmp	20150818T094150	15	m	26	r	1	6	4	34	0	neutral	6	1	n_33	n_39	no	17	high800	push	27	11	434.303094999999	push	617.688120000006	push	1	2	2055.21437255629	2	1267.15662634751	2	1681.4135785562	1	4783.68479055644	2	1862.32237915328	1	1858.34452015297	17	3.24804354254229	1	16	20	19	18	55	ja	nein
35	pushPullEmp	20150818T094158	15	m	26	r	1	6	5	35	0	neutral	6	1	n_35	n_39	no	17	high800	push	27	11	416.715525000294	push	576.504171000219	push	1	2	2055.21437255629	2	1267.15662634751	2	1681.4135785562	1	4783.68479055644	2	1862.32237915328	1	1858.34452015297	17	3.24804354254229	1	16	20	19	18	55	ja	nein
36	pushPullEmp	20150818T094206	15	m	26	r	1	6	6	36	0	neutral	6	1	n_31	n_39	no	17	low400	pull	27	11	483.574575999777	pull	660.094525999833	pull	1	2	2055.21437255629	2	1267.15662634751	2	1681.4135785562	1	4783.68479055644	2	1862.32237915328	1	1858.34452015297	17	3.24804354254229	1	16	20	19	18	55	ja	nein
37	pushPullEmp	20150818T094308	15	m	26	r	1	7	1	37	0	stroke	4	3	h_20	h_39	no	17	high800	push	27	11	668.527216999635	push	822.884323999759	push	1	6	2458.56461977837	6	994.733692153204	5	4861.20217594498	6	5052.19818315345	5	1728.41941015304	6	1359.66461594535	17	2.61827896454224	1	16	20	19	18	55	ja	nein
38	pushPullEmp	20150818T094315	15	m	26	r	1	7	2	38	0	stroke	4	3	h_21	h_39	no	17	low400	pull	27	11	357.382002000264	pull	531.90334200022	pull	1	6	2458.56461977837	6	994.733692153204	5	4861.20217594498	6	5052.19818315345	5	1728.41941015304	6	1359.66461594535	17	2.61827896454224	1	16	20	19	18	55	ja	nein
39	pushPullEmp	20150818T094323	15	m	26	r	1	7	3	39	0	stroke	4	3	h_24	h_39	no	17	high800	push	27	11	404.47189500001	push	577.069645000032	push	1	6	2458.56461977837	6	994.733692153204	5	4861.20217594498	6	5052.19818315345	5	1728.41941015304	6	1359.66461594535	17	2.61827896454224	1	16	20	19	18	55	ja	nein
40	pushPullEmp	20150818T094331	15	m	26	r	1	7	4	40	0	stroke	4	3	h_23	h_39	no	17	low400	pull	27	11	346.275844000142	pull	501.291140000016	pull	1	6	2458.56461977837	6	994.733692153204	5	4861.20217594498	6	5052.19818315345	5	1728.41941015304	6	1359.66461594535	17	2.61827896454224	1	16	20	19	18	55	ja	nein
41	pushPullEmp	20150818T094338	15	m	26	r	1	7	5	41	0	stroke	4	3	h_19	h_39	no	17	high800	push	27	11	266.432299000011	push	437.723036000174	push	1	6	2458.56461977837	6	994.733692153204	5	4861.20217594498	6	5052.19818315345	5	1728.41941015304	6	1359.66461594535	17	2.61827896454224	1	16	20	19	18	55	ja	nein
42	pushPullEmp	20150818T094345	15	m	26	r	1	7	6	42	0	stroke	4	3	h_22	h_39	no	17	low400	pull	27	11	424.952410000154	pull	609.613120000271	pull	1	6	2458.56461977837	6	994.733692153204	5	4861.20217594498	6	5052.19818315345	5	1728.41941015304	6	1359.66461594535	17	2.61827896454224	1	16	20	19	18	55	ja	nein
43	pushPullEmp	20150818T094438	15	m	26	r	1	8	1	43	0	stroke	3	3	h_16	h_38	no	17	high800	push	27	11	536.182527000055	pull	840.873341000024	push	1	7	2071.64780415314	8	1837.2284303473	6	995.756571750917	8	3362.62890615353	7	2132.101846556	8	1563.74264195847	17	2.08430216375064	1	16	20	19	18	55	ja	nein
44	pushPullEmp	20150818T094446	15	m	26	r	1	8	2	44	0	stroke	3	3	h_13	h_38	no	17	low400	pull	27	11	296.059314999984	pull	466.563030999969	pull	1	7	2071.64780415314	8	1837.2284303473	6	995.756571750917	8	3362.62890615353	7	2132.101846556	8	1563.74264195847	17	2.08430216375064	1	16	20	19	18	55	ja	nein
45	pushPullEmp	20150818T094453	15	m	26	r	1	8	3	45	0	stroke	3	3	h_14	h_38	no	17	high800	push	27	11	303.550572000044	push	474.311909999964	push	1	7	2071.64780415314	8	1837.2284303473	6	995.756571750917	8	3362.62890615353	7	2132.101846556	8	1563.74264195847	17	2.08430216375064	1	16	20	19	18	55	ja	nein
46	pushPullEmp	20150818T094500	15	m	26	r	1	8	4	46	0	stroke	3	3	h_17	h_38	no	17	low400	pull	27	11	516.208724999913	pull	682.295230999742	pull	1	7	2071.64780415314	8	1837.2284303473	6	995.756571750917	8	3362.62890615353	7	2132.101846556	8	1563.74264195847	17	2.08430216375064	1	16	20	19	18	55	ja	nein
47	pushPullEmp	20150818T094507	15	m	26	r	1	8	5	47	0	stroke	3	3	h_15	h_38	no	17	high800	push	27	11	290.073683999803	push	429.516178999715	push	1	7	2071.64780415314	8	1837.2284303473	6	995.756571750917	8	3362.62890615353	7	2132.101846556	8	1563.74264195847	17	2.08430216375064	1	16	20	19	18	55	ja	nein
48	pushPullEmp	20150818T094515	15	m	26	r	1	8	6	48	0	stroke	3	3	h_18	h_38	no	17	high800	push	27	11	383.594654000357	push	601.282034000273	push	1	7	2071.64780415314	8	1837.2284303473	6	995.756571750917	8	3362.62890615353	7	2132.101846556	8	1563.74264195847	17	2.08430216375064	1	16	20	19	18	55	ja	nein
49	pushPullEmp	20150818T094621	15	m	26	r	1	9	1	49	0	sad	6	2	s_31	s_39	no	17	low400	pull	27	11	489.408186999801	pull	671.622073000028	pull	1	8	1912.3271627509	8	838.686066958417	8	3319.91745775031	5	3051.04123215324	4	3727.0968693615	5	2510.1570853617	17	1.99688144336142	1	16	20	19	18	55	ja	nein
50	pushPullEmp	20150818T094629	15	m	26	r	1	9	2	50	0	sad	6	2	s_32	s_39	no	17	high800	push	27	11	311.580870000038	push	478.092891000055	push	1	8	1912.3271627509	8	838.686066958417	8	3319.91745775031	5	3051.04123215324	4	3727.0968693615	5	2510.1570853617	17	1.99688144336142	1	16	20	19	18	55	ja	nein
51	pushPullEmp	20150818T094636	15	m	26	r	1	9	3	51	0	sad	6	2	s_34	s_39	no	17	low400	pull	27	11	317.527930000215	pull	464.681417999946	pull	1	8	1912.3271627509	8	838.686066958417	8	3319.91745775031	5	3051.04123215324	4	3727.0968693615	5	2510.1570853617	17	1.99688144336142	1	16	20	19	18	55	ja	nein
52	pushPullEmp	20150818T094643	15	m	26	r	1	9	4	52	0	sad	6	2	s_35	s_39	no	17	high800	push	27	11	299.890449999912	push	450.257373999993	push	1	8	1912.3271627509	8	838.686066958417	8	3319.91745775031	5	3051.04123215324	4	3727.0968693615	5	2510.1570853617	17	1.99688144336142	1	16	20	19	18	55	ja	nein
53	pushPullEmp	20150818T094651	15	m	26	r	1	9	5	53	0	sad	6	2	s_36	s_39	no	17	low400	pull	27	11	360.072035000125	pull	522.148017000385	pull	1	8	1912.3271627509	8	838.686066958417	8	3319.91745775031	5	3051.04123215324	4	3727.0968693615	5	2510.1570853617	17	1.99688144336142	1	16	20	19	18	55	ja	nein
54	pushPullEmp	20150818T094658	15	m	26	r	1	9	6	54	0	sad	6	2	s_33	s_39	no	17	high800	push	27	11	444.161471999796	push	598.242938000003	push	1	8	1912.3271627509	8	838.686066958417	8	3319.91745775031	5	3051.04123215324	4	3727.0968693615	5	2510.1570853617	17	1.99688144336142	1	16	20	19	18	55	ja	nein
55	pushPullEmp	20150818T094817	15	m	26	r	1	10	1	55	0	sad	3	2	s_18	s_16	yes	29	low400	pull	27	11	810.253828000034	pull	1017.28597800007	pull	1	8	5114.56243215298	8	675.526541361705	8	702.870018750673	4	1394.58634755647	5	2771.08782475079	5	6177.53212875095	29	2.21781854195888	1	16	20	19	18	55	ja	nein
56	pushPullEmp	20150818T094825	15	m	26	r	1	10	2	56	0	sad	3	2	s_15	s_16	yes	29	low400	pull	27	11	599.543808999992	pull	781.237460999913	pull	1	8	5114.56243215298	8	675.526541361705	8	702.870018750673	4	1394.58634755647	5	2771.08782475079	5	6177.53212875095	29	2.21781854195888	1	16	20	19	18	55	ja	nein
57	pushPullEmp	20150818T094832	15	m	26	r	1	10	3	57	0	sad	3	2	s_17	s_16	yes	29	high800	push	27	11	437.021538000048	push	667.771418000124	push	1	8	5114.56243215298	8	675.526541361705	8	702.870018750673	4	1394.58634755647	5	2771.08782475079	5	6177.53212875095	29	2.21781854195888	1	16	20	19	18	55	ja	nein
58	pushPullEmp	20150818T094840	15	m	26	r	1	10	4	58	0	sad	3	2	s_13	s_16	yes	29	low400	pull	27	11	431.436990000184	pull	613.438132000174	pull	1	8	5114.56243215298	8	675.526541361705	8	702.870018750673	4	1394.58634755647	5	2771.08782475079	5	6177.53212875095	29	2.21781854195888	1	16	20	19	18	55	ja	nein
59	pushPullEmp	20150818T094848	15	m	26	r	1	10	5	59	0	sad	3	2	s_14	s_16	yes	29	high800	push	27	11	413.749291999764	push	640.162437999905	push	1	8	5114.56243215298	8	675.526541361705	8	702.870018750673	4	1394.58634755647	5	2771.08782475079	5	6177.53212875095	29	2.21781854195888	1	16	20	19	18	55	ja	nein
60	pushPullEmp	20150818T094856	15	m	26	r	1	10	6	60	0	sad	3	2	s_16	s_16	yes	29	low400	pull	27	11	400.000579999964	pull	652.970397000085	pull	1	8	5114.56243215298	8	675.526541361705	8	702.870018750673	4	1394.58634755647	5	2771.08782475079	5	6177.53212875095	29	2.21781854195888	1	16	20	19	18	55	ja	nein
61	pushPullEmp	20150818T094955	15	m	26	r	1	11	1	61	0	neutral	1	1	n_6	n_6	yes	29	high800	push	27	11	361.9890230003	push	536.507946999885	push	1	2	1549.79655434772	2	1135.66878515348	2	1008.4238417503	1	1150.80148855623	1	1540.44823875074	2	2617.15878615314	29	2.32256044875066	1	16	20	19	18	55	ja	nein
62	pushPullEmp	20150818T095002	15	m	26	r	1	11	2	62	0	neutral	1	1	n_5	n_6	yes	29	low400	pull	27	11	379.468182000077	pull	563.308356000201	pull	1	2	1549.79655434772	2	1135.66878515348	2	1008.4238417503	1	1150.80148855623	1	1540.44823875074	2	2617.15878615314	29	2.32256044875066	1	16	20	19	18	55	ja	nein
63	pushPullEmp	20150818T095009	15	m	26	r	1	11	3	63	0	neutral	1	1	n_2	n_6	yes	29	low400	pull	27	11	500.398038000076	pull	670.29945100001	pull	1	2	1549.79655434772	2	1135.66878515348	2	1008.4238417503	1	1150.80148855623	1	1540.44823875074	2	2617.15878615314	29	2.32256044875066	1	16	20	19	18	55	ja	nein
64	pushPullEmp	20150818T095016	15	m	26	r	1	11	4	64	0	neutral	1	1	n_3	n_6	yes	29	high800	push	27	11	410.442222999933	push	590.593965999829	push	1	2	1549.79655434772	2	1135.66878515348	2	1008.4238417503	1	1150.80148855623	1	1540.44823875074	2	2617.15878615314	29	2.32256044875066	1	16	20	19	18	55	ja	nein
65	pushPullEmp	20150818T095024	15	m	26	r	1	11	5	65	0	neutral	1	1	n_4	n_6	yes	29	low400	pull	27	11	520.648134999741	pull	683.699436999726	pull	1	2	1549.79655434772	2	1135.66878515348	2	1008.4238417503	1	1150.80148855623	1	1540.44823875074	2	2617.15878615314	29	2.32256044875066	1	16	20	19	18	55	ja	nein
66	pushPullEmp	20150818T095031	15	m	26	r	1	11	6	66	0	neutral	1	1	n_1	n_6	yes	29	high800	push	27	11	351.848273999716	push	563.160463999888	push	1	2	1549.79655434772	2	1135.66878515348	2	1008.4238417503	1	1150.80148855623	1	1540.44823875074	2	2617.15878615314	29	2.32256044875066	1	16	20	19	18	55	ja	nein
67	pushPullEmp	20150818T095120	15	m	26	r	1	12	1	67	0	neutral	5	1	n_28	n_38	no	17	low400	pull	27	11	425.273970999915	pull	614.491551999781	pull	1	3	2210.01127015325	2	1900.66082777821	3	1158.85984054239	2	1128.71369734785	2	1590.27432597259	3	1945.12941455605	17	2.03367074755579	1	16	20	19	18	55	ja	nein
68	pushPullEmp	20150818T095128	15	m	26	r	1	12	2	68	0	neutral	5	1	n_29	n_38	no	17	high800	push	27	11	344.588742000364	push	582.714543000387	push	1	3	2210.01127015325	2	1900.66082777821	3	1158.85984054239	2	1128.71369734785	2	1590.27432597259	3	1945.12941455605	17	2.03367074755579	1	16	20	19	18	55	ja	nein
69	pushPullEmp	20150818T095135	15	m	26	r	1	12	3	69	0	neutral	5	1	n_27	n_38	no	17	low400	pull	27	11	349.32771899967	pull	552.347997999826	pull	1	3	2210.01127015325	2	1900.66082777821	3	1158.85984054239	2	1128.71369734785	2	1590.27432597259	3	1945.12941455605	17	2.03367074755579	1	16	20	19	18	55	ja	nein
70	pushPullEmp	20150818T095142	15	m	26	r	1	12	4	70	0	neutral	5	1	n_25	n_38	no	17	low400	pull	27	11	491.833798000338	pull	679.438991000192	pull	1	3	2210.01127015325	2	1900.66082777821	3	1158.85984054239	2	1128.71369734785	2	1590.27432597259	3	1945.12941455605	17	2.03367074755579	1	16	20	19	18	55	ja	nein
71	pushPullEmp	20150818T095150	15	m	26	r	1	12	5	71	0	neutral	5	1	n_30	n_38	no	17	high800	push	27	11	555.225032000071	push	739.832820000065	push	1	3	2210.01127015325	2	1900.66082777821	3	1158.85984054239	2	1128.71369734785	2	1590.27432597259	3	1945.12941455605	17	2.03367074755579	1	16	20	19	18	55	ja	nein
72	pushPullEmp	20150818T095157	15	m	26	r	1	12	6	72	0	neutral	5	1	n_26	n_38	no	17	low400	pull	27	11	374.497085000101	pull	580.573050999945	pull	1	3	2210.01127015325	2	1900.66082777821	3	1158.85984054239	2	1128.71369734785	2	1590.27432597259	3	1945.12941455605	17	2.03367074755579	1	16	20	19	18	55	ja	nein
73	pushPullEmp	20150818T095245	15	m	26	r	1	13	1	73	0	stroke	6	3	h_36	h_31	yes	29	low400	pull	27	11	528.00169099999	pull	755.476858999718	pull	1	7	3418.92071915299	7	3502.84941755581	7	920.293514945115	8	1534.36766155619	6	3651.87461354253	8	740.974759556138	29	2.22523607534777	1	16	20	19	18	55	ja	nein
74	pushPullEmp	20150818T095253	15	m	26	r	1	13	2	74	0	stroke	6	3	h_35	h_31	yes	29	high800	push	27	11	339.660555999766	push	543.221249000093	push	1	7	3418.92071915299	7	3502.84941755581	7	920.293514945115	8	1534.36766155619	6	3651.87461354253	8	740.974759556138	29	2.22523607534777	1	16	20	19	18	55	ja	nein
75	pushPullEmp	20150818T095259	15	m	26	r	1	13	3	75	0	stroke	6	3	h_33	h_31	yes	29	high800	push	27	11	388.453282999857	push	572.296030000056	push	1	7	3418.92071915299	7	3502.84941755581	7	920.293514945115	8	1534.36766155619	6	3651.87461354253	8	740.974759556138	29	2.22523607534777	1	16	20	19	18	55	ja	nein
76	pushPullEmp	20150818T095307	15	m	26	r	1	13	4	76	0	stroke	6	3	h_31	h_31	yes	29	low400	pull	27	11	345.949838999881	pull	529.788093000301	pull	1	7	3418.92071915299	7	3502.84941755581	7	920.293514945115	8	1534.36766155619	6	3651.87461354253	8	740.974759556138	29	2.22523607534777	1	16	20	19	18	55	ja	nein
77	pushPullEmp	20150818T095315	15	m	26	r	1	13	5	77	0	stroke	6	3	h_34	h_31	yes	29	high800	push	27	11	338.91005299993	push	484.602899000132	push	1	7	3418.92071915299	7	3502.84941755581	7	920.293514945115	8	1534.36766155619	6	3651.87461354253	8	740.974759556138	29	2.22523607534777	1	16	20	19	18	55	ja	nein
78	pushPullEmp	20150818T095322	15	m	26	r	1	13	6	78	0	stroke	6	3	h_32	h_31	yes	29	high800	push	27	11	267.70071700012	push	392.215664999734	push	1	7	3418.92071915299	7	3502.84941755581	7	920.293514945115	8	1534.36766155619	6	3651.87461354253	8	740.974759556138	29	2.22523607534777	1	16	20	19	18	55	ja	nein
79	pushPullEmp	20150818T095411	15	m	26	r	1	14	1	79	0	stroke	1	3	h_1	h_37	no	17	low400	pull	27	11	579.115329000051	pull	733.77095900003	pull	1	6	3038.28529815337	7	1698.36803477801	7	1778.99002055619	8	759.897283750888	6	1442.65325815331	8	582.909943555933	17	2.1273320723476	1	16	20	19	18	55	ja	nein
80	pushPullEmp	20150818T095419	15	m	26	r	1	14	2	80	0	stroke	1	3	h_6	h_37	no	17	low400	pull	27	11	404.560819999759	pull	577.11270800003	pull	1	6	3038.28529815337	7	1698.36803477801	7	1778.99002055619	8	759.897283750888	6	1442.65325815331	8	582.909943555933	17	2.1273320723476	1	16	20	19	18	55	ja	nein
81	pushPullEmp	20150818T095426	15	m	26	r	1	14	3	81	0	stroke	1	3	h_5	h_37	no	17	high800	push	27	11	777.348190999968	push	941.874971999918	push	1	6	3038.28529815337	7	1698.36803477801	7	1778.99002055619	8	759.897283750888	6	1442.65325815331	8	582.909943555933	17	2.1273320723476	1	16	20	19	18	55	ja	nein
82	pushPullEmp	20150818T095433	15	m	26	r	1	14	4	82	0	stroke	1	3	h_2	h_37	no	17	high800	push	27	11	306.050024999971	push	454.460891999683	push	1	6	3038.28529815337	7	1698.36803477801	7	1778.99002055619	8	759.897283750888	6	1442.65325815331	8	582.909943555933	17	2.1273320723476	1	16	20	19	18	55	ja	nein
83	pushPullEmp	20150818T095440	15	m	26	r	1	14	5	83	0	stroke	1	3	h_4	h_37	no	17	low400	pull	27	11	432.626075000011	pull	615.037163000219	pull	1	6	3038.28529815337	7	1698.36803477801	7	1778.99002055619	8	759.897283750888	6	1442.65325815331	8	582.909943555933	17	2.1273320723476	1	16	20	19	18	55	ja	nein
84	pushPullEmp	20150818T095447	15	m	26	r	1	14	6	84	0	stroke	1	3	h_3	h_37	no	17	low400	pull	27	11	386.360822999999	pull	557.628792000382	pull	1	6	3038.28529815337	7	1698.36803477801	7	1778.99002055619	8	759.897283750888	6	1442.65325815331	8	582.909943555933	17	2.1273320723476	1	16	20	19	18	55	ja	nein
85	pushPullEmp	20150818T095549	15	m	26	r	1	15	1	85	0	sad	2	2	s_8	s_38	no	17	high800	push	27	11	518.202544999989	push	671.522673999883	push	1	8	1742.91191137536	8	521.838444542482	8	943.871603958996	5	3531.74019556945	5	1990.81249555638	6	1934.84848015305	17	3.13419816034775	1	16	20	19	18	55	ja	nein
86	pushPullEmp	20150818T095556	15	m	26	r	1	15	2	86	0	sad	2	2	s_7	s_38	no	17	high800	push	27	11	419.162905000012	push	587.646099000158	push	1	8	1742.91191137536	8	521.838444542482	8	943.871603958996	5	3531.74019556945	5	1990.81249555638	6	1934.84848015305	17	3.13419816034775	1	16	20	19	18	55	ja	nein
87	pushPullEmp	20150818T095603	15	m	26	r	1	15	3	87	0	sad	2	2	s_10	s_38	no	17	low400	pull	27	11	417.156530999913	pull	590.983149999924	pull	1	8	1742.91191137536	8	521.838444542482	8	943.871603958996	5	3531.74019556945	5	1990.81249555638	6	1934.84848015305	17	3.13419816034775	1	16	20	19	18	55	ja	nein
88	pushPullEmp	20150818T095611	15	m	26	r	1	15	4	88	0	sad	2	2	s_12	s_38	no	17	low400	pull	27	11	507.783531000205	pull	643.801955000417	pull	1	8	1742.91191137536	8	521.838444542482	8	943.871603958996	5	3531.74019556945	5	1990.81249555638	6	1934.84848015305	17	3.13419816034775	1	16	20	19	18	55	ja	nein
89	pushPullEmp	20150818T095618	15	m	26	r	1	15	5	89	0	sad	2	2	s_11	s_38	no	17	high800	push	27	11	312.042415999807	push	475.186607999698	push	1	8	1742.91191137536	8	521.838444542482	8	943.871603958996	5	3531.74019556945	5	1990.81249555638	6	1934.84848015305	17	3.13419816034775	1	16	20	19	18	55	ja	nein
90	pushPullEmp	20150818T095624	15	m	26	r	1	15	6	90	0	sad	2	2	s_9	s_38	no	17	high800	push	27	11	433.468298000098	push	562.72332000015	push	1	8	1742.91191137536	8	521.838444542482	8	943.871603958996	5	3531.74019556945	5	1990.81249555638	6	1934.84848015305	17	3.13419816034775	1	16	20	19	18	55	ja	nein
91	pushPullEmp	20150818T095725	15	m	26	r	1	16	1	91	0	sad	1	2	s_6	s_37	no	17	low400	pull	27	11	699.712199000056	pull	897.250513999803	pull	1	8	1850.87412134772	7	1101.01687776432	7	1655.34284234764	6	2785.29420094492	3	3479.75568294487	4	2470.95462395873	17	3.08662883955594	1	16	20	19	18	55	ja	nein
92	pushPullEmp	20150818T095731	15	m	26	r	1	16	2	92	0	sad	1	2	s_2	s_37	no	17	high800	push	27	11	566.917926999991	push	731.913552999828	push	1	8	1850.87412134772	7	1101.01687776432	7	1655.34284234764	6	2785.29420094492	3	3479.75568294487	4	2470.95462395873	17	3.08662883955594	1	16	20	19	18	55	ja	nein
93	pushPullEmp	20150818T095738	15	m	26	r	1	16	3	93	0	sad	1	2	s_1	s_37	no	17	low400	pull	27	11	544.16343200035	pull	700.809736000228	pull	1	8	1850.87412134772	7	1101.01687776432	7	1655.34284234764	6	2785.29420094492	3	3479.75568294487	4	2470.95462395873	17	3.08662883955594	1	16	20	19	18	55	ja	nein
94	pushPullEmp	20150818T095746	15	m	26	r	1	16	4	94	0	sad	1	2	s_5	s_37	no	17	high800	push	27	11	440.047941000197	push	621.212541000299	push	1	8	1850.87412134772	7	1101.01687776432	7	1655.34284234764	6	2785.29420094492	3	3479.75568294487	4	2470.95462395873	17	3.08662883955594	1	16	20	19	18	55	ja	nein
95	pushPullEmp	20150818T095753	15	m	26	r	1	16	5	95	0	sad	1	2	s_4	s_37	no	17	low400	pull	27	11	443.351864000197	pull	592.505484999838	pull	1	8	1850.87412134772	7	1101.01687776432	7	1655.34284234764	6	2785.29420094492	3	3479.75568294487	4	2470.95462395873	17	3.08662883955594	1	16	20	19	18	55	ja	nein
96	pushPullEmp	20150818T095800	15	m	26	r	1	16	6	96	0	sad	1	2	s_3	s_37	no	17	low400	pull	27	11	482.917716999604	pull	615.459859999741	pull	1	8	1850.87412134772	7	1101.01687776432	7	1655.34284234764	6	2785.29420094492	3	3479.75568294487	4	2470.95462395873	17	3.08662883955594	1	16	20	19	18	55	ja	nein
97	pushPullEmp	20150818T095851	15	m	26	r	1	17	1	97	0	neutral	4	1	n_23	n_37	no	17	high800	push	27	11	404.315528000192	push	587.258288000252	push	1	2	1606.27247355615	3	1464.10078075041	3	2168.46879734749	2	2381.7737761533	2	4890.50784355641	2	2108.24718773665	17	2.18258263634789	1	16	20	19	18	55	ja	nein
98	pushPullEmp	20150818T095857	15	m	26	r	1	17	2	98	0	neutral	4	1	n_21	n_37	no	17	high800	push	27	11	354.090268999793	push	513.421648000171	push	1	2	1606.27247355615	3	1464.10078075041	3	2168.46879734749	2	2381.7737761533	2	4890.50784355641	2	2108.24718773665	17	2.18258263634789	1	16	20	19	18	55	ja	nein
99	pushPullEmp	20150818T095904	15	m	26	r	1	17	3	99	0	neutral	4	1	n_24	n_37	no	17	low400	pull	27	11	292.895124000192	pull	457.590971000267	pull	1	2	1606.27247355615	3	1464.10078075041	3	2168.46879734749	2	2381.7737761533	2	4890.50784355641	2	2108.24718773665	17	2.18258263634789	1	16	20	19	18	55	ja	nein
100	pushPullEmp	20150818T095912	15	m	26	r	1	17	4	100	0	neutral	4	1	n_19	n_37	no	17	high800	push	27	11	294.600505999919	push	467.773646999925	push	1	2	1606.27247355615	3	1464.10078075041	3	2168.46879734749	2	2381.7737761533	2	4890.50784355641	2	2108.24718773665	17	2.18258263634789	1	16	20	19	18	55	ja	nein
101	pushPullEmp	20150818T095919	15	m	26	r	1	17	5	101	0	neutral	4	1	n_20	n_37	no	17	high800	push	27	11	415.613168999997	push	572.425578999926	push	1	2	1606.27247355615	3	1464.10078075041	3	2168.46879734749	2	2381.7737761533	2	4890.50784355641	2	2108.24718773665	17	2.18258263634789	1	16	20	19	18	55	ja	nein
102	pushPullEmp	20150818T095926	15	m	26	r	1	17	6	102	0	neutral	4	1	n_22	n_37	no	17	low400	pull	27	11	309.333019000249	pull	470.22122600022	pull	1	2	1606.27247355615	3	1464.10078075041	3	2168.46879734749	2	2381.7737761533	2	4890.50784355641	2	2108.24718773665	17	2.18258263634789	1	16	20	19	18	55	ja	nein
103	pushPullEmp	20150818T100016	15	m	26	r	1	18	1	103	0	neutral	3	1	n_15	n_14	yes	29	high800	push	27	11	557.071824999937	push	910.669138000074	push	1	2	1782.76164294493	2	1158.79519275086	3	1127.41199476386	3	3275.82925875095	1	931.409639945286	2	2038.28754515325	29	2.043090318959	1	16	20	19	18	55	ja	nein
104	pushPullEmp	20150818T100023	15	m	26	r	1	18	2	104	0	neutral	3	1	n_14	n_14	yes	29	high800	push	27	11	472.269990999943	push	647.248590999974	push	1	2	1782.76164294493	2	1158.79519275086	3	1127.41199476386	3	3275.82925875095	1	931.409639945286	2	2038.28754515325	29	2.043090318959	1	16	20	19	18	55	ja	nein
105	pushPullEmp	20150818T100030	15	m	26	r	1	18	3	105	0	neutral	3	1	n_16	n_14	yes	29	low400	pull	27	11	405.666769000054	pull	627.010843000226	pull	1	2	1782.76164294493	2	1158.79519275086	3	1127.41199476386	3	3275.82925875095	1	931.409639945286	2	2038.28754515325	29	2.043090318959	1	16	20	19	18	55	ja	nein
106	pushPullEmp	20150818T100037	15	m	26	r	1	18	4	106	0	neutral	3	1	n_13	n_14	yes	29	high800	push	27	11	488.559749000051	push	762.12003200033	push	1	2	1782.76164294493	2	1158.79519275086	3	1127.41199476386	3	3275.82925875095	1	931.409639945286	2	2038.28754515325	29	2.043090318959	1	16	20	19	18	55	ja	nein
107	pushPullEmp	20150818T100045	15	m	26	r	1	18	5	107	0	neutral	3	1	n_17	n_14	yes	29	low400	pull	27	11	477.431292000238	pull	656.730732000033	pull	1	2	1782.76164294493	2	1158.79519275086	3	1127.41199476386	3	3275.82925875095	1	931.409639945286	2	2038.28754515325	29	2.043090318959	1	16	20	19	18	55	ja	nein
108	pushPullEmp	20150818T100052	15	m	26	r	1	18	6	108	0	neutral	3	1	n_18	n_14	yes	29	low400	pull	27	11	343.538981000056	pull	523.544237000242	pull	1	2	1782.76164294493	2	1158.79519275086	3	1127.41199476386	3	3275.82925875095	1	931.409639945286	2	2038.28754515325	29	2.043090318959	1	16	20	19	18	55	ja	nein
109	pushPullEmp	20150818T100149	15	m	26	r	1	19	1	109	0	sad	5	2	s_27	s_30	yes	29	high800	push	27	11	447.245436000278	push	698.242558999984	push	1	7	2415.84470815314	8	1829.5152087785	7	964.636346958741	5	4615.06036415312	4	4303.62953434769	4	4179.98799916677	29	2.03946530234771	1	16	20	19	18	55	ja	nein
110	pushPullEmp	20150818T100156	15	m	26	r	1	19	2	110	0	sad	5	2	s_26	s_30	yes	29	low400	pull	27	11	512.255123000254	pull	756.885197000069	pull	1	7	2415.84470815314	8	1829.5152087785	7	964.636346958741	5	4615.06036415312	4	4303.62953434769	4	4179.98799916677	29	2.03946530234771	1	16	20	19	18	55	ja	nein
111	pushPullEmp	20150818T100204	15	m	26	r	1	19	3	111	0	sad	5	2	s_29	s_30	yes	29	high800	push	27	11	489.056780000126	push	683.370356999902	push	1	7	2415.84470815314	8	1829.5152087785	7	964.636346958741	5	4615.06036415312	4	4303.62953434769	4	4179.98799916677	29	2.03946530234771	1	16	20	19	18	55	ja	nein
112	pushPullEmp	20150818T100211	15	m	26	r	1	19	4	112	0	sad	5	2	s_28	s_30	yes	29	low400	pull	27	11	440.380496999845	pull	632.696596999816	pull	1	7	2415.84470815314	8	1829.5152087785	7	964.636346958741	5	4615.06036415312	4	4303.62953434769	4	4179.98799916677	29	2.03946530234771	1	16	20	19	18	55	ja	nein
113	pushPullEmp	20150818T100218	15	m	26	r	1	19	5	113	0	sad	5	2	s_30	s_30	yes	29	low400	pull	27	11	578.743085999624	pull	745.761360000008	pull	1	7	2415.84470815314	8	1829.5152087785	7	964.636346958741	5	4615.06036415312	4	4303.62953434769	4	4179.98799916677	29	2.03946530234771	1	16	20	19	18	55	ja	nein
114	pushPullEmp	20150818T100225	15	m	26	r	1	19	6	114	0	sad	5	2	s_25	s_30	yes	29	high800	push	27	11	355.580218999719	push	537.548171000097	push	1	7	2415.84470815314	8	1829.5152087785	7	964.636346958741	5	4615.06036415312	4	4303.62953434769	4	4179.98799916677	29	2.03946530234771	1	16	20	19	18	55	ja	nein
115	pushPullEmp	20150818T100329	15	m	26	r	1	20	1	115	0	sad	4	2	s_23	s_20	yes	29	high800	push	27	11	469.672350999896	push	624.504745999981	push	1	8	1889.6105195563	8	514.036083153314	7	1811.45241155582	7	1813.99348215291	6	2502.55290775067	7	1799.86471215352	29	1.93575611315282	1	16	20	19	18	55	ja	nein
116	pushPullEmp	20150818T100336	15	m	26	r	1	20	2	116	0	sad	4	2	s_21	s_20	yes	29	low400	pull	27	11	522.588816999909	pull	704.984239999798	pull	1	8	1889.6105195563	8	514.036083153314	7	1811.45241155582	7	1813.99348215291	6	2502.55290775067	7	1799.86471215352	29	1.93575611315282	1	16	20	19	18	55	ja	nein
117	pushPullEmp	20150818T100343	15	m	26	r	1	20	3	117	0	sad	4	2	s_20	s_20	yes	29	high800	push	27	11	274.994888999918	push	440.747563999939	push	1	8	1889.6105195563	8	514.036083153314	7	1811.45241155582	7	1813.99348215291	6	2502.55290775067	7	1799.86471215352	29	1.93575611315282	1	16	20	19	18	55	ja	nein
118	pushPullEmp	20150818T100350	15	m	26	r	1	20	4	118	0	sad	4	2	s_19	s_20	yes	29	low400	pull	27	11	292.540914000147	pull	480.833154000156	pull	1	8	1889.6105195563	8	514.036083153314	7	1811.45241155582	7	1813.99348215291	6	2502.55290775067	7	1799.86471215352	29	1.93575611315282	1	16	20	19	18	55	ja	nein
119	pushPullEmp	20150818T100357	15	m	26	r	1	20	5	119	0	sad	4	2	s_22	s_20	yes	29	high800	push	27	11	390.854181000013	push	547.777090000072	push	1	8	1889.6105195563	8	514.036083153314	7	1811.45241155582	7	1813.99348215291	6	2502.55290775067	7	1799.86471215352	29	1.93575611315282	1	16	20	19	18	55	ja	nein
120	pushPullEmp	20150818T100404	15	m	26	r	1	20	6	120	0	sad	4	2	s_24	s_20	yes	29	high800	push	27	11	400.933566999905	push	533.03209499982	push	1	8	1889.6105195563	8	514.036083153314	7	1811.45241155582	7	1813.99348215291	6	2502.55290775067	7	1799.86471215352	29	1.93575611315282	1	16	20	19	18	55	ja	nein
[truncated: 28 more columns]
