# Supplementary material for: Empathic concern and personal distress depend on situational but not dispositional factors
Source: PLoS One. 2019 Nov 14;14(11):e0225102. doi: 10.1371/journal.pone.0225102 (PMC6855434; doi:10.1371/journal.pone.0225102)
Supplement: S3 File — (ZIP) [file pone.0225102.s004.zip › Results/pushPullEmp_17_avg.txt]

expName	date	vpNum	gender	age	handedness	respMapping	block	trial	trialCount	practice	picType	picBlock	picTypeNum	picName	memPicName	memPicPresent	memPicCorrKey	tone	respDirection	panas1Pos	panas1Neg	movementOnset	movementOnsetDirection	movementOffset	movementOffsetDirection	correct	respKeyTender	respTimeTender	respKeyCompassionate	respTimeCompassionate	respKeyMoved	respTimeMoved	respKeyWorried	respTimeWorried	respKeyDistressed	respTimeDistressed	respKeyAlarmed	respTimeAlarmed	memRespKey	memRespTime	correctMemTask	fs	ec	pt	pd	empathy	pqQ1	pqQ2	panas2Pos
1	pushPullEmp	20151009T092648	17	w	21	r	1	1	1	1	1	practice	1	4	p_4	p_2	yes	29	low400	pull	32	11	798.062373999945	pull	1044.10933200002	pull	1	2	4679.36704199383	2	3344.36592643988	6	2971.49376460538	2	3512.48533460512	1	3047.73337232473	6	3916.44602677115	29	5.03918507199387	1	18	18	15	11	51	ja	nein
2	pushPullEmp	20151009T092655	17	w	21	r	1	1	2	2	1	practice	1	4	p_6	p_2	yes	29	high800	push	32	11	745.117569999938	push	1015.09101799991	push	1	2	4679.36704199383	2	3344.36592643988	6	2971.49376460538	2	3512.48533460512	1	3047.73337232473	6	3916.44602677115	29	5.03918507199387	1	18	18	15	11	51	ja	nein
3	pushPullEmp	20151009T092702	17	w	21	r	1	1	3	3	1	practice	1	4	p_3	p_2	yes	29	low400	pull	32	11	830.185250999994	pull	1063.47956399998	pull	1	2	4679.36704199383	2	3344.36592643988	6	2971.49376460538	2	3512.48533460512	1	3047.73337232473	6	3916.44602677115	29	5.03918507199387	1	18	18	15	11	51	ja	nein
4	pushPullEmp	20151009T092709	17	w	21	r	1	1	4	4	1	practice	1	4	p_5	p_2	yes	29	high800	push	32	11	438.635579999896	push	683.202318999889	push	1	2	4679.36704199383	2	3344.36592643988	6	2971.49376460538	2	3512.48533460512	1	3047.73337232473	6	3916.44602677115	29	5.03918507199387	1	18	18	15	11	51	ja	nein
5	pushPullEmp	20151009T092716	17	w	21	r	1	1	5	5	1	practice	1	4	p_1	p_2	yes	29	low400	pull	32	11	733.381332000026	pull	959.663608999908	pull	1	2	4679.36704199383	2	3344.36592643988	6	2971.49376460538	2	3512.48533460512	1	3047.73337232473	6	3916.44602677115	29	5.03918507199387	1	18	18	15	11	51	ja	nein
6	pushPullEmp	20151009T092723	17	w	21	r	1	1	6	6	1	practice	1	4	p_2	p_2	yes	29	high800	push	32	11	550.550070999956	push	784.908669000155	push	1	2	4679.36704199383	2	3344.36592643988	6	2971.49376460538	2	3512.48533460512	1	3047.73337232473	6	3916.44602677115	29	5.03918507199387	1	18	18	15	11	51	ja	nein
7	pushPullEmp	20151009T092830	17	w	21	r	1	2	1	7	1	practice	2	4	p_7	p_13	no	17	low400	pull	32	11	626.043673999793	pull	865.842827999932	pull	1	2	947.006673548003	2	3517.81720199415	6	2582.16124277078	2	1717.14854238235	1	1245.05154671988	7	6040.13487138218	17	2.40475376288487	1	18	18	15	11	51	ja	nein
8	pushPullEmp	20151009T092837	17	w	21	r	1	2	2	8	1	practice	2	4	p_8	p_13	no	17	low400	pull	32	11	568.613055000133	pull	802.236187000181	pull	1	2	947.006673548003	2	3517.81720199415	6	2582.16124277078	2	1717.14854238235	1	1245.05154671988	7	6040.13487138218	17	2.40475376288487	1	18	18	15	11	51	ja	nein
9	pushPullEmp	20151009T092844	17	w	21	r	1	2	3	9	1	practice	2	4	p_10	p_13	no	17	low400	pull	32	11	579.519450000229	pull	794.456798999912	pull	1	2	947.006673548003	2	3517.81720199415	6	2582.16124277078	2	1717.14854238235	1	1245.05154671988	7	6040.13487138218	17	2.40475376288487	1	18	18	15	11	51	ja	nein
10	pushPullEmp	20151009T092851	17	w	21	r	1	2	4	10	1	practice	2	4	p_9	p_13	no	17	high800	push	32	11	453.531554999998	push	707.370489000212	push	1	2	947.006673548003	2	3517.81720199415	6	2582.16124277078	2	1717.14854238235	1	1245.05154671988	7	6040.13487138218	17	2.40475376288487	1	18	18	15	11	51	ja	nein
11	pushPullEmp	20151009T092858	17	w	21	r	1	2	5	11	1	practice	2	4	p_11	p_13	no	17	high800	push	32	11	430.826901999699	push	676.855046000019	push	1	2	947.006673548003	2	3517.81720199415	6	2582.16124277078	2	1717.14854238235	1	1245.05154671988	7	6040.13487138218	17	2.40475376288487	1	18	18	15	11	51	ja	nein
12	pushPullEmp	20151009T092904	17	w	21	r	1	2	6	12	1	practice	2	4	p_12	p_13	no	17	high800	push	32	11	370.306689999874	push	633.869419999977	push	1	2	947.006673548003	2	3517.81720199415	6	2582.16124277078	2	1717.14854238235	1	1245.05154671988	7	6040.13487138218	17	2.40475376288487	1	18	18	15	11	51	ja	nein
13	pushPullEmp	20151009T093003	17	w	21	r	1	3	1	13	0	neutral	6	1	n_31	n_39	no	17	high800	push	32	11	691.772944000244	push	943.777891000176	push	1	2	1959.19468960528	2	1216.78849960517	2	2725.49506760515	2	2775.7946595475	1	2434.76684043981	7	1853.40176721684	17	2.12007728299386	1	18	18	15	11	51	ja	nein
14	pushPullEmp	20151009T093009	17	w	21	r	1	3	2	14	0	neutral	6	1	n_35	n_39	no	17	low400	pull	32	11	473.598555000175	pull	688.554640999977	pull	1	2	1959.19468960528	2	1216.78849960517	2	2725.49506760515	2	2775.7946595475	1	2434.76684043981	7	1853.40176721684	17	2.12007728299386	1	18	18	15	11	51	ja	nein
15	pushPullEmp	20151009T093016	17	w	21	r	1	3	3	15	0	neutral	6	1	n_36	n_39	no	17	high800	push	32	11	434.823729000371	push	680.34020800026	push	1	2	1959.19468960528	2	1216.78849960517	2	2725.49506760515	2	2775.7946595475	1	2434.76684043981	7	1853.40176721684	17	2.12007728299386	1	18	18	15	11	51	ja	nein
16	pushPullEmp	20151009T093023	17	w	21	r	1	3	4	16	0	neutral	6	1	n_34	n_39	no	17	high800	push	32	11	444.513950999957	push	668.301564000198	push	1	2	1959.19468960528	2	1216.78849960517	2	2725.49506760515	2	2775.7946595475	1	2434.76684043981	7	1853.40176721684	17	2.12007728299386	1	18	18	15	11	51	ja	nein
17	pushPullEmp	20151009T093030	17	w	21	r	1	3	5	17	0	neutral	6	1	n_32	n_39	no	17	low400	pull	32	11	642.135761000081	pull	884.491395000059	pull	1	2	1959.19468960528	2	1216.78849960517	2	2725.49506760515	2	2775.7946595475	1	2434.76684043981	7	1853.40176721684	17	2.12007728299386	1	18	18	15	11	51	ja	nein
18	pushPullEmp	20151009T093037	17	w	21	r	1	3	6	18	0	neutral	6	1	n_33	n_39	no	17	low400	pull	32	11	613.880126999997	pull	869.184477999719	pull	1	2	1959.19468960528	2	1216.78849960517	2	2725.49506760515	2	2775.7946595475	1	2434.76684043981	7	1853.40176721684	17	2.12007728299386	1	18	18	15	11	51	ja	nein
19	pushPullEmp	20151009T093125	17	w	21	r	1	4	1	19	0	neutral	4	1	n_21	n_37	no	17	high800	push	32	11	558.699709000284	push	785.480689000342	push	1	2	1501.44965015897	2	1806.74209499375	2	2085.31171077084	2	2708.40707099387	1	2120.11981438172	7	1656.2475089936	17	2.05836976060482	1	18	18	15	11	51	ja	nein
20	pushPullEmp	20151009T093132	17	w	21	r	1	4	2	20	0	neutral	4	1	n_19	n_37	no	17	high800	push	32	11	391.459912999726	push	671.215014000045	push	1	2	1501.44965015897	2	1806.74209499375	2	2085.31171077084	2	2708.40707099387	1	2120.11981438172	7	1656.2475089936	17	2.05836976060482	1	18	18	15	11	51	ja	nein
21	pushPullEmp	20151009T093139	17	w	21	r	1	4	3	21	0	neutral	4	1	n_20	n_37	no	17	low400	pull	32	11	455.235872000121	pull	690.686461999921	pull	1	2	1501.44965015897	2	1806.74209499375	2	2085.31171077084	2	2708.40707099387	1	2120.11981438172	7	1656.2475089936	17	2.05836976060482	1	18	18	15	11	51	ja	nein
22	pushPullEmp	20151009T093146	17	w	21	r	1	4	4	22	0	neutral	4	1	n_24	n_37	no	17	high800	push	32	11	375.467408999957	push	626.509991000039	push	1	2	1501.44965015897	2	1806.74209499375	2	2085.31171077084	2	2708.40707099387	1	2120.11981438172	7	1656.2475089936	17	2.05836976060482	1	18	18	15	11	51	ja	nein
23	pushPullEmp	20151009T093152	17	w	21	r	1	4	5	23	0	neutral	4	1	n_23	n_37	no	17	high800	push	32	11	393.400995999949	push	654.401375999991	push	1	2	1501.44965015897	2	1806.74209499375	2	2085.31171077084	2	2708.40707099387	1	2120.11981438172	7	1656.2475089936	17	2.05836976060482	1	18	18	15	11	51	ja	nein
24	pushPullEmp	20151009T093159	17	w	21	r	1	4	6	24	0	neutral	4	1	n_22	n_37	no	17	low400	pull	32	11	521.011961999993	pull	799.672076000097	pull	1	2	1501.44965015897	2	1806.74209499375	2	2085.31171077084	2	2708.40707099387	1	2120.11981438172	7	1656.2475089936	17	2.05836976060482	1	18	18	15	11	51	ja	nein
25	pushPullEmp	20151009T093259	17	w	21	r	1	5	1	25	0	stroke	5	3	h_25	h_25	yes	29	low400	pull	32	11	571.475078000072	pull	844.343084000026	pull	1	2	978.393052993852	2	1033.76223644	3	3402.12536438185	1	2011.3648567708	1	2104.1476639939	7	1692.88731699362	29	2.45704223238226	1	18	18	15	11	51	ja	nein
26	pushPullEmp	20151009T093306	17	w	21	r	1	5	2	26	0	stroke	5	3	h_29	h_25	yes	29	low400	pull	32	11	595.418745999614	pull	839.802713999579	pull	1	2	978.393052993852	2	1033.76223644	3	3402.12536438185	1	2011.3648567708	1	2104.1476639939	7	1692.88731699362	29	2.45704223238226	1	18	18	15	11	51	ja	nein
27	pushPullEmp	20151009T093313	17	w	21	r	1	5	3	27	0	stroke	5	3	h_28	h_25	yes	29	high800	push	32	11	401.872959999859	push	647.926740999632	push	1	2	978.393052993852	2	1033.76223644	3	3402.12536438185	1	2011.3648567708	1	2104.1476639939	7	1692.88731699362	29	2.45704223238226	1	18	18	15	11	51	ja	nein
28	pushPullEmp	20151009T093319	17	w	21	r	1	5	4	28	0	stroke	5	3	h_26	h_25	yes	29	high800	push	32	11	406.064056999734	push	663.197672999653	push	1	2	978.393052993852	2	1033.76223644	3	3402.12536438185	1	2011.3648567708	1	2104.1476639939	7	1692.88731699362	29	2.45704223238226	1	18	18	15	11	51	ja	nein
29	pushPullEmp	20151009T093326	17	w	21	r	1	5	5	29	0	stroke	5	3	h_30	h_25	yes	29	low400	pull	32	11	516.682312000128	pull	774.088979000069	pull	1	2	978.393052993852	2	1033.76223644	3	3402.12536438185	1	2011.3648567708	1	2104.1476639939	7	1692.88731699362	29	2.45704223238226	1	18	18	15	11	51	ja	nein
30	pushPullEmp	20151009T093333	17	w	21	r	1	5	6	30	0	stroke	5	3	h_27	h_25	yes	29	low400	pull	32	11	594.21881200033	pull	870.963900999963	pull	1	2	978.393052993852	2	1033.76223644	3	3402.12536438185	1	2011.3648567708	1	2104.1476639939	7	1692.88731699362	29	2.45704223238226	1	18	18	15	11	51	ja	nein
31	pushPullEmp	20151009T093425	17	w	21	r	1	6	1	31	0	stroke	2	3	h_12	h_12	yes	29	high800	push	32	11	557.959685999871	push	837.364011999947	push	1	2	3572.56355154777	3	2945.45772399397	2	1527.6623113823	1	1642.17465310821	1	1520.80072560511	7	1672.05834921651	29	3.76407992299391	1	18	18	15	11	51	ja	nein
32	pushPullEmp	20151009T093432	17	w	21	r	1	6	2	32	0	stroke	2	3	h_11	h_12	yes	29	low400	pull	32	11	455.464249000011	pull	746.330095000099	pull	1	2	3572.56355154777	3	2945.45772399397	2	1527.6623113823	1	1642.17465310821	1	1520.80072560511	7	1672.05834921651	29	3.76407992299391	1	18	18	15	11	51	ja	nein
33	pushPullEmp	20151009T093439	17	w	21	r	1	6	3	33	0	stroke	2	3	h_9	h_12	yes	29	high800	push	32	11	416.193299000137	push	676.523678999823	push	1	2	3572.56355154777	3	2945.45772399397	2	1527.6623113823	1	1642.17465310821	1	1520.80072560511	7	1672.05834921651	29	3.76407992299391	1	18	18	15	11	51	ja	nein
34	pushPullEmp	20151009T093445	17	w	21	r	1	6	4	34	0	stroke	2	3	h_8	h_12	yes	29	high800	push	32	11	496.308327999785	push	773.216937999976	push	1	2	3572.56355154777	3	2945.45772399397	2	1527.6623113823	1	1642.17465310821	1	1520.80072560511	7	1672.05834921651	29	3.76407992299391	1	18	18	15	11	51	ja	nein
35	pushPullEmp	20151009T093452	17	w	21	r	1	6	5	35	0	stroke	2	3	h_10	h_12	yes	29	low400	pull	32	11	590.170486999639	pull	842.350198999909	pull	1	2	3572.56355154777	3	2945.45772399397	2	1527.6623113823	1	1642.17465310821	1	1520.80072560511	7	1672.05834921651	29	3.76407992299391	1	18	18	15	11	51	ja	nein
36	pushPullEmp	20151009T093459	17	w	21	r	1	6	6	36	0	stroke	2	3	h_7	h_12	yes	29	high800	push	32	11	487.382338999741	push	754.370169000031	push	1	2	3572.56355154777	3	2945.45772399397	2	1527.6623113823	1	1642.17465310821	1	1520.80072560511	7	1672.05834921651	29	3.76407992299391	1	18	18	15	11	51	ja	nein
37	pushPullEmp	20151009T093552	17	w	21	r	1	7	1	37	0	sad	5	2	s_25	s_30	yes	29	low400	pull	32	11	620.206248999788	pull	884.487127999913	pull	1	3	2411.74778938193	3	773.223645994221	3	2097.53776377056	2	2156.30892838226	1	1188.93944699403	7	1204.49962699377	29	2.0547541797705	1	18	18	15	11	51	ja	nein
38	pushPullEmp	20151009T093559	17	w	21	r	1	7	2	38	0	sad	5	2	s_29	s_30	yes	29	high800	push	32	11	456.176157999929	push	724.668096999816	push	1	3	2411.74778938193	3	773.223645994221	3	2097.53776377056	2	2156.30892838226	1	1188.93944699403	7	1204.49962699377	29	2.0547541797705	1	18	18	15	11	51	ja	nein
39	pushPullEmp	20151009T093606	17	w	21	r	1	7	3	39	0	sad	5	2	s_27	s_30	yes	29	low400	pull	32	11	544.187379000145	pull	820.999946000124	pull	1	3	2411.74778938193	3	773.223645994221	3	2097.53776377056	2	2156.30892838226	1	1188.93944699403	7	1204.49962699377	29	2.0547541797705	1	18	18	15	11	51	ja	nein
40	pushPullEmp	20151009T093613	17	w	21	r	1	7	4	40	0	sad	5	2	s_26	s_30	yes	29	high800	push	32	11	384.401115999826	push	683.930963999846	push	1	3	2411.74778938193	3	773.223645994221	3	2097.53776377056	2	2156.30892838226	1	1188.93944699403	7	1204.49962699377	29	2.0547541797705	1	18	18	15	11	51	ja	nein
41	pushPullEmp	20151009T093620	17	w	21	r	1	7	5	41	0	sad	5	2	s_30	s_30	yes	29	high800	push	32	11	507.602712999964	push	777.98803799997	push	1	3	2411.74778938193	3	773.223645994221	3	2097.53776377056	2	2156.30892838226	1	1188.93944699403	7	1204.49962699377	29	2.0547541797705	1	18	18	15	11	51	ja	nein
42	pushPullEmp	20151009T093627	17	w	21	r	1	7	6	42	0	sad	5	2	s_28	s_30	yes	29	low400	pull	32	11	581.325473999939	pull	851.00422599983	pull	1	3	2411.74778938193	3	773.223645994221	3	2097.53776377056	2	2156.30892838226	1	1188.93944699403	7	1204.49962699377	29	2.0547541797705	1	18	18	15	11	51	ja	nein
43	pushPullEmp	20151009T093716	17	w	21	r	1	8	1	43	0	sad	1	2	s_6	s_37	no	17	low400	pull	32	11	678.529427999914	pull	922.856881000011	pull	1	5	1944.31118277089	7	3481.55487060512	5	2128.6876479362	3	2809.52522815915	1	2983.3775399361	7	2370.05418321678	17	2.37323705893641	1	18	18	15	11	51	ja	nein
44	pushPullEmp	20151009T093723	17	w	21	r	1	8	2	44	0	sad	1	2	s_4	s_37	no	17	high800	push	32	11	515.964640000064	push	782.356667000229	push	1	5	1944.31118277089	7	3481.55487060512	5	2128.6876479362	3	2809.52522815915	1	2983.3775399361	7	2370.05418321678	17	2.37323705893641	1	18	18	15	11	51	ja	nein
45	pushPullEmp	20151009T093730	17	w	21	r	1	8	3	45	0	sad	1	2	s_5	s_37	no	17	high800	push	32	11	660.599043999904	push	889.006189999785	push	1	5	1944.31118277089	7	3481.55487060512	5	2128.6876479362	3	2809.52522815915	1	2983.3775399361	7	2370.05418321678	17	2.37323705893641	1	18	18	15	11	51	ja	nein
46	pushPullEmp	20151009T093737	17	w	21	r	1	8	4	46	0	sad	1	2	s_3	s_37	no	17	low400	pull	32	11	494.237328000148	pull	784.822223000087	pull	1	5	1944.31118277089	7	3481.55487060512	5	2128.6876479362	3	2809.52522815915	1	2983.3775399361	7	2370.05418321678	17	2.37323705893641	1	18	18	15	11	51	ja	nein
47	pushPullEmp	20151009T093744	17	w	21	r	1	8	5	47	0	sad	1	2	s_1	s_37	no	17	high800	push	32	11	492.780518000363	push	759.43279800038	push	1	5	1944.31118277089	7	3481.55487060512	5	2128.6876479362	3	2809.52522815915	1	2983.3775399361	7	2370.05418321678	17	2.37323705893641	1	18	18	15	11	51	ja	nein
48	pushPullEmp	20151009T093751	17	w	21	r	1	8	6	48	0	sad	1	2	s_2	s_37	no	17	high800	push	32	11	439.970796000016	push	667.542518000009	push	1	5	1944.31118277089	7	3481.55487060512	5	2128.6876479362	3	2809.52522815915	1	2983.3775399361	7	2370.05418321678	17	2.37323705893641	1	18	18	15	11	51	ja	nein
49	pushPullEmp	20151009T093840	17	w	21	r	1	9	1	49	0	stroke	3	3	h_17	h_38	no	17	low400	pull	32	11	591.485597000068	pull	833.798779000157	pull	1	2	2289.17135038228	3	1993.32732627408	2	3778.01113438181	3	2344.68318599374	2	2288.02018660508	7	2068.15595999387	17	2.07050042221636	1	18	18	15	11	51	ja	nein
50	pushPullEmp	20151009T093847	17	w	21	r	1	9	2	50	0	stroke	3	3	h_18	h_38	no	17	high800	push	32	11	386.84437600007	push	647.28739899995	push	1	2	2289.17135038228	3	1993.32732627408	2	3778.01113438181	3	2344.68318599374	2	2288.02018660508	7	2068.15595999387	17	2.07050042221636	1	18	18	15	11	51	ja	nein
51	pushPullEmp	20151009T093854	17	w	21	r	1	9	3	51	0	stroke	3	3	h_16	h_38	no	17	low400	pull	32	11	518.047491000383	pull	777.107197000172	pull	1	2	2289.17135038228	3	1993.32732627408	2	3778.01113438181	3	2344.68318599374	2	2288.02018660508	7	2068.15595999387	17	2.07050042221636	1	18	18	15	11	51	ja	nein
52	pushPullEmp	20151009T093901	17	w	21	r	1	9	4	52	0	stroke	3	3	h_15	h_38	no	17	high800	push	32	11	384.012390000251	push	640.716529000045	push	1	2	2289.17135038228	3	1993.32732627408	2	3778.01113438181	3	2344.68318599374	2	2288.02018660508	7	2068.15595999387	17	2.07050042221636	1	18	18	15	11	51	ja	nein
53	pushPullEmp	20151009T093908	17	w	21	r	1	9	5	53	0	stroke	3	3	h_14	h_38	no	17	high800	push	32	11	673.79540500031	push	908.391843000009	push	1	2	2289.17135038228	3	1993.32732627408	2	3778.01113438181	3	2344.68318599374	2	2288.02018660508	7	2068.15595999387	17	2.07050042221636	1	18	18	15	11	51	ja	nein
54	pushPullEmp	20151009T093915	17	w	21	r	1	9	6	54	0	stroke	3	3	h_13	h_38	no	17	low400	pull	32	11	709.020947999856	pull	936.022826999855	pull	1	2	2289.17135038228	3	1993.32732627408	2	3778.01113438181	3	2344.68318599374	2	2288.02018660508	7	2068.15595999387	17	2.07050042221636	1	18	18	15	11	51	ja	nein
55	pushPullEmp	20151009T094003	17	w	21	r	1	10	1	55	0	stroke	1	3	h_5	h_37	no	17	high800	push	32	11	448.706270000097	push	698.219481000346	push	1	3	1476.63105715947	3	1597.92636060547	2	1526.35989099372	3	1480.71761693654	1	1880.34185160495	7	2610.57164682779	17	2.32754227799342	1	18	18	15	11	51	ja	nein
56	pushPullEmp	20151009T094010	17	w	21	r	1	10	2	56	0	stroke	1	3	h_4	h_37	no	17	low400	pull	32	11	604.881139999728	pull	829.713373999861	pull	1	3	1476.63105715947	3	1597.92636060547	2	1526.35989099372	3	1480.71761693654	1	1880.34185160495	7	2610.57164682779	17	2.32754227799342	1	18	18	15	11	51	ja	nein
57	pushPullEmp	20151009T094017	17	w	21	r	1	10	3	57	0	stroke	1	3	h_3	h_37	no	17	low400	pull	32	11	540.612095999772	pull	771.191139999795	pull	1	3	1476.63105715947	3	1597.92636060547	2	1526.35989099372	3	1480.71761693654	1	1880.34185160495	7	2610.57164682779	17	2.32754227799342	1	18	18	15	11	51	ja	nein
58	pushPullEmp	20151009T094024	17	w	21	r	1	10	4	58	0	stroke	1	3	h_6	h_37	no	17	high800	push	32	11	590.112557999717	push	839.109081999894	push	1	3	1476.63105715947	3	1597.92636060547	2	1526.35989099372	3	1480.71761693654	1	1880.34185160495	7	2610.57164682779	17	2.32754227799342	1	18	18	15	11	51	ja	nein
59	pushPullEmp	20151009T094031	17	w	21	r	1	10	5	59	0	stroke	1	3	h_1	h_37	no	17	high800	push	32	11	515.122188999707	push	743.092983999853	push	1	3	1476.63105715947	3	1597.92636060547	2	1526.35989099372	3	1480.71761693654	1	1880.34185160495	7	2610.57164682779	17	2.32754227799342	1	18	18	15	11	51	ja	nein
60	pushPullEmp	20151009T094038	17	w	21	r	1	10	6	60	0	stroke	1	3	h_2	h_37	no	17	low400	pull	32	11	480.120452000032	pull	769.580747000058	pull	1	3	1476.63105715947	3	1597.92636060547	2	1526.35989099372	3	1480.71761693654	1	1880.34185160495	7	2610.57164682779	17	2.32754227799342	1	18	18	15	11	51	ja	nein
61	pushPullEmp	20151009T094123	17	w	21	r	1	11	1	61	0	neutral	1	1	n_6	n_1	yes	29	high800	push	32	11	487.472362000157	push	768.488265000182	push	1	1	4097.37862077054	1	2626.58034799415	1	2630.03950815892	2	3136.10030749669	1	1217.4057179941	5	3054.2878912679	29	2.77591813099343	1	18	18	15	11	51	ja	nein
62	pushPullEmp	20151009T094130	17	w	21	r	1	11	2	62	0	neutral	1	1	n_2	n_1	yes	29	low400	pull	32	11	425.452590000375	pull	681.292330000204	pull	1	1	4097.37862077054	1	2626.58034799415	1	2630.03950815892	2	3136.10030749669	1	1217.4057179941	5	3054.2878912679	29	2.77591813099343	1	18	18	15	11	51	ja	nein
63	pushPullEmp	20151009T094137	17	w	21	r	1	11	3	63	0	neutral	1	1	n_1	n_1	yes	29	low400	pull	32	11	495.247839999938	pull	731.307500000075	pull	1	1	4097.37862077054	1	2626.58034799415	1	2630.03950815892	2	3136.10030749669	1	1217.4057179941	5	3054.2878912679	29	2.77591813099343	1	18	18	15	11	51	ja	nein
64	pushPullEmp	20151009T094144	17	w	21	r	1	11	4	64	0	neutral	1	1	n_5	n_1	yes	29	high800	push	32	11	487.373862000008	push	729.378268999975	push	1	1	4097.37862077054	1	2626.58034799415	1	2630.03950815892	2	3136.10030749669	1	1217.4057179941	5	3054.2878912679	29	2.77591813099343	1	18	18	15	11	51	ja	nein
65	pushPullEmp	20151009T094151	17	w	21	r	1	11	5	65	0	neutral	1	1	n_3	n_1	yes	29	low400	pull	32	11	508.065454000283	push	959.856016000325	pull	1	1	4097.37862077054	1	2626.58034799415	1	2630.03950815892	2	3136.10030749669	1	1217.4057179941	5	3054.2878912679	29	2.77591813099343	1	18	18	15	11	51	ja	nein
66	pushPullEmp	20151009T094158	17	w	21	r	1	11	6	66	0	neutral	1	1	n_4	n_1	yes	29	high800	push	32	11	447.531756000131	push	704.009868000099	push	1	1	4097.37862077054	1	2626.58034799415	1	2630.03950815892	2	3136.10030749669	1	1217.4057179941	5	3054.2878912679	29	2.77591813099343	1	18	18	15	11	51	ja	nein
67	pushPullEmp	20151009T094247	17	w	21	r	1	12	1	67	0	neutral	3	1	n_14	n_13	yes	29	high800	push	32	11	454.791088999973	push	703.639629999889	push	1	2	2362.56836699386	2	1944.50673399388	2	3327.70951893599	4	2821.7988426054	1	1449.21931199406	7	4928.80850238225	29	2.40876393315921	1	18	18	15	11	51	ja	nein
68	pushPullEmp	20151009T094254	17	w	21	r	1	12	2	68	0	neutral	3	1	n_15	n_13	yes	29	low400	pull	32	11	534.555027999981	pull	790.824428000273	pull	1	2	2362.56836699386	2	1944.50673399388	2	3327.70951893599	4	2821.7988426054	1	1449.21931199406	7	4928.80850238225	29	2.40876393315921	1	18	18	15	11	51	ja	nein
69	pushPullEmp	20151009T094301	17	w	21	r	1	12	3	69	0	neutral	3	1	n_17	n_13	yes	29	low400	pull	32	11	557.535551999677	pull	786.17949399964	pull	1	2	2362.56836699386	2	1944.50673399388	2	3327.70951893599	4	2821.7988426054	1	1449.21931199406	7	4928.80850238225	29	2.40876393315921	1	18	18	15	11	51	ja	nein
70	pushPullEmp	20151009T094307	17	w	21	r	1	12	4	70	0	neutral	3	1	n_18	n_13	yes	29	high800	push	32	11	537.594302999973	push	799.100265999736	push	1	2	2362.56836699386	2	1944.50673399388	2	3327.70951893599	4	2821.7988426054	1	1449.21931199406	7	4928.80850238225	29	2.40876393315921	1	18	18	15	11	51	ja	nein
71	pushPullEmp	20151009T094314	17	w	21	r	1	12	5	71	0	neutral	3	1	n_16	n_13	yes	29	low400	pull	32	11	483.816185999676	pull	802.916347999944	pull	1	2	2362.56836699386	2	1944.50673399388	2	3327.70951893599	4	2821.7988426054	1	1449.21931199406	7	4928.80850238225	29	2.40876393315921	1	18	18	15	11	51	ja	nein
72	pushPullEmp	20151009T094322	17	w	21	r	1	12	6	72	0	neutral	3	1	n_13	n_13	yes	29	high800	push	32	11	877.123853999914	pull	1239.09682799977	pull	2	2	2362.56836699386	2	1944.50673399388	2	3327.70951893599	4	2821.7988426054	1	1449.21931199406	7	4928.80850238225	29	2.40876393315921	1	18	18	15	11	51	ja	nein
73	pushPullEmp	20151009T094416	17	w	21	r	1	13	1	73	0	sad	4	2	s_24	s_23	yes	29	low400	pull	32	11	528.968950999868	pull	777.115597999753	pull	1	3	1971.6179576053	4	1746.12843160548	3	1511.17559160502	2	1679.43852749113	1	2359.82411738223	6	1106.977378382	17	1.98700389493615	2	18	18	15	11	51	ja	nein
74	pushPullEmp	20151009T094423	17	w	21	r	1	13	2	74	0	sad	4	2	s_19	s_23	yes	29	high800	push	32	11	394.240325999912	push	665.420216999886	push	1	3	1971.6179576053	4	1746.12843160548	3	1511.17559160502	2	1679.43852749113	1	2359.82411738223	6	1106.977378382	17	1.98700389493615	2	18	18	15	11	51	ja	nein
75	pushPullEmp	20151009T094430	17	w	21	r	1	13	3	75	0	sad	4	2	s_21	s_23	yes	29	low400	pull	32	11	579.880087000314	pull	833.703031000008	pull	1	3	1971.6179576053	4	1746.12843160548	3	1511.17559160502	2	1679.43852749113	1	2359.82411738223	6	1106.977378382	17	1.98700389493615	2	18	18	15	11	51	ja	nein
76	pushPullEmp	20151009T094437	17	w	21	r	1	13	4	76	0	sad	4	2	s_23	s_23	yes	29	low400	pull	32	11	579.109552999947	pull	828.671867000234	pull	1	3	1971.6179576053	4	1746.12843160548	3	1511.17559160502	2	1679.43852749113	1	2359.82411738223	6	1106.977378382	17	1.98700389493615	2	18	18	15	11	51	ja	nein
77	pushPullEmp	20151009T094444	17	w	21	r	1	13	5	77	0	sad	4	2	s_20	s_23	yes	29	high800	push	32	11	487.420270000148	push	740.638391000066	push	1	3	1971.6179576053	4	1746.12843160548	3	1511.17559160502	2	1679.43852749113	1	2359.82411738223	6	1106.977378382	17	1.98700389493615	2	18	18	15	11	51	ja	nein
78	pushPullEmp	20151009T094451	17	w	21	r	1	13	6	78	0	sad	4	2	s_22	s_23	yes	29	low400	pull	32	11	494.900516000238	pull	758.060168000251	pull	1	3	1971.6179576053	4	1746.12843160548	3	1511.17559160502	2	1679.43852749113	1	2359.82411738223	6	1106.977378382	17	1.98700389493615	2	18	18	15	11	51	ja	nein
79	pushPullEmp	20151009T094539	17	w	21	r	1	14	1	79	0	sad	3	2	s_13	s_16	yes	29	low400	pull	32	11	518.764484000101	pull	808.377598999712	pull	1	3	907.059597217085	4	768.832646158899	3	1378.34615738211	2	1166.47817249714	1	1215.78065377116	6	2694.67303838201	17	4.9767550213819	2	18	18	15	11	51	ja	nein
80	pushPullEmp	20151009T094545	17	w	21	r	1	14	2	80	0	sad	3	2	s_15	s_16	yes	29	high800	push	32	11	442.410680000288	push	734.127753000033	push	1	3	907.059597217085	4	768.832646158899	3	1378.34615738211	2	1166.47817249714	1	1215.78065377116	6	2694.67303838201	17	4.9767550213819	2	18	18	15	11	51	ja	nein
81	pushPullEmp	20151009T094552	17	w	21	r	1	14	3	81	0	sad	3	2	s_16	s_16	yes	29	low400	pull	32	11	560.680299999949	pull	837.881903999805	pull	1	3	907.059597217085	4	768.832646158899	3	1378.34615738211	2	1166.47817249714	1	1215.78065377116	6	2694.67303838201	17	4.9767550213819	2	18	18	15	11	51	ja	nein
82	pushPullEmp	20151009T094559	17	w	21	r	1	14	4	82	0	sad	3	2	s_14	s_16	yes	29	high800	push	32	11	513.994018000067	push	831.137350999943	push	1	3	907.059597217085	4	768.832646158899	3	1378.34615738211	2	1166.47817249714	1	1215.78065377116	6	2694.67303838201	17	4.9767550213819	2	18	18	15	11	51	ja	nein
83	pushPullEmp	20151009T094606	17	w	21	r	1	14	5	83	0	sad	3	2	s_17	s_16	yes	29	high800	push	32	11	502.872109999866	push	779.619343000017	push	1	3	907.059597217085	4	768.832646158899	3	1378.34615738211	2	1166.47817249714	1	1215.78065377116	6	2694.67303838201	17	4.9767550213819	2	18	18	15	11	51	ja	nein
84	pushPullEmp	20151009T094614	17	w	21	r	1	14	6	84	0	sad	3	2	s_18	s_16	yes	29	low400	pull	32	11	595.870691999702	pull	968.243706999696	pull	1	3	907.059597217085	4	768.832646158899	3	1378.34615738211	2	1166.47817249714	1	1215.78065377116	6	2694.67303838201	17	4.9767550213819	2	18	18	15	11	51	ja	nein
85	pushPullEmp	20151009T094705	17	w	21	r	1	15	1	85	0	stroke	6	3	h_32	h_36	yes	29	low400	pull	32	11	617.882278999881	pull	868.199920999908	pull	1	3	1417.51772721682	3	3666.09703638233	3	1312.84841777051	2	1103.6374511591	1	1083.65160899393	7	1859.70309399409	17	2.27732737160522	2	18	18	15	11	51	ja	nein
86	pushPullEmp	20151009T094712	17	w	21	r	1	15	2	86	0	stroke	6	3	h_34	h_36	yes	29	high800	push	32	11	421.843592000281	push	691.360794000142	push	1	3	1417.51772721682	3	3666.09703638233	3	1312.84841777051	2	1103.6374511591	1	1083.65160899393	7	1859.70309399409	17	2.27732737160522	2	18	18	15	11	51	ja	nein
87	pushPullEmp	20151009T094719	17	w	21	r	1	15	3	87	0	stroke	6	3	h_36	h_36	yes	29	high800	push	32	11	522.957285999932	push	764.80239599969	push	1	3	1417.51772721682	3	3666.09703638233	3	1312.84841777051	2	1103.6374511591	1	1083.65160899393	7	1859.70309399409	17	2.27732737160522	2	18	18	15	11	51	ja	nein
88	pushPullEmp	20151009T094726	17	w	21	r	1	15	4	88	0	stroke	6	3	h_35	h_36	yes	29	low400	pull	32	11	540.182021000059	pull	851.287434999998	pull	1	3	1417.51772721682	3	3666.09703638233	3	1312.84841777051	2	1103.6374511591	1	1083.65160899393	7	1859.70309399409	17	2.27732737160522	2	18	18	15	11	51	ja	nein
89	pushPullEmp	20151009T094733	17	w	21	r	1	15	5	89	0	stroke	6	3	h_31	h_36	yes	29	high800	push	32	11	571.880459000004	push	834.425850000007	push	1	3	1417.51772721682	3	3666.09703638233	3	1312.84841777051	2	1103.6374511591	1	1083.65160899393	7	1859.70309399409	17	2.27732737160522	2	18	18	15	11	51	ja	nein
90	pushPullEmp	20151009T094740	17	w	21	r	1	15	6	90	0	stroke	6	3	h_33	h_36	yes	29	high800	push	32	11	500.655735000128	push	754.540254999829	push	1	3	1417.51772721682	3	3666.09703638233	3	1312.84841777051	2	1103.6374511591	1	1083.65160899393	7	1859.70309399409	17	2.27732737160522	2	18	18	15	11	51	ja	nein
91	pushPullEmp	20151009T094828	17	w	21	r	1	16	1	91	0	stroke	4	3	h_24	h_39	no	17	low400	pull	32	11	556.71955499984	pull	813.868874000131	pull	1	4	913.187634050701	4	950.079736993757	4	2786.51353377109	2	3302.05788888497	1	1122.73082221691	6	1520.72224138192	17	2.29385245015919	1	18	18	15	11	51	ja	nein
92	pushPullEmp	20151009T094835	17	w	21	r	1	16	2	92	0	stroke	4	3	h_22	h_39	no	17	low400	pull	32	11	547.016071000035	pull	796.366710000148	pull	1	4	913.187634050701	4	950.079736993757	4	2786.51353377109	2	3302.05788888497	1	1122.73082221691	6	1520.72224138192	17	2.29385245015919	1	18	18	15	11	51	ja	nein
93	pushPullEmp	20151009T094842	17	w	21	r	1	16	3	93	0	stroke	4	3	h_19	h_39	no	17	high800	push	32	11	469.829400000075	push	752.174719999952	push	1	4	913.187634050701	4	950.079736993757	4	2786.51353377109	2	3302.05788888497	1	1122.73082221691	6	1520.72224138192	17	2.29385245015919	1	18	18	15	11	51	ja	nein
94	pushPullEmp	20151009T094849	17	w	21	r	1	16	4	94	0	stroke	4	3	h_21	h_39	no	17	low400	pull	32	11	700.496922999813	pull	936.278107000002	pull	1	4	913.187634050701	4	950.079736993757	4	2786.51353377109	2	3302.05788888497	1	1122.73082221691	6	1520.72224138192	17	2.29385245015919	1	18	18	15	11	51	ja	nein
95	pushPullEmp	20151009T094856	17	w	21	r	1	16	5	95	0	stroke	4	3	h_23	h_39	no	17	high800	push	32	11	433.586072000096	push	697.261132000065	push	1	4	913.187634050701	4	950.079736993757	4	2786.51353377109	2	3302.05788888497	1	1122.73082221691	6	1520.72224138192	17	2.29385245015919	1	18	18	15	11	51	ja	nein
96	pushPullEmp	20151009T094903	17	w	21	r	1	16	6	96	0	stroke	4	3	h_20	h_39	no	17	low400	pull	32	11	437.827784999925	pull	678.78542199999	pull	1	4	913.187634050701	4	950.079736993757	4	2786.51353377109	2	3302.05788888497	1	1122.73082221691	6	1520.72224138192	17	2.29385245015919	1	18	18	15	11	51	ja	nein
97	pushPullEmp	20151009T094945	17	w	21	r	1	17	1	97	0	neutral	5	1	n_30	n_38	no	17	low400	pull	32	11	484.140479999842	pull	727.909721999713	pull	1	1	844.66410638197	1	1453.10050415901	1	522.799841548022	1	1363.02621149116	1	1306.15909521703	5	1903.58529999367	17	1.57457184438226	1	18	18	15	11	51	ja	nein
98	pushPullEmp	20151009T094952	17	w	21	r	1	17	2	98	0	neutral	5	1	n_28	n_38	no	17	high800	push	32	11	372.491720000293	push	643.913134999915	push	1	1	844.66410638197	1	1453.10050415901	1	522.799841548022	1	1363.02621149116	1	1306.15909521703	5	1903.58529999367	17	1.57457184438226	1	18	18	15	11	51	ja	nein
99	pushPullEmp	20151009T094959	17	w	21	r	1	17	3	99	0	neutral	5	1	n_29	n_38	no	17	low400	pull	32	11	628.198250000063	pull	877.161790000268	pull	1	1	844.66410638197	1	1453.10050415901	1	522.799841548022	1	1363.02621149116	1	1306.15909521703	5	1903.58529999367	17	1.57457184438226	1	18	18	15	11	51	ja	nein
100	pushPullEmp	20151009T095006	17	w	21	r	1	17	4	100	0	neutral	5	1	n_26	n_38	no	17	high800	push	32	11	462.023538000158	push	728.476615999971	push	1	1	844.66410638197	1	1453.10050415901	1	522.799841548022	1	1363.02621149116	1	1306.15909521703	5	1903.58529999367	17	1.57457184438226	1	18	18	15	11	51	ja	nein
101	pushPullEmp	20151009T095013	17	w	21	r	1	17	5	101	0	neutral	5	1	n_27	n_38	no	17	low400	pull	32	11	490.616406000394	pull	782.857358000096	pull	1	1	844.66410638197	1	1453.10050415901	1	522.799841548022	1	1363.02621149116	1	1306.15909521703	5	1903.58529999367	17	1.57457184438226	1	18	18	15	11	51	ja	nein
102	pushPullEmp	20151009T095020	17	w	21	r	1	17	6	102	0	neutral	5	1	n_25	n_38	no	17	low400	pull	32	11	633.231627000081	pull	860.320128000334	pull	1	1	844.66410638197	1	1453.10050415901	1	522.799841548022	1	1363.02621149116	1	1306.15909521703	5	1903.58529999367	17	1.57457184438226	1	18	18	15	11	51	ja	nein
103	pushPullEmp	20151009T095059	17	w	21	r	1	18	1	103	0	neutral	2	1	n_12	n_9	yes	29	high800	push	32	11	442.155528999891	push	712.466872000121	push	1	1	1456.57509660487	1	1259.01384299368	1	760.802044605043	2	2493.41919138215	1	711.916452216428	5	2211.31215315881	29	2.17379327299386	1	18	18	15	11	51	ja	nein
104	pushPullEmp	20151009T095106	17	w	21	r	1	18	2	104	0	neutral	2	1	n_11	n_9	yes	29	low400	pull	32	11	469.417815999648	pull	741.214186999812	pull	1	1	1456.57509660487	1	1259.01384299368	1	760.802044605043	2	2493.41919138215	1	711.916452216428	5	2211.31215315881	29	2.17379327299386	1	18	18	15	11	51	ja	nein
105	pushPullEmp	20151009T095113	17	w	21	r	1	18	3	105	0	neutral	2	1	n_8	n_9	yes	29	high800	push	32	11	424.97853300038	push	691.160541000139	push	1	1	1456.57509660487	1	1259.01384299368	1	760.802044605043	2	2493.41919138215	1	711.916452216428	5	2211.31215315881	29	2.17379327299386	1	18	18	15	11	51	ja	nein
106	pushPullEmp	20151009T095120	17	w	21	r	1	18	4	106	0	neutral	2	1	n_9	n_9	yes	29	low400	pull	32	11	561.71953500016	pull	832.614343000027	pull	1	1	1456.57509660487	1	1259.01384299368	1	760.802044605043	2	2493.41919138215	1	711.916452216428	5	2211.31215315881	29	2.17379327299386	1	18	18	15	11	51	ja	nein
107	pushPullEmp	20151009T095127	17	w	21	r	1	18	5	107	0	neutral	2	1	n_10	n_9	yes	29	low400	pull	32	11	528.160919999962	pull	783.203893999897	pull	1	1	1456.57509660487	1	1259.01384299368	1	760.802044605043	2	2493.41919138215	1	711.916452216428	5	2211.31215315881	29	2.17379327299386	1	18	18	15	11	51	ja	nein
108	pushPullEmp	20151009T095133	17	w	21	r	1	18	6	108	0	neutral	2	1	n_7	n_9	yes	29	high800	push	32	11	479.157403999925	push	747.535743999724	push	1	1	1456.57509660487	1	1259.01384299368	1	760.802044605043	2	2493.41919138215	1	711.916452216428	5	2211.31215315881	29	2.17379327299386	1	18	18	15	11	51	ja	nein
109	pushPullEmp	20151009T095217	17	w	21	r	1	19	1	109	0	sad	6	2	s_31	s_39	no	17	high800	push	32	11	423.473274999746	push	665.980568999752	push	1	3	1531.34397577105	3	1303.64200999384	3	885.98734799416	2	1115.03970782815	1	1983.56585138208	5	1211.4900463248	17	1.90972351799383	1	18	18	15	11	51	ja	nein
110	pushPullEmp	20151009T095224	17	w	21	r	1	19	2	110	0	sad	6	2	s_34	s_39	no	17	low400	pull	32	11	533.815112000051	pull	787.189626999956	pull	1	3	1531.34397577105	3	1303.64200999384	3	885.98734799416	2	1115.03970782815	1	1983.56585138208	5	1211.4900463248	17	1.90972351799383	1	18	18	15	11	51	ja	nein
111	pushPullEmp	20151009T095231	17	w	21	r	1	19	3	111	0	sad	6	2	s_33	s_39	no	17	low400	pull	32	11	491.047804999951	pull	748.447165999849	pull	1	3	1531.34397577105	3	1303.64200999384	3	885.98734799416	2	1115.03970782815	1	1983.56585138208	5	1211.4900463248	17	1.90972351799383	1	18	18	15	11	51	ja	nein
112	pushPullEmp	20151009T095237	17	w	21	r	1	19	4	112	0	sad	6	2	s_35	s_39	no	17	high800	push	32	11	437.388571000047	push	741.632583000301	push	1	3	1531.34397577105	3	1303.64200999384	3	885.98734799416	2	1115.03970782815	1	1983.56585138208	5	1211.4900463248	17	1.90972351799383	1	18	18	15	11	51	ja	nein
113	pushPullEmp	20151009T095244	17	w	21	r	1	19	5	113	0	sad	6	2	s_36	s_39	no	17	low400	pull	32	11	440.783572999957	pull	703.732243999733	pull	1	3	1531.34397577105	3	1303.64200999384	3	885.98734799416	2	1115.03970782815	1	1983.56585138208	5	1211.4900463248	17	1.90972351799383	1	18	18	15	11	51	ja	nein
114	pushPullEmp	20151009T095251	17	w	21	r	1	19	6	114	0	sad	6	2	s_32	s_39	no	17	high800	push	32	11	674.073475000005	push	954.250841999856	push	1	3	1531.34397577105	3	1303.64200999384	3	885.98734799416	2	1115.03970782815	1	1983.56585138208	5	1211.4900463248	17	1.90972351799383	1	18	18	15	11	51	ja	nein
115	pushPullEmp	20151009T095333	17	w	21	r	1	20	1	115	0	sad	2	2	s_11	s_38	no	17	high800	push	32	11	550.492320000198	push	792.722111999959	push	1	3	2286.51687905085	3	1636.89202099386	2	1147.39192449724	1	1058.39290821677	1	1417.30106360501	4	3799.11636560519	29	2.73799322999366	2	18	18	15	11	51	ja	nein
116	pushPullEmp	20151009T095340	17	w	21	r	1	20	2	116	0	sad	2	2	s_10	s_38	no	17	low400	pull	32	11	544.339275999941	pull	805.168403000247	pull	1	3	2286.51687905085	3	1636.89202099386	2	1147.39192449724	1	1058.39290821677	1	1417.30106360501	4	3799.11636560519	29	2.73799322999366	2	18	18	15	11	51	ja	nein
117	pushPullEmp	20151009T095346	17	w	21	r	1	20	3	117	0	sad	2	2	s_7	s_38	no	17	high800	push	32	11	414.105555999962	push	692.936799999738	push	1	3	2286.51687905085	3	1636.89202099386	2	1147.39192449724	1	1058.39290821677	1	1417.30106360501	4	3799.11636560519	29	2.73799322999366	2	18	18	15	11	51	ja	nein
118	pushPullEmp	20151009T095354	17	w	21	r	1	20	4	118	0	sad	2	2	s_8	s_38	no	17	high800	push	32	11	835.275977999667	push	1073.68245099961	push	1	3	2286.51687905085	3	1636.89202099386	2	1147.39192449724	1	1058.39290821677	1	1417.30106360501	4	3799.11636560519	29	2.73799322999366	2	18	18	15	11	51	ja	nein
119	pushPullEmp	20151009T095401	17	w	21	r	1	20	5	119	0	sad	2	2	s_9	s_38	no	17	low400	pull	32	11	505.747343999796	pull	752.465228999976	pull	1	3	2286.51687905085	3	1636.89202099386	2	1147.39192449724	1	1058.39290821677	1	1417.30106360501	4	3799.11636560519	29	2.73799322999366	2	18	18	15	11	51	ja	nein
120	pushPullEmp	20151009T095408	17	w	21	r	1	20	6	120	0	sad	2	2	s_12	s_38	no	17	low400	pull	32	11	653.353690000225	pull	885.253888000174	pull	1	3	2286.51687905085	3	1636.89202099386	2	1147.39192449724	1	1058.39290821677	1	1417.30106360501	4	3799.11636560519	29	2.73799322999366	2	18	18	15	11	51	ja	nein
[truncated: 28 more columns]
