# Supplementary material for: Empathic concern and personal distress depend on situational but not dispositional factors
Source: PLoS One. 2019 Nov 14;14(11):e0225102. doi: 10.1371/journal.pone.0225102 (PMC6855434; doi:10.1371/journal.pone.0225102)
Supplement: S3 File — (ZIP) [file pone.0225102.s004.zip › Results/pushPullEmp_14_avg.txt]

expName	date	vpNum	gender	age	handedness	respMapping	block	trial	trialCount	practice	picType	picBlock	picTypeNum	picName	memPicName	memPicPresent	memPicCorrKey	tone	respDirection	panas1Pos	panas1Neg	movementOnset	movementOnsetDirection	movementOffset	movementOffsetDirection	correct	respKeyTender	respTimeTender	respKeyCompassionate	respTimeCompassionate	respKeyMoved	respTimeMoved	respKeyWorried	respTimeWorried	respKeyDistressed	respTimeDistressed	respKeyAlarmed	respTimeAlarmed	memRespKey	memRespTime	correctMemTask	fs	ec	pt	pd	empathy	pqQ1	pqQ2	panas2Pos
1	pushPullEmp	20150806T134344	14	w	26	r	2	1	1	1	1	practice	1	4	p_6	p_5	yes	29	low400	push	35	10	949.58753000031	push	1522.44123900021	push	1	1	3305.49364516082	1	1386.89077128765	1	868.078148037966	1	990.98507878989	1	593.899730161866	1	1398.13547381891	29	3.82755503703811	1	18	20	20	8	58	nein	ja
2	pushPullEmp	20150806T134351	14	w	26	r	2	1	2	2	1	practice	1	4	p_5	p_5	yes	29	low400	push	35	10	-240.354813999962	push	544.444236001349	push	1	1	3305.49364516082	1	1386.89077128765	1	868.078148037966	1	990.98507878989	1	593.899730161866	1	1398.13547381891	29	3.82755503703811	1	18	20	20	8	58	nein	ja
3	pushPullEmp	20150806T134358	14	w	26	r	2	1	3	3	1	practice	1	4	p_1	p_5	yes	29	low400	push	35	10	507.079304000494	push	1221.11749899987	push	1	1	3305.49364516082	1	1386.89077128765	1	868.078148037966	1	990.98507878989	1	593.899730161866	1	1398.13547381891	29	3.82755503703811	1	18	20	20	8	58	nein	ja
4	pushPullEmp	20150806T134405	14	w	26	r	2	1	4	4	1	practice	1	4	p_2	p_5	yes	29	high800	pull	35	10	-120.359041999924	push	511.957140000144	push	2	1	3305.49364516082	1	1386.89077128765	1	868.078148037966	1	990.98507878989	1	593.899730161866	1	1398.13547381891	29	3.82755503703811	1	18	20	20	8	58	nein	ja
5	pushPullEmp	20150806T134412	14	w	26	r	2	1	5	5	1	practice	1	4	p_4	p_5	yes	29	low400	push	35	10	603.946689000513	push	1282.59072300069	push	1	1	3305.49364516082	1	1386.89077128765	1	868.078148037966	1	990.98507878989	1	593.899730161866	1	1398.13547381891	29	3.82755503703811	1	18	20	20	8	58	nein	ja
6	pushPullEmp	20150806T134420	14	w	26	r	2	1	6	6	1	practice	1	4	p_3	p_5	yes	29	low400	push	35	10	602.741812000299	push	1353.33924599864	push	1	1	3305.49364516082	1	1386.89077128765	1	868.078148037966	1	990.98507878989	1	593.899730161866	1	1398.13547381891	29	3.82755503703811	1	18	20	20	8	58	nein	ja
7	pushPullEmp	20150806T134516	14	w	26	r	2	2	1	7	1	practice	2	4	p_8	p_13	no	17	low400	push	35	10	782.238871998838	push	1506.7074819991	push	1	2	4069.07959294404	3	5001.56088016047	1	2345.57408228648	1	980.137125287001	1	1349.05219460052	1	962.304806944303	17	2.53545921616023	1	18	20	20	8	58	nein	ja
8	pushPullEmp	20150806T134524	14	w	26	r	2	2	2	8	1	practice	2	4	p_11	p_13	no	17	high800	pull	35	10	773.499041000017	pull	1232.94002500107	pull	1	2	4069.07959294404	3	5001.56088016047	1	2345.57408228648	1	980.137125287001	1	1349.05219460052	1	962.304806944303	17	2.53545921616023	1	18	20	20	8	58	nein	ja
9	pushPullEmp	20150806T134531	14	w	26	r	2	2	3	9	1	practice	2	4	p_7	p_13	no	17	high800	pull	35	10	518.297694000561	pull	1022.0182059994	pull	1	2	4069.07959294404	3	5001.56088016047	1	2345.57408228648	1	980.137125287001	1	1349.05219460052	1	962.304806944303	17	2.53545921616023	1	18	20	20	8	58	nein	ja
10	pushPullEmp	20150806T134538	14	w	26	r	2	2	4	10	1	practice	2	4	p_12	p_13	no	17	high800	pull	35	10	635.162841000129	pull	1143.03710100001	pull	1	2	4069.07959294404	3	5001.56088016047	1	2345.57408228648	1	980.137125287001	1	1349.05219460052	1	962.304806944303	17	2.53545921616023	1	18	20	20	8	58	nein	ja
11	pushPullEmp	20150806T134546	14	w	26	r	2	2	5	11	1	practice	2	4	p_9	p_13	no	17	high800	pull	35	10	554.075924000339	pull	1089.65387499948	pull	1	2	4069.07959294404	3	5001.56088016047	1	2345.57408228648	1	980.137125287001	1	1349.05219460052	1	962.304806944303	17	2.53545921616023	1	18	20	20	8	58	nein	ja
12	pushPullEmp	20150806T134553	14	w	26	r	2	2	6	12	1	practice	2	4	p_10	p_13	no	17	high800	pull	35	10	731.553639999314	pull	1205.6598579994	pull	1	2	4069.07959294404	3	5001.56088016047	1	2345.57408228648	1	980.137125287001	1	1349.05219460052	1	962.304806944303	17	2.53545921616023	1	18	20	20	8	58	nein	ja
13	pushPullEmp	20150806T134710	14	w	26	r	2	3	1	13	0	stroke	1	3	h_6	h_37	no	17	low400	push	35	10	1961.56762199967	pull	2731.0956020006	push	3	6	2732.85072716135	7	1612.25492060112	8	4109.97398360087	7	1771.05418694373	4	5273.27638194402	7	1242.8471295043	17	2.10301477694338	1	18	20	20	8	58	nein	ja
14	pushPullEmp	20150806T134718	14	w	26	r	2	3	2	14	0	stroke	1	3	h_5	h_37	no	17	high800	pull	35	10	675.668559000362	pull	1202.41215000128	pull	1	6	2732.85072716135	7	1612.25492060112	8	4109.97398360087	7	1771.05418694373	4	5273.27638194402	7	1242.8471295043	17	2.10301477694338	1	18	20	20	8	58	nein	ja
15	pushPullEmp	20150806T134726	14	w	26	r	2	3	3	15	0	stroke	1	3	h_2	h_37	no	17	low400	push	35	10	766.184281998794	push	1567.40271599927	push	1	6	2732.85072716135	7	1612.25492060112	8	4109.97398360087	7	1771.05418694373	4	5273.27638194402	7	1242.8471295043	17	2.10301477694338	1	18	20	20	8	58	nein	ja
16	pushPullEmp	20150806T134734	14	w	26	r	2	3	4	16	0	stroke	1	3	h_1	h_37	no	17	high800	pull	35	10	978.72027799995	pull	1479.22320499957	pull	1	6	2732.85072716135	7	1612.25492060112	8	4109.97398360087	7	1771.05418694373	4	5273.27638194402	7	1242.8471295043	17	2.10301477694338	1	18	20	20	8	58	nein	ja
17	pushPullEmp	20150806T134742	14	w	26	r	2	3	5	17	0	stroke	1	3	h_4	h_37	no	17	low400	push	35	10	514.941394001042	push	1306.84100300034	push	1	6	2732.85072716135	7	1612.25492060112	8	4109.97398360087	7	1771.05418694373	4	5273.27638194402	7	1242.8471295043	17	2.10301477694338	1	18	20	20	8	58	nein	ja
18	pushPullEmp	20150806T134749	14	w	26	r	2	3	6	18	0	stroke	1	3	h_3	h_37	no	17	high800	pull	35	10	567.15647899828	pull	1127.29992199921	pull	1	6	2732.85072716135	7	1612.25492060112	8	4109.97398360087	7	1771.05418694373	4	5273.27638194402	7	1242.8471295043	17	2.10301477694338	1	18	20	20	8	58	nein	ja
19	pushPullEmp	20150806T134843	14	w	26	r	2	4	1	19	0	stroke	6	3	h_33	h_32	yes	29	low400	push	35	10	655.863550001304	push	1247.74713600062	push	1	6	2446.02124338235	6	1902.80052138223	7	2297.45572784668	7	2677.99070703768	4	2607.68293038018	7	1066.12195184607	29	2.89202962259878	1	18	20	20	8	58	nein	ja
20	pushPullEmp	20150806T134850	14	w	26	r	2	4	2	20	0	stroke	6	3	h_35	h_32	yes	29	high800	pull	35	10	472.725192999249	pull	899.959767998851	pull	1	6	2446.02124338235	6	1902.80052138223	7	2297.45572784668	7	2677.99070703768	4	2607.68293038018	7	1066.12195184607	29	2.89202962259878	1	18	20	20	8	58	nein	ja
21	pushPullEmp	20150806T134858	14	w	26	r	2	4	3	21	0	stroke	6	3	h_32	h_32	yes	29	high800	pull	35	10	690.615950999112	pull	1210.47439099957	pull	1	6	2446.02124338235	6	1902.80052138223	7	2297.45572784668	7	2677.99070703768	4	2607.68293038018	7	1066.12195184607	29	2.89202962259878	1	18	20	20	8	58	nein	ja
22	pushPullEmp	20150806T134905	14	w	26	r	2	4	4	22	0	stroke	6	3	h_36	h_32	yes	29	low400	push	35	10	454.327405000484	push	1087.67294300135	push	1	6	2446.02124338235	6	1902.80052138223	7	2297.45572784668	7	2677.99070703768	4	2607.68293038018	7	1066.12195184607	29	2.89202962259878	1	18	20	20	8	58	nein	ja
23	pushPullEmp	20150806T134912	14	w	26	r	2	4	5	23	0	stroke	6	3	h_34	h_32	yes	29	high800	pull	35	10	449.321138000509	pull	941.385747000008	pull	1	6	2446.02124338235	6	1902.80052138223	7	2297.45572784668	7	2677.99070703768	4	2607.68293038018	7	1066.12195184607	29	2.89202962259878	1	18	20	20	8	58	nein	ja
24	pushPullEmp	20150806T134920	14	w	26	r	2	4	6	24	0	stroke	6	3	h_31	h_32	yes	29	low400	push	35	10	480.595577001513	push	1161.71424900029	push	1	6	2446.02124338235	6	1902.80052138223	7	2297.45572784668	7	2677.99070703768	4	2607.68293038018	7	1066.12195184607	29	2.89202962259878	1	18	20	20	8	58	nein	ja
25	pushPullEmp	20150806T135010	14	w	26	r	2	5	1	25	0	sad	1	2	s_3	s_37	no	17	high800	pull	35	10	714.764405999726	pull	1172.71424999954	pull	1	8	2007.91058272262	8	1677.16316538099	8	1055.16323316078	3	3605.69294918969	1	2048.42837694378	4	2656.43449640993	17	2.05203714859999	1	18	20	20	8	58	nein	ja
26	pushPullEmp	20150806T135018	14	w	26	r	2	5	2	26	0	sad	1	2	s_6	s_37	no	17	low400	push	35	10	540.068011999305	push	1218.18326300045	push	1	8	2007.91058272262	8	1677.16316538099	8	1055.16323316078	3	3605.69294918969	1	2048.42837694378	4	2656.43449640993	17	2.05203714859999	1	18	20	20	8	58	nein	ja
27	pushPullEmp	20150806T135026	14	w	26	r	2	5	3	27	0	sad	1	2	s_2	s_37	no	17	high800	pull	35	10	468.66285299923	pull	924.93496300024	pull	1	8	2007.91058272262	8	1677.16316538099	8	1055.16323316078	3	3605.69294918969	1	2048.42837694378	4	2656.43449640993	17	2.05203714859999	1	18	20	20	8	58	nein	ja
28	pushPullEmp	20150806T135033	14	w	26	r	2	5	4	28	0	sad	1	2	s_5	s_37	no	17	low400	push	35	10	526.761570000512	push	1122.87831200147	push	1	8	2007.91058272262	8	1677.16316538099	8	1055.16323316078	3	3605.69294918969	1	2048.42837694378	4	2656.43449640993	17	2.05203714859999	1	18	20	20	8	58	nein	ja
29	pushPullEmp	20150806T135040	14	w	26	r	2	5	5	29	0	sad	1	2	s_4	s_37	no	17	high800	pull	35	10	432.813660000742	pull	802.818834000485	pull	1	8	2007.91058272262	8	1677.16316538099	8	1055.16323316078	3	3605.69294918969	1	2048.42837694378	4	2656.43449640993	17	2.05203714859999	1	18	20	20	8	58	nein	ja
30	pushPullEmp	20150806T135048	14	w	26	r	2	5	6	30	0	sad	1	2	s_1	s_37	no	17	high800	pull	35	10	501.648085000037	pull	814.116696999103	pull	1	8	2007.91058272262	8	1677.16316538099	8	1055.16323316078	3	3605.69294918969	1	2048.42837694378	4	2656.43449640993	17	2.05203714859999	1	18	20	20	8	58	nein	ja
31	pushPullEmp	20150806T135143	14	w	26	r	2	6	1	31	0	sad	6	2	s_31	s_39	no	17	low400	push	35	10	1066.97246400047	pull	2069.06147000093	push	3	8	1941.40164216151	8	1405.12021994437	8	1541.22718960025	1	2039.91701450468	1	1615.33444338056	4	4111.32492682009	29	5.83663438582153	2	18	20	20	8	58	nein	ja
32	pushPullEmp	20150806T135152	14	w	26	r	2	6	2	32	0	sad	6	2	s_34	s_39	no	17	low400	push	35	10	542.100023000879	push	1018.85387600042	push	1	8	1941.40164216151	8	1405.12021994437	8	1541.22718960025	1	2039.91701450468	1	1615.33444338056	4	4111.32492682009	29	5.83663438582153	2	18	20	20	8	58	nein	ja
33	pushPullEmp	20150806T135159	14	w	26	r	2	6	3	33	0	sad	6	2	s_36	s_39	no	17	high800	pull	35	10	566.50899199929	pull	975.972416000222	pull	1	8	1941.40164216151	8	1405.12021994437	8	1541.22718960025	1	2039.91701450468	1	1615.33444338056	4	4111.32492682009	29	5.83663438582153	2	18	20	20	8	58	nein	ja
34	pushPullEmp	20150806T135207	14	w	26	r	2	6	4	34	0	sad	6	2	s_33	s_39	no	17	low400	push	35	10	478.714255999264	push	936.661310000389	push	1	8	1941.40164216151	8	1405.12021994437	8	1541.22718960025	1	2039.91701450468	1	1615.33444338056	4	4111.32492682009	29	5.83663438582153	2	18	20	20	8	58	nein	ja
35	pushPullEmp	20150806T135215	14	w	26	r	2	6	5	35	0	sad	6	2	s_35	s_39	no	17	low400	push	35	10	493.030949000356	push	957.932218000977	push	1	8	1941.40164216151	8	1405.12021994437	8	1541.22718960025	1	2039.91701450468	1	1615.33444338056	4	4111.32492682009	29	5.83663438582153	2	18	20	20	8	58	nein	ja
36	pushPullEmp	20150806T135222	14	w	26	r	2	6	6	36	0	sad	6	2	s_32	s_39	no	17	high800	pull	35	10	575.443885000714	pull	927.655346999818	pull	1	8	1941.40164216151	8	1405.12021994437	8	1541.22718960025	1	2039.91701450468	1	1615.33444338056	4	4111.32492682009	29	5.83663438582153	2	18	20	20	8	58	nein	ja
37	pushPullEmp	20150806T135317	14	w	26	r	2	7	1	37	0	neutral	3	1	n_15	n_18	yes	29	low400	push	35	10	569.094945999794	push	1179.85549000089	push	1	1	2463.82904682105	1	1320.10406019072	1	938.069810037632	1	885.999752161297	1	882.91036901137	1	822.282401162738	29	2.71511848003684	1	18	20	20	8	58	nein	ja
38	pushPullEmp	20150806T135325	14	w	26	r	2	7	2	38	0	neutral	3	1	n_13	n_18	yes	29	low400	push	35	10	602.138655999719	push	1131.88184900091	push	1	1	2463.82904682105	1	1320.10406019072	1	938.069810037632	1	885.999752161297	1	882.91036901137	1	822.282401162738	29	2.71511848003684	1	18	20	20	8	58	nein	ja
39	pushPullEmp	20150806T135332	14	w	26	r	2	7	3	39	0	neutral	3	1	n_17	n_18	yes	29	high800	pull	35	10	483.459656998893	pull	869.212524998948	pull	1	1	2463.82904682105	1	1320.10406019072	1	938.069810037632	1	885.999752161297	1	882.91036901137	1	822.282401162738	29	2.71511848003684	1	18	20	20	8	58	nein	ja
40	pushPullEmp	20150806T135340	14	w	26	r	2	7	4	40	0	neutral	3	1	n_14	n_18	yes	29	low400	push	35	10	450.155691000968	push	998.274462000249	push	1	1	2463.82904682105	1	1320.10406019072	1	938.069810037632	1	885.999752161297	1	882.91036901137	1	822.282401162738	29	2.71511848003684	1	18	20	20	8	58	nein	ja
41	pushPullEmp	20150806T135347	14	w	26	r	2	7	5	41	0	neutral	3	1	n_16	n_18	yes	29	high800	pull	35	10	642.477312999385	pull	1007.20347200068	pull	1	1	2463.82904682105	1	1320.10406019072	1	938.069810037632	1	885.999752161297	1	882.91036901137	1	822.282401162738	29	2.71511848003684	1	18	20	20	8	58	nein	ja
42	pushPullEmp	20150806T135355	14	w	26	r	2	7	6	42	0	neutral	3	1	n_18	n_18	yes	29	low400	push	35	10	677.839394999755	push	1300.09999100082	push	1	1	2463.82904682105	1	1320.10406019072	1	938.069810037632	1	885.999752161297	1	882.91036901137	1	822.282401162738	29	2.71511848003684	1	18	20	20	8	58	nein	ja
43	pushPullEmp	20150806T135438	14	w	26	r	2	8	1	43	0	neutral	2	1	n_10	n_8	yes	29	high800	pull	35	10	934.072601000575	push	1758.43450500097	pull	1	1	1058.43777594418	1	976.91820750515	1	887.827483724323	1	2169.10803259998	2	2045.07221094354	1	618.664495161283	29	1.83676441516218	1	18	20	20	8	58	nein	ja
44	pushPullEmp	20150806T135446	14	w	26	r	2	8	2	44	0	neutral	2	1	n_12	n_8	yes	29	low400	push	35	10	522.3372320005	push	996.281946000527	push	1	1	1058.43777594418	1	976.91820750515	1	887.827483724323	1	2169.10803259998	2	2045.07221094354	1	618.664495161283	29	1.83676441516218	1	18	20	20	8	58	nein	ja
45	pushPullEmp	20150806T135453	14	w	26	r	2	8	3	45	0	neutral	2	1	n_11	n_8	yes	29	high800	pull	35	10	521.358677998345	pull	844.235696998207	pull	1	1	1058.43777594418	1	976.91820750515	1	887.827483724323	1	2169.10803259998	2	2045.07221094354	1	618.664495161283	29	1.83676441516218	1	18	20	20	8	58	nein	ja
46	pushPullEmp	20150806T135500	14	w	26	r	2	8	4	46	0	neutral	2	1	n_9	n_8	yes	29	low400	push	35	10	478.621864001165	push	892.515648999601	push	1	1	1058.43777594418	1	976.91820750515	1	887.827483724323	1	2169.10803259998	2	2045.07221094354	1	618.664495161283	29	1.83676441516218	1	18	20	20	8	58	nein	ja
47	pushPullEmp	20150806T135508	14	w	26	r	2	8	5	47	0	neutral	2	1	n_7	n_8	yes	29	high800	pull	35	10	516.852114000954	pull	864.504212001208	pull	1	1	1058.43777594418	1	976.91820750515	1	887.827483724323	1	2169.10803259998	2	2045.07221094354	1	618.664495161283	29	1.83676441516218	1	18	20	20	8	58	nein	ja
48	pushPullEmp	20150806T135516	14	w	26	r	2	8	6	48	0	neutral	2	1	n_8	n_8	yes	29	low400	push	35	10	472.154199001219	push	891.723419000395	push	1	1	1058.43777594418	1	976.91820750515	1	887.827483724323	1	2169.10803259998	2	2045.07221094354	1	618.664495161283	29	1.83676441516218	1	18	20	20	8	58	nein	ja
49	pushPullEmp	20150806T135607	14	w	26	r	2	9	1	49	0	sad	5	2	s_26	s_26	yes	29	high800	pull	35	10	888.708132000014	push	1532.67453900035	pull	1	7	2890.62358981937	8	1875.5628113795	8	1352.06741494221	2	2891.57826397059	1	1301.03963616057	3	1920.14482994455	29	1.71394252060054	1	18	20	20	8	58	nein	ja
50	pushPullEmp	20150806T135614	14	w	26	r	2	9	2	50	0	sad	5	2	s_30	s_26	yes	29	low400	push	35	10	415.546217000752	push	769.605224999992	push	1	7	2890.62358981937	8	1875.5628113795	8	1352.06741494221	2	2891.57826397059	1	1301.03963616057	3	1920.14482994455	29	1.71394252060054	1	18	20	20	8	58	nein	ja
51	pushPullEmp	20150806T135622	14	w	26	r	2	9	3	51	0	sad	5	2	s_28	s_26	yes	29	high800	pull	35	10	945.708545000438	pull	1238.48659600035	pull	1	7	2890.62358981937	8	1875.5628113795	8	1352.06741494221	2	2891.57826397059	1	1301.03963616057	3	1920.14482994455	29	1.71394252060054	1	18	20	20	8	58	nein	ja
52	pushPullEmp	20150806T135629	14	w	26	r	2	9	4	52	0	sad	5	2	s_27	s_26	yes	29	low400	push	35	10	362.575047999897	push	706.20436899965	push	1	7	2890.62358981937	8	1875.5628113795	8	1352.06741494221	2	2891.57826397059	1	1301.03963616057	3	1920.14482994455	29	1.71394252060054	1	18	20	20	8	58	nein	ja
53	pushPullEmp	20150806T135637	14	w	26	r	2	9	5	53	0	sad	5	2	s_29	s_26	yes	29	high800	pull	35	10	443.833383001314	pull	729.582082000983	pull	1	7	2890.62358981937	8	1875.5628113795	8	1352.06741494221	2	2891.57826397059	1	1301.03963616057	3	1920.14482994455	29	1.71394252060054	1	18	20	20	8	58	nein	ja
54	pushPullEmp	20150806T135644	14	w	26	r	2	9	6	54	0	sad	5	2	s_25	s_26	yes	29	low400	push	35	10	526.986585999912	push	931.655598001162	push	1	7	2890.62358981937	8	1875.5628113795	8	1352.06741494221	2	2891.57826397059	1	1301.03963616057	3	1920.14482994455	29	1.71394252060054	1	18	20	20	8	58	nein	ja
55	pushPullEmp	20150806T135736	14	w	26	r	2	10	1	55	0	sad	2	2	s_11	s_38	no	17	high800	pull	35	10	1603.98683099911	pull	1896.2854829998	pull	1	7	3675.09947316103	8	1929.97019415998	8	2216.59705584898	1	3182.02701794507	1	2646.30422194386	2	2211.91510260178	17	2.41820911760078	1	18	20	20	8	58	nein	ja
56	pushPullEmp	20150806T135743	14	w	26	r	2	10	2	56	0	sad	2	2	s_9	s_38	no	17	low400	push	35	10	458.726833999099	push	844.220668998678	push	1	7	3675.09947316103	8	1929.97019415998	8	2216.59705584898	1	3182.02701794507	1	2646.30422194386	2	2211.91510260178	17	2.41820911760078	1	18	20	20	8	58	nein	ja
57	pushPullEmp	20150806T135750	14	w	26	r	2	10	3	57	0	sad	2	2	s_8	s_38	no	17	low400	push	35	10	576.328881000431	push	973.828934999896	push	1	7	3675.09947316103	8	1929.97019415998	8	2216.59705584898	1	3182.02701794507	1	2646.30422194386	2	2211.91510260178	17	2.41820911760078	1	18	20	20	8	58	nein	ja
58	pushPullEmp	20150806T135757	14	w	26	r	2	10	4	58	0	sad	2	2	s_7	s_38	no	17	high800	pull	35	10	515.876312000823	pull	845.472105999856	pull	1	7	3675.09947316103	8	1929.97019415998	8	2216.59705584898	1	3182.02701794507	1	2646.30422194386	2	2211.91510260178	17	2.41820911760078	1	18	20	20	8	58	nein	ja
59	pushPullEmp	20150806T135804	14	w	26	r	2	10	5	59	0	sad	2	2	s_12	s_38	no	17	low400	push	35	10	509.039276000389	push	869.589457000169	push	1	7	3675.09947316103	8	1929.97019415998	8	2216.59705584898	1	3182.02701794507	1	2646.30422194386	2	2211.91510260178	17	2.41820911760078	1	18	20	20	8	58	nein	ja
60	pushPullEmp	20150806T135812	14	w	26	r	2	10	6	60	0	sad	2	2	s_10	s_38	no	17	low400	push	35	10	508.869211999699	push	879.90650700056	push	1	7	3675.09947316103	8	1929.97019415998	8	2216.59705584898	1	3182.02701794507	1	2646.30422194386	2	2211.91510260178	17	2.41820911760078	1	18	20	20	8	58	nein	ja
61	pushPullEmp	20150806T135903	14	w	26	r	2	11	1	61	0	stroke	3	3	h_18	h_38	no	17	low400	push	35	10	531.473238000515	push	995.238086000725	push	1	5	2887.87550150482	7	3262.40349638101	5	2530.4865501621	6	2247.73743216065	6	2235.53664494466	8	1385.11530472351	17	2.3400968356018	1	18	20	20	8	58	nein	ja
62	pushPullEmp	20150806T135910	14	w	26	r	2	11	2	62	0	stroke	3	3	h_17	h_38	no	17	high800	pull	35	10	484.080604000046	pull	832.468479999879	pull	1	5	2887.87550150482	7	3262.40349638101	5	2530.4865501621	6	2247.73743216065	6	2235.53664494466	8	1385.11530472351	17	2.3400968356018	1	18	20	20	8	58	nein	ja
63	pushPullEmp	20150806T135918	14	w	26	r	2	11	3	63	0	stroke	3	3	h_14	h_38	no	17	high800	pull	35	10	602.164422000991	pull	964.062965999896	pull	1	5	2887.87550150482	7	3262.40349638101	5	2530.4865501621	6	2247.73743216065	6	2235.53664494466	8	1385.11530472351	17	2.3400968356018	1	18	20	20	8	58	nein	ja
64	pushPullEmp	20150806T135925	14	w	26	r	2	11	4	64	0	stroke	3	3	h_13	h_38	no	17	low400	push	35	10	467.854925999636	push	897.811235999034	push	1	5	2887.87550150482	7	3262.40349638101	5	2530.4865501621	6	2247.73743216065	6	2235.53664494466	8	1385.11530472351	17	2.3400968356018	1	18	20	20	8	58	nein	ja
65	pushPullEmp	20150806T135933	14	w	26	r	2	11	5	65	0	stroke	3	3	h_16	h_38	no	17	low400	push	35	10	639.653014000127	push	1054.18053999993	push	1	5	2887.87550150482	7	3262.40349638101	5	2530.4865501621	6	2247.73743216065	6	2235.53664494466	8	1385.11530472351	17	2.3400968356018	1	18	20	20	8	58	nein	ja
66	pushPullEmp	20150806T135940	14	w	26	r	2	11	6	66	0	stroke	3	3	h_15	h_38	no	17	high800	pull	35	10	565.466293000194	pull	879.370970999938	pull	1	5	2887.87550150482	7	3262.40349638101	5	2530.4865501621	6	2247.73743216065	6	2235.53664494466	8	1385.11530472351	17	2.3400968356018	1	18	20	20	8	58	nein	ja
67	pushPullEmp	20150806T140028	14	w	26	r	2	12	1	67	0	stroke	4	3	h_24	h_39	no	17	low400	push	35	10	938.570534000159	pull	1631.95301099868	push	1	6	2221.6449099451	7	1565.19908472364	5	2930.82049250552	6	2081.67788872561	5	2193.6613879443	8	2714.12571272413	17	2.80911974216178	1	18	20	20	8	58	nein	ja
68	pushPullEmp	20150806T140035	14	w	26	r	2	12	2	68	0	stroke	4	3	h_22	h_39	no	17	high800	pull	35	10	540.792901000808	pull	902.975348000022	pull	1	6	2221.6449099451	7	1565.19908472364	5	2930.82049250552	6	2081.67788872561	5	2193.6613879443	8	2714.12571272413	17	2.80911974216178	1	18	20	20	8	58	nein	ja
69	pushPullEmp	20150806T140043	14	w	26	r	2	12	3	69	0	stroke	4	3	h_21	h_39	no	17	low400	push	35	10	446.787892001026	push	865.753599999749	push	1	6	2221.6449099451	7	1565.19908472364	5	2930.82049250552	6	2081.67788872561	5	2193.6613879443	8	2714.12571272413	17	2.80911974216178	1	18	20	20	8	58	nein	ja
70	pushPullEmp	20150806T140050	14	w	26	r	2	12	4	70	0	stroke	4	3	h_19	h_39	no	17	low400	push	35	10	542.093770999694	push	944.606726000624	push	1	6	2221.6449099451	7	1565.19908472364	5	2930.82049250552	6	2081.67788872561	5	2193.6613879443	8	2714.12571272413	17	2.80911974216178	1	18	20	20	8	58	nein	ja
71	pushPullEmp	20150806T140057	14	w	26	r	2	12	5	71	0	stroke	4	3	h_20	h_39	no	17	high800	pull	35	10	588.427150001124	pull	946.918142000257	pull	1	6	2221.6449099451	7	1565.19908472364	5	2930.82049250552	6	2081.67788872561	5	2193.6613879443	8	2714.12571272413	17	2.80911974216178	1	18	20	20	8	58	nein	ja
72	pushPullEmp	20150806T140105	14	w	26	r	2	12	6	72	0	stroke	4	3	h_23	h_39	no	17	low400	push	35	10	508.052055999637	push	1001.49370099926	push	1	6	2221.6449099451	7	1565.19908472364	5	2930.82049250552	6	2081.67788872561	5	2193.6613879443	8	2714.12571272413	17	2.80911974216178	1	18	20	20	8	58	nein	ja
73	pushPullEmp	20150806T140206	14	w	26	r	2	13	1	73	0	neutral	4	1	n_23	n_37	no	17	high800	pull	35	10	809.729805000534	push	1543.44709300029	pull	1	4	1359.38518494368	4	2402.63459006565	4	4908.90695194321	1	937.464413942507	1	1297.0874138482	1	877.120911382008	17	1.93269078294361	1	18	20	20	8	58	nein	ja
74	pushPullEmp	20150806T140214	14	w	26	r	2	13	2	74	0	neutral	4	1	n_20	n_37	no	17	high800	pull	35	10	552.126217001278	pull	891.402091000491	pull	1	4	1359.38518494368	4	2402.63459006565	4	4908.90695194321	1	937.464413942507	1	1297.0874138482	1	877.120911382008	17	1.93269078294361	1	18	20	20	8	58	nein	ja
75	pushPullEmp	20150806T140221	14	w	26	r	2	13	3	75	0	neutral	4	1	n_19	n_37	no	17	low400	push	35	10	427.482664998824	push	835.444812998394	push	1	4	1359.38518494368	4	2402.63459006565	4	4908.90695194321	1	937.464413942507	1	1297.0874138482	1	877.120911382008	17	1.93269078294361	1	18	20	20	8	58	nein	ja
76	pushPullEmp	20150806T140228	14	w	26	r	2	13	4	76	0	neutral	4	1	n_21	n_37	no	17	low400	push	35	10	522.252734000067	push	901.098193999933	push	1	4	1359.38518494368	4	2402.63459006565	4	4908.90695194321	1	937.464413942507	1	1297.0874138482	1	877.120911382008	17	1.93269078294361	1	18	20	20	8	58	nein	ja
77	pushPullEmp	20150806T140235	14	w	26	r	2	13	5	77	0	neutral	4	1	n_22	n_37	no	17	high800	pull	35	10	561.408307000514	pull	916.094582999998	pull	1	4	1359.38518494368	4	2402.63459006565	4	4908.90695194321	1	937.464413942507	1	1297.0874138482	1	877.120911382008	17	1.93269078294361	1	18	20	20	8	58	nein	ja
78	pushPullEmp	20150806T140242	14	w	26	r	2	13	6	78	0	neutral	4	1	n_24	n_37	no	17	low400	push	35	10	498.201178998788	push	887.728413998848	push	1	4	1359.38518494368	4	2402.63459006565	4	4908.90695194321	1	937.464413942507	1	1297.0874138482	1	877.120911382008	17	1.93269078294361	1	18	20	20	8	58	nein	ja
79	pushPullEmp	20150806T140328	14	w	26	r	2	14	1	79	0	neutral	1	1	n_5	n_3	yes	29	low400	push	35	10	687.895685000607	push	1093.74277500056	push	1	1	1661.2809401613	4	5230.6879827247	3	2431.03123116089	1	1202.35156859962	1	838.094697161068	2	1155.56135197039	29	1.91353152694319	1	18	20	20	8	58	nein	ja
80	pushPullEmp	20150806T140335	14	w	26	r	2	14	2	80	0	neutral	1	1	n_4	n_3	yes	29	high800	pull	35	10	595.65179699994	pull	992.886649998676	pull	1	1	1661.2809401613	4	5230.6879827247	3	2431.03123116089	1	1202.35156859962	1	838.094697161068	2	1155.56135197039	29	1.91353152694319	1	18	20	20	8	58	nein	ja
81	pushPullEmp	20150806T140343	14	w	26	r	2	14	3	81	0	neutral	1	1	n_6	n_3	yes	29	low400	push	35	10	468.638533999983	push	888.974147000117	push	1	1	1661.2809401613	4	5230.6879827247	3	2431.03123116089	1	1202.35156859962	1	838.094697161068	2	1155.56135197039	29	1.91353152694319	1	18	20	20	8	58	nein	ja
82	pushPullEmp	20150806T140350	14	w	26	r	2	14	4	82	0	neutral	1	1	n_2	n_3	yes	29	high800	pull	35	10	527.454546999143	pull	910.237705999753	pull	1	1	1661.2809401613	4	5230.6879827247	3	2431.03123116089	1	1202.35156859962	1	838.094697161068	2	1155.56135197039	29	1.91353152694319	1	18	20	20	8	58	nein	ja
83	pushPullEmp	20150806T140357	14	w	26	r	2	14	5	83	0	neutral	1	1	n_1	n_3	yes	29	low400	push	35	10	502.347560998809	push	947.993438999314	push	1	1	1661.2809401613	4	5230.6879827247	3	2431.03123116089	1	1202.35156859962	1	838.094697161068	2	1155.56135197039	29	1.91353152694319	1	18	20	20	8	58	nein	ja
84	pushPullEmp	20150806T140404	14	w	26	r	2	14	6	84	0	neutral	1	1	n_3	n_3	yes	29	high800	pull	35	10	517.722383000844	pull	864.53102299977	pull	1	1	1661.2809401613	4	5230.6879827247	3	2431.03123116089	1	1202.35156859962	1	838.094697161068	2	1155.56135197039	29	1.91353152694319	1	18	20	20	8	58	nein	ja
85	pushPullEmp	20150806T140451	14	w	26	r	2	15	1	85	0	stroke	5	3	h_28	h_29	yes	29	high800	pull	35	10	1124.84327899861	pull	1424.23644499891	pull	1	5	2253.54334516123	6	1381.07004450467	5	1456.08086781976	6	1465.93011272489	2	2445.26138616129	6	2568.85540472285	29	2.34391663781935	1	18	20	20	8	58	nein	ja
86	pushPullEmp	20150806T140459	14	w	26	r	2	15	2	86	0	stroke	5	3	h_30	h_29	yes	29	low400	push	35	10	418.444138001068	push	789.995036001419	push	1	5	2253.54334516123	6	1381.07004450467	5	1456.08086781976	6	1465.93011272489	2	2445.26138616129	6	2568.85540472285	29	2.34391663781935	1	18	20	20	8	58	nein	ja
87	pushPullEmp	20150806T140507	14	w	26	r	2	15	3	87	0	stroke	5	3	h_29	h_29	yes	29	high800	pull	35	10	820.696950001438	pull	1080.91897700149	pull	1	5	2253.54334516123	6	1381.07004450467	5	1456.08086781976	6	1465.93011272489	2	2445.26138616129	6	2568.85540472285	29	2.34391663781935	1	18	20	20	8	58	nein	ja
88	pushPullEmp	20150806T140514	14	w	26	r	2	15	4	88	0	stroke	5	3	h_27	h_29	yes	29	high800	pull	35	10	516.416292000329	pull	808.657316999714	pull	1	5	2253.54334516123	6	1381.07004450467	5	1456.08086781976	6	1465.93011272489	2	2445.26138616129	6	2568.85540472285	29	2.34391663781935	1	18	20	20	8	58	nein	ja
89	pushPullEmp	20150806T140522	14	w	26	r	2	15	5	89	0	stroke	5	3	h_26	h_29	yes	29	low400	push	35	10	405.426008000271	push	747.500360000326	push	1	5	2253.54334516123	6	1381.07004450467	5	1456.08086781976	6	1465.93011272489	2	2445.26138616129	6	2568.85540472285	29	2.34391663781935	1	18	20	20	8	58	nein	ja
90	pushPullEmp	20150806T140530	14	w	26	r	2	15	6	90	0	stroke	5	3	h_25	h_29	yes	29	high800	pull	35	10	515.843651000163	pull	802.739623000074	pull	1	5	2253.54334516123	6	1381.07004450467	5	1456.08086781976	6	1465.93011272489	2	2445.26138616129	6	2568.85540472285	29	2.34391663781935	1	18	20	20	8	58	nein	ja
91	pushPullEmp	20150806T140614	14	w	26	r	2	16	1	91	0	stroke	2	3	h_8	h_7	yes	29	high800	pull	35	10	1115.30248200061	pull	1432.43426900072	pull	1	8	1920.27980872444	8	1392.68501825791	4	4305.15240969544	8	922.580455162461	7	973.845175381939	8	1718.9925256007	29	2.32028549372444	1	18	20	20	8	58	nein	ja
92	pushPullEmp	20150806T140622	14	w	26	r	2	16	2	92	0	stroke	2	3	h_11	h_7	yes	29	low400	push	35	10	482.508768001324	push	877.965664001138	push	1	8	1920.27980872444	8	1392.68501825791	4	4305.15240969544	8	922.580455162461	7	973.845175381939	8	1718.9925256007	29	2.32028549372444	1	18	20	20	8	58	nein	ja
93	pushPullEmp	20150806T140629	14	w	26	r	2	16	3	93	0	stroke	2	3	h_12	h_7	yes	29	high800	pull	35	10	517.815702999433	pull	851.612995999749	pull	1	8	1920.27980872444	8	1392.68501825791	4	4305.15240969544	8	922.580455162461	7	973.845175381939	8	1718.9925256007	29	2.32028549372444	1	18	20	20	8	58	nein	ja
94	pushPullEmp	20150806T140637	14	w	26	r	2	16	4	94	0	stroke	2	3	h_10	h_7	yes	29	low400	push	35	10	412.619707999605	push	757.627489999417	push	1	8	1920.27980872444	8	1392.68501825791	4	4305.15240969544	8	922.580455162461	7	973.845175381939	8	1718.9925256007	29	2.32028549372444	1	18	20	20	8	58	nein	ja
95	pushPullEmp	20150806T140644	14	w	26	r	2	16	5	95	0	stroke	2	3	h_7	h_7	yes	29	high800	pull	35	10	544.433211999494	pull	920.803982999932	pull	1	8	1920.27980872444	8	1392.68501825791	4	4305.15240969544	8	922.580455162461	7	973.845175381939	8	1718.9925256007	29	2.32028549372444	1	18	20	20	8	58	nein	ja
96	pushPullEmp	20150806T140652	14	w	26	r	2	16	6	96	0	stroke	2	3	h_9	h_7	yes	29	low400	push	35	10	382.844292999725	push	764.830106999289	push	1	8	1920.27980872444	8	1392.68501825791	4	4305.15240969544	8	922.580455162461	7	973.845175381939	8	1718.9925256007	29	2.32028549372444	1	18	20	20	8	58	nein	ja
97	pushPullEmp	20150806T140737	14	w	26	r	2	17	1	97	0	neutral	6	1	n_31	n_39	no	17	low400	push	35	10	667.332280999181	push	1013.86594499934	push	1	1	995.870861161166	4	3703.48804503737	1	2071.30293094451	1	1019.55810394429	1	715.705143942614	1	736.673123161381	17	2.10820451081963	1	18	20	20	8	58	nein	ja
98	pushPullEmp	20150806T140745	14	w	26	r	2	17	2	98	0	neutral	6	1	n_32	n_39	no	17	high800	pull	35	10	505.546929001051	pull	827.595289000878	pull	1	1	995.870861161166	4	3703.48804503737	1	2071.30293094451	1	1019.55810394429	1	715.705143942614	1	736.673123161381	17	2.10820451081963	1	18	20	20	8	58	nein	ja
99	pushPullEmp	20150806T140752	14	w	26	r	2	17	3	99	0	neutral	6	1	n_36	n_39	no	17	low400	push	35	10	452.524174998762	push	843.28740699937	push	1	1	995.870861161166	4	3703.48804503737	1	2071.30293094451	1	1019.55810394429	1	715.705143942614	1	736.673123161381	17	2.10820451081963	1	18	20	20	8	58	nein	ja
100	pushPullEmp	20150806T140759	14	w	26	r	2	17	4	100	0	neutral	6	1	n_35	n_39	no	17	high800	pull	35	10	638.171897998385	pull	952.505748998286	pull	1	1	995.870861161166	4	3703.48804503737	1	2071.30293094451	1	1019.55810394429	1	715.705143942614	1	736.673123161381	17	2.10820451081963	1	18	20	20	8	58	nein	ja
101	pushPullEmp	20150806T140807	14	w	26	r	2	17	5	101	0	neutral	6	1	n_34	n_39	no	17	high800	pull	35	10	718.249398000698	pull	1007.32465800036	pull	1	1	995.870861161166	4	3703.48804503737	1	2071.30293094451	1	1019.55810394429	1	715.705143942614	1	736.673123161381	17	2.10820451081963	1	18	20	20	8	58	nein	ja
102	pushPullEmp	20150806T140815	14	w	26	r	2	17	6	102	0	neutral	6	1	n_33	n_39	no	17	low400	push	35	10	609.415942000036	push	1028.47738800038	push	1	1	995.870861161166	4	3703.48804503737	1	2071.30293094451	1	1019.55810394429	1	715.705143942614	1	736.673123161381	17	2.10820451081963	1	18	20	20	8	58	nein	ja
103	pushPullEmp	20150806T140858	14	w	26	r	2	18	1	103	0	neutral	5	1	n_30	n_38	no	17	high800	pull	35	10	554.305910000636	push	1264.33320600032	pull	1	5	1676.46840872294	3	1626.31933872399	4	2081.41180994244	1	1936.61955938114	1	684.933837379504	1	1089.74338338157	17	1.86226565203833	1	18	20	20	8	58	nein	ja
104	pushPullEmp	20150806T140906	14	w	26	r	2	18	2	104	0	neutral	5	1	n_27	n_38	no	17	high800	pull	35	10	484.341524000323	pull	810.443817999025	pull	1	5	1676.46840872294	3	1626.31933872399	4	2081.41180994244	1	1936.61955938114	1	684.933837379504	1	1089.74338338157	17	1.86226565203833	1	18	20	20	8	58	nein	ja
105	pushPullEmp	20150806T140913	14	w	26	r	2	18	3	105	0	neutral	5	1	n_25	n_38	no	17	low400	push	35	10	373.257137001114	push	783.763395999908	push	1	5	1676.46840872294	3	1626.31933872399	4	2081.41180994244	1	1936.61955938114	1	684.933837379504	1	1089.74338338157	17	1.86226565203833	1	18	20	20	8	58	nein	ja
106	pushPullEmp	20150806T140920	14	w	26	r	2	18	4	106	0	neutral	5	1	n_29	n_38	no	17	low400	push	35	10	506.42454399995	push	882.949924999688	push	1	5	1676.46840872294	3	1626.31933872399	4	2081.41180994244	1	1936.61955938114	1	684.933837379504	1	1089.74338338157	17	1.86226565203833	1	18	20	20	8	58	nein	ja
107	pushPullEmp	20150806T140928	14	w	26	r	2	18	5	107	0	neutral	5	1	n_28	n_38	no	17	high800	pull	35	10	490.384080000789	pull	814.344362000251	pull	1	5	1676.46840872294	3	1626.31933872399	4	2081.41180994244	1	1936.61955938114	1	684.933837379504	1	1089.74338338157	17	1.86226565203833	1	18	20	20	8	58	nein	ja
108	pushPullEmp	20150806T140935	14	w	26	r	2	18	6	108	0	neutral	5	1	n_26	n_38	no	17	high800	pull	35	10	509.117533000681	pull	878.091081999519	pull	1	5	1676.46840872294	3	1626.31933872399	4	2081.41180994244	1	1936.61955938114	1	684.933837379504	1	1089.74338338157	17	1.86226565203833	1	18	20	20	8	58	nein	ja
109	pushPullEmp	20150806T141022	14	w	26	r	2	19	1	109	0	sad	3	2	s_14	s_14	yes	29	high800	pull	35	10	881.316586999266	push	1445.0569340002	pull	1	7	2135.06284872346	8	1586.63834716026	6	1675.29943672525	4	2964.1124987229	1	1088.43290794357	1	2685.40398494406	29	1.69714055394252	1	18	20	20	8	58	nein	ja
110	pushPullEmp	20150806T141030	14	w	26	r	2	19	2	110	0	sad	3	2	s_17	s_14	yes	29	low400	push	35	10	414.102586000197	push	776.305316000915	push	1	7	2135.06284872346	8	1586.63834716026	6	1675.29943672525	4	2964.1124987229	1	1088.43290794357	1	2685.40398494406	29	1.69714055394252	1	18	20	20	8	58	nein	ja
111	pushPullEmp	20150806T141039	14	w	26	r	2	19	3	111	0	sad	3	2	s_13	s_14	yes	29	low400	push	35	10	1471.37600199918	push	1819.40454299971	push	1	7	2135.06284872346	8	1586.63834716026	6	1675.29943672525	4	2964.1124987229	1	1088.43290794357	1	2685.40398494406	29	1.69714055394252	1	18	20	20	8	58	nein	ja
112	pushPullEmp	20150806T141046	14	w	26	r	2	19	4	112	0	sad	3	2	s_15	s_14	yes	29	high800	pull	35	10	398.904418999431	pull	737.537058000366	pull	1	7	2135.06284872346	8	1586.63834716026	6	1675.29943672525	4	2964.1124987229	1	1088.43290794357	1	2685.40398494406	29	1.69714055394252	1	18	20	20	8	58	nein	ja
113	pushPullEmp	20150806T141053	14	w	26	r	2	19	5	113	0	sad	3	2	s_16	s_14	yes	29	high800	pull	35	10	541.85345399956	pull	832.455791001034	pull	1	7	2135.06284872346	8	1586.63834716026	6	1675.29943672525	4	2964.1124987229	1	1088.43290794357	1	2685.40398494406	29	1.69714055394252	1	18	20	20	8	58	nein	ja
114	pushPullEmp	20150806T141100	14	w	26	r	2	19	6	114	0	sad	3	2	s_18	s_14	yes	29	low400	push	35	10	532.198660000271	push	975.730188999572	push	1	7	2135.06284872346	8	1586.63834716026	6	1675.29943672525	4	2964.1124987229	1	1088.43290794357	1	2685.40398494406	29	1.69714055394252	1	18	20	20	8	58	nein	ja
115	pushPullEmp	20150806T141153	14	w	26	r	2	20	1	115	0	sad	4	2	s_19	s_23	yes	29	high800	pull	35	10	682.2699359994	pull	1418.46319999907	pull	1	7	1744.02276994442	8	1822.48672994319	6	1633.46469650423	6	2100.22727894284	1	2837.26360716173	5	3410.01877259987	29	1.71161432582085	1	18	20	20	8	58	nein	ja
116	pushPullEmp	20150806T141200	14	w	26	r	2	20	2	116	0	sad	4	2	s_24	s_23	yes	29	low400	push	35	10	363.024563000072	push	706.036988999476	push	1	7	1744.02276994442	8	1822.48672994319	6	1633.46469650423	6	2100.22727894284	1	2837.26360716173	5	3410.01877259987	29	1.71161432582085	1	18	20	20	8	58	nein	ja
117	pushPullEmp	20150806T141207	14	w	26	r	2	20	3	117	0	sad	4	2	s_21	s_23	yes	29	high800	pull	35	10	466.484431000121	pull	787.872845000587	pull	1	7	1744.02276994442	8	1822.48672994319	6	1633.46469650423	6	2100.22727894284	1	2837.26360716173	5	3410.01877259987	29	1.71161432582085	1	18	20	20	8	58	nein	ja
118	pushPullEmp	20150806T141214	14	w	26	r	2	20	4	118	0	sad	4	2	s_20	s_23	yes	29	low400	push	35	10	395.161309000177	push	749.305875999999	push	1	7	1744.02276994442	8	1822.48672994319	6	1633.46469650423	6	2100.22727894284	1	2837.26360716173	5	3410.01877259987	29	1.71161432582085	1	18	20	20	8	58	nein	ja
119	pushPullEmp	20150806T141221	14	w	26	r	2	20	5	119	0	sad	4	2	s_22	s_23	yes	29	high800	pull	35	10	456.89984900046	pull	788.463566000341	pull	1	7	1744.02276994442	8	1822.48672994319	6	1633.46469650423	6	2100.22727894284	1	2837.26360716173	5	3410.01877259987	29	1.71161432582085	1	18	20	20	8	58	nein	ja
120	pushPullEmp	20150806T141228	14	w	26	r	2	20	6	120	0	sad	4	2	s_23	s_23	yes	29	high800	pull	35	10	528.970770000436	pull	834.61792800072	pull	1	7	1744.02276994442	8	1822.48672994319	6	1633.46469650423	6	2100.22727894284	1	2837.26360716173	5	3410.01877259987	29	1.71161432582085	1	18	20	20	8	58	nein	ja
[truncated: 28 more columns]
