# Supplementary material for: Empathic concern and personal distress depend on situational but not dispositional factors
Source: PLoS One. 2019 Nov 14;14(11):e0225102. doi: 10.1371/journal.pone.0225102 (PMC6855434; doi:10.1371/journal.pone.0225102)
Supplement: S3 File — (ZIP) [file pone.0225102.s004.zip › Results/pushPullEmp_13_avg.txt]

expName	date	vpNum	gender	age	handedness	respMapping	block	trial	trialCount	practice	picType	picBlock	picTypeNum	picName	memPicName	memPicPresent	memPicCorrKey	tone	respDirection	panas1Pos	panas1Neg	movementOnset	movementOnsetDirection	movementOffset	movementOffsetDirection	correct	respKeyTender	respTimeTender	respKeyCompassionate	respTimeCompassionate	respKeyMoved	respTimeMoved	respKeyWorried	respTimeWorried	respKeyDistressed	respTimeDistressed	respKeyAlarmed	respTimeAlarmed	memRespKey	memRespTime	correctMemTask	fs	ec	pt	pd	empathy	pqQ1	pqQ2	panas2Pos
1	pushPullEmp	20150806T111909	13	w	22	r	1	1	1	1	1	practice	1	4	p_6	p_1	yes	29	low400	pull	16	10	959.381987000081	pull	1248.51777600036	pull	1	1	2092.0124936265	1	1070.13333908708	1	570.778940316814	1	1276.7388321663	1	700.914901626675	1	1381.54909893592	17	3.76900060231719	2	16	16	16	14	48	ja	ja
2	pushPullEmp	20150806T111917	13	w	22	r	1	1	2	2	1	practice	1	4	p_5	p_1	yes	29	low400	pull	16	10	565.450331000287	pull	838.537013000045	pull	1	1	2092.0124936265	1	1070.13333908708	1	570.778940316814	1	1276.7388321663	1	700.914901626675	1	1381.54909893592	17	3.76900060231719	2	16	16	16	14	48	ja	ja
3	pushPullEmp	20150806T111924	13	w	22	r	1	1	3	3	1	practice	1	4	p_1	p_1	yes	29	low400	pull	16	10	573.207338999808	pull	915.000033999902	pull	1	1	2092.0124936265	1	1070.13333908708	1	570.778940316814	1	1276.7388321663	1	700.914901626675	1	1381.54909893592	17	3.76900060231719	2	16	16	16	14	48	ja	ja
4	pushPullEmp	20150806T111931	13	w	22	r	1	1	4	4	1	practice	1	4	p_2	p_1	yes	29	high800	push	16	10	618.207840999825	push	1006.20975000002	push	1	1	2092.0124936265	1	1070.13333908708	1	570.778940316814	1	1276.7388321663	1	700.914901626675	1	1381.54909893592	17	3.76900060231719	2	16	16	16	14	48	ja	ja
5	pushPullEmp	20150806T111939	13	w	22	r	1	1	5	5	1	practice	1	4	p_4	p_1	yes	29	low400	pull	16	10	576.996918999957	pull	904.694530000033	pull	1	1	2092.0124936265	1	1070.13333908708	1	570.778940316814	1	1276.7388321663	1	700.914901626675	1	1381.54909893592	17	3.76900060231719	2	16	16	16	14	48	ja	ja
6	pushPullEmp	20150806T111947	13	w	22	r	1	1	6	6	1	practice	1	4	p_3	p_1	yes	29	low400	pull	16	10	777.830479999764	pull	1044.11377199979	pull	1	1	2092.0124936265	1	1070.13333908708	1	570.778940316814	1	1276.7388321663	1	700.914901626675	1	1381.54909893592	17	3.76900060231719	2	16	16	16	14	48	ja	ja
7	pushPullEmp	20150806T112034	13	w	22	r	1	2	1	7	1	practice	2	4	p_8	p_13	no	17	low400	pull	16	10	743.72054200001	pull	1049.60628300012	pull	1	1	343.869649166209	1	356.984627856946	1	306.36992577729	1	611.997908165904	1	577.575443086971	1	384.487281086876	17	2.32415365908719	1	16	16	16	14	48	ja	ja
8	pushPullEmp	20150806T112041	13	w	22	r	1	2	2	8	1	practice	2	4	p_11	p_13	no	17	high800	push	16	10	517.05668700004	push	876.705746999851	push	1	1	343.869649166209	1	356.984627856946	1	306.36992577729	1	611.997908165904	1	577.575443086971	1	384.487281086876	17	2.32415365908719	1	16	16	16	14	48	ja	ja
9	pushPullEmp	20150806T112048	13	w	22	r	1	2	3	9	1	practice	2	4	p_7	p_13	no	17	high800	push	16	10	477.503187999995	push	823.02832600008	push	1	1	343.869649166209	1	356.984627856946	1	306.36992577729	1	611.997908165904	1	577.575443086971	1	384.487281086876	17	2.32415365908719	1	16	16	16	14	48	ja	ja
10	pushPullEmp	20150806T112055	13	w	22	r	1	2	4	10	1	practice	2	4	p_12	p_13	no	17	high800	push	16	10	541.486286999865	push	915.958641000183	push	1	1	343.869649166209	1	356.984627856946	1	306.36992577729	1	611.997908165904	1	577.575443086971	1	384.487281086876	17	2.32415365908719	1	16	16	16	14	48	ja	ja
11	pushPullEmp	20150806T112103	13	w	22	r	1	2	5	11	1	practice	2	4	p_9	p_13	no	17	high800	push	16	10	565.965293999696	push	939.083078999673	push	1	1	343.869649166209	1	356.984627856946	1	306.36992577729	1	611.997908165904	1	577.575443086971	1	384.487281086876	17	2.32415365908719	1	16	16	16	14	48	ja	ja
12	pushPullEmp	20150806T112111	13	w	22	r	1	2	6	12	1	practice	2	4	p_10	p_13	no	17	high800	push	16	10	486.3440199998	push	861.488616999944	push	1	1	343.869649166209	1	356.984627856946	1	306.36992577729	1	611.997908165904	1	577.575443086971	1	384.487281086876	17	2.32415365908719	1	16	16	16	14	48	ja	ja
13	pushPullEmp	20150806T112150	13	w	22	r	1	3	1	13	0	stroke	1	3	h_6	h_37	no	17	low400	pull	16	10	2495.52983600041	pull	2805.51749800032	pull	3	3	1034.31737793653	3	1401.55573116635	3	1142.84674285682	2	1540.05067170601	1	753.334528777486	2	1167.10249985681	17	1.84337301408686	1	16	16	16	14	48	ja	ja
14	pushPullEmp	20150806T112200	13	w	22	r	1	3	2	14	0	stroke	1	3	h_5	h_37	no	17	high800	push	16	10	526.397512000021	push	823.880274999628	push	1	3	1034.31737793653	3	1401.55573116635	3	1142.84674285682	2	1540.05067170601	1	753.334528777486	2	1167.10249985681	17	1.84337301408686	1	16	16	16	14	48	ja	ja
15	pushPullEmp	20150806T112207	13	w	22	r	1	3	3	15	0	stroke	1	3	h_2	h_37	no	17	low400	pull	16	10	537.418588999917	pull	835.772626999988	pull	1	3	1034.31737793653	3	1401.55573116635	3	1142.84674285682	2	1540.05067170601	1	753.334528777486	2	1167.10249985681	17	1.84337301408686	1	16	16	16	14	48	ja	ja
16	pushPullEmp	20150806T112214	13	w	22	r	1	3	4	16	0	stroke	1	3	h_1	h_37	no	17	high800	push	16	10	597.395698000018	push	944.746485999876	push	1	3	1034.31737793653	3	1401.55573116635	3	1142.84674285682	2	1540.05067170601	1	753.334528777486	2	1167.10249985681	17	1.84337301408686	1	16	16	16	14	48	ja	ja
17	pushPullEmp	20150806T112221	13	w	22	r	1	3	5	17	0	stroke	1	3	h_4	h_37	no	17	low400	pull	16	10	557.648112000246	pull	839.3596930001	pull	1	3	1034.31737793653	3	1401.55573116635	3	1142.84674285682	2	1540.05067170601	1	753.334528777486	2	1167.10249985681	17	1.84337301408686	1	16	16	16	14	48	ja	ja
18	pushPullEmp	20150806T112229	13	w	22	r	1	3	6	18	0	stroke	1	3	h_3	h_37	no	17	high800	push	16	10	819.299299999675	push	1196.04636800012	push	1	3	1034.31737793653	3	1401.55573116635	3	1142.84674285682	2	1540.05067170601	1	753.334528777486	2	1167.10249985681	17	1.84337301408686	1	16	16	16	14	48	ja	ja
19	pushPullEmp	20150806T112308	13	w	22	r	1	4	1	19	0	stroke	6	3	h_33	h_34	yes	29	low400	pull	16	10	957.185022000071	pull	1317.59633200009	pull	1	2	1102.17977716638	2	898.262086626801	2	1022.21759685699	3	2111.75931685693	2	482.203123166073	3	1110.70511539674	29	4.00291872431717	1	16	16	16	14	48	ja	ja
20	pushPullEmp	20150806T112315	13	w	22	r	1	4	2	20	0	stroke	6	3	h_35	h_34	yes	29	high800	push	16	10	334.580160999943	push	687.881129999918	push	1	2	1102.17977716638	2	898.262086626801	2	1022.21759685699	3	2111.75931685693	2	482.203123166073	3	1110.70511539674	29	4.00291872431717	1	16	16	16	14	48	ja	ja
21	pushPullEmp	20150806T112323	13	w	22	r	1	4	3	21	0	stroke	6	3	h_32	h_34	yes	29	high800	push	16	10	503.757093999709	push	852.753256999975	push	1	2	1102.17977716638	2	898.262086626801	2	1022.21759685699	3	2111.75931685693	2	482.203123166073	3	1110.70511539674	29	4.00291872431717	1	16	16	16	14	48	ja	ja
22	pushPullEmp	20150806T112330	13	w	22	r	1	4	4	22	0	stroke	6	3	h_36	h_34	yes	29	low400	pull	16	10	646.623206999611	pull	945.842060999785	pull	1	2	1102.17977716638	2	898.262086626801	2	1022.21759685699	3	2111.75931685693	2	482.203123166073	3	1110.70511539674	29	4.00291872431717	1	16	16	16	14	48	ja	ja
23	pushPullEmp	20150806T112337	13	w	22	r	1	4	5	23	0	stroke	6	3	h_34	h_34	yes	29	high800	push	16	10	466.810996999906	push	776.990346999904	push	1	2	1102.17977716638	2	898.262086626801	2	1022.21759685699	3	2111.75931685693	2	482.203123166073	3	1110.70511539674	29	4.00291872431717	1	16	16	16	14	48	ja	ja
24	pushPullEmp	20150806T112344	13	w	22	r	1	4	6	24	0	stroke	6	3	h_31	h_34	yes	29	low400	pull	16	10	726.996270999829	pull	1058.50685100004	pull	1	2	1102.17977716638	2	898.262086626801	2	1022.21759685699	3	2111.75931685693	2	482.203123166073	3	1110.70511539674	29	4.00291872431717	1	16	16	16	14	48	ja	ja
25	pushPullEmp	20150806T112428	13	w	22	r	1	5	1	25	0	sad	1	2	s_3	s_37	no	17	high800	push	16	10	286.045657999788	push	714.50570899979	push	1	3	546.601078856838	3	802.151144856907	3	1669.58896362667	2	707.479841087206	1	1064.49338654738	2	1437.11462208694	17	2.11892154400766	1	16	16	16	14	48	ja	ja
26	pushPullEmp	20150806T112435	13	w	22	r	1	5	2	26	0	sad	1	2	s_6	s_37	no	17	low400	pull	16	10	611.586911999988	pull	902.976689000392	pull	1	3	546.601078856838	3	802.151144856907	3	1669.58896362667	2	707.479841087206	1	1064.49338654738	2	1437.11462208694	17	2.11892154400766	1	16	16	16	14	48	ja	ja
27	pushPullEmp	20150806T112442	13	w	22	r	1	5	3	27	0	sad	1	2	s_2	s_37	no	17	high800	push	16	10	456.406755999822	push	782.63874399984	push	1	3	546.601078856838	3	802.151144856907	3	1669.58896362667	2	707.479841087206	1	1064.49338654738	2	1437.11462208694	17	2.11892154400766	1	16	16	16	14	48	ja	ja
28	pushPullEmp	20150806T112450	13	w	22	r	1	5	4	28	0	sad	1	2	s_5	s_37	no	17	low400	pull	16	10	519.260755000123	pull	812.884967000064	pull	1	3	546.601078856838	3	802.151144856907	3	1669.58896362667	2	707.479841087206	1	1064.49338654738	2	1437.11462208694	17	2.11892154400766	1	16	16	16	14	48	ja	ja
29	pushPullEmp	20150806T112457	13	w	22	r	1	5	5	29	0	sad	1	2	s_4	s_37	no	17	high800	push	16	10	597.867306999731	push	939.387194999952	push	1	3	546.601078856838	3	802.151144856907	3	1669.58896362667	2	707.479841087206	1	1064.49338654738	2	1437.11462208694	17	2.11892154400766	1	16	16	16	14	48	ja	ja
30	pushPullEmp	20150806T112504	13	w	22	r	1	5	6	30	0	sad	1	2	s_1	s_37	no	17	high800	push	16	10	796.191570999876	push	1161.12124499987	push	1	3	546.601078856838	3	802.151144856907	3	1669.58896362667	2	707.479841087206	1	1064.49338654738	2	1437.11462208694	17	2.11892154400766	1	16	16	16	14	48	ja	ja
31	pushPullEmp	20150806T112549	13	w	22	r	1	6	1	31	0	sad	6	2	s_31	s_39	no	17	low400	pull	16	10	651.584874000131	pull	967.285336000354	pull	1	3	1144.94923285656	3	1014.72892447555	2	703.912117626714	2	799.309422396618	1	404.052632396542	3	506.951498086892	17	2.75690167946777	1	16	16	16	14	48	ja	ja
32	pushPullEmp	20150806T112557	13	w	22	r	1	6	2	32	0	sad	6	2	s_34	s_39	no	17	low400	pull	16	10	652.243585999964	pull	936.295811999822	pull	1	3	1144.94923285656	3	1014.72892447555	2	703.912117626714	2	799.309422396618	1	404.052632396542	3	506.951498086892	17	2.75690167946777	1	16	16	16	14	48	ja	ja
33	pushPullEmp	20150806T112605	13	w	22	r	1	6	3	33	0	sad	6	2	s_36	s_39	no	17	high800	push	16	10	608.296349999662	push	953.147640999603	push	1	3	1144.94923285656	3	1014.72892447555	2	703.912117626714	2	799.309422396618	1	404.052632396542	3	506.951498086892	17	2.75690167946777	1	16	16	16	14	48	ja	ja
34	pushPullEmp	20150806T112612	13	w	22	r	1	6	4	34	0	sad	6	2	s_33	s_39	no	17	low400	pull	16	10	613.085434999997	pull	930.969995000036	pull	1	3	1144.94923285656	3	1014.72892447555	2	703.912117626714	2	799.309422396618	1	404.052632396542	3	506.951498086892	17	2.75690167946777	1	16	16	16	14	48	ja	ja
35	pushPullEmp	20150806T112620	13	w	22	r	1	6	5	35	0	sad	6	2	s_35	s_39	no	17	low400	pull	16	10	624.012881000093	pull	956.404478000062	pull	1	3	1144.94923285656	3	1014.72892447555	2	703.912117626714	2	799.309422396618	1	404.052632396542	3	506.951498086892	17	2.75690167946777	1	16	16	16	14	48	ja	ja
36	pushPullEmp	20150806T112627	13	w	22	r	1	6	6	36	0	sad	6	2	s_32	s_39	no	17	high800	push	16	10	430.646592000201	push	765.049612999817	push	1	3	1144.94923285656	3	1014.72892447555	2	703.912117626714	2	799.309422396618	1	404.052632396542	3	506.951498086892	17	2.75690167946777	1	16	16	16	14	48	ja	ja
37	pushPullEmp	20150806T112703	13	w	22	r	1	7	1	37	0	neutral	3	1	n_15	n_15	yes	29	low400	pull	16	10	560.728703999648	pull	909.065765999803	pull	1	1	327.320488856458	1	332.391991396435	1	1531.33585377782	2	1370.00190285653	1	357.926133548062	1	385.644449626852	29	2.7560092420872	1	16	16	16	14	48	ja	ja
38	pushPullEmp	20150806T112710	13	w	22	r	1	7	2	38	0	neutral	3	1	n_13	n_15	yes	29	low400	pull	16	10	528.830525999983	pull	798.027825999161	pull	1	1	327.320488856458	1	332.391991396435	1	1531.33585377782	2	1370.00190285653	1	357.926133548062	1	385.644449626852	29	2.7560092420872	1	16	16	16	14	48	ja	ja
39	pushPullEmp	20150806T112717	13	w	22	r	1	7	3	39	0	neutral	3	1	n_17	n_15	yes	29	high800	push	16	10	430.823872000365	push	775.34353199997	push	1	1	327.320488856458	1	332.391991396435	1	1531.33585377782	2	1370.00190285653	1	357.926133548062	1	385.644449626852	29	2.7560092420872	1	16	16	16	14	48	ja	ja
40	pushPullEmp	20150806T112725	13	w	22	r	1	7	4	40	0	neutral	3	1	n_14	n_15	yes	29	low400	pull	16	10	594.062305999709	pull	876.414331000073	pull	1	1	327.320488856458	1	332.391991396435	1	1531.33585377782	2	1370.00190285653	1	357.926133548062	1	385.644449626852	29	2.7560092420872	1	16	16	16	14	48	ja	ja
41	pushPullEmp	20150806T112732	13	w	22	r	1	7	5	41	0	neutral	3	1	n_16	n_15	yes	29	high800	push	16	10	561.362861000001	push	909.363673000465	push	1	1	327.320488856458	1	332.391991396435	1	1531.33585377782	2	1370.00190285653	1	357.926133548062	1	385.644449626852	29	2.7560092420872	1	16	16	16	14	48	ja	ja
42	pushPullEmp	20150806T112739	13	w	22	r	1	7	6	42	0	neutral	3	1	n_18	n_15	yes	29	low400	pull	16	10	528.108534000334	pull	849.694511000147	pull	1	1	327.320488856458	1	332.391991396435	1	1531.33585377782	2	1370.00190285653	1	357.926133548062	1	385.644449626852	29	2.7560092420872	1	16	16	16	14	48	ja	ja
43	pushPullEmp	20150806T112814	13	w	22	r	1	8	1	43	0	neutral	2	1	n_10	n_8	yes	29	high800	push	16	10	512.758388999719	pull	1212.22882500013	push	1	1	729.870702395601	1	630.608893627141	1	618.07976293494	1	726.799883856074	1	843.737352855896	1	1769.52926762624	29	2.18212366893567	1	16	16	16	14	48	ja	ja
44	pushPullEmp	20150806T112822	13	w	22	r	1	8	2	44	0	neutral	2	1	n_12	n_8	yes	29	low400	pull	16	10	399.389547000377	pull	742.09805899964	pull	1	1	729.870702395601	1	630.608893627141	1	618.07976293494	1	726.799883856074	1	843.737352855896	1	1769.52926762624	29	2.18212366893567	1	16	16	16	14	48	ja	ja
45	pushPullEmp	20150806T112829	13	w	22	r	1	8	3	45	0	neutral	2	1	n_11	n_8	yes	29	high800	push	16	10	505.360505000572	push	808.633831999832	push	1	1	729.870702395601	1	630.608893627141	1	618.07976293494	1	726.799883856074	1	843.737352855896	1	1769.52926762624	29	2.18212366893567	1	16	16	16	14	48	ja	ja
46	pushPullEmp	20150806T112836	13	w	22	r	1	8	4	46	0	neutral	2	1	n_9	n_8	yes	29	low400	pull	16	10	581.545936000002	pull	841.138422000658	pull	1	1	729.870702395601	1	630.608893627141	1	618.07976293494	1	726.799883856074	1	843.737352855896	1	1769.52926762624	29	2.18212366893567	1	16	16	16	14	48	ja	ja
47	pushPullEmp	20150806T112843	13	w	22	r	1	8	5	47	0	neutral	2	1	n_7	n_8	yes	29	high800	push	16	10	358.890426000566	push	708.74603599996	push	1	1	729.870702395601	1	630.608893627141	1	618.07976293494	1	726.799883856074	1	843.737352855896	1	1769.52926762624	29	2.18212366893567	1	16	16	16	14	48	ja	ja
48	pushPullEmp	20150806T112850	13	w	22	r	1	8	6	48	0	neutral	2	1	n_8	n_8	yes	29	low400	pull	16	10	538.991943000023	push	866.761628000044	push	2	1	729.870702395601	1	630.608893627141	1	618.07976293494	1	726.799883856074	1	843.737352855896	1	1769.52926762624	29	2.18212366893567	1	16	16	16	14	48	ja	ja
49	pushPullEmp	20150806T112932	13	w	22	r	1	9	1	49	0	sad	5	2	s_26	s_26	yes	29	high800	push	16	10	1292.77980400011	push	1645.50697800051	push	1	2	1242.57305108767	3	686.698243166575	2	4098.50375415863	2	808.983207087294	1	748.09347939572	2	920.257594626491	29	2.43799695485632	1	16	16	16	14	48	ja	ja
50	pushPullEmp	20150806T112939	13	w	22	r	1	9	2	50	0	sad	5	2	s_30	s_26	yes	29	low400	pull	16	10	591.616535000052	pull	908.678779000278	pull	1	2	1242.57305108767	3	686.698243166575	2	4098.50375415863	2	808.983207087294	1	748.09347939572	2	920.257594626491	29	2.43799695485632	1	16	16	16	14	48	ja	ja
51	pushPullEmp	20150806T112946	13	w	22	r	1	9	3	51	0	sad	5	2	s_28	s_26	yes	29	high800	push	16	10	550.521722999591	push	851.804966999523	push	1	2	1242.57305108767	3	686.698243166575	2	4098.50375415863	2	808.983207087294	1	748.09347939572	2	920.257594626491	29	2.43799695485632	1	16	16	16	14	48	ja	ja
52	pushPullEmp	20150806T112953	13	w	22	r	1	9	4	52	0	sad	5	2	s_27	s_26	yes	29	low400	pull	16	10	686.046740999795	pull	1002.6796739995	pull	1	2	1242.57305108767	3	686.698243166575	2	4098.50375415863	2	808.983207087294	1	748.09347939572	2	920.257594626491	29	2.43799695485632	1	16	16	16	14	48	ja	ja
53	pushPullEmp	20150806T113000	13	w	22	r	1	9	5	53	0	sad	5	2	s_29	s_26	yes	29	high800	push	16	10	451.367903000464	push	793.030997000533	push	1	2	1242.57305108767	3	686.698243166575	2	4098.50375415863	2	808.983207087294	1	748.09347939572	2	920.257594626491	29	2.43799695485632	1	16	16	16	14	48	ja	ja
54	pushPullEmp	20150806T113007	13	w	22	r	1	9	6	54	0	sad	5	2	s_25	s_26	yes	29	low400	pull	16	10	678.764727000365	pull	1049.70425200018	pull	1	2	1242.57305108767	3	686.698243166575	2	4098.50375415863	2	808.983207087294	1	748.09347939572	2	920.257594626491	29	2.43799695485632	1	16	16	16	14	48	ja	ja
55	pushPullEmp	20150806T113052	13	w	22	r	1	10	1	55	0	sad	2	2	s_11	s_38	no	17	high800	push	16	10	438.991118000449	push	823.288424000457	push	1	3	827.834530706241	3	370.157310856484	3	1028.03647639666	3	1385.96346231679	1	433.560168245094	3	1394.23524308768	17	1.7464910440076	1	16	16	16	14	48	ja	ja
56	pushPullEmp	20150806T113100	13	w	22	r	1	10	2	56	0	sad	2	2	s_9	s_38	no	17	low400	pull	16	10	638.209340999405	pull	923.355426999573	pull	1	3	827.834530706241	3	370.157310856484	3	1028.03647639666	3	1385.96346231679	1	433.560168245094	3	1394.23524308768	17	1.7464910440076	1	16	16	16	14	48	ja	ja
57	pushPullEmp	20150806T113107	13	w	22	r	1	10	3	57	0	sad	2	2	s_8	s_38	no	17	low400	pull	16	10	423.084494000344	pull	723.361055999798	pull	1	3	827.834530706241	3	370.157310856484	3	1028.03647639666	3	1385.96346231679	1	433.560168245094	3	1394.23524308768	17	1.7464910440076	1	16	16	16	14	48	ja	ja
58	pushPullEmp	20150806T113114	13	w	22	r	1	10	4	58	0	sad	2	2	s_7	s_38	no	17	high800	push	16	10	629.781966000432	push	995.408263000267	push	1	3	827.834530706241	3	370.157310856484	3	1028.03647639666	3	1385.96346231679	1	433.560168245094	3	1394.23524308768	17	1.7464910440076	1	16	16	16	14	48	ja	ja
59	pushPullEmp	20150806T113122	13	w	22	r	1	10	5	59	0	sad	2	2	s_12	s_38	no	17	low400	pull	16	10	481.122722999411	pull	783.0056799995	pull	1	3	827.834530706241	3	370.157310856484	3	1028.03647639666	3	1385.96346231679	1	433.560168245094	3	1394.23524308768	17	1.7464910440076	1	16	16	16	14	48	ja	ja
60	pushPullEmp	20150806T113129	13	w	22	r	1	10	6	60	0	sad	2	2	s_10	s_38	no	17	low400	pull	16	10	557.845281000577	pull	855.929377000488	pull	1	3	827.834530706241	3	370.157310856484	3	1028.03647639666	3	1385.96346231679	1	433.560168245094	3	1394.23524308768	17	1.7464910440076	1	16	16	16	14	48	ja	ja
61	pushPullEmp	20150806T113223	13	w	22	r	1	11	1	61	0	stroke	3	3	h_18	h_38	no	17	low400	pull	16	10	483.676102999292	pull	806.424986000005	pull	1	3	990.117578856371	3	421.541307395273	3	334.444284927486	3	303.456346626263	2	1949.75351885569	1	1122.40737262618	17	1.67057541377835	1	16	16	16	14	48	ja	ja
62	pushPullEmp	20150806T113230	13	w	22	r	1	11	2	62	0	stroke	3	3	h_17	h_38	no	17	high800	push	16	10	377.197337000624	push	680.167051000652	push	1	3	990.117578856371	3	421.541307395273	3	334.444284927486	3	303.456346626263	2	1949.75351885569	1	1122.40737262618	17	1.67057541377835	1	16	16	16	14	48	ja	ja
63	pushPullEmp	20150806T113237	13	w	22	r	1	11	3	63	0	stroke	3	3	h_14	h_38	no	17	high800	push	16	10	445.993262999655	push	741.095647999718	push	1	3	990.117578856371	3	421.541307395273	3	334.444284927486	3	303.456346626263	2	1949.75351885569	1	1122.40737262618	17	1.67057541377835	1	16	16	16	14	48	ja	ja
64	pushPullEmp	20150806T113244	13	w	22	r	1	11	4	64	0	stroke	3	3	h_13	h_38	no	17	low400	pull	16	10	540.103518000142	pull	832.270603000215	pull	1	3	990.117578856371	3	421.541307395273	3	334.444284927486	3	303.456346626263	2	1949.75351885569	1	1122.40737262618	17	1.67057541377835	1	16	16	16	14	48	ja	ja
65	pushPullEmp	20150806T113251	13	w	22	r	1	11	5	65	0	stroke	3	3	h_16	h_38	no	17	low400	pull	16	10	654.072641999941	pull	930.706325999476	pull	1	3	990.117578856371	3	421.541307395273	3	334.444284927486	3	303.456346626263	2	1949.75351885569	1	1122.40737262618	17	1.67057541377835	1	16	16	16	14	48	ja	ja
66	pushPullEmp	20150806T113258	13	w	22	r	1	11	6	66	0	stroke	3	3	h_15	h_38	no	17	high800	push	16	10	748.448505000037	push	1146.00458800042	push	1	3	990.117578856371	3	421.541307395273	3	334.444284927486	3	303.456346626263	2	1949.75351885569	1	1122.40737262618	17	1.67057541377835	1	16	16	16	14	48	ja	ja
67	pushPullEmp	20150806T113333	13	w	22	r	1	12	1	67	0	stroke	4	3	h_24	h_39	no	17	low400	pull	16	10	449.620941000016	pull	773.129136000629	pull	1	1	1317.05015562693	3	752.804205087159	3	940.660188934999	2	303.932361856823	1	786.932555166459	2	1144.50022593519	17	1.72451946739602	1	16	16	16	14	48	ja	ja
68	pushPullEmp	20150806T113341	13	w	22	r	1	12	2	68	0	stroke	4	3	h_22	h_39	no	17	high800	push	16	10	323.476710000141	push	722.8462210004	push	1	1	1317.05015562693	3	752.804205087159	3	940.660188934999	2	303.932361856823	1	786.932555166459	2	1144.50022593519	17	1.72451946739602	1	16	16	16	14	48	ja	ja
69	pushPullEmp	20150806T113348	13	w	22	r	1	12	3	69	0	stroke	4	3	h_21	h_39	no	17	low400	pull	16	10	575.331690000283	pull	865.833796000814	pull	1	1	1317.05015562693	3	752.804205087159	3	940.660188934999	2	303.932361856823	1	786.932555166459	2	1144.50022593519	17	1.72451946739602	1	16	16	16	14	48	ja	ja
70	pushPullEmp	20150806T113355	13	w	22	r	1	12	4	70	0	stroke	4	3	h_19	h_39	no	17	low400	pull	16	10	590.13790399977	pull	945.936383999746	pull	1	1	1317.05015562693	3	752.804205087159	3	940.660188934999	2	303.932361856823	1	786.932555166459	2	1144.50022593519	17	1.72451946739602	1	16	16	16	14	48	ja	ja
71	pushPullEmp	20150806T113402	13	w	22	r	1	12	5	71	0	stroke	4	3	h_20	h_39	no	17	high800	push	16	10	448.401848999405	pull	822.530335000105	pull	2	1	1317.05015562693	3	752.804205087159	3	940.660188934999	2	303.932361856823	1	786.932555166459	2	1144.50022593519	17	1.72451946739602	1	16	16	16	14	48	ja	ja
72	pushPullEmp	20150806T113409	13	w	22	r	1	12	6	72	0	stroke	4	3	h_23	h_39	no	17	low400	pull	16	10	889.751012000583	pull	1232.65304400057	pull	1	1	1317.05015562693	3	752.804205087159	3	940.660188934999	2	303.932361856823	1	786.932555166459	2	1144.50022593519	17	1.72451946739602	1	16	16	16	14	48	ja	ja
73	pushPullEmp	20150806T113445	13	w	22	r	1	13	1	73	0	neutral	4	1	n_23	n_37	no	17	high800	push	16	10	480.673131999836	push	811.016207000037	push	1	1	908.888919626406	2	869.068378395241	3	1467.61052739657	3	601.211798935765	3	719.452464935785	1	1091.00658055468	17	1.52161262585651	1	16	16	16	14	48	ja	ja
74	pushPullEmp	20150806T113453	13	w	22	r	1	13	2	74	0	neutral	4	1	n_20	n_37	no	17	high800	push	16	10	694.38598800014	push	1013.384277	push	1	1	908.888919626406	2	869.068378395241	3	1467.61052739657	3	601.211798935765	3	719.452464935785	1	1091.00658055468	17	1.52161262585651	1	16	16	16	14	48	ja	ja
75	pushPullEmp	20150806T113500	13	w	22	r	1	13	3	75	0	neutral	4	1	n_19	n_37	no	17	low400	pull	16	10	638.876458000486	pull	918.176042000487	pull	1	1	908.888919626406	2	869.068378395241	3	1467.61052739657	3	601.211798935765	3	719.452464935785	1	1091.00658055468	17	1.52161262585651	1	16	16	16	14	48	ja	ja
76	pushPullEmp	20150806T113508	13	w	22	r	1	13	4	76	0	neutral	4	1	n_21	n_37	no	17	low400	pull	16	10	898.862099999955	pull	1236.50530400037	pull	1	1	908.888919626406	2	869.068378395241	3	1467.61052739657	3	601.211798935765	3	719.452464935785	1	1091.00658055468	17	1.52161262585651	1	16	16	16	14	48	ja	ja
77	pushPullEmp	20150806T113515	13	w	22	r	1	13	5	77	0	neutral	4	1	n_22	n_37	no	17	high800	push	16	10	514.865293999814	push	825.65471099961	push	1	1	908.888919626406	2	869.068378395241	3	1467.61052739657	3	601.211798935765	3	719.452464935785	1	1091.00658055468	17	1.52161262585651	1	16	16	16	14	48	ja	ja
78	pushPullEmp	20150806T113522	13	w	22	r	1	13	6	78	0	neutral	4	1	n_24	n_37	no	17	low400	pull	16	10	980.975448999838	pull	1245.48543800038	pull	1	1	908.888919626406	2	869.068378395241	3	1467.61052739657	3	601.211798935765	3	719.452464935785	1	1091.00658055468	17	1.52161262585651	1	16	16	16	14	48	ja	ja
79	pushPullEmp	20150806T113606	13	w	22	r	1	14	1	79	0	neutral	1	1	n_5	n_1	yes	29	low400	pull	16	10	604.970782999866	pull	909.059600000641	pull	1	2	864.182362626707	1	582.313780855657	3	461.322891777854	3	3259.68993008701	1	752.797397626637	1	1308.90322731739	17	1.78684534377771	2	16	16	16	14	48	ja	ja
80	pushPullEmp	20150806T113613	13	w	22	r	1	14	2	80	0	neutral	1	1	n_4	n_1	yes	29	high800	push	16	10	341.014438999882	push	652.721760999957	push	1	2	864.182362626707	1	582.313780855657	3	461.322891777854	3	3259.68993008701	1	752.797397626637	1	1308.90322731739	17	1.78684534377771	2	16	16	16	14	48	ja	ja
81	pushPullEmp	20150806T113620	13	w	22	r	1	14	3	81	0	neutral	1	1	n_6	n_1	yes	29	low400	pull	16	10	525.665698000106	pull	822.63654100016	pull	1	2	864.182362626707	1	582.313780855657	3	461.322891777854	3	3259.68993008701	1	752.797397626637	1	1308.90322731739	17	1.78684534377771	2	16	16	16	14	48	ja	ja
82	pushPullEmp	20150806T113627	13	w	22	r	1	14	4	82	0	neutral	1	1	n_2	n_1	yes	29	high800	push	16	10	709.429592999986	push	1058.56075300006	push	1	2	864.182362626707	1	582.313780855657	3	461.322891777854	3	3259.68993008701	1	752.797397626637	1	1308.90322731739	17	1.78684534377771	2	16	16	16	14	48	ja	ja
83	pushPullEmp	20150806T113635	13	w	22	r	1	14	5	83	0	neutral	1	1	n_1	n_1	yes	29	low400	pull	16	10	663.635752000213	pull	989.306782000407	pull	1	2	864.182362626707	1	582.313780855657	3	461.322891777854	3	3259.68993008701	1	752.797397626637	1	1308.90322731739	17	1.78684534377771	2	16	16	16	14	48	ja	ja
84	pushPullEmp	20150806T113645	13	w	22	r	1	14	6	84	0	neutral	1	1	n_3	n_1	yes	29	high800	push	16	10	2204.7548749998	pull	3495.8361150003	push	3	2	864.182362626707	1	582.313780855657	3	461.322891777854	3	3259.68993008701	1	752.797397626637	1	1308.90322731739	17	1.78684534377771	2	16	16	16	14	48	ja	ja
85	pushPullEmp	20150806T113730	13	w	22	r	1	15	1	85	0	stroke	5	3	h_28	h_25	yes	29	high800	push	16	10	769.722967999864	push	1057.60799899972	push	1	1	1398.86154393571	3	782.854440166375	1	582.216910086572	3	583.696425856942	1	832.024517935679	3	262.924761626891	29	2.25673454393564	1	16	16	16	14	48	ja	ja
86	pushPullEmp	20150806T113737	13	w	22	r	1	15	2	86	0	stroke	5	3	h_30	h_25	yes	29	low400	pull	16	10	457.461045000244	pull	749.158883000135	pull	1	1	1398.86154393571	3	782.854440166375	1	582.216910086572	3	583.696425856942	1	832.024517935679	3	262.924761626891	29	2.25673454393564	1	16	16	16	14	48	ja	ja
87	pushPullEmp	20150806T113744	13	w	22	r	1	15	3	87	0	stroke	5	3	h_29	h_25	yes	29	high800	push	16	10	609.250633000651	push	958.750726000384	push	1	1	1398.86154393571	3	782.854440166375	1	582.216910086572	3	583.696425856942	1	832.024517935679	3	262.924761626891	29	2.25673454393564	1	16	16	16	14	48	ja	ja
88	pushPullEmp	20150806T113752	13	w	22	r	1	15	4	88	0	stroke	5	3	h_27	h_25	yes	29	high800	push	16	10	604.309494000612	push	920.375094000614	push	1	1	1398.86154393571	3	782.854440166375	1	582.216910086572	3	583.696425856942	1	832.024517935679	3	262.924761626891	29	2.25673454393564	1	16	16	16	14	48	ja	ja
89	pushPullEmp	20150806T113759	13	w	22	r	1	15	5	89	0	stroke	5	3	h_26	h_25	yes	29	low400	pull	16	10	1024.13435700064	pull	1413.24950899989	pull	1	1	1398.86154393571	3	782.854440166375	1	582.216910086572	3	583.696425856942	1	832.024517935679	3	262.924761626891	29	2.25673454393564	1	16	16	16	14	48	ja	ja
90	pushPullEmp	20150806T113806	13	w	22	r	1	15	6	90	0	stroke	5	3	h_25	h_25	yes	29	high800	push	16	10	553.690689999807	push	897.958826999551	push	1	1	1398.86154393571	3	782.854440166375	1	582.216910086572	3	583.696425856942	1	832.024517935679	3	262.924761626891	29	2.25673454393564	1	16	16	16	14	48	ja	ja
91	pushPullEmp	20150806T113847	13	w	22	r	1	16	1	91	0	stroke	2	3	h_8	h_7	yes	29	high800	push	16	10	513.334230000401	push	3292.78045699983	push	3	4	1575.5822633173	4	1932.36667708697	4	2218.76616162626	4	1496.16069585682	1	792.946267317348	3	1349.98031862688	29	2.8990701361663	1	16	16	16	14	48	ja	ja
92	pushPullEmp	20150806T113854	13	w	22	r	1	16	2	92	0	stroke	2	3	h_11	h_7	yes	29	low400	pull	16	10	453.045753000268	pull	704.082256000518	pull	1	4	1575.5822633173	4	1932.36667708697	4	2218.76616162626	4	1496.16069585682	1	792.946267317348	3	1349.98031862688	29	2.8990701361663	1	16	16	16	14	48	ja	ja
93	pushPullEmp	20150806T113901	13	w	22	r	1	16	3	93	0	stroke	2	3	h_12	h_7	yes	29	high800	push	16	10	428.516875999871	push	733.869615000098	push	1	4	1575.5822633173	4	1932.36667708697	4	2218.76616162626	4	1496.16069585682	1	792.946267317348	3	1349.98031862688	29	2.8990701361663	1	16	16	16	14	48	ja	ja
94	pushPullEmp	20150806T113908	13	w	22	r	1	16	4	94	0	stroke	2	3	h_10	h_7	yes	29	low400	pull	16	10	493.897202000066	pull	797.167307000658	pull	1	4	1575.5822633173	4	1932.36667708697	4	2218.76616162626	4	1496.16069585682	1	792.946267317348	3	1349.98031862688	29	2.8990701361663	1	16	16	16	14	48	ja	ja
95	pushPullEmp	20150806T113915	13	w	22	r	1	16	5	95	0	stroke	2	3	h_7	h_7	yes	29	high800	push	16	10	691.14239600033	push	970.045270000199	push	1	4	1575.5822633173	4	1932.36667708697	4	2218.76616162626	4	1496.16069585682	1	792.946267317348	3	1349.98031862688	29	2.8990701361663	1	16	16	16	14	48	ja	ja
96	pushPullEmp	20150806T113922	13	w	22	r	1	16	6	96	0	stroke	2	3	h_9	h_7	yes	29	low400	pull	16	10	710.732894999732	pull	1004.29795999944	pull	1	4	1575.5822633173	4	1932.36667708697	4	2218.76616162626	4	1496.16069585682	1	792.946267317348	3	1349.98031862688	29	2.8990701361663	1	16	16	16	14	48	ja	ja
97	pushPullEmp	20150806T114003	13	w	22	r	1	17	1	97	0	neutral	6	1	n_31	n_39	no	17	low400	pull	16	10	626.268332999942	pull	907.581007999695	pull	1	1	859.132514856356	1	968.112418547207	1	757.308799626117	1	1087.04547962679	1	395.073512547242	1	768.869297856327	17	1.82678097262669	1	16	16	16	14	48	ja	ja
98	pushPullEmp	20150806T114010	13	w	22	r	1	17	2	98	0	neutral	6	1	n_32	n_39	no	17	high800	push	16	10	389.008900000685	push	727.0267620007	push	1	1	859.132514856356	1	968.112418547207	1	757.308799626117	1	1087.04547962679	1	395.073512547242	1	768.869297856327	17	1.82678097262669	1	16	16	16	14	48	ja	ja
99	pushPullEmp	20150806T114017	13	w	22	r	1	17	3	99	0	neutral	6	1	n_36	n_39	no	17	low400	pull	16	10	425.223464000126	pull	750.06150899965	pull	1	1	859.132514856356	1	968.112418547207	1	757.308799626117	1	1087.04547962679	1	395.073512547242	1	768.869297856327	17	1.82678097262669	1	16	16	16	14	48	ja	ja
100	pushPullEmp	20150806T114025	13	w	22	r	1	17	4	100	0	neutral	6	1	n_35	n_39	no	17	high800	push	16	10	514.015157000249	pull	847.367905000174	pull	2	1	859.132514856356	1	968.112418547207	1	757.308799626117	1	1087.04547962679	1	395.073512547242	1	768.869297856327	17	1.82678097262669	1	16	16	16	14	48	ja	ja
101	pushPullEmp	20150806T114032	13	w	22	r	1	17	5	101	0	neutral	6	1	n_34	n_39	no	17	high800	push	16	10	481.743217999683	push	796.419652000513	push	1	1	859.132514856356	1	968.112418547207	1	757.308799626117	1	1087.04547962679	1	395.073512547242	1	768.869297856327	17	1.82678097262669	1	16	16	16	14	48	ja	ja
102	pushPullEmp	20150806T114039	13	w	22	r	1	17	6	102	0	neutral	6	1	n_33	n_39	no	17	low400	pull	16	10	644.245577000111	pull	976.583186000316	pull	1	1	859.132514856356	1	968.112418547207	1	757.308799626117	1	1087.04547962679	1	395.073512547242	1	768.869297856327	17	1.82678097262669	1	16	16	16	14	48	ja	ja
103	pushPullEmp	20150806T114115	13	w	22	r	1	18	1	103	0	neutral	5	1	n_30	n_38	no	17	high800	push	16	10	380.196366000637	push	732.368657000625	push	1	2	854.962546626666	2	568.696315855959	2	1773.45575377785	2	469.210198395558	1	771.88418593596	2	381.503817086923	17	1.83774354285651	1	16	16	16	14	48	ja	ja
104	pushPullEmp	20150806T114123	13	w	22	r	1	18	2	104	0	neutral	5	1	n_27	n_38	no	17	high800	push	16	10	437.722165000087	push	764.792836000088	push	1	2	854.962546626666	2	568.696315855959	2	1773.45575377785	2	469.210198395558	1	771.88418593596	2	381.503817086923	17	1.83774354285651	1	16	16	16	14	48	ja	ja
105	pushPullEmp	20150806T114130	13	w	22	r	1	18	3	105	0	neutral	5	1	n_25	n_38	no	17	low400	pull	16	10	657.893880000192	pull	954.15225800014	pull	1	2	854.962546626666	2	568.696315855959	2	1773.45575377785	2	469.210198395558	1	771.88418593596	2	381.503817086923	17	1.83774354285651	1	16	16	16	14	48	ja	ja
106	pushPullEmp	20150806T114137	13	w	22	r	1	18	4	106	0	neutral	5	1	n_29	n_38	no	17	low400	pull	16	10	567.756224999655	pull	877.95827299972	pull	1	2	854.962546626666	2	568.696315855959	2	1773.45575377785	2	469.210198395558	1	771.88418593596	2	381.503817086923	17	1.83774354285651	1	16	16	16	14	48	ja	ja
107	pushPullEmp	20150806T114144	13	w	22	r	1	18	5	107	0	neutral	5	1	n_28	n_38	no	17	high800	push	16	10	764.364198000592	push	1111.13136900015	push	1	2	854.962546626666	2	568.696315855959	2	1773.45575377785	2	469.210198395558	1	771.88418593596	2	381.503817086923	17	1.83774354285651	1	16	16	16	14	48	ja	ja
108	pushPullEmp	20150806T114151	13	w	22	r	1	18	6	108	0	neutral	5	1	n_26	n_38	no	17	high800	push	16	10	458.996498999411	push	814.312005999753	push	1	2	854.962546626666	2	568.696315855959	2	1773.45575377785	2	469.210198395558	1	771.88418593596	2	381.503817086923	17	1.83774354285651	1	16	16	16	14	48	ja	ja
109	pushPullEmp	20150806T114228	13	w	22	r	1	19	1	109	0	sad	3	2	s_14	s_13	yes	29	high800	push	16	10	635.016467999667	push	1006.65919400024	push	1	4	702.263047166525	2	653.863503936009	2	705.946895855959	4	546.422484856521	1	877.457580855662	2	951.943297626713	29	2.29905950585635	1	16	16	16	14	48	ja	ja
110	pushPullEmp	20150806T114236	13	w	22	r	1	19	2	110	0	sad	3	2	s_17	s_13	yes	29	low400	pull	16	10	428.669365999966	pull	748.792032000281	pull	1	4	702.263047166525	2	653.863503936009	2	705.946895855959	4	546.422484856521	1	877.457580855662	2	951.943297626713	29	2.29905950585635	1	16	16	16	14	48	ja	ja
111	pushPullEmp	20150806T114243	13	w	22	r	1	19	3	111	0	sad	3	2	s_13	s_13	yes	29	low400	pull	16	10	482.227810000135	pull	798.547364999744	pull	1	4	702.263047166525	2	653.863503936009	2	705.946895855959	4	546.422484856521	1	877.457580855662	2	951.943297626713	29	2.29905950585635	1	16	16	16	14	48	ja	ja
112	pushPullEmp	20150806T114250	13	w	22	r	1	19	4	112	0	sad	3	2	s_15	s_13	yes	29	high800	push	16	10	489.134943000048	push	830.400496999668	push	1	4	702.263047166525	2	653.863503936009	2	705.946895855959	4	546.422484856521	1	877.457580855662	2	951.943297626713	29	2.29905950585635	1	16	16	16	14	48	ja	ja
113	pushPullEmp	20150806T114257	13	w	22	r	1	19	5	113	0	sad	3	2	s_16	s_13	yes	29	high800	push	16	10	527.429840000063	push	842.702602000012	push	1	4	702.263047166525	2	653.863503936009	2	705.946895855959	4	546.422484856521	1	877.457580855662	2	951.943297626713	29	2.29905950585635	1	16	16	16	14	48	ja	ja
114	pushPullEmp	20150806T114304	13	w	22	r	1	19	6	114	0	sad	3	2	s_18	s_13	yes	29	low400	pull	16	10	551.476929000572	pull	900.99418200073	pull	1	4	702.263047166525	2	653.863503936009	2	705.946895855959	4	546.422484856521	1	877.457580855662	2	951.943297626713	29	2.29905950585635	1	16	16	16	14	48	ja	ja
115	pushPullEmp	20150806T114342	13	w	22	r	1	20	1	115	0	sad	4	2	s_19	s_22	yes	29	high800	push	16	10	1034.79594400081	push	1425.13766000077	push	1	4	498.151478317595	4	439.26883185577	2	1601.36819554737	2	595.106323706204	1	893.476024855772	2	560.485500317554	29	2.25611422070597	1	16	16	16	14	48	ja	ja
116	pushPullEmp	20150806T114351	13	w	22	r	1	20	2	116	0	sad	4	2	s_24	s_22	yes	29	low400	pull	16	10	1199.06285100053	pull	1500.87961500078	pull	1	4	498.151478317595	4	439.26883185577	2	1601.36819554737	2	595.106323706204	1	893.476024855772	2	560.485500317554	29	2.25611422070597	1	16	16	16	14	48	ja	ja
117	pushPullEmp	20150806T114358	13	w	22	r	1	20	3	117	0	sad	4	2	s_21	s_22	yes	29	high800	push	16	10	605.587764000215	push	892.078992999908	push	1	4	498.151478317595	4	439.26883185577	2	1601.36819554737	2	595.106323706204	1	893.476024855772	2	560.485500317554	29	2.25611422070597	1	16	16	16	14	48	ja	ja
118	pushPullEmp	20150806T114406	13	w	22	r	1	20	4	118	0	sad	4	2	s_20	s_22	yes	29	low400	pull	16	10	570.686621000168	pull	872.724532000466	pull	1	4	498.151478317595	4	439.26883185577	2	1601.36819554737	2	595.106323706204	1	893.476024855772	2	560.485500317554	29	2.25611422070597	1	16	16	16	14	48	ja	ja
119	pushPullEmp	20150806T114413	13	w	22	r	1	20	5	119	0	sad	4	2	s_22	s_22	yes	29	high800	push	16	10	580.400482999612	push	906.99328000017	push	1	4	498.151478317595	4	439.26883185577	2	1601.36819554737	2	595.106323706204	1	893.476024855772	2	560.485500317554	29	2.25611422070597	1	16	16	16	14	48	ja	ja
120	pushPullEmp	20150806T114420	13	w	22	r	1	20	6	120	0	sad	4	2	s_23	s_22	yes	29	high800	push	16	10	752.662912000123	push	1144.63869500003	push	1	4	498.151478317595	4	439.26883185577	2	1601.36819554737	2	595.106323706204	1	893.476024855772	2	560.485500317554	29	2.25611422070597	1	16	16	16	14	48	ja	ja
[truncated: 28 more columns]
