# Supplementary material for: Empathic concern and personal distress depend on situational but not dispositional factors
Source: PLoS One. 2019 Nov 14;14(11):e0225102. doi: 10.1371/journal.pone.0225102 (PMC6855434; doi:10.1371/journal.pone.0225102)
Supplement: S3 File — (ZIP) [file pone.0225102.s004.zip › Results/pushPullEmp_12_avg.txt]

expName	date	vpNum	gender	age	handedness	respMapping	block	trial	trialCount	practice	picType	picBlock	picTypeNum	picName	memPicName	memPicPresent	memPicCorrKey	tone	respDirection	panas1Pos	panas1Neg	movementOnset	movementOnsetDirection	movementOffset	movementOffsetDirection	correct	respKeyTender	respTimeTender	respKeyCompassionate	respTimeCompassionate	respKeyMoved	respTimeMoved	respKeyWorried	respTimeWorried	respKeyDistressed	respTimeDistressed	respKeyAlarmed	respTimeAlarmed	memRespKey	memRespTime	correctMemTask	fs	ec	pt	pd	empathy	pqQ1	pqQ2	panas2Pos
1	pushPullEmp	20150806T104030	12	w	23	r	2	1	1	1	1	practice	2	4	p_8	p_10	yes	29	low400	push	30	13	829.504442000081	pull	1584.31251600012	push	1	3	1738.25257263252	3	1954.92930214709	5	1707.89714063244	2	2583.1525829044	2	818.390176360481	3	1126.32914414712	29	4.09096534963237	1	14	15	14	10	43	nein	nein
2	pushPullEmp	20150806T104037	12	w	23	r	2	1	2	2	1	practice	2	4	p_12	p_10	yes	29	high800	pull	30	13	583.332948999991	pull	952.69268399998	pull	1	3	1738.25257263252	3	1954.92930214709	5	1707.89714063244	2	2583.1525829044	2	818.390176360481	3	1126.32914414712	29	4.09096534963237	1	14	15	14	10	43	nein	nein
3	pushPullEmp	20150806T104044	12	w	23	r	2	1	3	3	1	practice	2	4	p_7	p_10	yes	29	low400	push	30	13	849.803096000078	push	1222.89929300007	push	1	3	1738.25257263252	3	1954.92930214709	5	1707.89714063244	2	2583.1525829044	2	818.390176360481	3	1126.32914414712	29	4.09096534963237	1	14	15	14	10	43	nein	nein
4	pushPullEmp	20150806T104052	12	w	23	r	2	1	4	4	1	practice	2	4	p_9	p_10	yes	29	low400	push	30	13	684.082119999952	push	1019.20052299998	push	1	3	1738.25257263252	3	1954.92930214709	5	1707.89714063244	2	2583.1525829044	2	818.390176360481	3	1126.32914414712	29	4.09096534963237	1	14	15	14	10	43	nein	nein
5	pushPullEmp	20150806T104059	12	w	23	r	2	1	5	5	1	practice	2	4	p_11	p_10	yes	29	high800	pull	30	13	512.280961000059	pull	886.033759	pull	1	3	1738.25257263252	3	1954.92930214709	5	1707.89714063244	2	2583.1525829044	2	818.390176360481	3	1126.32914414712	29	4.09096534963237	1	14	15	14	10	43	nein	nein
6	pushPullEmp	20150806T104106	12	w	23	r	2	1	6	6	1	practice	2	4	p_10	p_10	yes	29	low400	push	30	13	615.267947999977	push	984.859910999925	push	1	3	1738.25257263252	3	1954.92930214709	5	1707.89714063244	2	2583.1525829044	2	818.390176360481	3	1126.32914414712	29	4.09096534963237	1	14	15	14	10	43	nein	nein
7	pushPullEmp	20150806T104157	12	w	23	r	2	2	1	7	1	practice	1	4	p_2	p_13	no	17	low400	push	30	13	710.368727999916	push	1082.77218199997	push	1	2	1065.65586990428	2	1063.65331796314	3	944.547350147104	2	1092.25298014712	3	1221.63968014706	4	2195.65993741912	17	2.57294181466159	1	14	15	14	10	43	nein	nein
8	pushPullEmp	20150806T104204	12	w	23	r	2	2	2	8	1	practice	1	4	p_1	p_13	no	17	high800	pull	30	13	927.60608100014	pull	1330.13743200002	pull	1	2	1065.65586990428	2	1063.65331796314	3	944.547350147104	2	1092.25298014712	3	1221.63968014706	4	2195.65993741912	17	2.57294181466159	1	14	15	14	10	43	nein	nein
9	pushPullEmp	20150806T104212	12	w	23	r	2	2	3	9	1	practice	1	4	p_6	p_13	no	17	low400	push	30	13	825.694979000109	push	1216.57871900004	push	1	2	1065.65586990428	2	1063.65331796314	3	944.547350147104	2	1092.25298014712	3	1221.63968014706	4	2195.65993741912	17	2.57294181466159	1	14	15	14	10	43	nein	nein
10	pushPullEmp	20150806T104219	12	w	23	r	2	2	4	10	1	practice	1	4	p_4	p_13	no	17	high800	pull	30	13	480.519080000093	pull	872.176840999899	pull	1	2	1065.65586990428	2	1063.65331796314	3	944.547350147104	2	1092.25298014712	3	1221.63968014706	4	2195.65993741912	17	2.57294181466159	1	14	15	14	10	43	nein	nein
11	pushPullEmp	20150806T104226	12	w	23	r	2	2	5	11	1	practice	1	4	p_3	p_13	no	17	high800	pull	30	13	670.084164999802	pull	1084.37597599991	pull	1	2	1065.65586990428	2	1063.65331796314	3	944.547350147104	2	1092.25298014712	3	1221.63968014706	4	2195.65993741912	17	2.57294181466159	1	14	15	14	10	43	nein	nein
12	pushPullEmp	20150806T104233	12	w	23	r	2	2	6	12	1	practice	1	4	p_5	p_13	no	17	high800	pull	30	13	883.590623000013	pull	1307.84005899987	pull	1	2	1065.65586990428	2	1063.65331796314	3	944.547350147104	2	1092.25298014712	3	1221.63968014706	4	2195.65993741912	17	2.57294181466159	1	14	15	14	10	43	nein	nein
13	pushPullEmp	20150806T104317	12	w	23	r	2	3	1	13	0	neutral	4	1	n_19	n_37	no	17	low400	push	30	13	884.278114000021	push	1267.24214400006	push	1	5	1437.90626738974	6	1994.98224163221	5	1021.23567214699	4	1107.01021290424	3	823.569847632598	2	1063.89502357365	17	2.11464778414711	1	14	15	14	10	43	nein	nein
14	pushPullEmp	20150806T104324	12	w	23	r	2	3	2	14	0	neutral	4	1	n_22	n_37	no	17	high800	pull	30	13	662.590313000104	pull	1028.77569999996	pull	1	5	1437.90626738974	6	1994.98224163221	5	1021.23567214699	4	1107.01021290424	3	823.569847632598	2	1063.89502357365	17	2.11464778414711	1	14	15	14	10	43	nein	nein
15	pushPullEmp	20150806T104332	12	w	23	r	2	3	3	15	0	neutral	4	1	n_20	n_37	no	17	low400	push	30	13	686.983250999996	push	1069.18396999991	push	1	5	1437.90626738974	6	1994.98224163221	5	1021.23567214699	4	1107.01021290424	3	823.569847632598	2	1063.89502357365	17	2.11464778414711	1	14	15	14	10	43	nein	nein
16	pushPullEmp	20150806T104340	12	w	23	r	2	3	4	16	0	neutral	4	1	n_23	n_37	no	17	high800	pull	30	13	811.989893000036	pull	1203.79102900018	pull	1	5	1437.90626738974	6	1994.98224163221	5	1021.23567214699	4	1107.01021290424	3	823.569847632598	2	1063.89502357365	17	2.11464778414711	1	14	15	14	10	43	nein	nein
17	pushPullEmp	20150806T104347	12	w	23	r	2	3	5	17	0	neutral	4	1	n_21	n_37	no	17	high800	pull	30	13	561.647943999858	pull	960.701429999815	pull	1	5	1437.90626738974	6	1994.98224163221	5	1021.23567214699	4	1107.01021290424	3	823.569847632598	2	1063.89502357365	17	2.11464778414711	1	14	15	14	10	43	nein	nein
18	pushPullEmp	20150806T104354	12	w	23	r	2	3	6	18	0	neutral	4	1	n_24	n_37	no	17	low400	push	30	13	539.981045999937	push	952.505790999865	push	1	5	1437.90626738974	6	1994.98224163221	5	1021.23567214699	4	1107.01021290424	3	823.569847632598	2	1063.89502357365	17	2.11464778414711	1	14	15	14	10	43	nein	nein
19	pushPullEmp	20150806T104434	12	w	23	r	2	4	1	19	0	neutral	1	1	n_6	n_1	yes	29	high800	pull	30	13	671.517613999986	pull	1055.19796499982	pull	1	4	676.725495632581	6	763.237674301536	4	1203.96416587505	3	669.139602632413	2	2053.47914587514	2	971.959428875152	29	2.94577722663257	1	14	15	14	10	43	nein	nein
20	pushPullEmp	20150806T104441	12	w	23	r	2	4	2	20	0	neutral	1	1	n_2	n_1	yes	29	low400	push	30	13	599.41877099989	push	1020.68923500003	push	1	4	676.725495632581	6	763.237674301536	4	1203.96416587505	3	669.139602632413	2	2053.47914587514	2	971.959428875152	29	2.94577722663257	1	14	15	14	10	43	nein	nein
21	pushPullEmp	20150806T104449	12	w	23	r	2	4	3	21	0	neutral	1	1	n_4	n_1	yes	29	high800	pull	30	13	852.090429999933	pull	1231.26447200009	pull	1	4	676.725495632581	6	763.237674301536	4	1203.96416587505	3	669.139602632413	2	2053.47914587514	2	971.959428875152	29	2.94577722663257	1	14	15	14	10	43	nein	nein
22	pushPullEmp	20150806T104457	12	w	23	r	2	4	4	22	0	neutral	1	1	n_3	n_1	yes	29	low400	push	30	13	611.777745000021	push	984.479212000091	push	1	4	676.725495632581	6	763.237674301536	4	1203.96416587505	3	669.139602632413	2	2053.47914587514	2	971.959428875152	29	2.94577722663257	1	14	15	14	10	43	nein	nein
23	pushPullEmp	20150806T104504	12	w	23	r	2	4	5	23	0	neutral	1	1	n_1	n_1	yes	29	high800	pull	30	13	612.035418000123	pull	1034.95903200008	pull	1	4	676.725495632581	6	763.237674301536	4	1203.96416587505	3	669.139602632413	2	2053.47914587514	2	971.959428875152	29	2.94577722663257	1	14	15	14	10	43	nein	nein
24	pushPullEmp	20150806T104511	12	w	23	r	2	4	6	24	0	neutral	1	1	n_5	n_1	yes	29	low400	push	30	13	439.237426999947	push	821.832040999974	push	1	4	676.725495632581	6	763.237674301536	4	1203.96416587505	3	669.139602632413	2	2053.47914587514	2	971.959428875152	29	2.94577722663257	1	14	15	14	10	43	nein	nein
25	pushPullEmp	20150806T104557	12	w	23	r	2	5	1	25	0	sad	2	2	s_8	s_38	no	17	low400	push	30	13	862.62893899998	push	1223.14544199985	push	1	7	1193.90396814697	7	417.664146418929	6	574.537512058896	6	1954.00808336035	5	1089.75725587516	4	1058.04900438989	17	2.00862204866166	1	14	15	14	10	43	nein	nein
26	pushPullEmp	20150806T104604	12	w	23	r	2	5	2	26	0	sad	2	2	s_12	s_38	no	17	low400	push	30	13	470.092531999901	push	855.195263999851	push	1	7	1193.90396814697	7	417.664146418929	6	574.537512058896	6	1954.00808336035	5	1089.75725587516	4	1058.04900438989	17	2.00862204866166	1	14	15	14	10	43	nein	nein
27	pushPullEmp	20150806T104611	12	w	23	r	2	5	3	27	0	sad	2	2	s_7	s_38	no	17	high800	pull	30	13	737.673902999977	pull	1125.10451599986	pull	1	7	1193.90396814697	7	417.664146418929	6	574.537512058896	6	1954.00808336035	5	1089.75725587516	4	1058.04900438989	17	2.00862204866166	1	14	15	14	10	43	nein	nein
28	pushPullEmp	20150806T104619	12	w	23	r	2	5	4	28	0	sad	2	2	s_11	s_38	no	17	high800	pull	30	13	815.023610999859	pull	1154.76356200004	pull	1	7	1193.90396814697	7	417.664146418929	6	574.537512058896	6	1954.00808336035	5	1089.75725587516	4	1058.04900438989	17	2.00862204866166	1	14	15	14	10	43	nein	nein
29	pushPullEmp	20150806T104626	12	w	23	r	2	5	5	29	0	sad	2	2	s_9	s_38	no	17	low400	push	30	13	768.745206000043	push	1198.96086300001	push	1	7	1193.90396814697	7	417.664146418929	6	574.537512058896	6	1954.00808336035	5	1089.75725587516	4	1058.04900438989	17	2.00862204866166	1	14	15	14	10	43	nein	nein
30	pushPullEmp	20150806T104633	12	w	23	r	2	5	6	30	0	sad	2	2	s_10	s_38	no	17	high800	pull	30	13	817.341926000045	pull	1219.46732799996	pull	1	7	1193.90396814697	7	417.664146418929	6	574.537512058896	6	1954.00808336035	5	1089.75725587516	4	1058.04900438989	17	2.00862204866166	1	14	15	14	10	43	nein	nein
31	pushPullEmp	20150806T104715	12	w	23	r	2	6	1	31	0	sad	6	2	s_32	s_39	no	17	high800	pull	30	13	970.15834700017	pull	1336.91902600015	pull	1	6	1036.82114463254	6	1106.72616563238	5	759.119743632482	4	957.218087632327	5	1956.40933263235	3	877.983857875051	17	1.76297314114686	1	14	15	14	10	43	nein	nein
32	pushPullEmp	20150806T104722	12	w	23	r	2	6	2	32	0	sad	6	2	s_31	s_39	no	17	low400	push	30	13	726.154006999996	push	1124.492906	push	1	6	1036.82114463254	6	1106.72616563238	5	759.119743632482	4	957.218087632327	5	1956.40933263235	3	877.983857875051	17	1.76297314114686	1	14	15	14	10	43	nein	nein
33	pushPullEmp	20150806T104730	12	w	23	r	2	6	3	33	0	sad	6	2	s_33	s_39	no	17	high800	pull	30	13	654.201650999861	pull	1039.82075099985	pull	1	6	1036.82114463254	6	1106.72616563238	5	759.119743632482	4	957.218087632327	5	1956.40933263235	3	877.983857875051	17	1.76297314114686	1	14	15	14	10	43	nein	nein
34	pushPullEmp	20150806T104737	12	w	23	r	2	6	4	34	0	sad	6	2	s_34	s_39	no	17	low400	push	30	13	631.90955499986	push	1081.17031599987	push	1	6	1036.82114463254	6	1106.72616563238	5	759.119743632482	4	957.218087632327	5	1956.40933263235	3	877.983857875051	17	1.76297314114686	1	14	15	14	10	43	nein	nein
35	pushPullEmp	20150806T104745	12	w	23	r	2	6	5	35	0	sad	6	2	s_36	s_39	no	17	high800	pull	30	13	538.258476000105	pull	943.320382000005	pull	1	6	1036.82114463254	6	1106.72616563238	5	759.119743632482	4	957.218087632327	5	1956.40933263235	3	877.983857875051	17	1.76297314114686	1	14	15	14	10	43	nein	nein
36	pushPullEmp	20150806T104752	12	w	23	r	2	6	6	36	0	sad	6	2	s_35	s_39	no	17	low400	push	30	13	864.28572400005	push	1294.35663000013	push	1	6	1036.82114463254	6	1106.72616563238	5	759.119743632482	4	957.218087632327	5	1956.40933263235	3	877.983857875051	17	1.76297314114686	1	14	15	14	10	43	nein	nein
37	pushPullEmp	20150806T104830	12	w	23	r	2	7	1	37	0	stroke	5	3	h_27	h_29	yes	29	high800	pull	30	13	569.820822000205	pull	1079.56121500011	pull	1	4	1063.85287187504	5	1750.90090511776	4	1389.00528863223	7	1037.86586617662	5	853.222359419078	8	611.124443632434	29	2.36403651911769	1	14	15	14	10	43	nein	nein
38	pushPullEmp	20150806T104838	12	w	23	r	2	7	2	38	0	stroke	5	3	h_26	h_29	yes	29	low400	push	30	13	654.06082900004	push	1018.62814000001	push	1	4	1063.85287187504	5	1750.90090511776	4	1389.00528863223	7	1037.86586617662	5	853.222359419078	8	611.124443632434	29	2.36403651911769	1	14	15	14	10	43	nein	nein
39	pushPullEmp	20150806T104846	12	w	23	r	2	7	3	39	0	stroke	5	3	h_28	h_29	yes	29	low400	push	30	13	927.729767000144	push	1306.17042499996	push	1	4	1063.85287187504	5	1750.90090511776	4	1389.00528863223	7	1037.86586617662	5	853.222359419078	8	611.124443632434	29	2.36403651911769	1	14	15	14	10	43	nein	nein
40	pushPullEmp	20150806T104854	12	w	23	r	2	7	4	40	0	stroke	5	3	h_29	h_29	yes	29	high800	pull	30	13	791.050892000048	pull	1203.36583400001	pull	1	4	1063.85287187504	5	1750.90090511776	4	1389.00528863223	7	1037.86586617662	5	853.222359419078	8	611.124443632434	29	2.36403651911769	1	14	15	14	10	43	nein	nein
41	pushPullEmp	20150806T104901	12	w	23	r	2	7	5	41	0	stroke	5	3	h_25	h_29	yes	29	low400	push	30	13	625.150721000073	push	1078.604295	push	1	4	1063.85287187504	5	1750.90090511776	4	1389.00528863223	7	1037.86586617662	5	853.222359419078	8	611.124443632434	29	2.36403651911769	1	14	15	14	10	43	nein	nein
42	pushPullEmp	20150806T104909	12	w	23	r	2	7	6	42	0	stroke	5	3	h_30	h_29	yes	29	high800	pull	30	13	615.426742000072	pull	999.470397999976	pull	1	4	1063.85287187504	5	1750.90090511776	4	1389.00528863223	7	1037.86586617662	5	853.222359419078	8	611.124443632434	29	2.36403651911769	1	14	15	14	10	43	nein	nein
43	pushPullEmp	20150806T104947	12	w	23	r	2	8	1	43	0	stroke	2	3	h_11	h_7	yes	29	high800	pull	30	13	978.45735499989	pull	1382.79840999992	pull	1	8	1709.10487063225	6	1040.12592611775	6	623.945410632359	8	637.743527147222	6	913.494338147075	7	624.633215389622	17	1.87719880914688	2	14	15	14	10	43	nein	nein
44	pushPullEmp	20150806T104955	12	w	23	r	2	8	2	44	0	stroke	2	3	h_7	h_7	yes	29	low400	push	30	13	777.590510000124	push	1257.24404500002	push	1	8	1709.10487063225	6	1040.12592611775	6	623.945410632359	8	637.743527147222	6	913.494338147075	7	624.633215389622	17	1.87719880914688	2	14	15	14	10	43	nein	nein
45	pushPullEmp	20150806T105003	12	w	23	r	2	8	3	45	0	stroke	2	3	h_12	h_7	yes	29	low400	push	30	13	606.120918000082	push	1034.08337200004	push	1	8	1709.10487063225	6	1040.12592611775	6	623.945410632359	8	637.743527147222	6	913.494338147075	7	624.633215389622	17	1.87719880914688	2	14	15	14	10	43	nein	nein
46	pushPullEmp	20150806T105010	12	w	23	r	2	8	4	46	0	stroke	2	3	h_8	h_7	yes	29	high800	pull	30	13	422.631657999891	pull	813.586746999936	pull	1	8	1709.10487063225	6	1040.12592611775	6	623.945410632359	8	637.743527147222	6	913.494338147075	7	624.633215389622	17	1.87719880914688	2	14	15	14	10	43	nein	nein
47	pushPullEmp	20150806T105017	12	w	23	r	2	8	5	47	0	stroke	2	3	h_10	h_7	yes	29	low400	push	30	13	626.502734999898	push	1065.90662099993	push	1	8	1709.10487063225	6	1040.12592611775	6	623.945410632359	8	637.743527147222	6	913.494338147075	7	624.633215389622	17	1.87719880914688	2	14	15	14	10	43	nein	nein
48	pushPullEmp	20150806T105024	12	w	23	r	2	8	6	48	0	stroke	2	3	h_9	h_7	yes	29	high800	pull	30	13	640.546965999945	pull	1026.55680200003	pull	1	8	1709.10487063225	6	1040.12592611775	6	623.945410632359	8	637.743527147222	6	913.494338147075	7	624.633215389622	17	1.87719880914688	2	14	15	14	10	43	nein	nein
49	pushPullEmp	20150806T105105	12	w	23	r	2	9	1	49	0	sad	5	2	s_28	s_26	yes	29	high800	pull	30	13	960.70767799993	pull	1335.55096500013	pull	1	6	2049.59872738982	6	846.312252661846	4	910.655923389641	5	2012.99311111779	3	1113.86772611763	4	580.098701147108	29	3.71532275890445	1	14	15	14	10	43	nein	nein
50	pushPullEmp	20150806T105113	12	w	23	r	2	9	2	50	0	sad	5	2	s_27	s_26	yes	29	low400	push	30	13	687.978219999948	push	1089.17320400003	push	1	6	2049.59872738982	6	846.312252661846	4	910.655923389641	5	2012.99311111779	3	1113.86772611763	4	580.098701147108	29	3.71532275890445	1	14	15	14	10	43	nein	nein
51	pushPullEmp	20150806T105120	12	w	23	r	2	9	3	51	0	sad	5	2	s_25	s_26	yes	29	high800	pull	30	13	458.694974999938	pull	819.120326999931	pull	1	6	2049.59872738982	6	846.312252661846	4	910.655923389641	5	2012.99311111779	3	1113.86772611763	4	580.098701147108	29	3.71532275890445	1	14	15	14	10	43	nein	nein
52	pushPullEmp	20150806T105127	12	w	23	r	2	9	4	52	0	sad	5	2	s_29	s_26	yes	29	low400	push	30	13	549.311409000102	push	998.410944000061	push	1	6	2049.59872738982	6	846.312252661846	4	910.655923389641	5	2012.99311111779	3	1113.86772611763	4	580.098701147108	29	3.71532275890445	1	14	15	14	10	43	nein	nein
53	pushPullEmp	20150806T105134	12	w	23	r	2	9	5	53	0	sad	5	2	s_26	s_26	yes	29	high800	pull	30	13	681.643923999995	pull	1047.47373299993	pull	1	6	2049.59872738982	6	846.312252661846	4	910.655923389641	5	2012.99311111779	3	1113.86772611763	4	580.098701147108	29	3.71532275890445	1	14	15	14	10	43	nein	nein
54	pushPullEmp	20150806T105142	12	w	23	r	2	9	6	54	0	sad	5	2	s_30	s_26	yes	29	low400	push	30	13	523.605441999853	push	997.491040999994	push	1	6	2049.59872738982	6	846.312252661846	4	910.655923389641	5	2012.99311111779	3	1113.86772611763	4	580.098701147108	29	3.71532275890445	1	14	15	14	10	43	nein	nein
55	pushPullEmp	20150806T105232	12	w	23	r	2	10	1	55	0	sad	4	2	s_24	s_20	yes	29	high800	pull	30	13	748.527264999941	pull	1119.49453499988	pull	1	6	922.014336389566	6	1880.84734041922	6	718.43457138948	5	877.343791419207	3	714.832980632309	5	838.342690874924	29	3.56613657614707	1	14	15	14	10	43	nein	nein
56	pushPullEmp	20150806T105239	12	w	23	r	2	10	2	56	0	sad	4	2	s_23	s_20	yes	29	low400	push	30	13	708.565166999804	push	1148.49621399988	push	1	6	922.014336389566	6	1880.84734041922	6	718.43457138948	5	877.343791419207	3	714.832980632309	5	838.342690874924	29	3.56613657614707	1	14	15	14	10	43	nein	nein
57	pushPullEmp	20150806T105246	12	w	23	r	2	10	3	57	0	sad	4	2	s_22	s_20	yes	29	low400	push	30	13	587.465731999899	push	1057.23126200003	push	1	6	922.014336389566	6	1880.84734041922	6	718.43457138948	5	877.343791419207	3	714.832980632309	5	838.342690874924	29	3.56613657614707	1	14	15	14	10	43	nein	nein
58	pushPullEmp	20150806T105254	12	w	23	r	2	10	4	58	0	sad	4	2	s_21	s_20	yes	29	high800	pull	30	13	491.947499000029	pull	866.239251000119	pull	1	6	922.014336389566	6	1880.84734041922	6	718.43457138948	5	877.343791419207	3	714.832980632309	5	838.342690874924	29	3.56613657614707	1	14	15	14	10	43	nein	nein
59	pushPullEmp	20150806T105301	12	w	23	r	2	10	5	59	0	sad	4	2	s_20	s_20	yes	29	high800	pull	30	13	763.684906000122	pull	1173.0144310001	pull	1	6	922.014336389566	6	1880.84734041922	6	718.43457138948	5	877.343791419207	3	714.832980632309	5	838.342690874924	29	3.56613657614707	1	14	15	14	10	43	nein	nein
60	pushPullEmp	20150806T105308	12	w	23	r	2	10	6	60	0	sad	4	2	s_19	s_20	yes	29	low400	push	30	13	484.106989999967	push	946.730971999936	push	1	6	922.014336389566	6	1880.84734041922	6	718.43457138948	5	877.343791419207	3	714.832980632309	5	838.342690874924	29	3.56613657614707	1	14	15	14	10	43	nein	nein
61	pushPullEmp	20150806T105348	12	w	23	r	2	11	1	61	0	neutral	6	1	n_35	n_39	no	17	low400	push	30	13	651.9666590001	pull	1495.3627560002	push	1	6	1599.36674863229	3	705.776398661783	4	822.365766389339	2	1654.79994563248	3	787.885149632075	3	708.628953389507	17	1.76860554338964	1	14	15	14	10	43	nein	nein
62	pushPullEmp	20150806T105355	12	w	23	r	2	11	2	62	0	neutral	6	1	n_33	n_39	no	17	high800	pull	30	13	527.727005999968	pull	913.741021999958	pull	1	6	1599.36674863229	3	705.776398661783	4	822.365766389339	2	1654.79994563248	3	787.885149632075	3	708.628953389507	17	1.76860554338964	1	14	15	14	10	43	nein	nein
63	pushPullEmp	20150806T105402	12	w	23	r	2	11	3	63	0	neutral	6	1	n_34	n_39	no	17	high800	pull	30	13	715.111058000166	pull	1106.29806899977	pull	1	6	1599.36674863229	3	705.776398661783	4	822.365766389339	2	1654.79994563248	3	787.885149632075	3	708.628953389507	17	1.76860554338964	1	14	15	14	10	43	nein	nein
64	pushPullEmp	20150806T105409	12	w	23	r	2	11	4	64	0	neutral	6	1	n_32	n_39	no	17	low400	push	30	13	554.681553000028	push	975.099309000034	push	1	6	1599.36674863229	3	705.776398661783	4	822.365766389339	2	1654.79994563248	3	787.885149632075	3	708.628953389507	17	1.76860554338964	1	14	15	14	10	43	nein	nein
65	pushPullEmp	20150806T105417	12	w	23	r	2	11	5	65	0	neutral	6	1	n_31	n_39	no	17	high800	pull	30	13	625.697176999987	pull	1020.6239199998	pull	1	6	1599.36674863229	3	705.776398661783	4	822.365766389339	2	1654.79994563248	3	787.885149632075	3	708.628953389507	17	1.76860554338964	1	14	15	14	10	43	nein	nein
66	pushPullEmp	20150806T105424	12	w	23	r	2	11	6	66	0	neutral	6	1	n_36	n_39	no	17	low400	push	30	13	514.551241999816	push	884.988001999664	push	1	6	1599.36674863229	3	705.776398661783	4	822.365766389339	2	1654.79994563248	3	787.885149632075	3	708.628953389507	17	1.76860554338964	1	14	15	14	10	43	nein	nein
67	pushPullEmp	20150806T105526	12	w	23	r	2	12	1	67	0	neutral	3	1	n_17	n_17	yes	29	low400	push	30	13	551.800744999833	push	906.419067999901	push	1	5	897.817223147285	2	836.374578875166	4	626.617355088456	3	714.524635147427	3	1070.62229866187	3	2061.70565814682	29	2.92006673335982	1	14	15	14	10	43	nein	nein
68	pushPullEmp	20150806T105533	12	w	23	r	2	12	2	68	0	neutral	3	1	n_15	n_17	yes	29	high800	pull	30	13	614.602941999834	pull	969.864293999904	pull	1	5	897.817223147285	2	836.374578875166	4	626.617355088456	3	714.524635147427	3	1070.62229866187	3	2061.70565814682	29	2.92006673335982	1	14	15	14	10	43	nein	nein
69	pushPullEmp	20150806T105541	12	w	23	r	2	12	3	69	0	neutral	3	1	n_14	n_17	yes	29	low400	push	30	13	705.935960000152	push	1106.57652299995	push	1	5	897.817223147285	2	836.374578875166	4	626.617355088456	3	714.524635147427	3	1070.62229866187	3	2061.70565814682	29	2.92006673335982	1	14	15	14	10	43	nein	nein
70	pushPullEmp	20150806T105548	12	w	23	r	2	12	4	70	0	neutral	3	1	n_16	n_17	yes	29	high800	pull	30	13	631.981997999996	pull	1031.97174599982	pull	1	5	897.817223147285	2	836.374578875166	4	626.617355088456	3	714.524635147427	3	1070.62229866187	3	2061.70565814682	29	2.92006673335982	1	14	15	14	10	43	nein	nein
71	pushPullEmp	20150806T105555	12	w	23	r	2	12	5	71	0	neutral	3	1	n_18	n_17	yes	29	low400	push	30	13	700.040655999695	push	1123.30104599969	push	1	5	897.817223147285	2	836.374578875166	4	626.617355088456	3	714.524635147427	3	1070.62229866187	3	2061.70565814682	29	2.92006673335982	1	14	15	14	10	43	nein	nein
72	pushPullEmp	20150806T105603	12	w	23	r	2	12	6	72	0	neutral	3	1	n_13	n_17	yes	29	low400	push	30	13	477.566532999939	push	891.406179000209	push	1	5	897.817223147285	2	836.374578875166	4	626.617355088456	3	714.524635147427	3	1070.62229866187	3	2061.70565814682	29	2.92006673335982	1	14	15	14	10	43	nein	nein
73	pushPullEmp	20150806T105640	12	w	23	r	2	13	1	73	0	stroke	3	3	h_15	h_38	no	17	high800	pull	30	13	867.218494999932	pull	1205.47040599997	pull	1	6	1763.75237111733	5	444.959023632691	4	1458.8355523897	7	1180.6452646324	4	572.639121146949	5	535.545974632441	17	1.4083517159047	1	14	15	14	10	43	nein	nein
74	pushPullEmp	20150806T105647	12	w	23	r	2	13	2	74	0	stroke	3	3	h_13	h_38	no	17	low400	push	30	13	633.748143000143	push	1015.71320699996	push	1	6	1763.75237111733	5	444.959023632691	4	1458.8355523897	7	1180.6452646324	4	572.639121146949	5	535.545974632441	17	1.4083517159047	1	14	15	14	10	43	nein	nein
75	pushPullEmp	20150806T105655	12	w	23	r	2	13	3	75	0	stroke	3	3	h_14	h_38	no	17	high800	pull	30	13	521.593089999991	pull	869.804322000258	pull	1	6	1763.75237111733	5	444.959023632691	4	1458.8355523897	7	1180.6452646324	4	572.639121146949	5	535.545974632441	17	1.4083517159047	1	14	15	14	10	43	nein	nein
76	pushPullEmp	20150806T105702	12	w	23	r	2	13	4	76	0	stroke	3	3	h_17	h_38	no	17	low400	push	30	13	514.18323399992	push	963.292669999992	push	1	6	1763.75237111733	5	444.959023632691	4	1458.8355523897	7	1180.6452646324	4	572.639121146949	5	535.545974632441	17	1.4083517159047	1	14	15	14	10	43	nein	nein
77	pushPullEmp	20150806T105710	12	w	23	r	2	13	5	77	0	stroke	3	3	h_16	h_38	no	17	low400	push	30	13	510.835136999849	push	860.946395000046	push	1	6	1763.75237111733	5	444.959023632691	4	1458.8355523897	7	1180.6452646324	4	572.639121146949	5	535.545974632441	17	1.4083517159047	1	14	15	14	10	43	nein	nein
78	pushPullEmp	20150806T105717	12	w	23	r	2	13	6	78	0	stroke	3	3	h_18	h_38	no	17	high800	pull	30	13	421.735408999761	pull	816.855214999672	pull	1	6	1763.75237111733	5	444.959023632691	4	1458.8355523897	7	1180.6452646324	4	572.639121146949	5	535.545974632441	17	1.4083517159047	1	14	15	14	10	43	nein	nein
79	pushPullEmp	20150806T105756	12	w	23	r	2	14	1	79	0	stroke	6	3	h_34	h_34	yes	29	high800	pull	30	13	714.115635000013	pull	1063.40861200002	pull	1	5	491.019937389865	5	864.403806088376	6	465.945580573589	6	2258.43377760293	4	710.995266632381	6	390.047469632464	29	1.64111632681625	1	14	15	14	10	43	nein	nein
80	pushPullEmp	20150806T105803	12	w	23	r	2	14	2	80	0	stroke	6	3	h_36	h_34	yes	29	low400	push	30	13	604.237555000149	push	1036.21501300004	push	1	5	491.019937389865	5	864.403806088376	6	465.945580573589	6	2258.43377760293	4	710.995266632381	6	390.047469632464	29	1.64111632681625	1	14	15	14	10	43	nein	nein
81	pushPullEmp	20150806T105810	12	w	23	r	2	14	3	81	0	stroke	6	3	h_35	h_34	yes	29	high800	pull	30	13	571.886485000145	pull	936.693697000104	pull	1	5	491.019937389865	5	864.403806088376	6	465.945580573589	6	2258.43377760293	4	710.995266632381	6	390.047469632464	29	1.64111632681625	1	14	15	14	10	43	nein	nein
82	pushPullEmp	20150806T105818	12	w	23	r	2	14	4	82	0	stroke	6	3	h_31	h_34	yes	29	high800	pull	30	13	639.634748999768	pull	1021.7096589998	pull	1	5	491.019937389865	5	864.403806088376	6	465.945580573589	6	2258.43377760293	4	710.995266632381	6	390.047469632464	29	1.64111632681625	1	14	15	14	10	43	nein	nein
83	pushPullEmp	20150806T105825	12	w	23	r	2	14	5	83	0	stroke	6	3	h_32	h_34	yes	29	low400	push	30	13	556.607692999823	push	947.863243999909	push	1	5	491.019937389865	5	864.403806088376	6	465.945580573589	6	2258.43377760293	4	710.995266632381	6	390.047469632464	29	1.64111632681625	1	14	15	14	10	43	nein	nein
84	pushPullEmp	20150806T105832	12	w	23	r	2	14	6	84	0	stroke	6	3	h_33	h_34	yes	29	low400	push	30	13	685.232989999899	push	1086.18148599963	push	1	5	491.019937389865	5	864.403806088376	6	465.945580573589	6	2258.43377760293	4	710.995266632381	6	390.047469632464	29	1.64111632681625	1	14	15	14	10	43	nein	nein
85	pushPullEmp	20150806T105909	12	w	23	r	2	15	1	85	0	neutral	5	1	n_28	n_38	no	17	high800	pull	30	13	612.503112000108	pull	1000.51983100011	pull	1	3	762.406042874773	3	795.856285904392	5	1662.16435766137	4	610.890651632417	2	867.681398632612	3	595.067377419127	17	1.5089614596618	1	14	15	14	10	43	nein	nein
86	pushPullEmp	20150806T105916	12	w	23	r	2	15	2	86	0	neutral	5	1	n_25	n_38	no	17	low400	push	30	13	662.411281999634	push	1079.43059499994	push	1	3	762.406042874773	3	795.856285904392	5	1662.16435766137	4	610.890651632417	2	867.681398632612	3	595.067377419127	17	1.5089614596618	1	14	15	14	10	43	nein	nein
87	pushPullEmp	20150806T105923	12	w	23	r	2	15	3	87	0	neutral	5	1	n_27	n_38	no	17	high800	pull	30	13	410.853581000178	pull	762.025852000173	pull	1	3	762.406042874773	3	795.856285904392	5	1662.16435766137	4	610.890651632417	2	867.681398632612	3	595.067377419127	17	1.5089614596618	1	14	15	14	10	43	nein	nein
88	pushPullEmp	20150806T105930	12	w	23	r	2	15	4	88	0	neutral	5	1	n_29	n_38	no	17	low400	push	30	13	467.212870999792	push	884.224857999816	push	1	3	762.406042874773	3	795.856285904392	5	1662.16435766137	4	610.890651632417	2	867.681398632612	3	595.067377419127	17	1.5089614596618	1	14	15	14	10	43	nein	nein
89	pushPullEmp	20150806T105937	12	w	23	r	2	15	5	89	0	neutral	5	1	n_30	n_38	no	17	low400	push	30	13	619.419546000136	push	1026.55352199998	push	1	3	762.406042874773	3	795.856285904392	5	1662.16435766137	4	610.890651632417	2	867.681398632612	3	595.067377419127	17	1.5089614596618	1	14	15	14	10	43	nein	nein
90	pushPullEmp	20150806T105945	12	w	23	r	2	15	6	90	0	neutral	5	1	n_26	n_38	no	17	high800	pull	30	13	522.276076999678	pull	875.896586999606	pull	1	3	762.406042874773	3	795.856285904392	5	1662.16435766137	4	610.890651632417	2	867.681398632612	3	595.067377419127	17	1.5089614596618	1	14	15	14	10	43	nein	nein
91	pushPullEmp	20150806T110021	12	w	23	r	2	16	1	91	0	neutral	2	1	n_7	n_10	yes	29	high800	pull	30	13	744.027041000303	pull	1057.04820500032	pull	1	3	1785.71796366214	4	977.602459632635	2	905.011225389444	4	1151.37084590469	3	942.255837632729	3	1241.6388931174	29	3.63475752563227	1	14	15	14	10	43	nein	nein
92	pushPullEmp	20150806T110028	12	w	23	r	2	16	2	92	0	neutral	2	1	n_11	n_10	yes	29	low400	push	30	13	666.87354699989	push	1001.50595800015	push	1	3	1785.71796366214	4	977.602459632635	2	905.011225389444	4	1151.37084590469	3	942.255837632729	3	1241.6388931174	29	3.63475752563227	1	14	15	14	10	43	nein	nein
93	pushPullEmp	20150806T110036	12	w	23	r	2	16	3	93	0	neutral	2	1	n_9	n_10	yes	29	high800	pull	30	13	1036.07901999986	pull	1370.98622899985	pull	1	3	1785.71796366214	4	977.602459632635	2	905.011225389444	4	1151.37084590469	3	942.255837632729	3	1241.6388931174	29	3.63475752563227	1	14	15	14	10	43	nein	nein
94	pushPullEmp	20150806T110044	12	w	23	r	2	16	4	94	0	neutral	2	1	n_8	n_10	yes	29	low400	push	30	13	798.211162000011	push	1156.77988699972	push	1	3	1785.71796366214	4	977.602459632635	2	905.011225389444	4	1151.37084590469	3	942.255837632729	3	1241.6388931174	29	3.63475752563227	1	14	15	14	10	43	nein	nein
95	pushPullEmp	20150806T110052	12	w	23	r	2	16	5	95	0	neutral	2	1	n_12	n_10	yes	29	high800	pull	30	13	777.519696000221	pull	1132.03329400003	pull	1	3	1785.71796366214	4	977.602459632635	2	905.011225389444	4	1151.37084590469	3	942.255837632729	3	1241.6388931174	29	3.63475752563227	1	14	15	14	10	43	nein	nein
96	pushPullEmp	20150806T110059	12	w	23	r	2	16	6	96	0	neutral	2	1	n_10	n_10	yes	29	high800	pull	30	13	529.267048999671	pull	857.487863000031	pull	1	3	1785.71796366214	4	977.602459632635	2	905.011225389444	4	1151.37084590469	3	942.255837632729	3	1241.6388931174	29	3.63475752563227	1	14	15	14	10	43	nein	nein
97	pushPullEmp	20150806T110138	12	w	23	r	2	17	1	97	0	stroke	1	3	h_2	h_37	no	17	high800	pull	30	13	580.465491000112	pull	994.748309999821	pull	1	4	1129.59432187472	5	970.959172389485	4	1109.0521171468	5	1354.38367490451	6	1161.46314738944	7	395.623406875075	17	1.64556643687501	1	14	15	14	10	43	nein	nein
98	pushPullEmp	20150806T110145	12	w	23	r	2	17	2	98	0	stroke	1	3	h_1	h_37	no	17	low400	push	30	13	445.221954000208	push	808.285716000119	push	1	4	1129.59432187472	5	970.959172389485	4	1109.0521171468	5	1354.38367490451	6	1161.46314738944	7	395.623406875075	17	1.64556643687501	1	14	15	14	10	43	nein	nein
99	pushPullEmp	20150806T110153	12	w	23	r	2	17	3	99	0	stroke	1	3	h_6	h_37	no	17	high800	pull	30	13	558.601582000283	pull	923.004867000036	pull	1	4	1129.59432187472	5	970.959172389485	4	1109.0521171468	5	1354.38367490451	6	1161.46314738944	7	395.623406875075	17	1.64556643687501	1	14	15	14	10	43	nein	nein
100	pushPullEmp	20150806T110200	12	w	23	r	2	17	4	100	0	stroke	1	3	h_3	h_37	no	17	low400	push	30	13	589.038683000017	push	1037.37677600009	push	1	4	1129.59432187472	5	970.959172389485	4	1109.0521171468	5	1354.38367490451	6	1161.46314738944	7	395.623406875075	17	1.64556643687501	1	14	15	14	10	43	nein	nein
101	pushPullEmp	20150806T110208	12	w	23	r	2	17	5	101	0	stroke	1	3	h_5	h_37	no	17	low400	push	30	13	669.868642000329	push	1073.20768000034	push	1	4	1129.59432187472	5	970.959172389485	4	1109.0521171468	5	1354.38367490451	6	1161.46314738944	7	395.623406875075	17	1.64556643687501	1	14	15	14	10	43	nein	nein
102	pushPullEmp	20150806T110216	12	w	23	r	2	17	6	102	0	stroke	1	3	h_4	h_37	no	17	high800	pull	30	13	629.454233999586	pull	1001.6007449998	pull	1	4	1129.59432187472	5	970.959172389485	4	1109.0521171468	5	1354.38367490451	6	1161.46314738944	7	395.623406875075	17	1.64556643687501	1	14	15	14	10	43	nein	nein
103	pushPullEmp	20150806T110254	12	w	23	r	2	18	1	103	0	stroke	4	3	h_21	h_39	no	17	low400	push	30	13	548.988112999818	push	932.803357000106	push	1	6	1545.78027560274	6	1922.33982514699	6	1037.35907987493	6	1378.17955863238	7	2146.70895038944	7	637.029008389618	17	1.83519965538972	1	14	15	14	10	43	nein	nein
104	pushPullEmp	20150806T110301	12	w	23	r	2	18	2	104	0	stroke	4	3	h_19	h_39	no	17	high800	pull	30	13	384.477666999719	pull	716.96761300007	pull	1	6	1545.78027560274	6	1922.33982514699	6	1037.35907987493	6	1378.17955863238	7	2146.70895038944	7	637.029008389618	17	1.83519965538972	1	14	15	14	10	43	nein	nein
105	pushPullEmp	20150806T110308	12	w	23	r	2	18	3	105	0	stroke	4	3	h_23	h_39	no	17	low400	push	30	13	450.027887999913	push	905.136345000192	push	1	6	1545.78027560274	6	1922.33982514699	6	1037.35907987493	6	1378.17955863238	7	2146.70895038944	7	637.029008389618	17	1.83519965538972	1	14	15	14	10	43	nein	nein
106	pushPullEmp	20150806T110316	12	w	23	r	2	18	4	106	0	stroke	4	3	h_20	h_39	no	17	low400	push	30	13	764.557003999817	push	1112.64757000015	push	1	6	1545.78027560274	6	1922.33982514699	6	1037.35907987493	6	1378.17955863238	7	2146.70895038944	7	637.029008389618	17	1.83519965538972	1	14	15	14	10	43	nein	nein
107	pushPullEmp	20150806T110323	12	w	23	r	2	18	5	107	0	stroke	4	3	h_24	h_39	no	17	high800	pull	30	13	441.972394000302	pull	790.018582000201	pull	1	6	1545.78027560274	6	1922.33982514699	6	1037.35907987493	6	1378.17955863238	7	2146.70895038944	7	637.029008389618	17	1.83519965538972	1	14	15	14	10	43	nein	nein
108	pushPullEmp	20150806T110331	12	w	23	r	2	18	6	108	0	stroke	4	3	h_22	h_39	no	17	high800	pull	30	13	778.179230999835	pull	1189.17656899985	pull	1	6	1545.78027560274	6	1922.33982514699	6	1037.35907987493	6	1378.17955863238	7	2146.70895038944	7	637.029008389618	17	1.83519965538972	1	14	15	14	10	43	nein	nein
109	pushPullEmp	20150806T110416	12	w	23	r	2	19	1	109	0	sad	3	2	s_15	s_15	yes	29	high800	pull	30	13	840.706456999967	pull	1205.42965899979	pull	1	6	1380.94531311799	5	807.734275389521	5	749.939815147172	6	857.560278389428	7	951.734824147024	7	793.184043573547	29	2.13084817063282	1	14	15	14	10	43	nein	nein
110	pushPullEmp	20150806T110423	12	w	23	r	2	19	2	110	0	sad	3	2	s_17	s_15	yes	29	low400	push	30	13	591.649229000159	push	1029.62169499995	push	1	6	1380.94531311799	5	807.734275389521	5	749.939815147172	6	857.560278389428	7	951.734824147024	7	793.184043573547	29	2.13084817063282	1	14	15	14	10	43	nein	nein
111	pushPullEmp	20150806T110430	12	w	23	r	2	19	3	111	0	sad	3	2	s_18	s_15	yes	29	high800	pull	30	13	526.580144999916	pull	928.703042999932	pull	1	6	1380.94531311799	5	807.734275389521	5	749.939815147172	6	857.560278389428	7	951.734824147024	7	793.184043573547	29	2.13084817063282	1	14	15	14	10	43	nein	nein
112	pushPullEmp	20150806T110437	12	w	23	r	2	19	4	112	0	sad	3	2	s_13	s_15	yes	29	high800	pull	30	13	920.093432000253	pull	1290.47571200008	pull	1	6	1380.94531311799	5	807.734275389521	5	749.939815147172	6	857.560278389428	7	951.734824147024	7	793.184043573547	29	2.13084817063282	1	14	15	14	10	43	nein	nein
113	pushPullEmp	20150806T110445	12	w	23	r	2	19	5	113	0	sad	3	2	s_14	s_15	yes	29	low400	push	30	13	755.33217899995	push	1185.18575299989	push	1	6	1380.94531311799	5	807.734275389521	5	749.939815147172	6	857.560278389428	7	951.734824147024	7	793.184043573547	29	2.13084817063282	1	14	15	14	10	43	nein	nein
114	pushPullEmp	20150806T110453	12	w	23	r	2	19	6	114	0	sad	3	2	s_16	s_15	yes	29	high800	pull	30	13	1030.31216400005	pull	1401.17985700008	pull	1	6	1380.94531311799	5	807.734275389521	5	749.939815147172	6	857.560278389428	7	951.734824147024	7	793.184043573547	29	2.13084817063282	1	14	15	14	10	43	nein	nein
115	pushPullEmp	20150806T110532	12	w	23	r	2	20	1	115	0	sad	1	2	s_2	s_37	no	17	low400	push	30	13	613.468612000252	push	988.096886000112	push	1	6	1811.65767263246	8	757.53351011781	3	677.319901874853	3	1570.54878917643	4	905.209496874704	6	913.679236147345	17	1.59520382435994	1	14	15	14	10	43	nein	nein
116	pushPullEmp	20150806T110539	12	w	23	r	2	20	2	116	0	sad	1	2	s_6	s_37	no	17	high800	pull	30	13	775.25150000029	pull	1152.91170800001	pull	1	6	1811.65767263246	8	757.53351011781	3	677.319901874853	3	1570.54878917643	4	905.209496874704	6	913.679236147345	17	1.59520382435994	1	14	15	14	10	43	nein	nein
117	pushPullEmp	20150806T110546	12	w	23	r	2	20	3	117	0	sad	1	2	s_3	s_37	no	17	low400	push	30	13	684.43467900002	push	1154.30838499984	push	1	6	1811.65767263246	8	757.53351011781	3	677.319901874853	3	1570.54878917643	4	905.209496874704	6	913.679236147345	17	1.59520382435994	1	14	15	14	10	43	nein	nein
118	pushPullEmp	20150806T110554	12	w	23	r	2	20	4	118	0	sad	1	2	s_4	s_37	no	17	high800	pull	30	13	546.172821999884	pull	948.383097999889	pull	1	6	1811.65767263246	8	757.53351011781	3	677.319901874853	3	1570.54878917643	4	905.209496874704	6	913.679236147345	17	1.59520382435994	1	14	15	14	10	43	nein	nein
119	pushPullEmp	20150806T110601	12	w	23	r	2	20	5	119	0	sad	1	2	s_1	s_37	no	17	low400	push	30	13	538.150257999954	push	977.701941999934	push	1	6	1811.65767263246	8	757.53351011781	3	677.319901874853	3	1570.54878917643	4	905.209496874704	6	913.679236147345	17	1.59520382435994	1	14	15	14	10	43	nein	nein
120	pushPullEmp	20150806T110609	12	w	23	r	2	20	6	120	0	sad	1	2	s_5	s_37	no	17	low400	push	30	13	660.112543999825	push	1114.62255800016	push	1	6	1811.65767263246	8	757.53351011781	3	677.319901874853	3	1570.54878917643	4	905.209496874704	6	913.679236147345	17	1.59520382435994	1	14	15	14	10	43	nein	nein
[truncated: 28 more columns]
