# Supplementary material for: Empathic concern and personal distress depend on situational but not dispositional factors
Source: PLoS One. 2019 Nov 14;14(11):e0225102. doi: 10.1371/journal.pone.0225102 (PMC6855434; doi:10.1371/journal.pone.0225102)
Supplement: S3 File — (ZIP) [file pone.0225102.s004.zip › Results/pushPullEmp_11_avg.txt]

expName	date	vpNum	gender	age	handedness	respMapping	block	trial	trialCount	practice	picType	picBlock	picTypeNum	picName	memPicName	memPicPresent	memPicCorrKey	tone	respDirection	panas1Pos	panas1Neg	movementOnset	movementOnsetDirection	movementOffset	movementOffsetDirection	correct	respKeyTender	respTimeTender	respKeyCompassionate	respTimeCompassionate	respKeyMoved	respTimeMoved	respKeyWorried	respTimeWorried	respKeyDistressed	respTimeDistressed	respKeyAlarmed	respTimeAlarmed	memRespKey	memRespTime	correctMemTask	fs	ec	pt	pd	empathy	pqQ1	pqQ2	panas2Pos
1	pushPullEmp	20150804T121015	11	m	23	r	1	1	1	1	1	practice	2	4	p_8	p_12	yes	29	low400	pull	30	11	872.523424000003	pull	1327.64350400015	pull	1	3	2348.19784491515	1	1588.25228190699	2	2367.12821693254	1	3011.06207793237	1	1483.80208292792	2	4251.92410190266	29	2.67094030490716	1	15	16	14	7	45	nein	nein
2	pushPullEmp	20150804T121022	11	m	23	r	1	1	2	2	1	practice	2	4	p_12	p_12	yes	29	high800	push	30	11	663.204821999945	push	1094.7001739999	push	1	3	2348.19784491515	1	1588.25228190699	2	2367.12821693254	1	3011.06207793237	1	1483.80208292792	2	4251.92410190266	29	2.67094030490716	1	15	16	14	7	45	nein	nein
3	pushPullEmp	20150804T121029	11	m	23	r	1	1	3	3	1	practice	2	4	p_7	p_12	yes	29	low400	pull	30	11	429.650307000093	pull	912.131744000026	pull	1	3	2348.19784491515	1	1588.25228190699	2	2367.12821693254	1	3011.06207793237	1	1483.80208292792	2	4251.92410190266	29	2.67094030490716	1	15	16	14	7	45	nein	nein
4	pushPullEmp	20150804T121036	11	m	23	r	1	1	4	4	1	practice	2	4	p_9	p_12	yes	29	low400	pull	30	11	471.423448000067	pull	902.176348000083	pull	1	3	2348.19784491515	1	1588.25228190699	2	2367.12821693254	1	3011.06207793237	1	1483.80208292792	2	4251.92410190266	29	2.67094030490716	1	15	16	14	7	45	nein	nein
5	pushPullEmp	20150804T121044	11	m	23	r	1	1	5	5	1	practice	2	4	p_11	p_12	yes	29	high800	push	30	11	566.306649999982	push	981.595449000091	push	1	3	2348.19784491515	1	1588.25228190699	2	2367.12821693254	1	3011.06207793237	1	1483.80208292792	2	4251.92410190266	29	2.67094030490716	1	15	16	14	7	45	nein	nein
6	pushPullEmp	20150804T121051	11	m	23	r	1	1	6	6	1	practice	2	4	p_10	p_12	yes	29	low400	pull	30	11	739.719209999843	pull	1189.06773899981	pull	1	3	2348.19784491515	1	1588.25228190699	2	2367.12821693254	1	3011.06207793237	1	1483.80208292792	2	4251.92410190266	29	2.67094030490716	1	15	16	14	7	45	nein	nein
7	pushPullEmp	20150804T121151	11	m	23	r	1	2	1	7	1	practice	1	4	p_2	p_13	no	17	low400	pull	30	11	596.057821000026	pull	1064.68197400009	pull	1	2	999.353331919565	1	3654.43447895768	1	890.635730936538	2	3391.8626879281	1	684.68409992397	1	1264.48654793239	17	2.20433227691979	1	15	16	14	7	45	nein	nein
8	pushPullEmp	20150804T121159	11	m	23	r	1	2	2	8	1	practice	1	4	p_1	p_13	no	17	high800	push	30	11	534.712048999931	push	944.476655000111	push	1	2	999.353331919565	1	3654.43447895768	1	890.635730936538	2	3391.8626879281	1	684.68409992397	1	1264.48654793239	17	2.20433227691979	1	15	16	14	7	45	nein	nein
9	pushPullEmp	20150804T121206	11	m	23	r	1	2	3	9	1	practice	1	4	p_6	p_13	no	17	low400	pull	30	11	501.147647999986	pull	870.276137999852	pull	1	2	999.353331919565	1	3654.43447895768	1	890.635730936538	2	3391.8626879281	1	684.68409992397	1	1264.48654793239	17	2.20433227691979	1	15	16	14	7	45	nein	nein
10	pushPullEmp	20150804T121213	11	m	23	r	1	2	4	10	1	practice	1	4	p_4	p_13	no	17	high800	push	30	11	792.568312999814	push	1185.47606799994	push	1	2	999.353331919565	1	3654.43447895768	1	890.635730936538	2	3391.8626879281	1	684.68409992397	1	1264.48654793239	17	2.20433227691979	1	15	16	14	7	45	nein	nein
11	pushPullEmp	20150804T121221	11	m	23	r	1	2	5	11	1	practice	1	4	p_3	p_13	no	17	high800	push	30	11	841.670956999977	push	1264.00216300006	push	1	2	999.353331919565	1	3654.43447895768	1	890.635730936538	2	3391.8626879281	1	684.68409992397	1	1264.48654793239	17	2.20433227691979	1	15	16	14	7	45	nein	nein
12	pushPullEmp	20150804T121228	11	m	23	r	1	2	6	12	1	practice	1	4	p_5	p_13	no	17	high800	push	30	11	584.944011999918	push	934.196160999913	push	1	2	999.353331919565	1	3654.43447895768	1	890.635730936538	2	3391.8626879281	1	684.68409992397	1	1264.48654793239	17	2.20433227691979	1	15	16	14	7	45	nein	nein
13	pushPullEmp	20150804T121322	11	m	23	r	1	3	1	13	0	neutral	4	1	n_19	n_37	no	17	low400	pull	30	11	762.486694000112	pull	1284.20622300005	pull	1	4	1832.31006191954	7	2251.79423691975	5	1124.71581292812	1	1789.65012091112	2	1222.26314191516	1	1329.07620191963	17	2.57985844491986	1	15	16	14	7	45	nein	nein
14	pushPullEmp	20150804T121330	11	m	23	r	1	3	2	14	0	neutral	4	1	n_22	n_37	no	17	high800	push	30	11	536.262394000099	push	1034.20957800004	push	1	4	1832.31006191954	7	2251.79423691975	5	1124.71581292812	1	1789.65012091112	2	1222.26314191516	1	1329.07620191963	17	2.57985844491986	1	15	16	14	7	45	nein	nein
15	pushPullEmp	20150804T121337	11	m	23	r	1	3	3	15	0	neutral	4	1	n_20	n_37	no	17	low400	pull	30	11	463.539474999929	pull	844.776939999841	pull	1	4	1832.31006191954	7	2251.79423691975	5	1124.71581292812	1	1789.65012091112	2	1222.26314191516	1	1329.07620191963	17	2.57985844491986	1	15	16	14	7	45	nein	nein
16	pushPullEmp	20150804T121344	11	m	23	r	1	3	4	16	0	neutral	4	1	n_23	n_37	no	17	high800	push	30	11	456.438694999979	push	1151.67601700012	push	1	4	1832.31006191954	7	2251.79423691975	5	1124.71581292812	1	1789.65012091112	2	1222.26314191516	1	1329.07620191963	17	2.57985844491986	1	15	16	14	7	45	nein	nein
17	pushPullEmp	20150804T121351	11	m	23	r	1	3	5	17	0	neutral	4	1	n_21	n_37	no	17	high800	push	30	11	603.46950799988	push	962.526211999948	push	1	4	1832.31006191954	7	2251.79423691975	5	1124.71581292812	1	1789.65012091112	2	1222.26314191516	1	1329.07620191963	17	2.57985844491986	1	15	16	14	7	45	nein	nein
18	pushPullEmp	20150804T121358	11	m	23	r	1	3	6	18	0	neutral	4	1	n_24	n_37	no	17	low400	pull	30	11	472.258475000084	pull	950.263619000092	pull	1	4	1832.31006191954	7	2251.79423691975	5	1124.71581292812	1	1789.65012091112	2	1222.26314191516	1	1329.07620191963	17	2.57985844491986	1	15	16	14	7	45	nein	nein
19	pushPullEmp	20150804T121443	11	m	23	r	1	4	1	19	0	neutral	1	1	n_6	n_6	yes	29	high800	push	30	11	599.531581999921	push	960.60163499997	push	1	3	2770.40624694087	2	1378.25799393227	3	1577.09763193247	1	1578.15372492792	1	976.172412932328	1	1992.57517792398	29	1.70533987492786	1	15	16	14	7	45	nein	nein
20	pushPullEmp	20150804T121450	11	m	23	r	1	4	2	20	0	neutral	1	1	n_2	n_6	yes	29	low400	pull	30	11	486.235241000102	pull	861.301478000158	pull	1	3	2770.40624694087	2	1378.25799393227	3	1577.09763193247	1	1578.15372492792	1	976.172412932328	1	1992.57517792398	29	1.70533987492786	1	15	16	14	7	45	nein	nein
21	pushPullEmp	20150804T121457	11	m	23	r	1	4	3	21	0	neutral	1	1	n_4	n_6	yes	29	high800	push	30	11	471.429884000012	push	958.724814999963	push	1	3	2770.40624694087	2	1378.25799393227	3	1577.09763193247	1	1578.15372492792	1	976.172412932328	1	1992.57517792398	29	1.70533987492786	1	15	16	14	7	45	nein	nein
22	pushPullEmp	20150804T121505	11	m	23	r	1	4	4	22	0	neutral	1	1	n_3	n_6	yes	29	low400	pull	30	11	495.335589000073	pull	832.103386000066	pull	1	3	2770.40624694087	2	1378.25799393227	3	1577.09763193247	1	1578.15372492792	1	976.172412932328	1	1992.57517792398	29	1.70533987492786	1	15	16	14	7	45	nein	nein
23	pushPullEmp	20150804T121513	11	m	23	r	1	4	5	23	0	neutral	1	1	n_1	n_6	yes	29	high800	push	30	11	993.909508999996	push	1417.71035699992	push	1	3	2770.40624694087	2	1378.25799393227	3	1577.09763193247	1	1578.15372492792	1	976.172412932328	1	1992.57517792398	29	1.70533987492786	1	15	16	14	7	45	nein	nein
24	pushPullEmp	20150804T121520	11	m	23	r	1	4	6	24	0	neutral	1	1	n_5	n_6	yes	29	low400	pull	30	11	405.537903000213	pull	803.187854000162	pull	1	3	2770.40624694087	2	1378.25799393227	3	1577.09763193247	1	1578.15372492792	1	976.172412932328	1	1992.57517792398	29	1.70533987492786	1	15	16	14	7	45	nein	nein
25	pushPullEmp	20150804T121611	11	m	23	r	1	5	1	25	0	sad	2	2	s_8	s_38	no	17	low400	pull	30	11	515.829449000061	pull	953.205062999908	pull	1	7	1683.2085749661	8	8523.35323291959	8	1911.01914692376	5	1799.65212091111	3	1858.40133091961	2	1278.41519691538	17	2.19228026591531	1	15	16	14	7	45	nein	nein
26	pushPullEmp	20150804T121618	11	m	23	r	1	5	2	26	0	sad	2	2	s_12	s_38	no	17	low400	pull	30	11	488.784854000007	pull	846.332357999974	pull	1	7	1683.2085749661	8	8523.35323291959	8	1911.01914692376	5	1799.65212091111	3	1858.40133091961	2	1278.41519691538	17	2.19228026591531	1	15	16	14	7	45	nein	nein
27	pushPullEmp	20150804T121625	11	m	23	r	1	5	3	27	0	sad	2	2	s_7	s_38	no	17	high800	push	30	11	579.710680999942	push	963.404619000021	push	1	7	1683.2085749661	8	8523.35323291959	8	1911.01914692376	5	1799.65212091111	3	1858.40133091961	2	1278.41519691538	17	2.19228026591531	1	15	16	14	7	45	nein	nein
28	pushPullEmp	20150804T121632	11	m	23	r	1	5	4	28	0	sad	2	2	s_11	s_38	no	17	high800	push	30	11	535.129128999964	push	868.46834100002	push	1	7	1683.2085749661	8	8523.35323291959	8	1911.01914692376	5	1799.65212091111	3	1858.40133091961	2	1278.41519691538	17	2.19228026591531	1	15	16	14	7	45	nein	nein
29	pushPullEmp	20150804T121639	11	m	23	r	1	5	5	29	0	sad	2	2	s_9	s_38	no	17	low400	pull	30	11	594.734691000056	pull	1082.20007000007	pull	1	7	1683.2085749661	8	8523.35323291959	8	1911.01914692376	5	1799.65212091111	3	1858.40133091961	2	1278.41519691538	17	2.19228026591531	1	15	16	14	7	45	nein	nein
30	pushPullEmp	20150804T121647	11	m	23	r	1	5	6	30	0	sad	2	2	s_10	s_38	no	17	high800	push	30	11	571.577539999798	push	968.592049999988	push	1	7	1683.2085749661	8	8523.35323291959	8	1911.01914692376	5	1799.65212091111	3	1858.40133091961	2	1278.41519691538	17	2.19228026591531	1	15	16	14	7	45	nein	nein
31	pushPullEmp	20150804T121744	11	m	23	r	1	6	1	31	0	sad	6	2	s_32	s_39	no	17	high800	push	30	11	615.022828999898	push	934.334836999895	push	1	6	1494.58109891111	7	2442.10148493221	6	1650.26865092386	3	2886.87009491537	1	1919.00215092369	3	1831.90857092382	17	1.85373592991959	1	15	16	14	7	45	nein	nein
32	pushPullEmp	20150804T121751	11	m	23	r	1	6	2	32	0	sad	6	2	s_31	s_39	no	17	low400	pull	30	11	391.541767000106	pull	775.560990000102	pull	1	6	1494.58109891111	7	2442.10148493221	6	1650.26865092386	3	2886.87009491537	1	1919.00215092369	3	1831.90857092382	17	1.85373592991959	1	15	16	14	7	45	nein	nein
33	pushPullEmp	20150804T121758	11	m	23	r	1	6	3	33	0	sad	6	2	s_33	s_39	no	17	high800	push	30	11	572.993733000047	push	889.988228000064	push	1	6	1494.58109891111	7	2442.10148493221	6	1650.26865092386	3	2886.87009491537	1	1919.00215092369	3	1831.90857092382	17	1.85373592991959	1	15	16	14	7	45	nein	nein
34	pushPullEmp	20150804T121805	11	m	23	r	1	6	4	34	0	sad	6	2	s_34	s_39	no	17	low400	pull	30	11	429.934244000042	pull	817.745923999955	pull	1	6	1494.58109891111	7	2442.10148493221	6	1650.26865092386	3	2886.87009491537	1	1919.00215092369	3	1831.90857092382	17	1.85373592991959	1	15	16	14	7	45	nein	nein
35	pushPullEmp	20150804T121812	11	m	23	r	1	6	5	35	0	sad	6	2	s_36	s_39	no	17	high800	push	30	11	514.993742999972	push	848.586762000063	push	1	6	1494.58109891111	7	2442.10148493221	6	1650.26865092386	3	2886.87009491537	1	1919.00215092369	3	1831.90857092382	17	1.85373592991959	1	15	16	14	7	45	nein	nein
36	pushPullEmp	20150804T121820	11	m	23	r	1	6	6	36	0	sad	6	2	s_35	s_39	no	17	low400	pull	30	11	1031.038748	pull	1428.94527400004	pull	1	6	1494.58109891111	7	2442.10148493221	6	1650.26865092386	3	2886.87009491537	1	1919.00215092369	3	1831.90857092382	17	1.85373592991959	1	15	16	14	7	45	nein	nein
37	pushPullEmp	20150804T121907	11	m	23	r	1	7	1	37	0	stroke	5	3	h_27	h_25	yes	29	high800	push	30	11	642.100271000008	push	1320.54337400007	push	1	3	2422.93453693242	7	1496.87874391111	4	2940.83928191117	7	2163.76589492393	2	1776.26201694511	8	1460.11505191973	29	1.39578202791972	1	15	16	14	7	45	nein	nein
38	pushPullEmp	20150804T121914	11	m	23	r	1	7	2	38	0	stroke	5	3	h_26	h_25	yes	29	low400	pull	30	11	512.606433000068	pull	792.412570999981	pull	1	3	2422.93453693242	7	1496.87874391111	4	2940.83928191117	7	2163.76589492393	2	1776.26201694511	8	1460.11505191973	29	1.39578202791972	1	15	16	14	7	45	nein	nein
39	pushPullEmp	20150804T121922	11	m	23	r	1	7	3	39	0	stroke	5	3	h_28	h_25	yes	29	low400	pull	30	11	588.101217999911	pull	930.559068999974	pull	1	3	2422.93453693242	7	1496.87874391111	4	2940.83928191117	7	2163.76589492393	2	1776.26201694511	8	1460.11505191973	29	1.39578202791972	1	15	16	14	7	45	nein	nein
40	pushPullEmp	20150804T121929	11	m	23	r	1	7	4	40	0	stroke	5	3	h_29	h_25	yes	29	high800	push	30	11	530.790864000077	push	871.799224999999	push	1	3	2422.93453693242	7	1496.87874391111	4	2940.83928191117	7	2163.76589492393	2	1776.26201694511	8	1460.11505191973	29	1.39578202791972	1	15	16	14	7	45	nein	nein
41	pushPullEmp	20150804T121936	11	m	23	r	1	7	5	41	0	stroke	5	3	h_25	h_25	yes	29	low400	pull	30	11	608.963200000157	pull	978.00640900014	pull	1	3	2422.93453693242	7	1496.87874391111	4	2940.83928191117	7	2163.76589492393	2	1776.26201694511	8	1460.11505191973	29	1.39578202791972	1	15	16	14	7	45	nein	nein
42	pushPullEmp	20150804T121944	11	m	23	r	1	7	6	42	0	stroke	5	3	h_30	h_25	yes	29	high800	push	30	11	636.195997000077	push	1087.80295900022	push	1	3	2422.93453693242	7	1496.87874391111	4	2940.83928191117	7	2163.76589492393	2	1776.26201694511	8	1460.11505191973	29	1.39578202791972	1	15	16	14	7	45	nein	nein
43	pushPullEmp	20150804T122028	11	m	23	r	1	8	1	43	0	stroke	2	3	h_11	h_9	yes	29	high800	push	30	11	638.40969699991	push	973.913679999991	push	1	5	1935.3582249239	5	1932.90198194518	3	1063.90665392792	5	1808.71448791959	4	1968.36429388577	6	1488.25563191963	29	1.05216931292807	1	15	16	14	7	45	nein	nein
44	pushPullEmp	20150804T122035	11	m	23	r	1	8	2	44	0	stroke	2	3	h_7	h_9	yes	29	low400	pull	30	11	397.746795000197	pull	769.505018000113	pull	1	5	1935.3582249239	5	1932.90198194518	3	1063.90665392792	5	1808.71448791959	4	1968.36429388577	6	1488.25563191963	29	1.05216931292807	1	15	16	14	7	45	nein	nein
45	pushPullEmp	20150804T122042	11	m	23	r	1	8	3	45	0	stroke	2	3	h_12	h_9	yes	29	low400	pull	30	11	444.17923000006	pull	811.257330000131	pull	1	5	1935.3582249239	5	1932.90198194518	3	1063.90665392792	5	1808.71448791959	4	1968.36429388577	6	1488.25563191963	29	1.05216931292807	1	15	16	14	7	45	nein	nein
46	pushPullEmp	20150804T122049	11	m	23	r	1	8	4	46	0	stroke	2	3	h_8	h_9	yes	29	high800	push	30	11	411.026309999992	push	783.966489000117	push	1	5	1935.3582249239	5	1932.90198194518	3	1063.90665392792	5	1808.71448791959	4	1968.36429388577	6	1488.25563191963	29	1.05216931292807	1	15	16	14	7	45	nein	nein
47	pushPullEmp	20150804T122056	11	m	23	r	1	8	5	47	0	stroke	2	3	h_10	h_9	yes	29	low400	pull	30	11	351.51727999992	pull	693.911308000092	pull	1	5	1935.3582249239	5	1932.90198194518	3	1063.90665392792	5	1808.71448791959	4	1968.36429388577	6	1488.25563191963	29	1.05216931292807	1	15	16	14	7	45	nein	nein
48	pushPullEmp	20150804T122103	11	m	23	r	1	8	6	48	0	stroke	2	3	h_9	h_9	yes	29	high800	push	30	11	504.759119000146	push	834.985697999973	push	1	5	1935.3582249239	5	1932.90198194518	3	1063.90665392792	5	1808.71448791959	4	1968.36429388577	6	1488.25563191963	29	1.05216931292807	1	15	16	14	7	45	nein	nein
49	pushPullEmp	20150804T122148	11	m	23	r	1	9	1	49	0	sad	5	2	s_28	s_26	yes	29	high800	push	30	11	411.296318000135	push	746.744421999987	push	1	6	1412.21359191991	8	1179.08320092397	7	1514.1390569238	4	2337.79190192399	3	2337.13803292403	2	2428.71847791116	29	3.03608065691515	1	15	16	14	7	45	nein	nein
50	pushPullEmp	20150804T122156	11	m	23	r	1	9	2	50	0	sad	5	2	s_27	s_26	yes	29	low400	pull	30	11	561.919667000078	pull	907.127600000062	pull	1	6	1412.21359191991	8	1179.08320092397	7	1514.1390569238	4	2337.79190192399	3	2337.13803292403	2	2428.71847791116	29	3.03608065691515	1	15	16	14	7	45	nein	nein
51	pushPullEmp	20150804T122203	11	m	23	r	1	9	3	51	0	sad	5	2	s_25	s_26	yes	29	high800	push	30	11	432.586557999983	push	720.590237999957	push	1	6	1412.21359191991	8	1179.08320092397	7	1514.1390569238	4	2337.79190192399	3	2337.13803292403	2	2428.71847791116	29	3.03608065691515	1	15	16	14	7	45	nein	nein
52	pushPullEmp	20150804T122209	11	m	23	r	1	9	4	52	0	sad	5	2	s_29	s_26	yes	29	low400	pull	30	11	466.944678999998	pull	782.552950999961	pull	1	6	1412.21359191991	8	1179.08320092397	7	1514.1390569238	4	2337.79190192399	3	2337.13803292403	2	2428.71847791116	29	3.03608065691515	1	15	16	14	7	45	nein	nein
53	pushPullEmp	20150804T122216	11	m	23	r	1	9	5	53	0	sad	5	2	s_26	s_26	yes	29	high800	push	30	11	458.327871000032	push	779.447224000118	push	1	6	1412.21359191991	8	1179.08320092397	7	1514.1390569238	4	2337.79190192399	3	2337.13803292403	2	2428.71847791116	29	3.03608065691515	1	15	16	14	7	45	nein	nein
54	pushPullEmp	20150804T122223	11	m	23	r	1	9	6	54	0	sad	5	2	s_30	s_26	yes	29	low400	pull	30	11	380.365418999967	pull	667.164804999951	pull	1	6	1412.21359191991	8	1179.08320092397	7	1514.1390569238	4	2337.79190192399	3	2337.13803292403	2	2428.71847791116	29	3.03608065691515	1	15	16	14	7	45	nein	nein
55	pushPullEmp	20150804T122315	11	m	23	r	1	10	1	55	0	sad	4	2	s_24	s_20	yes	29	high800	push	30	11	525.22008800004	push	821.894363000027	push	1	7	1302.15326991538	8	1427.19113691533	7	1155.02671491549	4	2218.59533192401	1	1376.34322992403	2	1255.69541091977	29	1.0286861519071	1	15	16	14	7	45	nein	nein
56	pushPullEmp	20150804T122322	11	m	23	r	1	10	2	56	0	sad	4	2	s_23	s_20	yes	29	low400	pull	30	11	396.281316000161	pull	747.701210000107	pull	1	7	1302.15326991538	8	1427.19113691533	7	1155.02671491549	4	2218.59533192401	1	1376.34322992403	2	1255.69541091977	29	1.0286861519071	1	15	16	14	7	45	nein	nein
57	pushPullEmp	20150804T122329	11	m	23	r	1	10	3	57	0	sad	4	2	s_22	s_20	yes	29	low400	pull	30	11	439.770554000124	pull	781.851351999994	pull	1	7	1302.15326991538	8	1427.19113691533	7	1155.02671491549	4	2218.59533192401	1	1376.34322992403	2	1255.69541091977	29	1.0286861519071	1	15	16	14	7	45	nein	nein
58	pushPullEmp	20150804T122336	11	m	23	r	1	10	4	58	0	sad	4	2	s_21	s_20	yes	29	high800	push	30	11	444.861071999961	push	809.219162999947	push	1	7	1302.15326991538	8	1427.19113691533	7	1155.02671491549	4	2218.59533192401	1	1376.34322992403	2	1255.69541091977	29	1.0286861519071	1	15	16	14	7	45	nein	nein
59	pushPullEmp	20150804T122343	11	m	23	r	1	10	5	59	0	sad	4	2	s_20	s_20	yes	29	high800	push	30	11	474.241176999911	push	812.600959999898	push	1	7	1302.15326991538	8	1427.19113691533	7	1155.02671491549	4	2218.59533192401	1	1376.34322992403	2	1255.69541091977	29	1.0286861519071	1	15	16	14	7	45	nein	nein
60	pushPullEmp	20150804T122351	11	m	23	r	1	10	6	60	0	sad	4	2	s_19	s_20	yes	29	low400	pull	30	11	959.243842000096	pull	1405.04614000009	pull	1	7	1302.15326991538	8	1427.19113691533	7	1155.02671491549	4	2218.59533192401	1	1376.34322992403	2	1255.69541091977	29	1.0286861519071	1	15	16	14	7	45	nein	nein
61	pushPullEmp	20150804T122431	11	m	23	r	1	11	1	61	0	neutral	6	1	n_35	n_39	no	17	low400	pull	30	11	493.722857999846	pull	818.551485999824	pull	1	1	1683.46781693231	2	1428.53434592394	2	1695.5947369197	2	1714.22435197042	2	1970.70063491969	1	1062.26183391982	17	1.39529722090697	1	15	16	14	7	45	nein	nein
62	pushPullEmp	20150804T122438	11	m	23	r	1	11	2	62	0	neutral	6	1	n_33	n_39	no	17	high800	push	30	11	420.921782999931	push	730.631173000011	push	1	1	1683.46781693231	2	1428.53434592394	2	1695.5947369197	2	1714.22435197042	2	1970.70063491969	1	1062.26183391982	17	1.39529722090697	1	15	16	14	7	45	nein	nein
63	pushPullEmp	20150804T122444	11	m	23	r	1	11	3	63	0	neutral	6	1	n_34	n_39	no	17	high800	push	30	11	381.964295999845	push	681.768672999946	push	1	1	1683.46781693231	2	1428.53434592394	2	1695.5947369197	2	1714.22435197042	2	1970.70063491969	1	1062.26183391982	17	1.39529722090697	1	15	16	14	7	45	nein	nein
64	pushPullEmp	20150804T122454	11	m	23	r	1	11	4	64	0	neutral	6	1	n_32	n_39	no	17	low400	pull	30	11	460.219204999821	pull	3507.00183099992	pull	3	1	1683.46781693231	2	1428.53434592394	2	1695.5947369197	2	1714.22435197042	2	1970.70063491969	1	1062.26183391982	17	1.39529722090697	1	15	16	14	7	45	nein	nein
65	pushPullEmp	20150804T122502	11	m	23	r	1	11	5	65	0	neutral	6	1	n_31	n_39	no	17	high800	push	30	11	660.748739000022	push	1006.68927799993	push	1	1	1683.46781693231	2	1428.53434592394	2	1695.5947369197	2	1714.22435197042	2	1970.70063491969	1	1062.26183391982	17	1.39529722090697	1	15	16	14	7	45	nein	nein
66	pushPullEmp	20150804T122509	11	m	23	r	1	11	6	66	0	neutral	6	1	n_36	n_39	no	17	low400	pull	30	11	496.019148000078	pull	773.378802000143	pull	1	1	1683.46781693231	2	1428.53434592394	2	1695.5947369197	2	1714.22435197042	2	1970.70063491969	1	1062.26183391982	17	1.39529722090697	1	15	16	14	7	45	nein	nein
67	pushPullEmp	20150804T122549	11	m	23	r	1	12	1	67	0	neutral	3	1	n_17	n_17	yes	29	low400	pull	30	11	529.169045999974	pull	823.161410000106	pull	1	2	1047.52467990238	1	1358.14746391952	1	925.681843911661	1	847.381675920133	2	1423.53167488636	1	1932.66188191956	29	1.56189815991138	1	15	16	14	7	45	nein	nein
68	pushPullEmp	20150804T122556	11	m	23	r	1	12	2	68	0	neutral	3	1	n_15	n_17	yes	29	high800	push	30	11	420.306931000032	push	750.07764100008	push	1	2	1047.52467990238	1	1358.14746391952	1	925.681843911661	1	847.381675920133	2	1423.53167488636	1	1932.66188191956	29	1.56189815991138	1	15	16	14	7	45	nein	nein
69	pushPullEmp	20150804T122603	11	m	23	r	1	12	3	69	0	neutral	3	1	n_14	n_17	yes	29	low400	pull	30	11	498.530570000052	pull	815.584138000171	pull	1	2	1047.52467990238	1	1358.14746391952	1	925.681843911661	1	847.381675920133	2	1423.53167488636	1	1932.66188191956	29	1.56189815991138	1	15	16	14	7	45	nein	nein
70	pushPullEmp	20150804T122610	11	m	23	r	1	12	4	70	0	neutral	3	1	n_16	n_17	yes	29	high800	push	30	11	544.083804000005	pull	1114.96168499989	push	1	2	1047.52467990238	1	1358.14746391952	1	925.681843911661	1	847.381675920133	2	1423.53167488636	1	1932.66188191956	29	1.56189815991138	1	15	16	14	7	45	nein	nein
71	pushPullEmp	20150804T122617	11	m	23	r	1	12	5	71	0	neutral	3	1	n_18	n_17	yes	29	low400	pull	30	11	380.492498999596	pull	714.69620399976	pull	1	2	1047.52467990238	1	1358.14746391952	1	925.681843911661	1	847.381675920133	2	1423.53167488636	1	1932.66188191956	29	1.56189815991138	1	15	16	14	7	45	nein	nein
72	pushPullEmp	20150804T122625	11	m	23	r	1	12	6	72	0	neutral	3	1	n_13	n_17	yes	29	low400	pull	30	11	694.189091999902	pull	984.603933999693	pull	1	2	1047.52467990238	1	1358.14746391952	1	925.681843911661	1	847.381675920133	2	1423.53167488636	1	1932.66188191956	29	1.56189815991138	1	15	16	14	7	45	nein	nein
73	pushPullEmp	20150804T122705	11	m	23	r	1	13	1	73	0	stroke	3	3	h_15	h_38	no	17	high800	push	30	11	541.553117999982	push	795.392953999752	push	1	3	2667.66564592808	4	1926.16495893253	5	1714.55273393258	8	1330.74427492011	8	1345.27637492374	8	398.403073915233	17	1.33491758891159	1	15	16	14	7	45	nein	nein
74	pushPullEmp	20150804T122712	11	m	23	r	1	13	2	74	0	stroke	3	3	h_13	h_38	no	17	low400	pull	30	11	584.109169000025	pull	900.136172000297	pull	1	3	2667.66564592808	4	1926.16495893253	5	1714.55273393258	8	1330.74427492011	8	1345.27637492374	8	398.403073915233	17	1.33491758891159	1	15	16	14	7	45	nein	nein
75	pushPullEmp	20150804T122720	11	m	23	r	1	13	3	75	0	stroke	3	3	h_14	h_38	no	17	high800	push	30	11	523.0169310001	push	825.346080999978	push	1	3	2667.66564592808	4	1926.16495893253	5	1714.55273393258	8	1330.74427492011	8	1345.27637492374	8	398.403073915233	17	1.33491758891159	1	15	16	14	7	45	nein	nein
76	pushPullEmp	20150804T122727	11	m	23	r	1	13	4	76	0	stroke	3	3	h_17	h_38	no	17	low400	pull	30	11	614.806627000078	pull	981.295248999984	pull	1	3	2667.66564592808	4	1926.16495893253	5	1714.55273393258	8	1330.74427492011	8	1345.27637492374	8	398.403073915233	17	1.33491758891159	1	15	16	14	7	45	nein	nein
77	pushPullEmp	20150804T122734	11	m	23	r	1	13	5	77	0	stroke	3	3	h_16	h_38	no	17	low400	pull	30	11	473.483375999971	pull	862.345536000343	pull	1	3	2667.66564592808	4	1926.16495893253	5	1714.55273393258	8	1330.74427492011	8	1345.27637492374	8	398.403073915233	17	1.33491758891159	1	15	16	14	7	45	nein	nein
78	pushPullEmp	20150804T122741	11	m	23	r	1	13	6	78	0	stroke	3	3	h_18	h_38	no	17	high800	push	30	11	620.254743000103	push	892.384317000349	push	1	3	2667.66564592808	4	1926.16495893253	5	1714.55273393258	8	1330.74427492011	8	1345.27637492374	8	398.403073915233	17	1.33491758891159	1	15	16	14	7	45	nein	nein
79	pushPullEmp	20150804T122823	11	m	23	r	1	14	1	79	0	stroke	6	3	h_34	h_33	yes	29	high800	push	30	11	454.257086999751	push	719.464724999743	push	1	4	2256.55688093684	7	1512.66304192814	2	2072.662713932	8	1467.13748592356	8	1140.38467894943	8	2603.01592794531	29	1.41305743991961	1	15	16	14	7	45	nein	nein
80	pushPullEmp	20150804T122830	11	m	23	r	1	14	2	80	0	stroke	6	3	h_36	h_33	yes	29	low400	pull	30	11	379.117520000003	pull	672.583625999872	pull	1	4	2256.55688093684	7	1512.66304192814	2	2072.662713932	8	1467.13748592356	8	1140.38467894943	8	2603.01592794531	29	1.41305743991961	1	15	16	14	7	45	nein	nein
81	pushPullEmp	20150804T122837	11	m	23	r	1	14	3	81	0	stroke	6	3	h_35	h_33	yes	29	high800	push	30	11	410.555518000005	push	712.589505999953	push	1	4	2256.55688093684	7	1512.66304192814	2	2072.662713932	8	1467.13748592356	8	1140.38467894943	8	2603.01592794531	29	1.41305743991961	1	15	16	14	7	45	nein	nein
82	pushPullEmp	20150804T122844	11	m	23	r	1	14	4	82	0	stroke	6	3	h_31	h_33	yes	29	high800	push	30	11	635.348835999939	push	912.851338	push	1	4	2256.55688093684	7	1512.66304192814	2	2072.662713932	8	1467.13748592356	8	1140.38467894943	8	2603.01592794531	29	1.41305743991961	1	15	16	14	7	45	nein	nein
83	pushPullEmp	20150804T122851	11	m	23	r	1	14	5	83	0	stroke	6	3	h_32	h_33	yes	29	low400	pull	30	11	657.844490999949	pull	997.229074000032	pull	1	4	2256.55688093684	7	1512.66304192814	2	2072.662713932	8	1467.13748592356	8	1140.38467894943	8	2603.01592794531	29	1.41305743991961	1	15	16	14	7	45	nein	nein
84	pushPullEmp	20150804T122858	11	m	23	r	1	14	6	84	0	stroke	6	3	h_33	h_33	yes	29	low400	pull	30	11	535.65736200026	pull	859.402793999929	pull	1	4	2256.55688093684	7	1512.66304192814	2	2072.662713932	8	1467.13748592356	8	1140.38467894943	8	2603.01592794531	29	1.41305743991961	1	15	16	14	7	45	nein	nein
85	pushPullEmp	20150804T122946	11	m	23	r	1	15	1	85	0	neutral	5	1	n_28	n_38	no	17	high800	push	30	11	530.83383800013	push	822.917756000246	push	1	3	1229.23289691971	1	943.863189927924	3	832.941371927973	1	1018.06419892364	2	1218.40013693236	1	962.728369923752	17	1.58007782992354	1	15	16	14	7	45	nein	nein
86	pushPullEmp	20150804T122953	11	m	23	r	1	15	2	86	0	neutral	5	1	n_25	n_38	no	17	low400	pull	30	11	392.332906999949	pull	713.58263600005	pull	1	3	1229.23289691971	1	943.863189927924	3	832.941371927973	1	1018.06419892364	2	1218.40013693236	1	962.728369923752	17	1.58007782992354	1	15	16	14	7	45	nein	nein
87	pushPullEmp	20150804T123000	11	m	23	r	1	15	3	87	0	neutral	5	1	n_27	n_38	no	17	high800	push	30	11	543.421239000148	push	918.700928999991	push	1	3	1229.23289691971	1	943.863189927924	3	832.941371927973	1	1018.06419892364	2	1218.40013693236	1	962.728369923752	17	1.58007782992354	1	15	16	14	7	45	nein	nein
88	pushPullEmp	20150804T123007	11	m	23	r	1	15	4	88	0	neutral	5	1	n_29	n_38	no	17	low400	pull	30	11	522.071049000151	pull	887.654727000045	pull	1	3	1229.23289691971	1	943.863189927924	3	832.941371927973	1	1018.06419892364	2	1218.40013693236	1	962.728369923752	17	1.58007782992354	1	15	16	14	7	45	nein	nein
89	pushPullEmp	20150804T123014	11	m	23	r	1	15	5	89	0	neutral	5	1	n_30	n_38	no	17	low400	pull	30	11	433.860142999838	pull	725.096888999706	pull	1	3	1229.23289691971	1	943.863189927924	3	832.941371927973	1	1018.06419892364	2	1218.40013693236	1	962.728369923752	17	1.58007782992354	1	15	16	14	7	45	nein	nein
90	pushPullEmp	20150804T123021	11	m	23	r	1	15	6	90	0	neutral	5	1	n_26	n_38	no	17	high800	push	30	11	759.291964000207	push	1031.67702300025	push	1	3	1229.23289691971	1	943.863189927924	3	832.941371927973	1	1018.06419892364	2	1218.40013693236	1	962.728369923752	17	1.58007782992354	1	15	16	14	7	45	nein	nein
91	pushPullEmp	20150804T123059	11	m	23	r	1	16	1	91	0	neutral	2	1	n_7	n_12	yes	29	high800	push	30	11	433.783059999863	push	748.609681999918	push	1	3	1793.91929794883	1	968.352455927743	2	985.926567923798	3	2314.01590492396	3	2746.56757594084	1	1211.73921694117	29	2.35563797991972	1	15	16	14	7	45	nein	nein
92	pushPullEmp	20150804T123106	11	m	23	r	1	16	2	92	0	neutral	2	1	n_11	n_12	yes	29	low400	pull	30	11	431.944709999996	pull	738.917779999909	pull	1	3	1793.91929794883	1	968.352455927743	2	985.926567923798	3	2314.01590492396	3	2746.56757594084	1	1211.73921694117	29	2.35563797991972	1	15	16	14	7	45	nein	nein
93	pushPullEmp	20150804T123113	11	m	23	r	1	16	3	93	0	neutral	2	1	n_9	n_12	yes	29	high800	push	30	11	535.749001000207	push	830.782207000178	push	1	3	1793.91929794883	1	968.352455927743	2	985.926567923798	3	2314.01590492396	3	2746.56757594084	1	1211.73921694117	29	2.35563797991972	1	15	16	14	7	45	nein	nein
94	pushPullEmp	20150804T123120	11	m	23	r	1	16	4	94	0	neutral	2	1	n_8	n_12	yes	29	low400	pull	30	11	521.225508000389	pull	800.932945000004	pull	1	3	1793.91929794883	1	968.352455927743	2	985.926567923798	3	2314.01590492396	3	2746.56757594084	1	1211.73921694117	29	2.35563797991972	1	15	16	14	7	45	nein	nein
95	pushPullEmp	20150804T123127	11	m	23	r	1	16	5	95	0	neutral	2	1	n_12	n_12	yes	29	high800	push	30	11	455.946148999719	push	938.746357000018	push	1	3	1793.91929794883	1	968.352455927743	2	985.926567923798	3	2314.01590492396	3	2746.56757594084	1	1211.73921694117	29	2.35563797991972	1	15	16	14	7	45	nein	nein
96	pushPullEmp	20150804T123134	11	m	23	r	1	16	6	96	0	neutral	2	1	n_10	n_12	yes	29	high800	push	30	11	1018.42572700009	push	1388.57128100001	push	1	3	1793.91929794883	1	968.352455927743	2	985.926567923798	3	2314.01590492396	3	2746.56757594084	1	1211.73921694117	29	2.35563797991972	1	15	16	14	7	45	nein	nein
97	pushPullEmp	20150804T123216	11	m	23	r	1	17	1	97	0	stroke	1	3	h_2	h_37	no	17	high800	push	30	11	443.191426000434	push	714.107157000039	push	1	3	2807.84376196652	6	2228.75688992417	4	1439.80484889835	7	1730.51134491971	5	1610.45350592804	8	1319.59018892803	17	3.24488355192807	1	15	16	14	7	45	nein	nein
98	pushPullEmp	20150804T123223	11	m	23	r	1	17	2	98	0	stroke	1	3	h_1	h_37	no	17	low400	pull	30	11	480.736504999735	pull	771.9699360001	pull	1	3	2807.84376196652	6	2228.75688992417	4	1439.80484889835	7	1730.51134491971	5	1610.45350592804	8	1319.59018892803	17	3.24488355192807	1	15	16	14	7	45	nein	nein
99	pushPullEmp	20150804T123230	11	m	23	r	1	17	3	99	0	stroke	1	3	h_6	h_37	no	17	high800	push	30	11	545.583790999994	push	809.584398000065	push	1	3	2807.84376196652	6	2228.75688992417	4	1439.80484889835	7	1730.51134491971	5	1610.45350592804	8	1319.59018892803	17	3.24488355192807	1	15	16	14	7	45	nein	nein
100	pushPullEmp	20150804T123237	11	m	23	r	1	17	4	100	0	stroke	1	3	h_3	h_37	no	17	low400	pull	30	11	521.303888000039	pull	863.400989000074	pull	1	3	2807.84376196652	6	2228.75688992417	4	1439.80484889835	7	1730.51134491971	5	1610.45350592804	8	1319.59018892803	17	3.24488355192807	1	15	16	14	7	45	nein	nein
101	pushPullEmp	20150804T123244	11	m	23	r	1	17	5	101	0	stroke	1	3	h_5	h_37	no	17	low400	pull	30	11	601.487769000305	pull	996.849565999928	pull	1	3	2807.84376196652	6	2228.75688992417	4	1439.80484889835	7	1730.51134491971	5	1610.45350592804	8	1319.59018892803	17	3.24488355192807	1	15	16	14	7	45	nein	nein
102	pushPullEmp	20150804T123251	11	m	23	r	1	17	6	102	0	stroke	1	3	h_4	h_37	no	17	high800	push	30	11	459.703901999845	push	813.317881999708	push	1	3	2807.84376196652	6	2228.75688992417	4	1439.80484889835	7	1730.51134491971	5	1610.45350592804	8	1319.59018892803	17	3.24488355192807	1	15	16	14	7	45	nein	nein
103	pushPullEmp	20150804T123336	11	m	23	r	1	18	1	103	0	stroke	4	3	h_21	h_39	no	17	low400	pull	30	11	477.411900999759	pull	777.108416999799	pull	1	4	2470.88406090688	6	2004.42041892393	5	1706.06399391545	6	1458.0344038859	7	2176.72398691138	8	1359.82027192813	17	1.31502331489855	1	15	16	14	7	45	nein	nein
104	pushPullEmp	20150804T123343	11	m	23	r	1	18	2	104	0	stroke	4	3	h_19	h_39	no	17	high800	push	30	11	390.047596000026	push	731.726201999758	push	1	4	2470.88406090688	6	2004.42041892393	5	1706.06399391545	6	1458.0344038859	7	2176.72398691138	8	1359.82027192813	17	1.31502331489855	1	15	16	14	7	45	nein	nein
105	pushPullEmp	20150804T123350	11	m	23	r	1	18	3	105	0	stroke	4	3	h_23	h_39	no	17	low400	pull	30	11	412.289276000029	pull	743.74299299996	pull	1	4	2470.88406090688	6	2004.42041892393	5	1706.06399391545	6	1458.0344038859	7	2176.72398691138	8	1359.82027192813	17	1.31502331489855	1	15	16	14	7	45	nein	nein
106	pushPullEmp	20150804T123357	11	m	23	r	1	18	4	106	0	stroke	4	3	h_20	h_39	no	17	low400	pull	30	11	437.442911999919	pull	775.501760999854	pull	1	4	2470.88406090688	6	2004.42041892393	5	1706.06399391545	6	1458.0344038859	7	2176.72398691138	8	1359.82027192813	17	1.31502331489855	1	15	16	14	7	45	nein	nein
107	pushPullEmp	20150804T123404	11	m	23	r	1	18	5	107	0	stroke	4	3	h_24	h_39	no	17	high800	push	30	11	559.466989000048	push	874.312855999851	push	1	4	2470.88406090688	6	2004.42041892393	5	1706.06399391545	6	1458.0344038859	7	2176.72398691138	8	1359.82027192813	17	1.31502331489855	1	15	16	14	7	45	nein	nein
108	pushPullEmp	20150804T123411	11	m	23	r	1	18	6	108	0	stroke	4	3	h_22	h_39	no	17	high800	push	30	11	470.590938000081	push	764.155535000195	push	1	4	2470.88406090688	6	2004.42041892393	5	1706.06399391545	6	1458.0344038859	7	2176.72398691138	8	1359.82027192813	17	1.31502331489855	1	15	16	14	7	45	nein	nein
109	pushPullEmp	20150804T123459	11	m	23	r	1	19	1	109	0	sad	3	2	s_15	s_16	yes	29	high800	push	30	11	586.159548000163	push	856.276624000297	push	1	7	1244.22569092803	7	1761.5419999197	6	1446.05952593201	5	1347.49228092778	3	1379.06538993229	8	769.97552292778	17	1.16614573792367	2	15	16	14	7	45	nein	nein
110	pushPullEmp	20150804T123506	11	m	23	r	1	19	2	110	0	sad	3	2	s_17	s_16	yes	29	low400	pull	30	11	449.918534999691	pull	860.525896999756	pull	1	7	1244.22569092803	7	1761.5419999197	6	1446.05952593201	5	1347.49228092778	3	1379.06538993229	8	769.97552292778	17	1.16614573792367	2	15	16	14	7	45	nein	nein
111	pushPullEmp	20150804T123513	11	m	23	r	1	19	3	111	0	sad	3	2	s_18	s_16	yes	29	high800	push	30	11	591.346356999911	push	1000.57276299993	push	1	7	1244.22569092803	7	1761.5419999197	6	1446.05952593201	5	1347.49228092778	3	1379.06538993229	8	769.97552292778	17	1.16614573792367	2	15	16	14	7	45	nein	nein
112	pushPullEmp	20150804T123520	11	m	23	r	1	19	4	112	0	sad	3	2	s_13	s_16	yes	29	high800	push	30	11	517.329610999994	push	830.705178000087	push	1	7	1244.22569092803	7	1761.5419999197	6	1446.05952593201	5	1347.49228092778	3	1379.06538993229	8	769.97552292778	17	1.16614573792367	2	15	16	14	7	45	nein	nein
113	pushPullEmp	20150804T123528	11	m	23	r	1	19	5	113	0	sad	3	2	s_14	s_16	yes	29	low400	pull	30	11	428.420285999986	pull	1712.40677699971	pull	1	7	1244.22569092803	7	1761.5419999197	6	1446.05952593201	5	1347.49228092778	3	1379.06538993229	8	769.97552292778	17	1.16614573792367	2	15	16	14	7	45	nein	nein
114	pushPullEmp	20150804T123535	11	m	23	r	1	19	6	114	0	sad	3	2	s_16	s_16	yes	29	high800	push	30	11	573.32460299979	push	1018.78052699961	push	1	7	1244.22569092803	7	1761.5419999197	6	1446.05952593201	5	1347.49228092778	3	1379.06538993229	8	769.97552292778	17	1.16614573792367	2	15	16	14	7	45	nein	nein
115	pushPullEmp	20150804T123616	11	m	23	r	1	20	1	115	0	sad	1	2	s_2	s_37	no	17	low400	pull	30	11	595.454194999642	pull	906.647542999603	pull	1	7	2149.98863092796	6	2066.43455791937	7	1501.49480492792	3	1589.79561792785	2	1442.13247691141	1	960.290660919782	17	2.55415143892378	1	15	16	14	7	45	nein	nein
116	pushPullEmp	20150804T123623	11	m	23	r	1	20	2	116	0	sad	1	2	s_6	s_37	no	17	high800	push	30	11	466.176223000166	push	747.014251000001	push	1	7	2149.98863092796	6	2066.43455791937	7	1501.49480492792	3	1589.79561792785	2	1442.13247691141	1	960.290660919782	17	2.55415143892378	1	15	16	14	7	45	nein	nein
117	pushPullEmp	20150804T123630	11	m	23	r	1	20	3	117	0	sad	1	2	s_3	s_37	no	17	low400	pull	30	11	610.168351999964	pull	907.441784000075	pull	1	7	2149.98863092796	6	2066.43455791937	7	1501.49480492792	3	1589.79561792785	2	1442.13247691141	1	960.290660919782	17	2.55415143892378	1	15	16	14	7	45	nein	nein
118	pushPullEmp	20150804T123637	11	m	23	r	1	20	4	118	0	sad	1	2	s_4	s_37	no	17	high800	push	30	11	641.930976999996	push	923.929916000001	push	1	7	2149.98863092796	6	2066.43455791937	7	1501.49480492792	3	1589.79561792785	2	1442.13247691141	1	960.290660919782	17	2.55415143892378	1	15	16	14	7	45	nein	nein
119	pushPullEmp	20150804T123644	11	m	23	r	1	20	5	119	0	sad	1	2	s_1	s_37	no	17	low400	pull	30	11	451.447786999874	pull	728.225195999679	pull	1	7	2149.98863092796	6	2066.43455791937	7	1501.49480492792	3	1589.79561792785	2	1442.13247691141	1	960.290660919782	17	2.55415143892378	1	15	16	14	7	45	nein	nein
120	pushPullEmp	20150804T123651	11	m	23	r	1	20	6	120	0	sad	1	2	s_5	s_37	no	17	low400	pull	30	11	556.501570000208	pull	805.764354999908	pull	1	7	2149.98863092796	6	2066.43455791937	7	1501.49480492792	3	1589.79561792785	2	1442.13247691141	1	960.290660919782	17	2.55415143892378	1	15	16	14	7	45	nein	nein
[truncated: 28 more columns]
