# Supplementary material for: Empathic concern and personal distress depend on situational but not dispositional factors
Source: PLoS One. 2019 Nov 14;14(11):e0225102. doi: 10.1371/journal.pone.0225102 (PMC6855434; doi:10.1371/journal.pone.0225102)
Supplement: S3 File — (ZIP) [file pone.0225102.s004.zip › Results/pushPullEmp_10_avg.txt]

expName	date	vpNum	gender	age	handedness	respMapping	block	trial	trialCount	practice	picType	picBlock	picTypeNum	picName	memPicName	memPicPresent	memPicCorrKey	tone	respDirection	panas1Pos	panas1Neg	movementOnset	movementOnsetDirection	movementOffset	movementOffsetDirection	correct	respKeyTender	respTimeTender	respKeyCompassionate	respTimeCompassionate	respKeyMoved	respTimeMoved	respKeyWorried	respTimeWorried	respKeyDistressed	respTimeDistressed	respKeyAlarmed	respTimeAlarmed	memRespKey	memRespTime	correctMemTask	fs	ec	pt	pd	empathy	pqQ1	pqQ2	panas2Pos
1	pushPullEmp	20150806T152241	10	m	23	r	2	1	1	1	1	practice	2	4	p_11	p_8	yes	29	low400	push	29	11	1166.98659199997	push	1872.62078099835	pull	2	1	1085.67279400086	1	858.19058999914	2	7468.15829399929	1	2279.51715099698	1	928.546237999399	1	1055.46821299868	29	3.02227322000181	1	15	18	20	12	53	nein	nein
2	pushPullEmp	20150806T152250	10	m	23	r	2	1	2	2	1	practice	2	4	p_9	p_8	yes	29	high800	pull	29	11	2181.57018599857	pull	2678.67155600004	pull	3	1	1085.67279400086	1	858.19058999914	2	7468.15829399929	1	2279.51715099698	1	928.546237999399	1	1055.46821299868	29	3.02227322000181	1	15	18	20	12	53	nein	nein
3	pushPullEmp	20150806T152258	10	m	23	r	2	1	3	3	1	practice	2	4	p_12	p_8	yes	29	low400	push	29	11	1540.25695799908	push	2129.26200399932	push	3	1	1085.67279400086	1	858.19058999914	2	7468.15829399929	1	2279.51715099698	1	928.546237999399	1	1055.46821299868	29	3.02227322000181	1	15	18	20	12	53	nein	nein
4	pushPullEmp	20150806T152307	10	m	23	r	2	1	4	4	1	practice	2	4	p_7	p_8	yes	29	low400	push	29	11	491.001902001997	push	953.451712000358	push	1	1	1085.67279400086	1	858.19058999914	2	7468.15829399929	1	2279.51715099698	1	928.546237999399	1	1055.46821299868	29	3.02227322000181	1	15	18	20	12	53	nein	nein
5	pushPullEmp	20150806T152314	10	m	23	r	2	1	5	5	1	practice	2	4	p_10	p_8	yes	29	high800	pull	29	11	686.457911000005	pull	1029.54339999935	pull	1	1	1085.67279400086	1	858.19058999914	2	7468.15829399929	1	2279.51715099698	1	928.546237999399	1	1055.46821299868	29	3.02227322000181	1	15	18	20	12	53	nein	nein
6	pushPullEmp	20150806T152323	10	m	23	r	2	1	6	6	1	practice	2	4	p_8	p_8	yes	29	high800	pull	29	11	865.536457999639	pull	1188.02912299967	pull	1	1	1085.67279400086	1	858.19058999914	2	7468.15829399929	1	2279.51715099698	1	928.546237999399	1	1055.46821299868	29	3.02227322000181	1	15	18	20	12	53	nein	nein
7	pushPullEmp	20150806T152420	10	m	23	r	2	2	1	7	1	practice	1	4	p_5	p_13	no	17	low400	push	29	11	559.827592001151	push	974.706388998224	push	1	1	4686.49379699855	1	1766.31245899989	1	1456.68157299951	1	934.696665997762	1	589.541265999287	1	3335.28738799941	17	3.1973397360016	1	15	18	20	12	53	nein	nein
8	pushPullEmp	20150806T152428	10	m	23	r	2	2	2	8	1	practice	1	4	p_6	p_13	no	17	low400	push	29	11	531.565923999849	push	927.559646999114	push	1	1	4686.49379699855	1	1766.31245899989	1	1456.68157299951	1	934.696665997762	1	589.541265999287	1	3335.28738799941	17	3.1973397360016	1	15	18	20	12	53	nein	nein
9	pushPullEmp	20150806T152435	10	m	23	r	2	2	3	9	1	practice	1	4	p_3	p_13	no	17	high800	pull	29	11	481.77936200166	pull	782.183048001869	pull	1	1	4686.49379699855	1	1766.31245899989	1	1456.68157299951	1	934.696665997762	1	589.541265999287	1	3335.28738799941	17	3.1973397360016	1	15	18	20	12	53	nein	nein
10	pushPullEmp	20150806T152444	10	m	23	r	2	2	4	10	1	practice	1	4	p_2	p_13	no	17	high800	pull	29	11	1156.70730499813	push	1547.31050299859	push	2	1	4686.49379699855	1	1766.31245899989	1	1456.68157299951	1	934.696665997762	1	589.541265999287	1	3335.28738799941	17	3.1973397360016	1	15	18	20	12	53	nein	nein
11	pushPullEmp	20150806T152452	10	m	23	r	2	2	5	11	1	practice	1	4	p_1	p_13	no	17	high800	pull	29	11	965.434133001603	pull	1272.09062400207	pull	1	1	4686.49379699855	1	1766.31245899989	1	1456.68157299951	1	934.696665997762	1	589.541265999287	1	3335.28738799941	17	3.1973397360016	1	15	18	20	12	53	nein	nein
12	pushPullEmp	20150806T152459	10	m	23	r	2	2	6	12	1	practice	1	4	p_4	p_13	no	17	low400	push	29	11	574.620550999389	push	958.656549998414	push	1	1	4686.49379699855	1	1766.31245899989	1	1456.68157299951	1	934.696665997762	1	589.541265999287	1	3335.28738799941	17	3.1973397360016	1	15	18	20	12	53	nein	nein
13	pushPullEmp	20150806T152548	10	m	23	r	2	3	1	13	0	neutral	4	1	n_19	n_37	no	17	high800	pull	29	11	500.780514000624	pull	782.390010000498	pull	1	1	1149.56286499728	2	1715.97867499804	1	1681.99110699788	1	910.762135998084	1	703.916147998825	1	2809.98760199873	17	2.4456340550023	1	15	18	20	12	53	nein	nein
14	pushPullEmp	20150806T152555	10	m	23	r	2	3	2	14	0	neutral	4	1	n_20	n_37	no	17	high800	pull	29	11	548.843916002108	pull	803.883519000403	pull	1	1	1149.56286499728	2	1715.97867499804	1	1681.99110699788	1	910.762135998084	1	703.916147998825	1	2809.98760199873	17	2.4456340550023	1	15	18	20	12	53	nein	nein
15	pushPullEmp	20150806T152602	10	m	23	r	2	3	3	15	0	neutral	4	1	n_24	n_37	no	17	low400	push	29	11	421.183272002148	push	819.655888000038	push	1	1	1149.56286499728	2	1715.97867499804	1	1681.99110699788	1	910.762135998084	1	703.916147998825	1	2809.98760199873	17	2.4456340550023	1	15	18	20	12	53	nein	nein
16	pushPullEmp	20150806T152609	10	m	23	r	2	3	4	16	0	neutral	4	1	n_22	n_37	no	17	high800	pull	29	11	509.575283001439	pull	790.370123001892	pull	1	1	1149.56286499728	2	1715.97867499804	1	1681.99110699788	1	910.762135998084	1	703.916147998825	1	2809.98760199873	17	2.4456340550023	1	15	18	20	12	53	nein	nein
17	pushPullEmp	20150806T152617	10	m	23	r	2	3	5	17	0	neutral	4	1	n_21	n_37	no	17	low400	push	29	11	388.044508998864	push	745.294175997406	push	1	1	1149.56286499728	2	1715.97867499804	1	1681.99110699788	1	910.762135998084	1	703.916147998825	1	2809.98760199873	17	2.4456340550023	1	15	18	20	12	53	nein	nein
18	pushPullEmp	20150806T152624	10	m	23	r	2	3	6	18	0	neutral	4	1	n_23	n_37	no	17	high800	pull	29	11	792.316075999319	pull	1048.66488800244	pull	1	1	1149.56286499728	2	1715.97867499804	1	1681.99110699788	1	910.762135998084	1	703.916147998825	1	2809.98760199873	17	2.4456340550023	1	15	18	20	12	53	nein	nein
19	pushPullEmp	20150806T152705	10	m	23	r	2	4	1	19	0	neutral	2	1	n_11	n_8	yes	29	low400	push	29	11	488.31188199902	push	847.299347998254	push	1	1	602.253224999004	1	1237.29248900054	1	483.262243000354	1	860.607085000083	1	685.302594996756	1	2608.99936199712	29	2.69083639000019	1	15	18	20	12	53	nein	nein
20	pushPullEmp	20150806T152713	10	m	23	r	2	4	2	20	0	neutral	2	1	n_12	n_8	yes	29	low400	push	29	11	524.393288999912	push	851.949107999739	push	1	1	602.253224999004	1	1237.29248900054	1	483.262243000354	1	860.607085000083	1	685.302594996756	1	2608.99936199712	29	2.69083639000019	1	15	18	20	12	53	nein	nein
21	pushPullEmp	20150806T152720	10	m	23	r	2	4	3	21	0	neutral	2	1	n_7	n_8	yes	29	high800	pull	29	11	543.91961200154	pull	850.806327001104	pull	1	1	602.253224999004	1	1237.29248900054	1	483.262243000354	1	860.607085000083	1	685.302594996756	1	2608.99936199712	29	2.69083639000019	1	15	18	20	12	53	nein	nein
22	pushPullEmp	20150806T152728	10	m	23	r	2	4	4	22	0	neutral	2	1	n_8	n_8	yes	29	low400	push	29	11	402.704430998099	push	797.771895998565	push	1	1	602.253224999004	1	1237.29248900054	1	483.262243000354	1	860.607085000083	1	685.302594996756	1	2608.99936199712	29	2.69083639000019	1	15	18	20	12	53	nein	nein
23	pushPullEmp	20150806T152735	10	m	23	r	2	4	5	23	0	neutral	2	1	n_10	n_8	yes	29	high800	pull	29	11	492.711467998859	pull	794.663334999612	pull	1	1	602.253224999004	1	1237.29248900054	1	483.262243000354	1	860.607085000083	1	685.302594996756	1	2608.99936199712	29	2.69083639000019	1	15	18	20	12	53	nein	nein
24	pushPullEmp	20150806T152743	10	m	23	r	2	4	6	24	0	neutral	2	1	n_9	n_8	yes	29	low400	push	29	11	710.710808997741	push	1071.49534399933	push	1	1	602.253224999004	1	1237.29248900054	1	483.262243000354	1	860.607085000083	1	685.302594996756	1	2608.99936199712	29	2.69083639000019	1	15	18	20	12	53	nein	nein
25	pushPullEmp	20150806T152827	10	m	23	r	2	5	1	25	0	sad	4	2	s_19	s_19	yes	29	high800	pull	29	11	465.236757997744	push	854.243490000343	push	2	3	1131.65046200083	5	1166.48617700048	4	1214.64591899712	3	2611.93106300198	1	1258.06518099853	1	1096.57485599746	29	2.67823328499799	1	15	18	20	12	53	nein	nein
26	pushPullEmp	20150806T152835	10	m	23	r	2	5	2	26	0	sad	4	2	s_21	s_19	yes	29	low400	push	29	11	439.133927999937	push	803.898241999268	push	1	3	1131.65046200083	5	1166.48617700048	4	1214.64591899712	3	2611.93106300198	1	1258.06518099853	1	1096.57485599746	29	2.67823328499799	1	15	18	20	12	53	nein	nein
27	pushPullEmp	20150806T152842	10	m	23	r	2	5	3	27	0	sad	4	2	s_23	s_19	yes	29	high800	pull	29	11	462.792413999414	pull	740.930565999297	pull	1	3	1131.65046200083	5	1166.48617700048	4	1214.64591899712	3	2611.93106300198	1	1258.06518099853	1	1096.57485599746	29	2.67823328499799	1	15	18	20	12	53	nein	nein
28	pushPullEmp	20150806T152850	10	m	23	r	2	5	4	28	0	sad	4	2	s_20	s_19	yes	29	high800	pull	29	11	550.870262998709	pull	815.226959998748	pull	1	3	1131.65046200083	5	1166.48617700048	4	1214.64591899712	3	2611.93106300198	1	1258.06518099853	1	1096.57485599746	29	2.67823328499799	1	15	18	20	12	53	nein	nein
29	pushPullEmp	20150806T152857	10	m	23	r	2	5	5	29	0	sad	4	2	s_22	s_19	yes	29	low400	push	29	11	474.446697999956	push	858.451055001642	push	1	3	1131.65046200083	5	1166.48617700048	4	1214.64591899712	3	2611.93106300198	1	1258.06518099853	1	1096.57485599746	29	2.67823328499799	1	15	18	20	12	53	nein	nein
30	pushPullEmp	20150806T152905	10	m	23	r	2	5	6	30	0	sad	4	2	s_24	s_19	yes	29	high800	pull	29	11	495.707059001987	pull	786.020979000867	pull	1	3	1131.65046200083	5	1166.48617700048	4	1214.64591899712	3	2611.93106300198	1	1258.06518099853	1	1096.57485599746	29	2.67823328499799	1	15	18	20	12	53	nein	nein
31	pushPullEmp	20150806T152948	10	m	23	r	2	6	1	31	0	sad	6	2	s_32	s_39	no	17	high800	pull	29	11	518.626117997977	push	909.012808998436	push	2	5	1422.60467599772	5	1265.51783400282	4	4637.92997900237	1	852.49634000138	1	1045.17084300096	1	1010.96317399788	17	2.02270736300125	1	15	18	20	12	53	nein	nein
32	pushPullEmp	20150806T152956	10	m	23	r	2	6	2	32	0	sad	6	2	s_36	s_39	no	17	low400	push	29	11	478.424451000028	push	856.798124997003	push	1	5	1422.60467599772	5	1265.51783400282	4	4637.92997900237	1	852.49634000138	1	1045.17084300096	1	1010.96317399788	17	2.02270736300125	1	15	18	20	12	53	nein	nein
33	pushPullEmp	20150806T153003	10	m	23	r	2	6	3	33	0	sad	6	2	s_31	s_39	no	17	high800	pull	29	11	477.639714000252	pull	901.316843998648	pull	1	5	1422.60467599772	5	1265.51783400282	4	4637.92997900237	1	852.49634000138	1	1045.17084300096	1	1010.96317399788	17	2.02270736300125	1	15	18	20	12	53	nein	nein
34	pushPullEmp	20150806T153011	10	m	23	r	2	6	4	34	0	sad	6	2	s_35	s_39	no	17	low400	push	29	11	576.946334999666	push	931.761871000053	push	1	5	1422.60467599772	5	1265.51783400282	4	4637.92997900237	1	852.49634000138	1	1045.17084300096	1	1010.96317399788	17	2.02270736300125	1	15	18	20	12	53	nein	nein
35	pushPullEmp	20150806T153018	10	m	23	r	2	6	5	35	0	sad	6	2	s_33	s_39	no	17	high800	pull	29	11	571.657599000086	pull	901.482107000542	pull	1	5	1422.60467599772	5	1265.51783400282	4	4637.92997900237	1	852.49634000138	1	1045.17084300096	1	1010.96317399788	17	2.02270736300125	1	15	18	20	12	53	nein	nein
36	pushPullEmp	20150806T153026	10	m	23	r	2	6	6	36	0	sad	6	2	s_34	s_39	no	17	low400	push	29	11	498.586967000738	push	842.239198001043	push	1	5	1422.60467599772	5	1265.51783400282	4	4637.92997900237	1	852.49634000138	1	1045.17084300096	1	1010.96317399788	17	2.02270736300125	1	15	18	20	12	53	nein	nein
37	pushPullEmp	20150806T153109	10	m	23	r	2	7	1	37	0	stroke	5	3	h_27	h_30	yes	29	high800	pull	29	11	500.090654996602	pull	798.061444997875	pull	1	1	3139.02145499742	4	1412.55019500022	2	1874.89285999982	3	3207.51299300173	2	1947.24922100067	3	1730.26547100017	29	2.14433425799871	1	15	18	20	12	53	nein	nein
38	pushPullEmp	20150806T153117	10	m	23	r	2	7	2	38	0	stroke	5	3	h_28	h_30	yes	29	high800	pull	29	11	689.916497001017	pull	977.650844000076	pull	1	1	3139.02145499742	4	1412.55019500022	2	1874.89285999982	3	3207.51299300173	2	1947.24922100067	3	1730.26547100017	29	2.14433425799871	1	15	18	20	12	53	nein	nein
39	pushPullEmp	20150806T153124	10	m	23	r	2	7	3	39	0	stroke	5	3	h_29	h_30	yes	29	low400	push	29	11	530.688483001839	push	924.018361001188	push	1	1	3139.02145499742	4	1412.55019500022	2	1874.89285999982	3	3207.51299300173	2	1947.24922100067	3	1730.26547100017	29	2.14433425799871	1	15	18	20	12	53	nein	nein
40	pushPullEmp	20150806T153132	10	m	23	r	2	7	4	40	0	stroke	5	3	h_30	h_30	yes	29	high800	pull	29	11	659.330167999637	pull	955.081211998826	pull	1	1	3139.02145499742	4	1412.55019500022	2	1874.89285999982	3	3207.51299300173	2	1947.24922100067	3	1730.26547100017	29	2.14433425799871	1	15	18	20	12	53	nein	nein
41	pushPullEmp	20150806T153139	10	m	23	r	2	7	5	41	0	stroke	5	3	h_25	h_30	yes	29	high800	pull	29	11	584.053212998086	pull	874.67693399897	pull	1	1	3139.02145499742	4	1412.55019500022	2	1874.89285999982	3	3207.51299300173	2	1947.24922100067	3	1730.26547100017	29	2.14433425799871	1	15	18	20	12	53	nein	nein
42	pushPullEmp	20150806T153147	10	m	23	r	2	7	6	42	0	stroke	5	3	h_26	h_30	yes	29	low400	push	29	11	692.484869999229	push	1064.92583400095	push	1	1	3139.02145499742	4	1412.55019500022	2	1874.89285999982	3	3207.51299300173	2	1947.24922100067	3	1730.26547100017	29	2.14433425799871	1	15	18	20	12	53	nein	nein
43	pushPullEmp	20150806T153253	10	m	23	r	2	8	1	43	0	stroke	4	3	h_19	h_39	no	17	high800	pull	29	11	501.329701000126	pull	787.02983499816	pull	1	1	2091.27218499998	3	1925.52731199976	1	848.487159000797	1	1079.07062899903	1	1795.52151399912	2	3888.88208100252	17	2.47227006700268	1	15	18	20	12	53	nein	nein
44	pushPullEmp	20150806T153301	10	m	23	r	2	8	2	44	0	stroke	4	3	h_21	h_39	no	17	low400	push	29	11	431.495508996595	push	796.817643999821	push	1	1	2091.27218499998	3	1925.52731199976	1	848.487159000797	1	1079.07062899903	1	1795.52151399912	2	3888.88208100252	17	2.47227006700268	1	15	18	20	12	53	nein	nein
45	pushPullEmp	20150806T153307	10	m	23	r	2	8	3	45	0	stroke	4	3	h_22	h_39	no	17	high800	pull	29	11	421.675557000824	pull	755.224037998531	pull	1	1	2091.27218499998	3	1925.52731199976	1	848.487159000797	1	1079.07062899903	1	1795.52151399912	2	3888.88208100252	17	2.47227006700268	1	15	18	20	12	53	nein	nein
46	pushPullEmp	20150806T153315	10	m	23	r	2	8	4	46	0	stroke	4	3	h_20	h_39	no	17	low400	push	29	11	480.24537700176	push	808.046369001298	push	1	1	2091.27218499998	3	1925.52731199976	1	848.487159000797	1	1079.07062899903	1	1795.52151399912	2	3888.88208100252	17	2.47227006700268	1	15	18	20	12	53	nein	nein
47	pushPullEmp	20150806T153322	10	m	23	r	2	8	5	47	0	stroke	4	3	h_23	h_39	no	17	high800	pull	29	11	564.66431400177	pull	886.066063000821	pull	1	1	2091.27218499998	3	1925.52731199976	1	848.487159000797	1	1079.07062899903	1	1795.52151399912	2	3888.88208100252	17	2.47227006700268	1	15	18	20	12	53	nein	nein
48	pushPullEmp	20150806T153330	10	m	23	r	2	8	6	48	0	stroke	4	3	h_24	h_39	no	17	low400	push	29	11	531.368439998099	push	920.39577299793	push	1	1	2091.27218499998	3	1925.52731199976	1	848.487159000797	1	1079.07062899903	1	1795.52151399912	2	3888.88208100252	17	2.47227006700268	1	15	18	20	12	53	nein	nein
49	pushPullEmp	20150806T153416	10	m	23	r	2	9	1	49	0	sad	1	2	s_2	s_37	no	17	high800	pull	29	11	551.797473998799	pull	865.765374000242	pull	1	4	1148.68023799863	5	1226.00386499835	5	1328.77917899896	2	756.912971999554	2	2294.43955900206	3	2272.11535199967	17	2.12903566299792	1	15	18	20	12	53	nein	nein
50	pushPullEmp	20150806T153423	10	m	23	r	2	9	2	50	0	sad	1	2	s_4	s_37	no	17	high800	pull	29	11	544.942965999217	pull	810.501714999991	pull	1	4	1148.68023799863	5	1226.00386499835	5	1328.77917899896	2	756.912971999554	2	2294.43955900206	3	2272.11535199967	17	2.12903566299792	1	15	18	20	12	53	nein	nein
51	pushPullEmp	20150806T153431	10	m	23	r	2	9	3	51	0	sad	1	2	s_5	s_37	no	17	low400	push	29	11	463.308858000441	push	849.957068999269	push	1	4	1148.68023799863	5	1226.00386499835	5	1328.77917899896	2	756.912971999554	2	2294.43955900206	3	2272.11535199967	17	2.12903566299792	1	15	18	20	12	53	nein	nein
52	pushPullEmp	20150806T153439	10	m	23	r	2	9	4	52	0	sad	1	2	s_3	s_37	no	17	low400	push	29	11	1387.43516400002	push	1691.05287500072	push	1	4	1148.68023799863	5	1226.00386499835	5	1328.77917899896	2	756.912971999554	2	2294.43955900206	3	2272.11535199967	17	2.12903566299792	1	15	18	20	12	53	nein	nein
53	pushPullEmp	20150806T153447	10	m	23	r	2	9	5	53	0	sad	1	2	s_6	s_37	no	17	high800	pull	29	11	640.417116002121	pull	964.131423998973	pull	1	4	1148.68023799863	5	1226.00386499835	5	1328.77917899896	2	756.912971999554	2	2294.43955900206	3	2272.11535199967	17	2.12903566299792	1	15	18	20	12	53	nein	nein
54	pushPullEmp	20150806T153455	10	m	23	r	2	9	6	54	0	sad	1	2	s_1	s_37	no	17	low400	push	29	11	770.823715999635	push	1237.3151290004	push	1	4	1148.68023799863	5	1226.00386499835	5	1328.77917899896	2	756.912971999554	2	2294.43955900206	3	2272.11535199967	17	2.12903566299792	1	15	18	20	12	53	nein	nein
55	pushPullEmp	20150806T153550	10	m	23	r	2	10	1	55	0	sad	5	2	s_26	s_25	yes	29	low400	push	29	11	443.229981999029	push	804.096688999271	push	1	4	2168.00436599806	4	1413.11041199879	2	932.481186002406	1	1247.87781799751	1	783.779319001042	1	657.010606999393	29	2.08748196200031	1	15	18	20	12	53	nein	nein
56	pushPullEmp	20150806T153557	10	m	23	r	2	10	2	56	0	sad	5	2	s_30	s_25	yes	29	high800	pull	29	11	484.983935001859	pull	806.673350000987	pull	1	4	2168.00436599806	4	1413.11041199879	2	932.481186002406	1	1247.87781799751	1	783.779319001042	1	657.010606999393	29	2.08748196200031	1	15	18	20	12	53	nein	nein
57	pushPullEmp	20150806T153605	10	m	23	r	2	10	3	57	0	sad	5	2	s_29	s_25	yes	29	low400	push	29	11	377.682017001556	push	808.681053999957	push	1	4	2168.00436599806	4	1413.11041199879	2	932.481186002406	1	1247.87781799751	1	783.779319001042	1	657.010606999393	29	2.08748196200031	1	15	18	20	12	53	nein	nein
58	pushPullEmp	20150806T153612	10	m	23	r	2	10	4	58	0	sad	5	2	s_25	s_25	yes	29	low400	push	29	11	545.78315199897	push	941.173074999009	push	1	4	2168.00436599806	4	1413.11041199879	2	932.481186002406	1	1247.87781799751	1	783.779319001042	1	657.010606999393	29	2.08748196200031	1	15	18	20	12	53	nein	nein
59	pushPullEmp	20150806T153620	10	m	23	r	2	10	5	59	0	sad	5	2	s_28	s_25	yes	29	high800	pull	29	11	462.918502997927	pull	855.236668000434	pull	1	4	2168.00436599806	4	1413.11041199879	2	932.481186002406	1	1247.87781799751	1	783.779319001042	1	657.010606999393	29	2.08748196200031	1	15	18	20	12	53	nein	nein
60	pushPullEmp	20150806T153628	10	m	23	r	2	10	6	60	0	sad	5	2	s_27	s_25	yes	29	low400	push	29	11	414.37264799868	push	871.147077998903	push	1	4	2168.00436599806	4	1413.11041199879	2	932.481186002406	1	1247.87781799751	1	783.779319001042	1	657.010606999393	29	2.08748196200031	1	15	18	20	12	53	nein	nein
61	pushPullEmp	20150806T153706	10	m	23	r	2	11	1	61	0	neutral	1	1	n_2	n_2	yes	29	low400	push	29	11	665.579676001362	push	1036.77180900093	push	1	3	1187.49087600008	2	4803.1801770012	3	1958.28255699962	1	910.143788998539	1	805.629302998568	1	1348.66267400139	29	2.75439991500025	1	15	18	20	12	53	nein	nein
62	pushPullEmp	20150806T153714	10	m	23	r	2	11	2	62	0	neutral	1	1	n_5	n_2	yes	29	high800	pull	29	11	663.048045999749	pull	981.229249001335	pull	1	3	1187.49087600008	2	4803.1801770012	3	1958.28255699962	1	910.143788998539	1	805.629302998568	1	1348.66267400139	29	2.75439991500025	1	15	18	20	12	53	nein	nein
63	pushPullEmp	20150806T153721	10	m	23	r	2	11	3	63	0	neutral	1	1	n_1	n_2	yes	29	high800	pull	29	11	549.218382998428	pull	833.5427799967	pull	1	3	1187.49087600008	2	4803.1801770012	3	1958.28255699962	1	910.143788998539	1	805.629302998568	1	1348.66267400139	29	2.75439991500025	1	15	18	20	12	53	nein	nein
64	pushPullEmp	20150806T153729	10	m	23	r	2	11	4	64	0	neutral	1	1	n_4	n_2	yes	29	low400	push	29	11	544.493082000263	push	949.837263999943	push	1	3	1187.49087600008	2	4803.1801770012	3	1958.28255699962	1	910.143788998539	1	805.629302998568	1	1348.66267400139	29	2.75439991500025	1	15	18	20	12	53	nein	nein
65	pushPullEmp	20150806T153736	10	m	23	r	2	11	5	65	0	neutral	1	1	n_3	n_2	yes	29	high800	pull	29	11	467.55082700029	pull	811.832430000417	pull	1	3	1187.49087600008	2	4803.1801770012	3	1958.28255699962	1	910.143788998539	1	805.629302998568	1	1348.66267400139	29	2.75439991500025	1	15	18	20	12	53	nein	nein
66	pushPullEmp	20150806T153744	10	m	23	r	2	11	6	66	0	neutral	1	1	n_6	n_2	yes	29	low400	push	29	11	463.859516999131	push	838.423598000285	push	1	3	1187.49087600008	2	4803.1801770012	3	1958.28255699962	1	910.143788998539	1	805.629302998568	1	1348.66267400139	29	2.75439991500025	1	15	18	20	12	53	nein	nein
67	pushPullEmp	20150806T153828	10	m	23	r	2	12	1	67	0	neutral	3	1	n_18	n_17	yes	29	high800	pull	29	11	557.762976997154	pull	877.825767998118	pull	1	3	1102.297155001	1	1966.1630130031	2	4421.23890400035	1	828.561742000602	1	1546.11058399678	1	1699.48751399716	29	2.18368262299919	1	15	18	20	12	53	nein	nein
68	pushPullEmp	20150806T153835	10	m	23	r	2	12	2	68	0	neutral	3	1	n_13	n_17	yes	29	high800	pull	29	11	607.231346998655	pull	900.779394999612	pull	1	3	1102.297155001	1	1966.1630130031	2	4421.23890400035	1	828.561742000602	1	1546.11058399678	1	1699.48751399716	29	2.18368262299919	1	15	18	20	12	53	nein	nein
69	pushPullEmp	20150806T153843	10	m	23	r	2	12	3	69	0	neutral	3	1	n_17	n_17	yes	29	low400	push	29	11	442.136888999201	push	873.844019002107	push	1	3	1102.297155001	1	1966.1630130031	2	4421.23890400035	1	828.561742000602	1	1546.11058399678	1	1699.48751399716	29	2.18368262299919	1	15	18	20	12	53	nein	nein
70	pushPullEmp	20150806T153851	10	m	23	r	2	12	4	70	0	neutral	3	1	n_15	n_17	yes	29	high800	pull	29	11	547.451713001356	pull	876.076543000527	pull	1	3	1102.297155001	1	1966.1630130031	2	4421.23890400035	1	828.561742000602	1	1546.11058399678	1	1699.48751399716	29	2.18368262299919	1	15	18	20	12	53	nein	nein
71	pushPullEmp	20150806T153858	10	m	23	r	2	12	5	71	0	neutral	3	1	n_14	n_17	yes	29	low400	push	29	11	425.882906000974	push	790.583056000381	push	1	3	1102.297155001	1	1966.1630130031	2	4421.23890400035	1	828.561742000602	1	1546.11058399678	1	1699.48751399716	29	2.18368262299919	1	15	18	20	12	53	nein	nein
72	pushPullEmp	20150806T153906	10	m	23	r	2	12	6	72	0	neutral	3	1	n_16	n_17	yes	29	high800	pull	29	11	489.152716999233	pull	773.199105001258	pull	1	3	1102.297155001	1	1966.1630130031	2	4421.23890400035	1	828.561742000602	1	1546.11058399678	1	1699.48751399716	29	2.18368262299919	1	15	18	20	12	53	nein	nein
73	pushPullEmp	20150806T153950	10	m	23	r	2	13	1	73	0	stroke	2	3	h_7	h_8	yes	29	low400	push	29	11	457.340977000858	push	805.856690999353	push	1	5	1198.98216599904	4	2509.58767600241	1	597.099315000378	1	810.182340999745	1	546.953784996731	2	1686.94196700017	29	1.79971207199924	1	15	18	20	12	53	nein	nein
74	pushPullEmp	20150806T153957	10	m	23	r	2	13	2	74	0	stroke	2	3	h_10	h_8	yes	29	high800	pull	29	11	543.783882999269	pull	876.77818499913	pull	1	5	1198.98216599904	4	2509.58767600241	1	597.099315000378	1	810.182340999745	1	546.953784996731	2	1686.94196700017	29	1.79971207199924	1	15	18	20	12	53	nein	nein
75	pushPullEmp	20150806T154005	10	m	23	r	2	13	3	75	0	stroke	2	3	h_12	h_8	yes	29	low400	push	29	11	426.235551999824	push	830.274694001972	push	1	5	1198.98216599904	4	2509.58767600241	1	597.099315000378	1	810.182340999745	1	546.953784996731	2	1686.94196700017	29	1.79971207199924	1	15	18	20	12	53	nein	nein
76	pushPullEmp	20150806T154013	10	m	23	r	2	13	4	76	0	stroke	2	3	h_9	h_8	yes	29	low400	push	29	11	526.699707998981	push	879.15503800023	push	1	5	1198.98216599904	4	2509.58767600241	1	597.099315000378	1	810.182340999745	1	546.953784996731	2	1686.94196700017	29	1.79971207199924	1	15	18	20	12	53	nein	nein
77	pushPullEmp	20150806T154020	10	m	23	r	2	13	5	77	0	stroke	2	3	h_11	h_8	yes	29	high800	pull	29	11	722.008714000258	pull	1044.00581600101	pull	1	5	1198.98216599904	4	2509.58767600241	1	597.099315000378	1	810.182340999745	1	546.953784996731	2	1686.94196700017	29	1.79971207199924	1	15	18	20	12	53	nein	nein
78	pushPullEmp	20150806T154028	10	m	23	r	2	13	6	78	0	stroke	2	3	h_8	h_8	yes	29	low400	push	29	11	374.828480001161	push	738.583469002042	push	1	5	1198.98216599904	4	2509.58767600241	1	597.099315000378	1	810.182340999745	1	546.953784996731	2	1686.94196700017	29	1.79971207199924	1	15	18	20	12	53	nein	nein
79	pushPullEmp	20150806T154110	10	m	23	r	2	14	1	79	0	stroke	6	3	h_32	h_32	yes	29	high800	pull	29	11	799.918796997488	pull	1077.38552199892	pull	1	4	1848.75355600161	5	1771.87097999922	3	1485.32160299874	4	1130.25918399944	3	2069.46550900102	1	627.914881999459	29	1.86801040299906	1	15	18	20	12	53	nein	nein
80	pushPullEmp	20150806T154118	10	m	23	r	2	14	2	80	0	stroke	6	3	h_35	h_32	yes	29	low400	push	29	11	358.590422001114	push	710.560377002665	push	1	4	1848.75355600161	5	1771.87097999922	3	1485.32160299874	4	1130.25918399944	3	2069.46550900102	1	627.914881999459	29	1.86801040299906	1	15	18	20	12	53	nein	nein
81	pushPullEmp	20150806T154125	10	m	23	r	2	14	3	81	0	stroke	6	3	h_31	h_32	yes	29	low400	push	29	11	500.602415001689	push	840.838850002096	push	1	4	1848.75355600161	5	1771.87097999922	3	1485.32160299874	4	1130.25918399944	3	2069.46550900102	1	627.914881999459	29	1.86801040299906	1	15	18	20	12	53	nein	nein
82	pushPullEmp	20150806T154132	10	m	23	r	2	14	4	82	0	stroke	6	3	h_33	h_32	yes	29	high800	pull	29	11	595.425049999089	pull	905.011309997557	pull	1	4	1848.75355600161	5	1771.87097999922	3	1485.32160299874	4	1130.25918399944	3	2069.46550900102	1	627.914881999459	29	1.86801040299906	1	15	18	20	12	53	nein	nein
83	pushPullEmp	20150806T154140	10	m	23	r	2	14	5	83	0	stroke	6	3	h_36	h_32	yes	29	low400	push	29	11	360.683551999799	push	803.724544998957	push	1	4	1848.75355600161	5	1771.87097999922	3	1485.32160299874	4	1130.25918399944	3	2069.46550900102	1	627.914881999459	29	1.86801040299906	1	15	18	20	12	53	nein	nein
84	pushPullEmp	20150806T154147	10	m	23	r	2	14	6	84	0	stroke	6	3	h_34	h_32	yes	29	high800	pull	29	11	564.960404996877	pull	893.846252997813	pull	1	4	1848.75355600161	5	1771.87097999922	3	1485.32160299874	4	1130.25918399944	3	2069.46550900102	1	627.914881999459	29	1.86801040299906	1	15	18	20	12	53	nein	nein
85	pushPullEmp	20150806T154228	10	m	23	r	2	15	1	85	0	neutral	6	1	n_35	n_39	no	17	low400	push	29	11	498.211934997817	push	824.664422997448	push	1	2	1619.27793200084	1	2155.28802699919	1	2145.56136800093	1	906.076139999641	1	2305.6887299972	1	793.892311998206	17	2.43133575700267	1	15	18	20	12	53	nein	nein
86	pushPullEmp	20150806T154235	10	m	23	r	2	15	2	86	0	neutral	6	1	n_31	n_39	no	17	high800	pull	29	11	501.200164998503	pull	840.559455998213	pull	1	2	1619.27793200084	1	2155.28802699919	1	2145.56136800093	1	906.076139999641	1	2305.6887299972	1	793.892311998206	17	2.43133575700267	1	15	18	20	12	53	nein	nein
87	pushPullEmp	20150806T154243	10	m	23	r	2	15	3	87	0	neutral	6	1	n_32	n_39	no	17	low400	push	29	11	355.450985999487	push	779.687182001799	push	1	2	1619.27793200084	1	2155.28802699919	1	2145.56136800093	1	906.076139999641	1	2305.6887299972	1	793.892311998206	17	2.43133575700267	1	15	18	20	12	53	nein	nein
88	pushPullEmp	20150806T154250	10	m	23	r	2	15	4	88	0	neutral	6	1	n_33	n_39	no	17	high800	pull	29	11	407.220338000916	pull	785.126432000543	pull	1	2	1619.27793200084	1	2155.28802699919	1	2145.56136800093	1	906.076139999641	1	2305.6887299972	1	793.892311998206	17	2.43133575700267	1	15	18	20	12	53	nein	nein
89	pushPullEmp	20150806T154258	10	m	23	r	2	15	5	89	0	neutral	6	1	n_36	n_39	no	17	low400	push	29	11	335.784054000309	push	806.39843900199	push	1	2	1619.27793200084	1	2155.28802699919	1	2145.56136800093	1	906.076139999641	1	2305.6887299972	1	793.892311998206	17	2.43133575700267	1	15	18	20	12	53	nein	nein
90	pushPullEmp	20150806T154305	10	m	23	r	2	15	6	90	0	neutral	6	1	n_34	n_39	no	17	low400	push	29	11	746.227553000703	push	1205.50106399888	push	1	2	1619.27793200084	1	2155.28802699919	1	2145.56136800093	1	906.076139999641	1	2305.6887299972	1	793.892311998206	17	2.43133575700267	1	15	18	20	12	53	nein	nein
91	pushPullEmp	20150806T154348	10	m	23	r	2	16	1	91	0	neutral	5	1	n_30	n_38	no	17	high800	pull	29	11	467.867544000095	pull	781.396936999139	pull	1	2	1028.80273600022	3	996.75078600194	1	645.040212999447	1	2969.76750999966	1	580.505198999163	1	480.138949002139	17	2.23801250900215	1	15	18	20	12	53	nein	nein
92	pushPullEmp	20150806T154356	10	m	23	r	2	16	2	92	0	neutral	5	1	n_29	n_38	no	17	low400	push	29	11	827.472271997161	push	1261.47179999962	push	1	2	1028.80273600022	3	996.75078600194	1	645.040212999447	1	2969.76750999966	1	580.505198999163	1	480.138949002139	17	2.23801250900215	1	15	18	20	12	53	nein	nein
93	pushPullEmp	20150806T154404	10	m	23	r	2	16	3	93	0	neutral	5	1	n_25	n_38	no	17	low400	push	29	11	729.181082001858	push	1144.93452700056	push	1	2	1028.80273600022	3	996.75078600194	1	645.040212999447	1	2969.76750999966	1	580.505198999163	1	480.138949002139	17	2.23801250900215	1	15	18	20	12	53	nein	nein
94	pushPullEmp	20150806T154412	10	m	23	r	2	16	4	94	0	neutral	5	1	n_26	n_38	no	17	high800	pull	29	11	614.590214997501	pull	952.055365999608	pull	1	2	1028.80273600022	3	996.75078600194	1	645.040212999447	1	2969.76750999966	1	580.505198999163	1	480.138949002139	17	2.23801250900215	1	15	18	20	12	53	nein	nein
95	pushPullEmp	20150806T154419	10	m	23	r	2	16	5	95	0	neutral	5	1	n_27	n_38	no	17	high800	pull	29	11	680.176848999399	pull	1016.38518800144	pull	1	2	1028.80273600022	3	996.75078600194	1	645.040212999447	1	2969.76750999966	1	580.505198999163	1	480.138949002139	17	2.23801250900215	1	15	18	20	12	53	nein	nein
96	pushPullEmp	20150806T154427	10	m	23	r	2	16	6	96	0	neutral	5	1	n_28	n_38	no	17	low400	push	29	11	879.333880998573	push	1405.94778200041	push	1	2	1028.80273600022	3	996.75078600194	1	645.040212999447	1	2969.76750999966	1	580.505198999163	1	480.138949002139	17	2.23801250900215	1	15	18	20	12	53	nein	nein
97	pushPullEmp	20150806T154510	10	m	23	r	2	17	1	97	0	sad	2	2	s_8	s_38	no	17	high800	pull	29	11	1134.79016999857	pull	1429.14268699981	pull	1	3	1301.27008000272	1	880.446685998322	4	852.035162999528	3	2215.09850200164	1	2661.24434200174	4	865.613788999326	17	1.84334963199944	1	15	18	20	12	53	nein	nein
98	pushPullEmp	20150806T154517	10	m	23	r	2	17	2	98	0	sad	2	2	s_12	s_38	no	17	low400	push	29	11	374.924533999641	push	762.157616000972	push	1	3	1301.27008000272	1	880.446685998322	4	852.035162999528	3	2215.09850200164	1	2661.24434200174	4	865.613788999326	17	1.84334963199944	1	15	18	20	12	53	nein	nein
99	pushPullEmp	20150806T154525	10	m	23	r	2	17	3	99	0	sad	2	2	s_7	s_38	no	17	high800	pull	29	11	733.126924997923	pull	1078.39628499903	pull	1	3	1301.27008000272	1	880.446685998322	4	852.035162999528	3	2215.09850200164	1	2661.24434200174	4	865.613788999326	17	1.84334963199944	1	15	18	20	12	53	nein	nein
100	pushPullEmp	20150806T154533	10	m	23	r	2	17	4	100	0	sad	2	2	s_10	s_38	no	17	low400	push	29	11	340.480458001257	push	763.291632999317	push	1	3	1301.27008000272	1	880.446685998322	4	852.035162999528	3	2215.09850200164	1	2661.24434200174	4	865.613788999326	17	1.84334963199944	1	15	18	20	12	53	nein	nein
101	pushPullEmp	20150806T154540	10	m	23	r	2	17	5	101	0	sad	2	2	s_9	s_38	no	17	high800	pull	29	11	668.588865001861	pull	964.467295000853	pull	1	3	1301.27008000272	1	880.446685998322	4	852.035162999528	3	2215.09850200164	1	2661.24434200174	4	865.613788999326	17	1.84334963199944	1	15	18	20	12	53	nein	nein
102	pushPullEmp	20150806T154548	10	m	23	r	2	17	6	102	0	sad	2	2	s_11	s_38	no	17	high800	pull	29	11	595.057246998593	pull	930.574345998437	pull	1	3	1301.27008000272	1	880.446685998322	4	852.035162999528	3	2215.09850200164	1	2661.24434200174	4	865.613788999326	17	1.84334963199944	1	15	18	20	12	53	nein	nein
103	pushPullEmp	20150806T154633	10	m	23	r	2	18	1	103	0	sad	3	2	s_18	s_13	yes	29	low400	push	29	11	419.919733997725	push	831.21366899932	push	1	4	1500.3750169999	5	1668.07383700143	4	3017.54692699978	5	2564.98123100027	1	1279.89200500087	1	1185.37986999945	17	2.36026788299932	2	15	18	20	12	53	nein	nein
104	pushPullEmp	20150806T154641	10	m	23	r	2	18	2	104	0	sad	3	2	s_13	s_13	yes	29	high800	pull	29	11	515.61706199855	pull	845.080669000803	pull	1	4	1500.3750169999	5	1668.07383700143	4	3017.54692699978	5	2564.98123100027	1	1279.89200500087	1	1185.37986999945	17	2.36026788299932	2	15	18	20	12	53	nein	nein
105	pushPullEmp	20150806T154648	10	m	23	r	2	18	3	105	0	sad	3	2	s_14	s_13	yes	29	low400	push	29	11	352.82826200212	push	751.714599001687	push	1	4	1500.3750169999	5	1668.07383700143	4	3017.54692699978	5	2564.98123100027	1	1279.89200500087	1	1185.37986999945	17	2.36026788299932	2	15	18	20	12	53	nein	nein
106	pushPullEmp	20150806T154655	10	m	23	r	2	18	4	106	0	sad	3	2	s_15	s_13	yes	29	high800	pull	29	11	796.298579999624	pull	1085.58485999957	pull	1	4	1500.3750169999	5	1668.07383700143	4	3017.54692699978	5	2564.98123100027	1	1279.89200500087	1	1185.37986999945	17	2.36026788299932	2	15	18	20	12	53	nein	nein
107	pushPullEmp	20150806T154703	10	m	23	r	2	18	5	107	0	sad	3	2	s_17	s_13	yes	29	low400	push	29	11	384.179251998721	push	759.834993000259	push	1	4	1500.3750169999	5	1668.07383700143	4	3017.54692699978	5	2564.98123100027	1	1279.89200500087	1	1185.37986999945	17	2.36026788299932	2	15	18	20	12	53	nein	nein
108	pushPullEmp	20150806T154711	10	m	23	r	2	18	6	108	0	sad	3	2	s_16	s_13	yes	29	low400	push	29	11	698.204359999479	push	1111.19772399918	push	1	4	1500.3750169999	5	1668.07383700143	4	3017.54692699978	5	2564.98123100027	1	1279.89200500087	1	1185.37986999945	17	2.36026788299932	2	15	18	20	12	53	nein	nein
109	pushPullEmp	20150806T154753	10	m	23	r	2	19	1	109	0	stroke	1	3	h_4	h_37	no	17	high800	pull	29	11	663.78750200136	pull	942.136218999512	pull	1	5	1013.52461900024	3	2891.19366399973	4	1915.21846600153	1	980.623920000653	1	1004.93460500002	1	1429.85871700148	29	3.06859350000013	2	15	18	20	12	53	nein	nein
110	pushPullEmp	20150806T154800	10	m	23	r	2	19	2	110	0	stroke	1	3	h_3	h_37	no	17	low400	push	29	11	401.295709001104	push	794.353243999765	push	1	5	1013.52461900024	3	2891.19366399973	4	1915.21846600153	1	980.623920000653	1	1004.93460500002	1	1429.85871700148	29	3.06859350000013	2	15	18	20	12	53	nein	nein
111	pushPullEmp	20150806T154808	10	m	23	r	2	19	3	111	0	stroke	1	3	h_5	h_37	no	17	high800	pull	29	11	645.580196002702	pull	1085.69283900113	pull	1	5	1013.52461900024	3	2891.19366399973	4	1915.21846600153	1	980.623920000653	1	1004.93460500002	1	1429.85871700148	29	3.06859350000013	2	15	18	20	12	53	nein	nein
112	pushPullEmp	20150806T154815	10	m	23	r	2	19	4	112	0	stroke	1	3	h_6	h_37	no	17	low400	push	29	11	349.003607999388	push	846.124779999722	push	1	5	1013.52461900024	3	2891.19366399973	4	1915.21846600153	1	980.623920000653	1	1004.93460500002	1	1429.85871700148	29	3.06859350000013	2	15	18	20	12	53	nein	nein
113	pushPullEmp	20150806T154823	10	m	23	r	2	19	5	113	0	stroke	1	3	h_1	h_37	no	17	high800	pull	29	11	849.105320000177	pull	1150.55159499994	pull	1	5	1013.52461900024	3	2891.19366399973	4	1915.21846600153	1	980.623920000653	1	1004.93460500002	1	1429.85871700148	29	3.06859350000013	2	15	18	20	12	53	nein	nein
114	pushPullEmp	20150806T154831	10	m	23	r	2	19	6	114	0	stroke	1	3	h_2	h_37	no	17	low400	push	29	11	359.30323699984	push	778.491541000112	push	1	5	1013.52461900024	3	2891.19366399973	4	1915.21846600153	1	980.623920000653	1	1004.93460500002	1	1429.85871700148	29	3.06859350000013	2	15	18	20	12	53	nein	nein
115	pushPullEmp	20150806T154913	10	m	23	r	2	20	1	115	0	stroke	3	3	h_13	h_38	no	17	high800	pull	29	11	520.911333000986	pull	795.671127000678	pull	1	4	801.880606999475	5	1353.42449800009	3	991.877296000894	2	1001.13591300033	1	1325.96984799966	1	1354.23622999951	17	2.00444539399905	1	15	18	20	12	53	nein	nein
116	pushPullEmp	20150806T154920	10	m	23	r	2	20	2	116	0	stroke	3	3	h_17	h_38	no	17	low400	push	29	11	484.135240999516	push	875.089524000126	push	1	4	801.880606999475	5	1353.42449800009	3	991.877296000894	2	1001.13591300033	1	1325.96984799966	1	1354.23622999951	17	2.00444539399905	1	15	18	20	12	53	nein	nein
117	pushPullEmp	20150806T154927	10	m	23	r	2	20	3	117	0	stroke	3	3	h_18	h_38	no	17	low400	push	29	11	532.300260000833	push	913.272100001544	push	1	4	801.880606999475	5	1353.42449800009	3	991.877296000894	2	1001.13591300033	1	1325.96984799966	1	1354.23622999951	17	2.00444539399905	1	15	18	20	12	53	nein	nein
118	pushPullEmp	20150806T154935	10	m	23	r	2	20	4	118	0	stroke	3	3	h_16	h_38	no	17	high800	pull	29	11	470.292411001428	pull	805.770606001606	pull	1	4	801.880606999475	5	1353.42449800009	3	991.877296000894	2	1001.13591300033	1	1325.96984799966	1	1354.23622999951	17	2.00444539399905	1	15	18	20	12	53	nein	nein
119	pushPullEmp	20150806T154943	10	m	23	r	2	20	5	119	0	stroke	3	3	h_14	h_38	no	17	high800	pull	29	11	874.064143000491	pull	1157.35159700044	pull	1	4	801.880606999475	5	1353.42449800009	3	991.877296000894	2	1001.13591300033	1	1325.96984799966	1	1354.23622999951	17	2.00444539399905	1	15	18	20	12	53	nein	nein
120	pushPullEmp	20150806T154950	10	m	23	r	2	20	6	120	0	stroke	3	3	h_15	h_38	no	17	low400	push	29	11	1166.82518400112	push	1474.03979299916	push	1	4	801.880606999475	5	1353.42449800009	3	991.877296000894	2	1001.13591300033	1	1325.96984799966	1	1354.23622999951	17	2.00444539399905	1	15	18	20	12	53	nein	nein
[truncated: 28 more columns]
